# Supplementary material for: A Kinase-Independent Role for Cyclin-Dependent Kinase 19 in p53 Response
Source: Mol Cell Biol. 2017 Jun 15;37(13):e00626-16. doi: 10.1128/MCB.00626-16 (PMC5472832; doi:10.1128/MCB.00626-16)
Supplement: Supplemental material [file MCB.00626-16_zmb999101512s1.xlsx]

## Sheet: S1A
shRNA	sequence
shCTRL	CCGGCAACAAGATGAAGAGCACCAACTCGAGTTGGTGCTCTTCATCTTGTTGTTTTT
shCDK19	CCGGAGGACTGATAGCTCTTCTTTACTCGAGTAAAGAAGAGCTATCAGTCCTTTTTT

## Sheet: S1B
Gene/Locus	Forward primer	Reverse primer
CDK19	GCCACGGCTAGGGCCT	GCGAGAACTGGAGTGCTGATAA
p21/CDKN1A	CTGGAGACTCTCAGGGTCGAAA	GATTAGGGCTTCCTCTTGGAGAA
PUMA/BBC3	ACGACCTCAACGCACAGTACG	TCCCATGATGAGATTGTACAGGAC
DR4/TNFRS10A	TTGCTTGCCTCCCATGTACAG	CAGGGACTTCTCTCTTCTTCA
p53	TCATTGTTGATGCTGTCAAAATTG	CTGGCAAGGCTTCTGTTAAAAAC
CDK8	GGGATCTCTATGTCGGCATGTAG	AAATGACGTTTGGATGCTTAAGC
18S	GCCGCTAGAGGTGAAATTCTTG	CTTTCGCTCTGGTCCGTCTT
GAPDH	CGTGGAAGGACTCATGACCA	CAGTCTTCTGGGTGGCAGTGA

## Sheet: S1C
Protein/Epitope	Experimental Use	Manufacturer	Catalog number
CDK19	Western Blot, ChIP	Prestige	HPA007053
CDK8	Western Blot	Santa Cruz	sc-1521
p53	Western Blot, IP	Calbiochem	OP43
Total Pol II	ChIP	Santa Cruz	sc-9001x
Phospho-Ser2 Pol II	ChIP	Biolegend	920202
Phospho-Ser5 Pol II	ChIP	Biolegend	920301
Nucleolin	Western Blot	Santa Cruz	sc-9031
Tubulin	Western Blot	Sigma	T9026
AFF4	ChIP	Shilatifard Lab
CDK9	ChIP	Santa Cruz	sc-8338

## Sheet: S1D
mutation	Site-directed mutant Primer Sequence
D151A F	GCAAATTGGGTGCTTCACAGAGcCTTGAAACCAGCAAAT
D151A R	ATTTGCTGGTTTCAAGgCTCTGTGAAGCACCCAATTTGC
D173A F	GGGAGAGTCAAAATAGCTGcCATGGGTTTTGCCAGATTA
D173A R	TAATCTGGCAAAACCCATGgCAGCTATTTTGACTCTCCC

## Sheet: S1E
p21/CDKN1A locus
Amplicon	Forward primer	Reverse primer
-2965	CCGGCCAGTATATATTTTTAATTGAGA	AGTGGTTAGTAATTTTCAGTTTGCTCAT
-2283	AGCAGGCTGTGGCTCTGATT	CAAAATAGCCACCAGCCTCTTCT
-1391	CTGTCCTCCCCGAGGTCA	ACATCTCAGGCTGCTCAGAGTCT
-20	AGCTGCGCCAGCTGAGG	CACAAGGAACTGACTTCGGCA
507	CCAGGAAGGGCGAGGAAA	GGGACCGATCCTAGACGAACTT
4001	AGTCACTCAGCCCTGGAGTCAA	GGAGAGTGAGTTTGCCCATGA
8655	CCTCCCACAATGCTGAATATACAG	AGTCACTAAGAATCATTTATTGAGCACC
11443	TCTGTCTCGGCAGCTGACAT	ACCACAAAAGATCAAGGTGAGTGA
