# Supplementary material for: A Kinase-Independent Role for Cyclin-Dependent Kinase 19 in p53 Response
Source: Mol Cell Biol. 2017 Jun 15;37(13):e00626-16. doi: 10.1128/MCB.00626-16 (PMC5472832; doi:10.1128/MCB.00626-16)
Supplement: Supplemental material [file MCB.00626-16_zmb999101512sd2.xlsx]

## Sheet: shCDK19_DMSO_vs_shCTRL_DMSO
Comparison:	shCDK19_DMSO vs. shCTRL_DMSO
Cell line:		SJSA shCTRL	SJSA shCDK19
Treatment:		DMSO	DMSO
id	baseMean	baseMeanA	baseMeanB	foldChange	log2FoldChange	foldChange_adj	log2FoldChange_adj	pval	padj
CDK19	1571.51	2719.83	423.185	0.155592	-2.68416	0.216794	-2.2056	2.37575e-16	3.131e-12
SGMS2	1011.35	1702	320.69	0.188419	-2.40798	0.246336	-2.0213	4.42253e-14	2.91423e-10
RAB37	4749.12	1934.06	7564.18	3.91104	1.96755	3.23015	1.6916	1.24446e-12	5.46692e-09
PLA1A	1071.06	399.007	1743.12	4.36865	2.12719	3.43214	1.77911	1.70161e-12	5.60638e-09
TM4SF18	1236.95	466.892	2007.02	4.29868	2.10389	3.19763	1.677	1.03557e-10	2.72954e-07
KPNA1	4702.76	7339.9	2065.63	0.281425	-1.82918	0.339992	-1.55643	4.79218e-10	1.0526e-06
ADIPOR1	4119.95	6296.82	1943.08	0.308581	-1.69628	0.363865	-1.45852	8.34385e-10	1.22182e-06
TMEM64	1210.02	1893.56	526.485	0.278039	-1.84664	0.331709	-1.59201	7.68401e-10	1.22182e-06
TNS1	2581.06	3971.39	1190.73	0.299827	-1.7378	0.357543	-1.48381	7.11707e-10	1.22182e-06
ALDOC	429.167	165.931	692.404	4.17285	2.06103	3.15368	1.65703	1.14614e-09	1.51049e-06
QSOX2	3068.92	4683.14	1454.7	0.310625	-1.68676	0.366784	-1.447	1.42539e-09	1.70775e-06
ARPC3	5346.81	2572.39	8121.23	3.15707	1.65859	2.67391	1.41895	2.8136e-09	2.85234e-06
PITPNM3	1193.76	1843.15	544.371	0.295349	-1.75951	0.358182	-1.48124	2.637e-09	2.85234e-06
TMEM245	6058.75	9283.24	2834.26	0.305309	-1.71166	0.359992	-1.47396	3.3491e-09	3.1527e-06
GDF15	291.679	97.4065	485.951	4.9889	2.31872	3.32539	1.73352	3.78864e-09	3.3287e-06
TULP3	1958.85	934.209	2983.5	3.1936	1.67519	2.69203	1.42869	4.53305e-09	3.73382e-06
MMGT1	1718.57	2722.97	714.174	0.262277	-1.93084	0.328528	-1.60591	6.71801e-09	5.20804e-06
NEFL	624.555	276.641	972.469	3.51527	1.81364	2.82573	1.49862	9.6139e-09	7.03898e-06
KIAA1644	582.196	902.072	262.321	0.290798	-1.78191	0.361857	-1.46651	1.92624e-08	1.20949e-05
NOS1	793.509	1242.21	344.812	0.27758	-1.84902	0.351913	-1.50671	1.92725e-08	1.20949e-05
NUP210	628.057	973.567	282.547	0.290218	-1.78479	0.361841	-1.46657	1.80271e-08	1.20949e-05
TGOLN2	20374.4	30492.5	10256.3	0.336355	-1.57194	0.391423	-1.3532	2.47113e-08	1.48032e-05
KDSR	2031.49	3056.06	1006.92	0.329482	-1.60173	0.387457	-1.36789	4.48085e-08	2.56753e-05
BTG2	667.41	312.062	1022.76	3.27742	1.71256	2.65715	1.40988	5.31945e-08	2.92104e-05
DDIT4	690.386	325.522	1055.25	3.24172	1.69676	2.63526	1.39794	6.0163e-08	3.04957e-05
P2RX1	1309.33	656.63	1962.04	2.98804	1.5792	2.53271	1.34068	6.00502e-08	3.04957e-05
FADS2	10527.8	5495.4	15560.1	2.83149	1.50156	2.44558	1.29018	6.56303e-08	3.20349e-05
SULF2	1282.61	647.676	1917.54	2.96064	1.56591	2.51254	1.32915	8.09898e-08	3.81201e-05
KRT79	1140.75	550.61	1730.89	3.14359	1.65241	2.63156	1.39592	1.06245e-07	4.8283e-05
RAB3B	7223.68	10584.1	3863.28	0.365009	-1.454	0.419498	-1.25326	1.13575e-07	4.98934e-05
CLDN12	1279	1945.54	612.462	0.314803	-1.66748	0.377925	-1.40383	1.43866e-07	6.11614e-05
MMP11	2261.05	1199.52	3322.57	2.76991	1.46984	2.3971	1.26129	1.71145e-07	6.83491e-05
TRPV2	147.609	48.0139	247.205	5.14861	2.36418	3.10738	1.6357	1.69837e-07	6.83491e-05
SAMD5	535.622	813.464	257.78	0.316892	-1.65794	0.384747	-1.37802	1.97925e-07	7.67191e-05
AFF2	266.782	426.368	107.195	0.251414	-1.99186	0.350021	-1.51449	2.13412e-07	8.03587e-05
ACTA2	5003.85	7269.44	2738.25	0.37668	-1.40859	0.425349	-1.23328	3.4919e-07	0.000127833
APOOL	1271.32	1884.62	658.024	0.349155	-1.51806	0.408429	-1.29184	4.00874e-07	0.000139258
MYL4	61.7057	11.9253	111.486	9.34872	3.22477	3.30195	1.72332	4.22564e-07	0.000139258
PARVG	54.4903	9.62267	99.3578	10.3254	3.36812	3.31129	1.72739	4.22666e-07	0.000139258
RASGRP2	37.4345	2.55847	72.3106	28.2633	4.82086	3.31098	1.72726	4.22188e-07	0.000139258
LIPG	4585.03	2535.07	6634.98	2.61728	1.38807	2.28854	1.19443	4.67534e-07	0.000150284
PTCHD4	291.071	130.297	451.845	3.46781	1.79403	2.66438	1.4138	5.42764e-07	0.000170312
LPL	2264.86	3433.18	1096.55	0.319398	-1.64657	0.388058	-1.36566	5.61792e-07	0.000172183
COBLL1	827.173	1240.77	413.575	0.333321	-1.58502	0.400947	-1.31852	6.34602e-07	0.000187106
MYOCD	195.86	314.052	77.6677	0.247309	-2.01561	0.353243	-1.50127	6.38877e-07	0.000187106
L1CAM	485.048	238.094	732.002	3.07443	1.62032	2.48633	1.31402	7.85167e-07	0.00022495
GMFG	151.78	55.1776	248.383	4.50152	2.17041	2.86855	1.52032	8.87716e-07	0.000248919
CDC23	3669.36	5329.55	2009.16	0.376985	-1.40742	0.436515	-1.1959	9.71045e-07	0.000266612
BPI	128.567	42.6695	214.464	5.02617	2.32946	2.95446	1.56289	1.02715e-06	0.00027626
AFF3	232.59	364.397	100.783	0.276576	-1.85425	0.373748	-1.41986	1.08875e-06	0.000281347
PARP11	621.685	942.894	300.477	0.318675	-1.64984	0.390954	-1.35493	1.08236e-06	0.000281347
ARHGAP31	2696.34	3904.74	1487.93	0.381057	-1.39192	0.43889	-1.18807	1.11708e-06	0.000283116
KIAA1244	564.691	843.512	285.87	0.338905	-1.56105	0.411778	-1.28006	1.146e-06	0.000284966
CLU	8621.06	4848.92	12393.2	2.55587	1.35382	2.21878	1.14977	1.38953e-06	0.00032328
ITGA11	470.962	232.891	709.033	3.04448	1.60619	2.46618	1.30228	1.39821e-06	0.00032328
ITGA8	354.564	123.403	585.724	4.74642	2.24684	2.82515	1.49833	1.36031e-06	0.00032328
MCAM	2494.79	3593.36	1396.22	0.388555	-1.36381	0.444795	-1.16879	1.35242e-06	0.00032328
AFAP1L2	509.403	258.618	760.187	2.93942	1.55553	2.41868	1.27422	1.64388e-06	0.000373529
SKIL	2315.78	3350.32	1281.23	0.38242	-1.38677	0.418687	-1.25606	1.93548e-06	0.000432334
KAT2B	1124.58	1686.84	562.311	0.333352	-1.58488	0.399662	-1.32315	2.26201e-06	0.00049685
PPM1E	803.764	1208.16	399.364	0.330554	-1.59704	0.408449	-1.29177	2.35252e-06	0.000508259
GPSM1	3138.36	1629.23	4647.49	2.85257	1.51226	2.36282	1.24051	2.8578e-06	0.000571258
INSIG1	4412.55	2558.93	6266.16	2.44874	1.29204	2.15949	1.11069	2.81766e-06	0.000571258
RABL6	5812.94	3062.74	8563.14	2.79591	1.48332	2.29809	1.20043	2.86084e-06	0.000571258
SLC1A7	398.678	197.528	599.829	3.03668	1.60249	2.44718	1.29112	2.69157e-06	0.000571258
ZFYVE16	2530.75	3672.14	1389.36	0.378353	-1.4022	0.433284	-1.20662	2.84782e-06	0.000571258
KRT3	95.2775	30.2467	160.308	5.30001	2.406	2.87193	1.52202	3.23284e-06	0.000635904
B3GNT5	525.318	781.298	269.338	0.344731	-1.53646	0.411892	-1.27966	3.37926e-06	0.000645047
CD2AP	2605.12	3759.25	1450.99	0.38598	-1.3734	0.438002	-1.19099	3.3435e-06	0.000645047
DHRS2	172.06	72.6604	271.461	3.73602	1.9015	2.63803	1.39946	3.42616e-06	0.000645047
DHRS3	164.799	69.1496	260.449	3.76646	1.91321	2.63886	1.39992	3.97398e-06	0.000711323
ELOVL7	267.523	409.028	126.019	0.308095	-1.69855	0.396762	-1.33365	3.84849e-06	0.000711323
HHLA3	482.642	246.65	718.634	2.91357	1.54279	2.3616	1.23977	3.92923e-06	0.000711323
TPT1	28863.4	40649.9	17076.9	0.420098	-1.2512	0.471822	-1.08369	3.99407e-06	0.000711323
LCTL	107.603	38.3912	176.815	4.6056	2.20339	2.77498	1.47248	4.46473e-06	0.000784543
LRRC17	639.412	322.779	956.045	2.96192	1.56653	2.34123	1.22727	4.68301e-06	0.000801525
SOD3	304.591	140.332	468.85	3.34101	1.74028	2.49939	1.32157	4.63272e-06	0.000801525
COX7C	4051.52	2369.1	5733.94	2.42031	1.27519	2.12607	1.08819	4.99829e-06	0.000844518
TMEM246	830.396	1198.34	462.45	0.385908	-1.37367	0.450591	-1.15011	5.51726e-06	0.000920405
FAT3	263.851	399.277	128.425	0.321645	-1.63646	0.41257	-1.27729	7.42967e-06	0.00122395
KIAA1755	182.052	81.0607	283.043	3.49174	1.80394	2.52365	1.33551	8.38316e-06	0.00135623
SLC7A6	2268.36	3215.98	1320.75	0.410684	-1.2839	0.466978	-1.09857	8.43848e-06	0.00135623
OLFML3	807.998	453.801	1162.2	2.56103	1.35672	2.18723	1.1291	9.40361e-06	0.00149313
MRPS27	2674.89	3759.51	1590.28	0.423002	-1.24126	0.478743	-1.06268	9.77659e-06	0.00153388
CLEC3B	70.0055	20.4393	119.572	5.85009	2.54846	2.77855	1.47433	1.18282e-05	0.00183392
GLOD4	2327.46	3258.45	1396.47	0.428568	-1.2224	0.48315	-1.04946	1.384e-05	0.0021209
GDF6	217.948	101.017	334.88	3.31509	1.72905	2.4508	1.29325	1.46392e-05	0.00220616
UBE2W	1146.07	1619.71	672.433	0.415157	-1.26827	0.46346	-1.10948	1.47312e-05	0.00220616
ISOC1	2336.07	3275.23	1396.91	0.426506	-1.22936	0.47961	-1.06007	1.50102e-05	0.00222269
NIPSNAP3A	1030.51	1460.74	600.286	0.410946	-1.28298	0.473376	-1.07894	1.53803e-05	0.00225219
VPS13A	2524.25	3600.81	1447.68	0.402043	-1.31458	0.448183	-1.15784	1.6215e-05	0.00234833
ITGA9	337.603	504.629	170.577	0.338024	-1.5648	0.427763	-1.22512	1.70674e-05	0.0024449
LIPH	187.191	86.9878	287.395	3.30385	1.72415	2.42718	1.27928	1.76353e-05	0.00249909
CUL3	4576.68	6447.09	2706.26	0.419765	-1.25235	0.47775	-1.06567	2.03118e-05	0.00284776
PRRX1	734.965	1046.37	423.56	0.40479	-1.30476	0.470568	-1.08752	2.09208e-05	0.00290227
NFU1	1213.65	1704.18	723.122	0.424323	-1.23677	0.484113	-1.04659	2.28412e-05	0.00313567
DDAH1	4195.58	5910.71	2480.45	0.419654	-1.25273	0.469099	-1.09203	2.53821e-05	0.00344856
DSP	2852.48	3962.04	1742.91	0.439903	-1.18474	0.49618	-1.01107	2.83459e-05	0.00381194
PHLDA2	4286.36	2312.78	6259.93	2.70667	1.43652	2.25213	1.17129	2.90886e-05	0.00387231
LEPR	459.887	674.866	244.908	0.362898	-1.46236	0.436783	-1.19501	3.15029e-05	0.00409103
MVD	1819.34	973.141	2665.54	2.73911	1.45371	2.20422	1.14027	3.14886e-05	0.00409103
SYTL5	233.576	101.472	365.681	3.60378	1.84951	2.41067	1.26943	3.16629e-05	0.00409103
JUP	984.849	560.716	1408.98	2.51282	1.32931	2.11366	1.07974	3.20632e-05	0.00410254
FCGRT	642.165	352.457	931.872	2.64393	1.40268	2.16453	1.11405	3.55459e-05	0.00447841
SLC14A1	2567.06	1524.53	3609.58	2.36767	1.24347	2.02971	1.02128	3.56805e-05	0.00447841
NEGR1	362.64	526.603	198.677	0.377281	-1.40629	0.455973	-1.13298	3.70942e-05	0.00461192
ADD2	792.743	1113.59	471.9	0.423766	-1.23866	0.487582	-1.03628	4.44183e-05	0.00547092
DHCR7	2083.51	1280.41	2886.61	2.25444	1.17277	1.99343	0.99525	4.64891e-05	0.00567297
C10orf10	211.478	105.053	317.902	3.0261	1.59746	2.30642	1.20565	4.80391e-05	0.00580833
ADCY2	132.122	205.189	59.0543	0.287804	-1.79684	0.415443	-1.26728	5.21718e-05	0.00604866
LAPTM4A	5440.14	7453.56	3426.71	0.459741	-1.12111	0.50851	-0.975653	5.16336e-05	0.00604866
MLLT4	7584.65	10461.7	4707.58	0.449982	-1.15206	0.503077	-0.99115	5.23217e-05	0.00604866
RELN	120.569	189.611	51.5265	0.271749	-1.87965	0.410502	-1.28454	5.13704e-05	0.00604866
TMEM41A	1120.51	1561.23	679.79	0.435419	-1.19952	0.495492	-1.01307	5.09829e-05	0.00604866
ELAVL2	165.1	250.858	79.3419	0.316283	-1.66071	0.429852	-1.21809	5.77851e-05	0.00662217
IMPAD1	11098.8	15108.9	7088.69	0.469172	-1.09181	0.510738	-0.969344	5.8754e-05	0.00667516
SEMA3C	697.036	978.798	415.274	0.424269	-1.23695	0.485428	-1.04267	6.01685e-05	0.00677744
EBI3	502.176	272.263	732.089	2.6889	1.42702	2.18144	1.12528	6.19728e-05	0.00692152
GAA	4010.73	2451.56	5569.9	2.27198	1.18395	1.98614	0.989968	6.35548e-05	0.00699926
KIAA1211	679.949	962.097	397.801	0.413473	-1.27413	0.48081	-1.05646	6.37311e-05	0.00699926
PRRG4	115.186	180.557	49.8148	0.275896	-1.85781	0.413271	-1.27484	6.50147e-05	0.00708123
TUBG2	952.465	547.327	1357.6	2.48043	1.31059	2.07442	1.05271	6.70354e-05	0.00724147
FGFR4	501.173	263.82	738.526	2.79935	1.48509	2.19628	1.13507	7.42483e-05	0.00795544
CD14	281.093	150.58	411.605	2.73347	1.45073	2.18957	1.13065	7.5496e-05	0.00802389
LSS	5462.65	3414.74	7510.56	2.19945	1.13714	1.94431	0.959262	8.03205e-05	0.00846835
ATP11B	3472.52	4794.85	2150.19	0.448438	-1.15702	0.495854	-1.01201	8.09858e-05	0.00847073
THRB	591.75	845.473	338.027	0.399808	-1.32262	0.469936	-1.08946	8.24621e-05	0.00855723
NAV2	2824.21	3894.57	1753.85	0.450333	-1.15094	0.511222	-0.967979	8.41479e-05	0.00866395
N4BP2	679.475	962.552	396.398	0.41182	-1.27991	0.469772	-1.08997	8.77433e-05	0.0089641
CADM3	150.414	69.2491	231.579	3.34414	1.74164	2.32911	1.21978	9.06466e-05	0.00911932
ENPEP	1939.04	2668.56	1209.51	0.453244	-1.14164	0.504875	-0.986001	9.02851e-05	0.00911932
PCSK1N	110.913	41.2908	180.536	4.3723	2.12839	2.46927	1.30408	9.36573e-05	0.00928053
SLC12A8	455.69	264.687	646.692	2.44323	1.28879	2.0619	1.04397	9.31014e-05	0.00928053
ETFB	2352.78	1357.04	3348.53	2.46753	1.30307	2.02869	1.02055	9.45982e-05	0.00930381
LAMA1	2311.92	3165.22	1458.62	0.460827	-1.1177	0.518617	-0.947258	9.70047e-05	0.00946981
COL9A3	95.5569	38.2206	152.893	4.00028	2.0001	2.43271	1.28256	9.84474e-05	0.00953999
KRT15	231.006	115.785	346.228	2.99027	1.58028	2.23407	1.15967	0.00010078	0.00967155
SMPD1	1758.21	1104.97	2411.45	2.18236	1.12589	1.93475	0.95215	0.000102007	0.00967155
SPOCK1	606.146	854.101	358.191	0.419378	-1.25368	0.482967	-1.05	0.000101895	0.00967155
CD55	2248.58	3066.36	1430.79	0.466608	-1.09972	0.521953	-0.938009	0.000104175	0.00973707
NSG1	233.96	124.967	342.952	2.74435	1.45646	2.17369	1.12014	0.000103458	0.00973707
CBL	2884.21	4011.94	1756.47	0.437811	-1.19162	0.49602	-1.01153	0.000105367	0.0097791
SCNN1D	107.427	44.0909	170.764	3.87299	1.95345	2.39917	1.26254	0.000106624	0.00982658
GAMT	1036.52	582.079	1490.97	2.56145	1.35696	2.07447	1.05274	0.000107485	0.00983715
MPZ	52.2527	15.8625	88.6428	5.58821	2.48239	2.49472	1.31888	0.000111882	0.0101689
WDR36	3597.98	4924.49	2271.47	0.461261	-1.11635	0.508493	-0.975701	0.000114337	0.0103209
AKAP5	398.483	568.861	228.105	0.400985	-1.31838	0.476659	-1.06897	0.000121739	0.0109142
PMAIP1	1636.61	2225.03	1048.2	0.471094	-1.08591	0.519595	-0.94454	0.000123335	0.0109826
GPR64	90.8898	146.486	35.2933	0.240932	-2.0533	0.412641	-1.27704	0.00012783	0.0113065
SAMD9	1401.73	1950.39	853.068	0.437383	-1.19303	0.497836	-1.00626	0.0001336	0.0117381
RAB14	4763.83	6472.25	3055.41	0.472078	-1.0829	0.517419	-0.950595	0.000134677	0.0117544
BDP1	3261.29	4483.75	2038.82	0.454712	-1.13697	0.507468	-0.97861	0.000137264	0.0118236
PIP4K2C	42796.4	57519.5	28073.2	0.488063	-1.03486	0.538347	-0.893393	0.000136509	0.0118236
CLSTN2	311.416	167.551	455.28	2.71726	1.44215	2.1426	1.09936	0.000142214	0.0121703
BBX	4653.96	6327.85	2980.07	0.470944	-1.08637	0.513919	-0.960386	0.000161617	0.0137416
ASPM	8034.4	11209.1	4859.72	0.433553	-1.20572	0.491676	-1.02422	0.000179639	0.0148736
GHDC	420.504	243.893	597.115	2.44827	1.29176	2.03881	1.02773	0.000177163	0.0148736
TMEM71	242.481	351.974	132.989	0.377838	-1.40416	0.472272	-1.08231	0.000180118	0.0148736
WDR17	487	693.117	280.884	0.405247	-1.30313	0.482131	-1.0525	0.000180574	0.0148736
ZEB1	3741.63	5074.26	2409	0.47475	-1.07476	0.523146	-0.934715	0.000177361	0.0148736
IFNAR1	2530.74	3475.96	1585.52	0.456139	-1.13245	0.507374	-0.978878	0.000183313	0.0150055
MVK	1956.48	1157.29	2755.67	2.38113	1.25165	1.97169	0.979431	0.000187517	0.0150981
SYNE2	6010.79	8149.62	3871.96	0.475109	-1.07367	0.533009	-0.907769	0.000187882	0.0150981
ZG16B	81.9377	31.0711	132.804	4.2742	2.09565	2.37168	1.24591	0.000187039	0.0150981
DHX15	6967.18	9417.88	4516.47	0.479564	-1.06021	0.53348	-0.906494	0.000193135	0.0153333
FAM123B	440.29	616.846	263.734	0.427553	-1.22583	0.501003	-0.99711	0.000192876	0.0153333
FER	700.861	987.838	413.885	0.418981	-1.25504	0.492183	-1.02273	0.000195042	0.015392
EI24	3584.97	4836.49	2333.44	0.482465	-1.0515	0.535478	-0.9011	0.00019638	0.0154053
COL9A2	226.601	121.584	331.617	2.72748	1.44757	2.15835	1.10993	0.000200412	0.0155366
SCARB2	9990.83	13384.2	6597.44	0.492926	-1.02056	0.537687	-0.895162	0.000199695	0.0155366
PAPPA	1928.51	2659.13	1197.89	0.450483	-1.15045	0.509979	-0.971492	0.000201884	0.0155592
DECR2	398.918	217.995	579.841	2.65988	1.41136	2.10002	1.0704	0.000209897	0.0160827
KLHL8	1227.85	1685.69	770.018	0.456798	-1.13037	0.51169	-0.966657	0.000211511	0.0161128
PLAU	2197	1414.16	2979.83	2.10713	1.07528	1.87595	0.90762	0.0002156	0.0162584
RARRES3	715.919	439.985	991.854	2.25429	1.17267	1.95919	0.970259	0.000215891	0.0162584
LTN1	2558.03	3546.37	1569.68	0.442616	-1.17587	0.489467	-1.03072	0.000217359	0.016276
MGC16121	398.498	200.598	596.398	2.9731	1.57197	2.14423	1.10046	0.000221041	0.0164582
SESN2	950.047	580.686	1319.41	2.27215	1.18406	1.94373	0.958831	0.000229162	0.0169013
TBXAS1	370.154	217.74	522.568	2.39997	1.26302	2.00764	1.0055	0.00023084	0.0169013
YAP1	3518.98	4734.4	2303.57	0.486559	-1.03931	0.526366	-0.925863	0.000229702	0.0169013
BBC3	222.457	107.143	337.771	3.15253	1.65651	2.20384	1.14002	0.000243785	0.0175966
C22orf28	5899.77	7873.39	3926.14	0.498659	-1.00387	0.546128	-0.872689	0.000243637	0.0175966
NIPA1	1576.64	2137.63	1015.66	0.475134	-1.07359	0.527083	-0.923897	0.000244341	0.0175966
PRKCDBP	1417.06	777.006	2057.12	2.64749	1.40463	2.08771	1.06192	0.000250079	0.0179119
MED13	7334.47	10086.1	4582.85	0.454373	-1.13805	0.50696	-0.980057	0.000257001	0.0183082
RORA	508.704	710.855	306.553	0.431245	-1.21342	0.492747	-1.02108	0.000261054	0.018497
ANKRD12	1689.79	2315.75	1063.83	0.45939	-1.12221	0.506665	-0.980896	0.000263329	0.0185148
DOPEY2	592.476	819.889	365.064	0.44526	-1.16728	0.515806	-0.955098	0.000264116	0.0185148
MOB3B	101.604	158.156	45.053	0.284865	-1.81165	0.439494	-1.18608	0.000271784	0.0185572
POLD4	2905.96	1752.86	4059.07	2.31568	1.21144	1.93113	0.949446	0.000272617	0.0185572
SLC8A1	592.127	832.809	351.446	0.422	-1.24468	0.495367	-1.01343	0.000271321	0.0185572
SMC2	6147.01	8380.1	3913.93	0.46705	-1.09835	0.527617	-0.922436	0.00027312	0.0185572
TNC	24270.6	32203.3	16337.9	0.507338	-0.97898	0.554554	-0.8506	0.000273169	0.0185572
USP22	15982.6	21263.3	10701.8	0.503298	-0.990517	0.552507	-0.855936	0.000267419	0.0185572
PLD3	5041.36	3212.86	6869.86	2.13824	1.09642	1.8794	0.91027	0.000277351	0.0187447
QSER1	4415.78	6092.19	2739.37	0.449653	-1.15312	0.501105	-0.996816	0.000286767	0.0192077
ZDHHC23	182.433	269.094	95.7732	0.35591	-1.49042	0.463911	-1.10808	0.000287118	0.0192077
OPLAH	139.081	66.9465	211.216	3.155	1.65764	2.21042	1.14432	0.000288963	0.0192335
ALG10B	300.744	424.663	176.825	0.41639	-1.26399	0.481002	-1.05589	0.000290693	0.0192515
DDX47	3631.3	4840.59	2422	0.500353	-0.998981	0.549986	-0.862533	0.000293637	0.0193492
FAM60A	1824.44	2483.8	1165.08	0.469071	-1.09212	0.521558	-0.9391	0.00030134	0.0197385
SEMA5A	2160.54	2944.72	1376.35	0.467396	-1.09728	0.515807	-0.955097	0.00030254	0.0197385
TEX15	418.25	594.061	242.439	0.408105	-1.29299	0.475919	-1.07121	0.00030518	0.0198127
IL2RB	156.436	81.4303	231.442	2.84221	1.50701	2.14054	1.09798	0.000310928	0.0199889
ITGB2-AS1	257.933	140.943	374.924	2.66011	1.41149	2.07861	1.05562	0.000310886	0.0199889
MXD4	563.914	340.816	787.013	2.3092	1.20739	1.96747	0.97634	0.000316466	0.0202462
RFTN1	2563.48	3449.04	1677.92	0.48649	-1.03952	0.540613	-0.887332	0.000319349	0.0203319
DGKH	353.407	508.125	198.689	0.391023	-1.35467	0.476136	-1.07055	0.000321584	0.0203758
ANGPT2	3995.64	2607.33	5383.94	2.06492	1.04609	1.82968	0.871594	0.000333676	0.0204536
C1orf21	1243.36	1675.89	810.834	0.483821	-1.04745	0.540748	-0.886972	0.000329837	0.0204536
COG5	1618.98	2206.82	1031.15	0.467255	-1.09772	0.525204	-0.92905	0.000333036	0.0204536
KCNQ3	280.892	398.424	163.36	0.410014	-1.28625	0.496516	-1.01009	0.000333326	0.0204536
SLC26A10	1116.6	644.051	1589.15	2.46743	1.30301	1.96897	0.977438	0.000330711	0.0204536
SYT9	153.505	228.002	79.0074	0.346521	-1.52899	0.465959	-1.10173	0.000328291	0.0204536
ZBTB41	927.37	1284.51	570.234	0.443932	-1.17159	0.486838	-1.03849	0.000327148	0.0204536
CTSS	706.02	965.451	446.588	0.462569	-1.11226	0.52642	-0.925713	0.000335819	0.0204896
TIMP3	3373.03	4488.7	2257.36	0.502899	-0.991661	0.55382	-0.852511	0.000346618	0.021051
FAM160A1	193.811	283.478	104.144	0.36738	-1.44465	0.47482	-1.07455	0.000348833	0.0210884
GPC6	573.497	791.22	355.774	0.449652	-1.15312	0.514389	-0.959068	0.000352198	0.0211946
CKAP5	19019.7	25653.2	12386.2	0.482832	-1.05041	0.545895	-0.873305	0.000354132	0.0212067
FAM169A	919.053	1247.89	590.214	0.472969	-1.08018	0.521483	-0.939309	0.000355618	0.0212067
ADAMTS2	1626.96	2180.34	1073.58	0.49239	-1.02213	0.547049	-0.870257	0.00035954	0.021277
CA10	35.9761	8.47136	63.4808	7.49357	2.90565	2.33019	1.22045	0.000360025	0.021277
BTBD10	3089.61	4112.42	2066.81	0.502576	-0.992585	0.554103	-0.851774	0.000369023	0.0217114
FMOD	55.5291	19.5012	91.557	4.69494	2.23111	2.31104	1.20854	0.000388154	0.0225352
GABRQ	76.2519	121.129	31.3748	0.259019	-1.94887	0.440482	-1.18284	0.000388066	0.0225352
KIF20B	4339.42	5927.1	2751.74	0.464265	-1.10698	0.523107	-0.934821	0.000384918	0.0225352
RPA1	10075.6	13419.1	6732.16	0.501684	-0.995149	0.556633	-0.845201	0.000393686	0.0227561
SCML2	1197.62	1619.21	776.033	0.479267	-1.0611	0.533904	-0.905348	0.000401377	0.0230993
EMID1	3180.39	2068.15	4292.63	2.07559	1.05352	1.83406	0.875037	0.000414579	0.0237554
SLC22A18	478.416	273.23	683.601	2.50193	1.32304	2.01501	1.01079	0.000425036	0.0242491
IL32	1452.57	1987.8	917.349	0.46149	-1.11563	0.529191	-0.918139	0.000428097	0.0243185
IDH2	1442.78	1928.81	956.747	0.496029	-1.0115	0.550474	-0.861254	0.000441637	0.02498
MAP4K5	3913.65	5207.4	2619.89	0.50311	-0.991056	0.545049	-0.875543	0.000461101	0.0259694
LIMK1	4126.65	2717.08	5536.23	2.03757	1.02685	1.81118	0.856932	0.000465774	0.0260321
NEDD1	4593.94	6238.82	2949.06	0.472696	-1.08102	0.523059	-0.934955	0.000466163	0.0260321
DNAJC16	1138.04	1540.81	735.271	0.477198	-1.06734	0.533666	-0.90599	0.000474634	0.0260634
EEA1	2517.64	3373.65	1661.64	0.492534	-1.02171	0.530653	-0.914158	0.000472948	0.0260634
PDE10A	856.213	1161.09	551.337	0.474845	-1.07447	0.524453	-0.931114	0.000473608	0.0260634
SLC16A5	101.223	47.7296	154.716	3.24151	1.69667	2.18768	1.1294	0.000471082	0.0260634
ITGB4	132.556	67.4014	197.711	2.93334	1.55255	2.12805	1.08953	0.000478032	0.026141
PRKCQ	156.824	229.779	83.8688	0.364998	-1.45404	0.479204	-1.06129	0.000491994	0.0267933
LMTK2	2176.37	2897.85	1454.9	0.502061	-0.994064	0.555805	-0.847348	0.000494233	0.0268045
MBNL3	473.984	659.359	288.609	0.437711	-1.19195	0.501522	-0.995617	0.000501682	0.027097
SNCG	74.8651	24.5897	125.141	5.08915	2.34742	2.2765	1.18681	0.000515311	0.0277195
ANGPTL4	144.772	73.0442	216.499	2.96394	1.56752	2.13496	1.09421	0.000520433	0.0278813
MIS18BP1	2386.54	3232.81	1540.28	0.476454	-1.06959	0.531181	-0.912724	0.000533347	0.0284574
UHRF1BP1	1564.55	2111.3	1017.81	0.482075	-1.05267	0.541697	-0.884441	0.00054571	0.0287676
VEGFA	2302.54	1544.38	3060.71	1.98185	0.986845	1.78925	0.839351	0.000544059	0.0287676
VIT	82.7029	34.5251	130.881	3.79089	1.92254	2.22659	1.15483	0.000544251	0.0287676
FDFT1	12282.5	8302.05	16263	1.95892	0.970057	1.7709	0.824485	0.000558044	0.029069
GGT5	517.291	299.355	735.227	2.45604	1.29633	1.99897	0.999256	0.0005549	0.029069
SIKE1	2576.56	3401.96	1751.15	0.514748	-0.958063	0.559834	-0.83693	0.000556234	0.029069
RIF1	5269.97	7077.57	3462.37	0.489204	-1.03149	0.527659	-0.922322	0.000560726	0.0290937
LINC00467	679.386	428.017	930.756	2.17458	1.12073	1.87128	0.904023	0.000570229	0.0293557
NDNF	85.5458	135.414	35.6777	0.263471	-1.92428	0.447673	-1.15948	0.000569942	0.0293557
NOLC1	8169.64	10737.4	5601.83	0.52171	-0.938679	0.570713	-0.809163	0.000584419	0.0299136
RASA2	507.976	714.992	300.96	0.420928	-1.24835	0.498469	-1.00443	0.000585607	0.0299136
C9orf41	427.594	597.942	257.246	0.430219	-1.21686	0.496037	-1.01148	0.000590273	0.0300356
MME	3651.53	4834.77	2468.29	0.510528	-0.969938	0.561827	-0.831802	0.000595585	0.0301893
IPO7	6864.91	9298.49	4431.33	0.476565	-1.06925	0.529462	-0.9174	0.00060387	0.0303639
MMAB	1503.19	970.312	2036.07	2.09837	1.06927	1.82637	0.868975	0.000605941	0.0303639
RAPGEF2	2976.09	3967.33	1984.86	0.5003	-0.999133	0.555748	-0.847496	0.000602576	0.0303639
KIF14	3722.83	5050.2	2395.46	0.47433	-1.07604	0.535146	-0.901994	0.000613214	0.0305879
MTMR12	923.56	1250.09	597.025	0.477584	-1.06617	0.54048	-0.887686	0.000615054	0.0305879
NPTX1	129.267	192.809	65.7258	0.340886	-1.55264	0.475312	-1.07305	0.000627229	0.0310761
USP38	1485.52	1991.99	979.038	0.491487	-1.02478	0.544221	-0.877735	0.00064573	0.031873
CST3	5133.14	3244.97	7021.3	2.16375	1.11353	1.84812	0.886055	0.000649178	0.0319236
ENPP2	1107.61	651.684	1563.53	2.39922	1.26257	1.91004	0.933603	0.000654888	0.0320846
VASN	471.7	271.78	671.62	2.47119	1.30521	2.02378	1.01705	0.000659968	0.0322138
PADI1	470.741	288.14	653.341	2.26744	1.18107	1.91534	0.937603	0.000678292	0.032986
EDN2	186.716	96.7242	276.707	2.86078	1.51641	2.07903	1.05591	0.000687075	0.0332903
KRT4	43.4624	14.2421	72.6827	5.10336	2.35145	2.24051	1.16383	0.000692272	0.0334192
EIF2C2	1056.43	1409.94	702.919	0.498545	-1.0042	0.556365	-0.845898	0.000706894	0.0336414
EMB	216.228	307.542	124.915	0.406173	-1.29983	0.492753	-1.02106	0.000708998	0.0336414
S1PR1	1051.78	1427.72	675.836	0.473367	-1.07897	0.542669	-0.881855	0.000707415	0.0336414
SLC6A17	2420.28	3188.69	1651.87	0.51804	-0.948865	0.568914	-0.813717	0.000708113	0.0336414
ZNF706	1720.15	2284.23	1156.07	0.506109	-0.98248	0.561366	-0.832985	0.000709637	0.0336414
NTNG1	334.933	467.616	202.249	0.432511	-1.20919	0.516174	-0.954072	0.000717788	0.0339058
ERO1L	3234.53	4291.34	2177.72	0.507468	-0.978611	0.548348	-0.866835	0.000720896	0.033931
ECM1	7989.54	5349.04	10630	1.98728	0.990796	1.76113	0.816499	0.000737671	0.034597
CTSL1	13440.2	9254.72	17625.7	1.90451	0.929421	1.73943	0.798615	0.000753141	0.0351973
RANBP2	7725.26	10293.6	5156.89	0.500978	-0.997179	0.557369	-0.843295	0.000766852	0.0357115
PDE3B	303.825	426.397	181.253	0.425081	-1.23419	0.505845	-0.983232	0.000785456	0.036449
SLC27A1	478.738	294.138	663.337	2.25519	1.17325	1.89434	0.921696	0.000790402	0.0365498
PPAP2B	1797.11	1211.83	2382.38	1.96594	0.975216	1.7653	0.819916	0.000802454	0.0369774
DGCR6	566.481	347.212	785.75	2.26303	1.17825	1.88253	0.912672	0.000820217	0.0376642
ATAD5	1207.34	1629.5	785.17	0.481847	-1.05335	0.527021	-0.924068	0.000823674	0.0376917
HMGCS1	5295.23	3510.12	7080.35	2.01713	1.0123	1.7673	0.821546	0.000847166	0.0381154
KLF12	1317.09	1756.1	878.079	0.500016	-0.999954	0.543663	-0.879214	0.000838428	0.0381154
PHIP	3819.14	5097.83	2540.44	0.498339	-1.0048	0.533763	-0.905729	0.000843052	0.0381154
PHLDB3	364.399	220.028	508.769	2.31229	1.20932	1.91545	0.937681	0.000841775	0.0381154
SPAST	738.267	991.803	484.731	0.488737	-1.03287	0.538445	-0.89313	0.000847395	0.0381154
EPG5	3534.68	4698	2371.36	0.504759	-0.986332	0.560129	-0.836168	0.000854847	0.0383198
SLK	3291.7	4344.25	2239.15	0.515429	-0.956155	0.565907	-0.821363	0.000860139	0.0384263
CLEC11A	1167.94	706.534	1629.34	2.3061	1.20545	1.92861	0.947559	0.000880455	0.0389162
MARCH1	106.792	160.16	53.424	0.333567	-1.58395	0.47757	-1.06622	0.000885398	0.0389162
PHF3	3194.38	4196.47	2192.3	0.522417	-0.936727	0.573935	-0.80104	0.000877529	0.0389162
PTPRH	164.736	91.7778	237.693	2.58988	1.37288	2.00855	1.00616	0.000877482	0.0389162
TP53I3	1000.55	644.307	1356.78	2.1058	1.07437	1.82925	0.871249	0.00088587	0.0389162
CASC5	5290.13	7254.2	3326.06	0.458501	-1.125	0.533452	-0.906568	0.000891179	0.0389528
KCNH1	174.491	251.113	97.8693	0.389742	-1.35941	0.499143	-1.00248	0.000892613	0.0389528
TNFSF9	1168.95	764.441	1573.46	2.05831	1.04146	1.8083	0.854636	0.000897475	0.0390357
RAB11FIP2	1595.44	2108.45	1082.43	0.51338	-0.9619	0.548512	-0.866406	0.000902362	0.0391192
DUSP15	165.479	87.1015	243.856	2.79968	1.48526	2.05333	1.03796	0.000909064	0.0392805
ANAPC1	4129.64	5476.82	2782.45	0.508042	-0.976981	0.563759	-0.82685	0.000913217	0.039331
TMEM187	87.7932	41.4187	134.168	3.2393	1.69568	2.12386	1.08669	0.000923685	0.0396523
MORN4	413.143	563.246	263.04	0.467008	-1.09848	0.539393	-0.890591	0.00092814	0.0397141
MOB1A	2964.49	3956.41	1972.57	0.498575	-1.00412	0.544248	-0.877663	0.000941818	0.040169
ALMS1	2679.37	3582.85	1775.89	0.495666	-1.01256	0.554519	-0.850691	0.000951538	0.0401863
PDP1	2367.48	3142.14	1592.83	0.506924	-0.980158	0.550714	-0.860624	0.00095442	0.0401863
PTGFRN	4714.1	6212.07	3216.14	0.517724	-0.949746	0.571291	-0.807702	0.000951366	0.0401863
SFT2D2	226.996	322.267	131.724	0.408742	-1.29074	0.506252	-0.982073	0.000949959	0.0401863
IFI27L2	1851.59	1119.4	2583.79	2.30819	1.20676	1.86082	0.895939	0.000959997	0.0402924
CNTNAP2	69.3223	108.92	29.7251	0.272909	-1.87351	0.461169	-1.11663	0.000969322	0.0404077
MEST	6487.37	8452.52	4522.23	0.535016	-0.902347	0.582742	-0.77907	0.000967108	0.0404077
THNSL2	889.325	581.568	1197.08	2.05837	1.0415	1.80699	0.853591	0.000971944	0.0404077
ACCS	471.788	297.365	646.21	2.17312	1.11977	1.8646	0.898868	0.000975775	0.0404376
CCSAP	1028.81	1367.97	689.659	0.504148	-0.98808	0.554948	-0.849575	0.000984935	0.0404376
CDKN1A	7885.57	5417.91	10353.2	1.91093	0.934274	1.7343	0.794357	0.000979238	0.0404376
PROCR	949.334	619.774	1278.89	2.06348	1.04508	1.80134	0.849074	0.000982742	0.0404376
CD96	249.545	133.41	365.681	2.74104	1.45472	1.99285	0.994834	0.00101179	0.0414112
BRIP1	3055.88	4100.84	2010.91	0.490367	-1.02807	0.542549	-0.882176	0.00103043	0.0417118
DUSP7	1443.41	1908.93	977.889	0.512271	-0.96502	0.569604	-0.81197	0.00102614	0.0417118
F10	61.6832	25.7694	97.5969	3.78731	1.92118	2.15658	1.10875	0.0010318	0.0417118
PYROXD2	712.734	455.179	970.289	2.13166	1.09198	1.8498	0.887368	0.00103051	0.0417118
UTRN	10242.3	13573.7	6910.98	0.509146	-0.97385	0.559349	-0.83818	0.00105764	0.0426258
SPATA20	3210.14	2159.69	4260.59	1.97278	0.980231	1.75491	0.811398	0.00106336	0.0427256
PTBP3	7807.62	10252	5363.26	0.523143	-0.934722	0.548162	-0.867327	0.00106947	0.0428406
ADAMTS13	115.016	55.8456	174.187	3.11907	1.64112	2.09027	1.06369	0.00108634	0.0432533
DCLK1	116.125	171.46	60.7899	0.354543	-1.49597	0.487026	-1.03793	0.00108541	0.0432533
FBLN2	493.544	315.331	671.756	2.13032	1.09107	1.84751	0.885585	0.00110777	0.0438417
ZNF521	579.602	784.667	374.537	0.47732	-1.06697	0.546997	-0.870396	0.00110625	0.0438417
GCH1	225.654	315.43	135.878	0.43077	-1.21501	0.517667	-0.949903	0.00113934	0.0448221
LOC100507127	2908.74	3805.42	2012.07	0.528738	-0.919376	0.581529	-0.782077	0.00113896	0.0448221
F2RL2	453.861	270.956	636.767	2.35008	1.23271	1.87466	0.906633	0.00116584	0.0457279
SYT14	274.158	379.463	168.853	0.444978	-1.1682	0.52547	-0.928321	0.00117142	0.0458106
CEACAM1	86.828	40.5801	133.076	3.27934	1.7134	2.10144	1.07138	0.00119865	0.0463257
CPM	2977.51	3896.56	2058.46	0.528277	-0.920633	0.571667	-0.806754	0.00119558	0.0463257
FAM111B	4174.83	5584.19	2765.48	0.495233	-1.01382	0.541761	-0.88427	0.00119532	0.0463257
MAP9	817.701	1088.54	546.86	0.502378	-0.993154	0.547587	-0.868841	0.00119761	0.0463257
MYH15	107.365	55.4618	159.268	2.87166	1.52189	2.05065	1.03608	0.00121928	0.046985
ENPP5	231.144	134.106	328.181	2.44717	1.29112	1.92751	0.946736	0.00123676	0.047424
RALGPS2	1665.49	2193.34	1137.63	0.518676	-0.947096	0.562771	-0.829379	0.00123787	0.047424
SCN9A	1518.99	2002.72	1035.27	0.516928	-0.951964	0.567187	-0.818104	0.00125118	0.0477951
ENTPD7	1825.28	2392.08	1258.47	0.526099	-0.926595	0.569549	-0.812107	0.00127058	0.0483957
OLFML2A	987.19	672.08	1302.3	1.93772	0.954357	1.74791	0.805631	0.00127718	0.0485073
SREK1IP1	846.42	1119.81	573.028	0.511718	-0.966578	0.569654	-0.811842	0.00130687	0.0494921
ARRDC4	200.189	284.217	116.161	0.408704	-1.29087	0.509513	-0.972809	0.00131159	0.0495287
IGSF3	3503.37	4564.27	2442.47	0.535128	-0.902045	0.585159	-0.773098	0.00131965	0.0496904
CTDSPL2	3237.41	4277.92	2196.89	0.513541	-0.96145	0.548654	-0.866031	0.001325	0.0497165
PGLS	1918.32	1217.62	2619.03	2.15095	1.10497	1.81269	0.858132	0.00132789	0.0497165
CERCAM	2096.6	1366.56	2826.65	2.06844	1.04854	1.78652	0.837156	0.00133616	0.0498845
TPD52	469.387	631.316	307.459	0.487013	-1.03797	0.549535	-0.863717	0.00134059	0.0499086
AMPH	1034.15	1364.94	703.365	0.515308	-0.956493	0.572076	-0.805721	0.00134448	0.0499125
LOC202181	401.161	545.323	257	0.47128	-1.08534	0.543923	-0.878526	0.00137525	0.0506267
PPAP2C	1538.86	1053.79	2023.93	1.92062	0.941571	1.72827	0.78933	0.00137363	0.0506267
REEP1	383.676	522.083	245.269	0.469789	-1.08992	0.545365	-0.874706	0.00136816	0.0506267
B3GALTL	2118.77	2779.22	1458.33	0.524726	-0.930365	0.572138	-0.805564	0.00138712	0.0508163
CENPF	21793.7	28300.3	15287.2	0.540177	-0.888496	0.59357	-0.752511	0.00138811	0.0508163
PDZD7	57.2915	23.5095	91.0736	3.87391	1.95379	2.12591	1.08808	0.00139666	0.0509877
ASTN1	609.719	405.517	813.921	2.00712	1.00513	1.77599	0.828622	0.00140345	0.0510069
TBC1D8	3022.59	2110.78	3934.39	1.86396	0.898368	1.70177	0.767035	0.00140492	0.0510069
ATP11C	2003.04	2650.1	1355.99	0.511674	-0.966703	0.5505	-0.861185	0.00142593	0.0515306
SLC39A4	121.994	59.0863	184.902	3.12935	1.64586	2.05572	1.03965	0.00142717	0.0515306
SYDE2	298.884	413.093	184.676	0.447057	-1.16147	0.526522	-0.925434	0.00144828	0.0521499
DAK	1482.31	983.702	1980.91	2.01373	1.00987	1.76559	0.820151	0.00146479	0.0524972
TSPYL4	1717.66	2240.38	1194.94	0.533367	-0.906799	0.585056	-0.773354	0.00146589	0.0524972
CMTM3	2108.25	1454.49	2762.02	1.89896	0.925212	1.71555	0.778669	0.00147021	0.0525092
SMC4	18391.9	24224.9	12559	0.518432	-0.947774	0.568824	-0.813945	0.00150126	0.0534734
ADAMTS1	4424.54	5724.11	3124.97	0.54593	-0.873212	0.59385	-0.751829	0.00151377	0.0534852
CRYBG3	2048.24	2729.27	1367.22	0.500945	-0.997275	0.558598	-0.840118	0.00150966	0.0534852
LINC00282	43.1888	70.7274	15.6502	0.221275	-2.17609	0.470392	-1.08806	0.00151125	0.0534852
BMP2K	1433.62	1894.47	972.777	0.513482	-0.961615	0.569941	-0.811115	0.00152423	0.0537109
PROSAPIP1	404.366	249.365	559.367	2.24316	1.16553	1.85441	0.890957	0.00153257	0.0538608
PPIG	2640.75	3426.11	1855.38	0.541541	-0.884859	0.590881	-0.75906	0.00154039	0.0539914
CBFB	3711.76	4804.67	2618.84	0.545061	-0.875509	0.564411	-0.825182	0.00156177	0.0545956
WDR47	1332.8	1766.25	899.35	0.509186	-0.973735	0.567349	-0.817692	0.00157014	0.054743
JAKMIP2	486.09	321.059	651.121	2.02804	1.02009	1.78401	0.835124	0.00158764	0.0552071
ATP13A2	3275.16	2269.06	4281.26	1.8868	0.91594	1.70235	0.767531	0.00159423	0.0552903
CEP290	1423.7	1882.86	964.542	0.512275	-0.96501	0.567562	-0.81715	0.00160284	0.055443
MCOLN3	312.941	428.941	196.94	0.459132	-1.12302	0.528945	-0.918812	0.0016173	0.0557969
ARL5A	1792.15	2343.71	1240.59	0.529329	-0.917764	0.551694	-0.858059	0.00162538	0.0558311
PPDPF	3421.75	2067.23	4776.28	2.31048	1.20819	1.86333	0.897882	0.001631	0.0558311
TIE1	295.373	178.581	412.165	2.308	1.20664	1.88199	0.912257	0.00162951	0.0558311
DENND5B	1935.27	2546.68	1323.86	0.519838	-0.943866	0.570908	-0.808669	0.00165168	0.0563924
DNASE1L1	1577.84	1083.91	2071.78	1.9114	0.934629	1.72811	0.789196	0.00166555	0.0567192
ALCAM	14760	18973.1	10547	0.555893	-0.84712	0.594969	-0.749113	0.00167491	0.0568155
SENP7	1037.39	1384.27	690.5	0.498819	-1.00341	0.545477	-0.87441	0.001677	0.0568155
BACE2	683.782	904.432	463.133	0.51207	-0.965586	0.572334	-0.80507	0.00170502	0.0574312
GPR126	1873.54	2495.31	1251.77	0.50165	-0.995247	0.560127	-0.836174	0.0017186	0.0574312
HOOK3	2741.54	3562.98	1920.11	0.538907	-0.891893	0.57048	-0.809753	0.00172595	0.0574312
LY6K	916.638	566.856	1266.42	2.23411	1.1597	1.83449	0.875382	0.00172878	0.0574312
NRIP1	1987.97	2614.51	1361.42	0.520719	-0.941424	0.570306	-0.810191	0.00172583	0.0574312
PCGF5	2212.51	2858.18	1566.85	0.548198	-0.867231	0.588073	-0.765933	0.00172715	0.0574312
SLC1A3	1354.77	1775.15	934.395	0.526376	-0.925836	0.576195	-0.795371	0.00173004	0.0574312
TINAGL1	1229.49	815.099	1643.88	2.01679	1.01206	1.79207	0.841628	0.0017126	0.0574312
HHIP	2466.96	1732.27	3201.66	1.84825	0.88616	1.68634	0.753897	0.001748	0.0578817
DUSP4	2279.15	1600.41	2957.9	1.84822	0.886136	1.69266	0.759288	0.00177126	0.05823
IL1B	234.539	325.138	143.94	0.442703	-1.17559	0.534608	-0.903447	0.00176946	0.05823
YTHDF3	5438.82	7027.45	3850.19	0.547878	-0.868074	0.581796	-0.781414	0.00177177	0.05823
ROCK2	6162.46	8044.01	4280.9	0.532185	-0.91	0.577313	-0.792574	0.00178535	0.0583848
SFMBT2	842.226	1115.97	568.477	0.5094	-0.97313	0.566925	-0.818771	0.00178126	0.0583848
FAM120A	8343.04	10746.7	5939.33	0.552663	-0.855529	0.593802	-0.751947	0.00179368	0.0585122
AIDA	5814.12	7566.63	4061.6	0.536778	-0.897602	0.579338	-0.787523	0.0018054	0.0586857
LOC643650	189.517	266.507	112.527	0.422231	-1.2439	0.524745	-0.930312	0.00180791	0.0586857
FTL	61803.1	41197	82409.3	2.00037	1.00027	1.73266	0.792988	0.00181678	0.058829
BMP6	311.084	198.707	423.461	2.13107	1.09158	1.82212	0.86562	0.00184438	0.0595189
IL1RAP	1271.12	1671.03	871.209	0.521359	-0.93965	0.563613	-0.827224	0.00184712	0.0595189
AGFG1	4527.73	5847.73	3207.74	0.548545	-0.866318	0.587734	-0.766765	0.00186725	0.0597666
DUSP22	479.412	313.27	645.554	2.06069	1.04313	1.78594	0.83668	0.00187523	0.0597666
KIAA0146	1952.93	2543.1	1362.76	0.535865	-0.90006	0.590042	-0.761112	0.00187749	0.0597666
LINC00263	436.88	283.563	590.196	2.08136	1.05752	1.78819	0.838497	0.00187011	0.0597666
PDPR	2555.32	3349.34	1761.29	0.52586	-0.927249	0.579135	-0.788028	0.00187425	0.0597666
ELOVL2	2120.59	2777.11	1464.07	0.52719	-0.923605	0.573019	-0.803345	0.00188905	0.05999
VWA8	1277.35	1683.91	870.791	0.517124	-0.951418	0.574102	-0.800622	0.00191169	0.0605629
CASP8AP2	2025.17	2658.1	1392.23	0.523767	-0.933003	0.568801	-0.814004	0.00194595	0.0613645
SLC7A8	85.7174	42.9964	128.438	2.98719	1.57879	2.02239	1.01606	0.0019463	0.0613645
PLCB1	911.34	1204.51	618.168	0.513211	-0.962377	0.570946	-0.808575	0.00196696	0.0618678
SYNGR1	1468.43	983.304	1953.55	1.98672	0.990392	1.74123	0.800108	0.00199256	0.0625237
AMOTL2	6295.37	8124.34	4466.4	0.549756	-0.863137	0.597965	-0.741868	0.0020109	0.0626518
ANKRD13A	5344.08	6880.94	3807.23	0.553301	-0.853864	0.601854	-0.732514	0.0020066	0.0626518
VPS13C	3882.54	5046.15	2718.94	0.538815	-0.892139	0.576306	-0.795093	0.00200631	0.0626518
TMEM204	74.1962	30.1473	118.245	3.92225	1.97168	2.0764	1.05408	0.00202161	0.0628368
CHD9	3716.39	4859.65	2573.13	0.529488	-0.91733	0.57004	-0.810864	0.00205545	0.0634397
SPHK2	913.532	582.818	1244.25	2.13488	1.09415	1.80542	0.852334	0.00205076	0.0634397
TP53INP2	984.696	683.793	1285.6	1.8801	0.910812	1.70958	0.773638	0.0020517	0.0634397
SRSF12	195.623	272.903	118.343	0.433646	-1.20541	0.532657	-0.908722	0.00207263	0.0638206
MST4	1148.67	1498.99	798.353	0.532594	-0.908893	0.571692	-0.80669	0.00208599	0.0640823
FAM46C	212.64	295.503	129.777	0.439175	-1.18713	0.536438	-0.898516	0.00209974	0.0641885
SORT1	5172.31	6655.52	3689.1	0.554292	-0.851282	0.601805	-0.732631	0.00210406	0.0641885
UBAC2-AS1	744.738	506.96	982.516	1.93805	0.954609	1.73171	0.792196	0.00209805	0.0641885
LRBA	2795	3699.07	1890.93	0.511189	-0.96807	0.572473	-0.80472	0.00212222	0.0645929
PIK3C2A	4838.93	6223.3	3454.55	0.5551	-0.84918	0.586435	-0.769956	0.002133	0.0647715
THBD	510.048	678.519	341.576	0.503414	-0.990184	0.570638	-0.809352	0.00214454	0.0649723
PIP5K1A	6415.74	8251.09	4580.38	0.555125	-0.849117	0.603408	-0.728795	0.00216432	0.0654211
TXNIP	2627.94	3431.23	1824.65	0.531776	-0.911109	0.588487	-0.764918	0.00218136	0.0657852
SERPINA5	165.704	96.5821	234.826	2.43136	1.28177	1.90161	0.927223	0.00218953	0.0658809
CCDC132	837.281	1110.1	564.459	0.508474	-0.975755	0.567861	-0.816391	0.00221356	0.0663011
KIAA1009	519.448	696.613	342.283	0.491352	-1.02517	0.565144	-0.823309	0.0022124	0.0663011
MAP1B	24587.4	31953.1	17221.6	0.538966	-0.891734	0.589021	-0.76361	0.00224132	0.0669803
KIRREL2	156.2	88.9067	223.494	2.51381	1.32987	1.90881	0.932671	0.00236185	0.0702636
ZNF107	325.116	446.793	203.438	0.45533	-1.13502	0.531569	-0.911671	0.00235664	0.0702636
CLCF1	818.408	1077.61	559.205	0.51893	-0.946388	0.577509	-0.792084	0.00243029	0.0721369
EDIL3	6463.58	8331.54	4595.63	0.551594	-0.858322	0.589189	-0.763197	0.00251157	0.0742987
PTCH2	565.368	381.524	749.213	1.96374	0.973602	1.74647	0.804444	0.00251486	0.0742987
SOCS4	2484.58	3186.09	1783.08	0.559645	-0.837415	0.581382	-0.782442	0.00252003	0.0742987
CEP152	1913.37	2481.64	1345.1	0.542019	-0.883584	0.596147	-0.74626	0.00254429	0.0748464
C14orf1	1674.49	1184.26	2164.73	1.82792	0.870203	1.66804	0.738157	0.00255914	0.075025
FGF19	1755.58	1244.35	2266.81	1.82168	0.86527	1.66215	0.733049	0.00256175	0.075025
AKAP9	2806.52	3614.5	1998.53	0.552921	-0.854854	0.601527	-0.733298	0.00259991	0.0758057
ITGA10	964.095	672.862	1255.33	1.86565	0.89968	1.69125	0.758088	0.00259715	0.0758057
NR1H4	47.6145	19.3591	75.87	3.91909	1.97052	2.0421	1.03005	0.00262158	0.076269
CRTC1	700.865	459.614	942.115	2.0498	1.03548	1.76249	0.817614	0.00265646	0.0769612
PIR	678.436	466.621	890.25	1.90786	0.931958	1.70944	0.773527	0.00265706	0.0769612
TCN2	436.165	288.893	583.436	2.01956	1.01404	1.75465	0.81118	0.00266606	0.0770525
CNKSR2	249.967	343.645	156.29	0.454801	-1.13669	0.53641	-0.898591	0.00269284	0.0774866
MYO5C	572.151	753.482	390.821	0.518686	-0.947067	0.581547	-0.782033	0.00269063	0.0774866
B3GAT3	2934.16	1993.9	3874.42	1.94314	0.958389	1.70643	0.770982	0.00270825	0.0777605
FHOD3	291.952	395.567	188.336	0.476116	-1.07061	0.558817	-0.839553	0.0027287	0.0781774
ZCWPW1	226.508	141.028	311.988	2.21224	1.14551	1.82593	0.868634	0.00274965	0.0786064
VCAN	11422.5	15070.2	7774.87	0.515911	-0.954806	0.568615	-0.814475	0.00276507	0.0788762
SLC22A17	764.813	514.01	1015.62	1.97587	0.982487	1.73492	0.79487	0.00278672	0.0793223
ZNHIT6	1483.82	1916.92	1050.73	0.548135	-0.867397	0.593541	-0.752581	0.00279328	0.0793375
MARCH4	1948.37	2513.78	1382.97	0.550154	-0.862091	0.592094	-0.756103	0.00280964	0.0796306
EIF4E2	2597.7	1822.69	3372.7	1.8504	0.887834	1.6629	0.733705	0.00282387	0.0796912
REL	200.913	286.633	115.193	0.401883	-1.31515	0.519516	-0.944759	0.0028205	0.0796912
USP9Y	1941.08	2525.73	1356.42	0.537042	-0.896894	0.575485	-0.797149	0.00283044	0.079706
ZNF92	349.75	485	214.5	0.442267	-1.17701	0.522806	-0.935653	0.00283722	0.0797265
MSRB3	5784.47	7391.05	4177.9	0.565264	-0.823003	0.608803	-0.715952	0.00285436	0.0798676
OTUB2	374.29	500.322	248.258	0.496196	-1.01102	0.569863	-0.811312	0.00284959	0.0798676
NETO2	3077.65	4008.66	2146.65	0.535502	-0.901036	0.585273	-0.772819	0.00286846	0.0800921
KLHL28	403.429	537.136	269.722	0.502149	-0.993813	0.560235	-0.835895	0.00287491	0.0801024
ZNF292	1939.2	2530.19	1348.2	0.532845	-0.908212	0.574987	-0.798399	0.00288617	0.0802465
FGF5	1586.46	2040.7	1132.22	0.554817	-0.849917	0.598985	-0.739408	0.00289627	0.0802883
GSTZ1	865.673	574.788	1156.56	2.01215	1.00874	1.72248	0.784486	0.00289986	0.0802883
CHCHD10	1925.9	1268.4	2583.39	2.03673	1.02625	1.72316	0.785056	0.00292096	0.080703
LRRC8C	2868.46	3668.46	2068.46	0.56385	-0.826618	0.602285	-0.731481	0.00292858	0.0807442
GAS2L3	1435.28	1934.98	935.585	0.483511	-1.04838	0.562576	-0.829879	0.00298542	0.0821396
VPS41	2502.25	3255.49	1749.01	0.537248	-0.896339	0.587065	-0.768408	0.00300772	0.0825808
SOS1	2043.46	2649.29	1437.63	0.542646	-0.881917	0.583565	-0.777035	0.00301455	0.0825963
UGT8	861.077	1156.95	565.202	0.488527	-1.03349	0.560987	-0.833961	0.00302656	0.0827531
LDOC1	646.701	438.294	855.108	1.95099	0.964209	1.72094	0.783198	0.00305839	0.0834162
METTL22	794.928	537.718	1052.14	1.95667	0.968402	1.71412	0.777465	0.00306347	0.0834162
COX15	2093.17	2682.61	1503.73	0.560548	-0.835089	0.608995	-0.715497	0.00308563	0.083664
NLN	1540.34	1982.91	1097.77	0.553615	-0.853046	0.602752	-0.730364	0.00308265	0.083664
PWP1	2882.19	3683.48	2080.89	0.564926	-0.823866	0.612423	-0.707399	0.00309161	0.083664
FOSL2	2697.21	3448.29	1946.13	0.564377	-0.82527	0.612057	-0.708263	0.00310757	0.0839236
EPN1	5829.06	3885.46	7772.67	2.00045	1.00033	1.71713	0.779998	0.0031181	0.0840358
CDK15	350.385	467.815	232.955	0.497964	-1.00589	0.570255	-0.810322	0.00315591	0.084132
FAR1	6846.81	8710.04	4983.58	0.572165	-0.805498	0.601636	-0.733037	0.00315998	0.084132
FDXR	935.019	597.331	1272.71	2.13066	1.0913	1.76406	0.818903	0.00315934	0.084132
GREB1L	579.007	766.687	391.327	0.510413	-0.970262	0.569631	-0.8119	0.00315253	0.084132
LAMA5	4608.62	3349.73	5867.51	1.75164	0.808704	1.64675	0.71962	0.00314417	0.084132
RQCD1	1366.02	1760.52	971.526	0.55184	-0.857679	0.603389	-0.728839	0.00313876	0.084132
SPTBN2	1509.52	1943.13	1075.92	0.553706	-0.852807	0.605013	-0.724962	0.00320046	0.0850382
MPP7	264.356	357.986	170.725	0.476905	-1.06823	0.558766	-0.839684	0.0032452	0.0857442
SGK196	505.932	687.602	324.262	0.471585	-1.08441	0.554061	-0.851883	0.00324318	0.0857442
TCP11	130.129	75.2331	185.024	2.45935	1.29828	1.89012	0.91848	0.00325066	0.0857442
TMEM156	1078.06	761.2	1394.92	1.83253	0.873838	1.66233	0.733204	0.00325409	0.0857442
VANGL1	4832.14	6201.59	3462.68	0.558353	-0.840749	0.608166	-0.717463	0.00325957	0.0857442
BRCA2	1404.52	1824.14	984.901	0.539925	-0.889168	0.578792	-0.788883	0.003274	0.0857504
EIF2AK2	2219.31	2908.36	1530.26	0.526159	-0.92643	0.572324	-0.805096	0.00328427	0.0857504
USP37	1966.29	2568.69	1363.9	0.530972	-0.913292	0.569623	-0.811921	0.00328583	0.0857504
ZBTB10	916.64	1198.4	634.881	0.529774	-0.916552	0.559633	-0.837448	0.00327434	0.0857504
BRWD1	1861.38	2400.44	1322.32	0.550867	-0.860224	0.591155	-0.758392	0.00331556	0.0863553
C19orf33	39.719	13.8726	65.5654	4.72626	2.2407	2.0097	1.00698	0.00332538	0.0864401
MYPN	102.743	56.3999	149.087	2.64338	1.40238	1.92104	0.941887	0.00335849	0.087129
HCFC2	1281.68	1661.03	902.337	0.54324	-0.880338	0.587543	-0.767235	0.00336627	0.0871593
CTSE	34.2786	11.8969	56.6604	4.76263	2.25176	2.00447	1.00322	0.00338826	0.0873852
PPIP5K2	4603.01	5967.55	3238.48	0.542681	-0.881823	0.581039	-0.783293	0.00338786	0.0873852
LAMB2	6832.82	4872.64	8793	1.80457	0.851652	1.64097	0.714546	0.0034074	0.0875363
TMEM216	729.738	951.252	508.224	0.534269	-0.904363	0.589852	-0.761575	0.00340495	0.0875363
CHPF	4127.21	2841.09	5413.33	1.90537	0.930071	1.71662	0.77957	0.00341733	0.0876206
NIPAL1	124.472	177.998	70.9464	0.398579	-1.32706	0.525168	-0.929149	0.0034409	0.0880337
PGF	154.109	87.9117	220.307	2.506	1.32539	1.87877	0.909786	0.0034468	0.0880337
C16orf95	259.446	154.645	364.247	2.35538	1.23596	1.83877	0.878739	0.00348389	0.0881297
C5orf42	1444.53	1874.37	1014.69	0.541349	-0.88537	0.586361	-0.770139	0.003484	0.0881297
CFDP1	2783.86	1978.01	3589.72	1.81482	0.859825	1.64187	0.715338	0.00347449	0.0881297
CLIP3	1316.79	887.29	1746.3	1.96812	0.97682	1.69944	0.765062	0.0034656	0.0881297
JMJD1C	3937.93	5050.3	2825.56	0.559484	-0.837831	0.608284	-0.717183	0.00347668	0.0881297
CHD1	5117.85	6612.5	3623.21	0.547933	-0.867928	0.597562	-0.742839	0.00350482	0.0884867
IQGAP2	182.055	254.311	109.799	0.43175	-1.21173	0.53984	-0.889397	0.00351206	0.0884998
ARAP2	263.406	362.648	164.165	0.452683	-1.14343	0.539681	-0.889821	0.0035232	0.0886113
LOC387647	1561.72	2006.14	1117.31	0.556949	-0.844384	0.608753	-0.716071	0.0035387	0.0888314
TMEM56	478.327	627.023	329.631	0.525708	-0.927666	0.574797	-0.798876	0.00354884	0.0889167
C10orf118	658.597	857.811	459.384	0.535531	-0.900959	0.58569	-0.771792	0.00355899	0.0890017
EPHX1	1084.96	763.034	1406.89	1.8438	0.882686	1.65873	0.730075	0.00360627	0.0890066
FABP4	42.8101	16.9427	68.6775	4.05351	2.01917	1.99845	0.998882	0.00359553	0.0890066
GLIS1	200.065	120.163	279.968	2.32991	1.22027	1.85189	0.888997	0.00360646	0.0890066
RASSF3	1620.81	2081.97	1159.66	0.557003	-0.844243	0.605401	-0.724037	0.00358582	0.0890066
RNF43	102.649	55.604	149.694	2.69214	1.42875	1.9283	0.94733	0.00356663	0.0890066
SCAF11	6654.53	8476.24	4832.83	0.570162	-0.810556	0.611908	-0.708613	0.0035895	0.0890066
TMPPE	134.757	190.407	79.1064	0.41546	-1.26722	0.533547	-0.906312	0.00360409	0.0890066
KIF21A	874.765	1142.31	607.218	0.531569	-0.911671	0.586865	-0.768901	0.00362205	0.0892244
COPZ2	495.242	321.329	669.155	2.08246	1.05829	1.74577	0.803861	0.00365323	0.0898244
PIK3IP1	64.7053	30.5737	98.8369	3.23275	1.69276	1.97599	0.982578	0.00366844	0.0898607
PRKAA2	481.062	632.083	330.041	0.522148	-0.93747	0.5762	-0.795358	0.00367516	0.0898607
ZNF441	426.076	571.888	280.264	0.490067	-1.02895	0.56413	-0.8259	0.00366203	0.0898607
BDKRB1	214.59	298.658	130.522	0.437029	-1.1942	0.541062	-0.886134	0.00371326	0.090395
PTRHD1	798.663	545.351	1051.98	1.92899	0.947844	1.70686	0.771344	0.00372308	0.090395
SCAND1	834.732	518.004	1151.46	2.22288	1.15243	1.8263	0.86892	0.0037156	0.090395
UHRF1BP1L	1583.15	2049.05	1117.26	0.545258	-0.874988	0.591768	-0.756895	0.00372445	0.090395
LIMD2	1755.96	1217.5	2294.42	1.88453	0.914205	1.69477	0.761094	0.00376484	0.0909535
PDS5B	3133.22	4047.88	2218.57	0.548083	-0.867533	0.595742	-0.74724	0.00376877	0.0909535
PROSER1	2542.72	3281.03	1804.4	0.54995	-0.862627	0.601525	-0.733304	0.00377506	0.0909535
RNF215	537.945	360.132	715.757	1.98748	0.990942	1.72186	0.783964	0.00375994	0.0909535
CEACAM19	318.397	207.392	429.402	2.07049	1.04997	1.75471	0.811233	0.00383911	0.0923278
ARL5B	1358.32	1742.6	974.035	0.558955	-0.839195	0.577354	-0.792471	0.00386932	0.0927335
HR	121.092	69.9456	172.239	2.46246	1.3001	1.88273	0.912827	0.00387005	0.0927335
TRAM1L1	164.682	228.158	101.205	0.443573	-1.17276	0.545175	-0.875208	0.00388185	0.0928474
ANO1	460.92	609.071	312.768	0.513517	-0.961516	0.584328	-0.775151	0.00391648	0.0935059
DIAPH3	4619.28	5940.79	3297.77	0.555107	-0.849163	0.607665	-0.718652	0.00394123	0.0939267
CENPBD1	487.1	334.676	639.524	1.91088	0.934236	1.69679	0.762807	0.00396339	0.093937
FAM117A	540.214	364.596	715.832	1.96336	0.973325	1.70387	0.768812	0.00395713	0.093937
TTC21B	1761.97	2285.59	1238.34	0.541804	-0.884157	0.587266	-0.767914	0.00397017	0.093937
UBA6	3968.43	5144.35	2792.51	0.54283	-0.881427	0.577745	-0.791495	0.0039567	0.093937
NTRK2	197.02	270.785	123.254	0.455173	-1.13551	0.549815	-0.862982	0.00397907	0.0939789
TNNT1	865.464	554.192	1176.74	2.12334	1.08633	1.74155	0.800375	0.00399466	0.0941782
CENPE	6898.99	9083.11	4714.86	0.519081	-0.94597	0.590735	-0.759417	0.00400317	0.0942104
XRCC2	776.331	1032.44	520.222	0.503876	-0.988858	0.561961	-0.831459	0.00401744	0.0943776
REEP2	149.147	83.804	214.491	2.55944	1.35583	1.87285	0.905234	0.00402974	0.0944981
PRKDC	52250.3	67607.1	36893.4	0.545703	-0.873812	0.599322	-0.738597	0.00407646	0.0954239
STAG2	6453.15	8319.77	4586.52	0.551279	-0.859144	0.591488	-0.75758	0.0041321	0.0965549
FKBP10	7323.83	5229.79	9417.87	1.80081	0.848648	1.62549	0.700877	0.00415637	0.0968797
NUDT14	1202.95	770.652	1635.25	2.1219	1.08536	1.73556	0.795403	0.00416661	0.0968797
S100A13	2134.2	1494.98	2773.41	1.85515	0.891533	1.64162	0.715117	0.00416806	0.0968797
USP34	4381.1	5614.31	3147.88	0.560689	-0.834727	0.603527	-0.728511	0.00418342	0.0970657
ACVR2B	613.282	797.09	429.474	0.538802	-0.892172	0.59652	-0.745357	0.00419093	0.097069
MYO3A	300.184	403.612	196.755	0.487486	-1.03657	0.568433	-0.814938	0.00420242	0.0971644
DHRS9	51.5612	22.813	80.3094	3.52034	1.81571	1.96856	0.97714	0.00422793	0.0975829
ATHL1	438.119	284.132	592.106	2.08391	1.0593	1.73947	0.79865	0.00425283	0.0979862
PRKCH	846.979	1092.49	601.465	0.550544	-0.861071	0.605654	-0.723433	0.00429963	0.0988915
UHRF2	1235	1602.18	867.814	0.541645	-0.884581	0.595639	-0.747491	0.0043088	0.0989297
MSN	41012.7	51719.5	30305.9	0.585967	-0.771108	0.630309	-0.66587	0.0043448	0.0995588
ZHX1	1751.91	2244.21	1259.6	0.561265	-0.833246	0.603255	-0.729161	0.0043513	0.0995588
KLHL15	642.241	841.692	442.79	0.526071	-0.92667	0.570678	-0.80925	0.00436979	0.0997501
STEAP1	486.853	640.725	332.98	0.519693	-0.944269	0.579239	-0.78777	0.00437481	0.0997501
LCOR	1459.15	1861.57	1056.74	0.56766	-0.816902	0.581876	-0.781215	0.00438391	0.0997852
MBOAT2	3488.86	4424.37	2553.36	0.577113	-0.793075	0.608197	-0.71739	0.00442786	0.100612
BAX	4574.21	3174.96	5973.47	1.88143	0.911833	1.6493	0.721857	0.00444664	0.100691
CCS	1164.96	787.68	1542.23	1.95794	0.96934	1.68598	0.753585	0.00444103	0.100691
HIF1A	16042.8	20379.9	11705.7	0.574375	-0.799935	0.613377	-0.705153	0.00448365	0.101186
TST	507.642	326.858	688.427	2.10619	1.07464	1.74121	0.800094	0.00448385	0.101186
RAB27B	345.931	459.046	232.816	0.507174	-0.979447	0.560422	-0.835415	0.0045002	0.101382
ANKRD32	946.062	1239.92	652.206	0.526008	-0.926844	0.574567	-0.799452	0.00453337	0.101856
UCN2	1254.23	864.221	1644.24	1.90257	0.927952	1.67458	0.743797	0.00453673	0.101856
ARSA	774.798	529.418	1020.18	1.92698	0.946345	1.70503	0.769796	0.00457089	0.101929
D2HGDH	428.144	283.876	572.411	2.01641	1.01179	1.74353	0.802011	0.00455925	0.101929
KIAA1033	3370.41	4292.14	2448.69	0.570506	-0.809687	0.592289	-0.755626	0.00456431	0.101929
TMEM63C	104.407	58.8589	149.954	2.54769	1.34919	1.87798	0.909178	0.00456712	0.101929
ATRX	3866.67	4934.74	2798.59	0.56712	-0.818274	0.603182	-0.729334	0.00461795	0.102804
CYYR1	1088.07	1399.11	777.035	0.555378	-0.848459	0.589331	-0.76285	0.0046507	0.103304
GOLGB1	4317.12	5459.23	3175.01	0.581586	-0.781935	0.627945	-0.67129	0.00466094	0.103304
TMEM92	527.788	354.092	701.484	1.98108	0.986288	1.70236	0.767536	0.00466393	0.103304
CPZ	6857.28	4947.87	8766.69	1.77181	0.825224	1.62251	0.698225	0.00467325	0.103337
FMNL2	1717.05	2208.5	1225.61	0.554951	-0.849568	0.598372	-0.740886	0.00469311	0.103602
NIPBL	5224.34	6684.1	3764.58	0.563214	-0.828244	0.614305	-0.702972	0.00473112	0.103746
NUP205	8596.32	11101.5	6091.2	0.548685	-0.865951	0.606377	-0.721713	0.00472271	0.103746
PELI2	822.542	1064.79	580.292	0.544983	-0.875718	0.581494	-0.782163	0.00471081	0.103746
TNKS1BP1	5266.12	3765.02	6767.21	1.79739	0.845902	1.62015	0.696124	0.00473086	0.103746
HELZ	3839.09	4895.41	2782.77	0.568445	-0.814907	0.612506	-0.707205	0.00476387	0.10384
KIAA1147	2035.12	2601.28	1468.97	0.564709	-0.82442	0.605107	-0.724737	0.00476691	0.10384
MAP1LC3A	181.111	102.467	259.755	2.53502	1.342	1.86659	0.900409	0.00475293	0.10384
RPS27L	4435.47	3264.62	5606.32	1.7173	0.78014	1.59467	0.673257	0.00474722	0.10384
STEAP2	314.907	417.286	212.528	0.509311	-0.97338	0.57009	-0.810739	0.00480687	0.104538
ZNF765	469.869	618.438	321.299	0.519533	-0.944712	0.586132	-0.770703	0.00482575	0.104775
ACTC1	37.2283	60.394	14.0627	0.232849	-2.10253	0.513031	-0.962881	0.00488903	0.104814
C11orf96	2490.44	1817.65	3163.23	1.74029	0.799327	1.64173	0.715217	0.00489904	0.104814
COL21A1	46.0896	19.1743	73.005	3.80744	1.92882	1.95121	0.964368	0.00491896	0.104814
CSRP2	1035.86	1333.71	738.002	0.553344	-0.853752	0.611276	-0.710104	0.00488427	0.104814
FOXL1	1859.78	1346.83	2372.73	1.76171	0.816977	1.62236	0.698092	0.00484998	0.104814
GRIK2	171.693	236.985	106.401	0.448977	-1.15529	0.548301	-0.866961	0.0049294	0.104814
METTL7A	131.025	76.1712	185.879	2.44028	1.28705	1.8424	0.881588	0.00493095	0.104814
MYO1F	34.8126	12.9771	56.6481	4.36524	2.12606	1.95201	0.96496	0.004853	0.104814
SDC4	5057.43	3723.21	6391.65	1.71671	0.779643	1.58857	0.667728	0.0049199	0.104814
SMCHD1	6168.51	7983.01	4354.01	0.54541	-0.874587	0.590454	-0.760103	0.00484054	0.104814
WDR45	935.419	652.636	1218.2	1.86659	0.900402	1.65803	0.729468	0.00492819	0.104814
XRN1	2389.12	3047.49	1730.76	0.56793	-0.816214	0.599797	-0.737454	0.0048892	0.104814
ZDHHC2	2108.69	2663.56	1553.81	0.583359	-0.777545	0.617582	-0.695297	0.00492254	0.104814
CDKN1B	1949.17	1423.3	2475.03	1.73893	0.798203	1.60198	0.679856	0.00496328	0.105332
CBS	2367.11	1683.54	3050.68	1.81206	0.857632	1.63485	0.709155	0.00498075	0.105533
NCKAP1	13865.5	17734.7	9996.19	0.563651	-0.827126	0.596943	-0.744334	0.00501679	0.106126
NBEAL1	574.566	753.255	395.877	0.525555	-0.928085	0.573559	-0.801987	0.00504522	0.106556
SLC4A7	2757.9	3484.43	2031.37	0.582984	-0.778472	0.591845	-0.756709	0.00506088	0.106716
ATP2A3	685.237	475.732	894.742	1.88077	0.911322	1.6674	0.737602	0.00507388	0.106819
LPPR2	1721.58	1215.47	2227.69	1.83278	0.874037	1.63392	0.708334	0.0051203	0.107624
SLC25A36	2132.55	2702.83	1562.26	0.57801	-0.790834	0.593949	-0.751588	0.00515129	0.108103
GPR124	2087.94	1531.6	2644.28	1.72649	0.787841	1.59682	0.6752	0.00516463	0.108211
ZNF117	112.176	161.468	62.8854	0.389461	-1.36045	0.527444	-0.92291	0.00518826	0.108533
CACNA1I	116.26	68.0694	164.451	2.41593	1.27258	1.84812	0.886059	0.00521264	0.10886
MFAP3L	281.505	376.535	186.475	0.495238	-1.0138	0.5734	-0.802387	0.00522037	0.10886
ID4	454.199	593.834	314.564	0.529717	-0.916706	0.596708	-0.744904	0.00525636	0.109244
JOSD2	428.674	266.606	590.741	2.21578	1.14782	1.80118	0.848943	0.00526366	0.109244
PHLDB2	3514.43	4484.54	2544.33	0.567357	-0.817672	0.620026	-0.6896	0.00524841	0.109244
ACP6	658.998	458.548	859.448	1.87428	0.906338	1.66537	0.735843	0.00529233	0.109322
LAMB3	998.28	695.903	1300.66	1.86902	0.902283	1.66131	0.732325	0.00527647	0.109322
NUDT8	189.768	109.005	270.532	2.48183	1.31141	1.8295	0.871451	0.0052871	0.109322
CCDC88A	5868.95	7449.88	4288.02	0.575583	-0.796905	0.615502	-0.700166	0.00531253	0.109568
BMPR1B	226.459	306.845	146.072	0.476045	-1.07083	0.565805	-0.821622	0.00532756	0.109611
SPPL2B	1001.37	682.911	1319.83	1.93265	0.95058	1.70134	0.766673	0.00533124	0.109611
PUS7L	601.103	778.029	424.177	0.545194	-0.875159	0.588887	-0.763938	0.00535487	0.109925
COL12A1	38898	49392.3	28403.7	0.575063	-0.798209	0.62221	-0.684527	0.00541317	0.110575
CTDSP2	99050.5	124214	73887.3	0.594839	-0.749428	0.637877	-0.648651	0.00540834	0.110575
GALNS	1922.09	1376.5	2467.69	1.79273	0.84216	1.62262	0.698328	0.00542008	0.110575
LONRF2	124.805	64.4875	185.122	2.87066	1.52138	1.8772	0.908579	0.0054036	0.110575
TSG101	1590.02	2018.12	1161.92	0.575746	-0.796497	0.625082	-0.677882	0.00543805	0.11077
CYB5D2	578.951	399.846	758.056	1.89587	0.922862	1.67678	0.745689	0.00546873	0.110894
ESRG	51.58	79.4119	23.748	0.299049	-1.74155	0.518232	-0.948329	0.00546939	0.110894
SDSL	663.625	445.599	881.65	1.97857	0.984459	1.67764	0.746436	0.00545606	0.110894
FASTK	3014.77	2106.61	3922.93	1.8622	0.897007	1.65009	0.722549	0.0054824	0.110987
POLK	1225.7	1567.47	883.922	0.563915	-0.826449	0.608808	-0.715941	0.00549929	0.111158
DNAH1	196.448	124.213	268.682	2.16306	1.11308	1.77029	0.823989	0.00551988	0.111404
GALK1	1157.51	799.961	1515.06	1.89392	0.921374	1.66931	0.739252	0.00553589	0.111556
PXN	8391.79	10537.5	6246.06	0.592744	-0.754518	0.633072	-0.659558	0.00554652	0.111599
FOXA2	1390.39	1011.94	1768.83	1.74795	0.805666	1.61522	0.691729	0.00559337	0.111886
NAGS	241.707	156.223	327.192	2.09439	1.06653	1.74837	0.806011	0.00558526	0.111886
OPA1	5682.81	7233.9	4131.72	0.571161	-0.808031	0.617246	-0.696083	0.00559471	0.111886
PTPRJ	4587.68	5801.62	3373.75	0.581518	-0.782105	0.630422	-0.665611	0.00557041	0.111886
KIAA1524	4246.39	5450.19	3042.6	0.558256	-0.841001	0.607962	-0.717947	0.00562191	0.11192
PTGFR	167.363	233.943	100.783	0.4308	-1.21491	0.539228	-0.891032	0.00561731	0.11192
WDR54	769.183	510.456	1027.91	2.01371	1.00985	1.68414	0.752013	0.00561657	0.11192
CYGB	1499.58	1086.21	1912.95	1.76112	0.816493	1.61224	0.689064	0.00568603	0.112686
HLTF	3998.47	5094.03	2902.9	0.569862	-0.811314	0.610729	-0.711395	0.00567839	0.112686
PRCD	87.2544	48.0423	126.467	2.6324	1.39638	1.87316	0.905475	0.00566926	0.112686
APC	4363.69	5533.86	3193.51	0.577086	-0.793142	0.624483	-0.679266	0.00577501	0.112954
BMPR2	6467.16	8081.68	4852.64	0.60045	-0.735884	0.625482	-0.67696	0.00580557	0.112954
C14orf132	1377.91	1759.61	996.203	0.566149	-0.820747	0.616577	-0.697648	0.00589232	0.112954
CAPS	77.6543	41.305	114.004	2.76004	1.46469	1.88414	0.913908	0.00579292	0.112954
CKAP2	7880.06	10075.2	5684.93	0.56425	-0.825594	0.611451	-0.709691	0.005947	0.112954
CYB5R1	1651.78	1191.97	2111.59	1.77151	0.824979	1.60344	0.681166	0.00578848	0.112954
EGFL7	217.803	126.147	309.459	2.45317	1.29465	1.827	0.869479	0.00573191	0.112954
EPS8L1	59.6553	29.266	90.0446	3.07677	1.62141	1.90952	0.933211	0.00581188	0.112954
FAM160B1	1743.81	2210.44	1277.17	0.577788	-0.791387	0.6068	-0.720707	0.00590983	0.112954
FDPS	9441.01	6915.79	11966.2	1.73028	0.791002	1.58453	0.664054	0.00575082	0.112954
HMCN1	955.212	1237.36	673.066	0.543953	-0.878445	0.59137	-0.757866	0.00584936	0.112954
IDI1	5128.44	3720.62	6536.27	1.75677	0.812924	1.58643	0.66578	0.0059481	0.112954
KIAA1549L	2515.72	3198.14	1833.3	0.57324	-0.802789	0.622064	-0.684865	0.00594608	0.112954
LINC00294	849.126	1097.18	601.068	0.547828	-0.868205	0.60743	-0.71921	0.00594598	0.112954
MAPK1	9934.38	12557.9	7310.81	0.582166	-0.780497	0.624726	-0.678705	0.00577056	0.112954
NEURL1B	3173.62	4029.23	2318.01	0.575298	-0.797619	0.629253	-0.668289	0.00571403	0.112954
PCM1	10080.9	12745.4	7416.43	0.581891	-0.78118	0.632363	-0.661176	0.00576707	0.112954
PCSK6	163.95	224.946	102.954	0.457684	-1.12758	0.562152	-0.830969	0.00591424	0.112954
PPP1R12A	6121.97	7762.58	4481.35	0.577301	-0.792603	0.613872	-0.703989	0.00583016	0.112954
PRKG1	313.871	418.92	208.821	0.498474	-1.00441	0.571919	-0.806117	0.00593737	0.112954
RPS6KA3	5780.17	7326.28	4234.07	0.577929	-0.791036	0.609702	-0.713823	0.00594805	0.112954
SERPINE2	7751.87	5761.01	9742.73	1.69115	0.758004	1.57075	0.651456	0.00573378	0.112954
SLC16A7	681.62	875.621	487.619	0.556884	-0.844551	0.587393	-0.767603	0.00587723	0.112954
SLC9A3R1	6565.53	4879.08	8251.98	1.6913	0.758131	1.57089	0.651583	0.00590525	0.112954
TNFRSF10D	9011	6714.85	11307.1	1.6839	0.751808	1.56867	0.649539	0.00576484	0.112954
UBN2	685.176	879.06	491.292	0.558883	-0.839382	0.607102	-0.71999	0.00587849	0.112954
USP31	1710.66	2190	1231.32	0.562243	-0.830733	0.615632	-0.699859	0.00588281	0.112954
ZDBF2	1536.44	1966.02	1106.86	0.562996	-0.828802	0.59666	-0.745019	0.00594774	0.112954
ZDHHC9	1454.39	1847.33	1061.46	0.574593	-0.799389	0.624922	-0.678252	0.00582742	0.112954
ACTG2	5182.05	6476.26	3887.84	0.600322	-0.736192	0.620065	-0.689509	0.00599155	0.113346
GNPTG	1214.01	842.901	1585.12	1.88055	0.911154	1.65027	0.722699	0.00599456	0.113346
KIAA1551	1121.1	1450.07	792.131	0.546272	-0.872309	0.606173	-0.722198	0.00598223	0.113346
NHLRC2	1932.08	2446.63	1417.53	0.579382	-0.787414	0.600499	-0.735767	0.00601957	0.113493
ZFHX4	3204.19	4070.35	2338.03	0.574406	-0.799858	0.614868	-0.701651	0.00601123	0.113493
CTHRC1	2167.01	1599.79	2734.22	1.70911	0.773244	1.58202	0.661764	0.00605516	0.113839
GIPC3	4293.86	3165.06	5422.67	1.71329	0.776768	1.58177	0.661538	0.00604974	0.113839
APOL3	257.802	171.375	344.23	2.00864	1.00622	1.72196	0.784048	0.00610934	0.114531
MRPL40	2324.47	1652.44	2996.51	1.81338	0.858682	1.61258	0.689372	0.0061069	0.114531
ANPEP	1365.46	978.286	1752.64	1.79154	0.841202	1.61515	0.691669	0.00613897	0.114772
KCNQ1OT1	867.157	1109.34	624.977	0.563379	-0.827822	0.615917	-0.699192	0.00614835	0.114772
PLEKHA2	2147.81	2708.24	1587.38	0.586132	-0.770702	0.624365	-0.679539	0.00614196	0.114772
SMC5	3058.6	3845.08	2272.13	0.59092	-0.758966	0.625071	-0.677907	0.00617639	0.115132
FOXD2-AS1	589.146	760.348	417.944	0.549675	-0.86335	0.605471	-0.72387	0.00620178	0.11528
SLC35A3	417.531	552.245	282.816	0.512122	-0.965442	0.561641	-0.832279	0.0062007	0.11528
SLC2A4RG	2778.88	1960.92	3596.83	1.83426	0.875195	1.62387	0.699438	0.00622623	0.115409
TRAPPC5	987.862	637.911	1337.81	2.09718	1.06845	1.75249	0.809409	0.00622065	0.115409
CHML	3117.77	3916.21	2319.33	0.592237	-0.755753	0.621889	-0.685272	0.00624173	0.115533
AIM1	1803.78	2315.81	1291.74	0.557794	-0.842196	0.610273	-0.712473	0.00626088	0.115725
ITGAX	96.1385	53.1734	139.104	2.61603	1.38738	1.85768	0.8935	0.00629576	0.116012
NLGN4Y	669.945	871.243	468.648	0.537907	-0.89457	0.596806	-0.744666	0.00629518	0.116012
SLC26A6	1799.49	1278.58	2320.41	1.81483	0.859836	1.61398	0.69062	0.00630282	0.116012
FANCB	461.997	611.104	312.89	0.512008	-0.965762	0.574767	-0.798952	0.00631302	0.116038
RDH10	748.55	524.585	972.515	1.85387	0.890544	1.63448	0.708832	0.00635199	0.116592
RYR3	618.447	428.06	808.834	1.88953	0.918031	1.65137	0.723659	0.00637308	0.116816
PFKFB4	1191.89	859.46	1524.32	1.77358	0.826665	1.61613	0.692547	0.00639993	0.117145
NF1	8015.89	10184.5	5847.25	0.57413	-0.800551	0.612262	-0.707779	0.00646192	0.118116
CCDC102B	141.046	84.3583	197.734	2.34398	1.22896	1.79674	0.845383	0.006546	0.118923
LPP	13554.2	17099.2	10009.1	0.585357	-0.772612	0.624328	-0.679624	0.00652414	0.118923
NMRAL1	172.857	107.811	237.904	2.20667	1.14187	1.77107	0.824618	0.00653892	0.118923
SQSTM1	24790.8	18164.6	31417	1.72958	0.790418	1.57876	0.658789	0.00655119	0.118923
ZNF395	3444.74	4331.88	2557.59	0.590412	-0.760206	0.637418	-0.649689	0.00654132	0.118923
ARHGAP40	34.2109	13.2614	55.1603	4.15947	2.0564	1.90516	0.929912	0.00661998	0.119478
C6orf1	1485.48	996.821	1974.13	1.98043	0.985812	1.6708	0.740538	0.00660601	0.119478
COL13A1	8727.73	6330.52	11124.9	1.75735	0.813399	1.58817	0.667365	0.00659428	0.119478
LATS2	1701.12	2152.25	1249.98	0.580777	-0.783943	0.628135	-0.670853	0.0066249	0.119478
PIK3CB	2228.08	2836.68	1619.48	0.570905	-0.808677	0.616373	-0.698125	0.00663171	0.119478
ZNF611	514.304	679.258	349.349	0.51431	-0.95929	0.581931	-0.78108	0.00663618	0.119478
PAPLN	344.763	236.303	453.223	1.91798	0.939586	1.68411	0.751984	0.00666246	0.119625
SLC7A1	18417	23083.1	13750.8	0.595708	-0.747322	0.640842	-0.641959	0.00666973	0.119625
TAF1D	516.97	670.503	363.438	0.542038	-0.883534	0.603355	-0.728921	0.00667156	0.119625
ATP6V0D2	182.646	114.321	250.972	2.19533	1.13444	1.75741	0.813449	0.0067295	0.12034
PEAK1	4693.89	5953.45	3434.33	0.576864	-0.793696	0.617015	-0.696622	0.00672971	0.12034
DOC2A	43.7482	18.8189	68.6775	3.64938	1.86765	1.90429	0.929253	0.00675438	0.120455
SLC25A45	374.187	259.585	488.789	1.88296	0.913006	1.66624	0.736593	0.00674725	0.120455
UBTD1	714.301	479.243	949.358	1.98095	0.986195	1.69059	0.757531	0.00677644	0.120685
EBP	2192.4	1573.04	2811.75	1.78746	0.837911	1.59773	0.676023	0.0068035	0.121003
PAPSS2	6832.83	8543.36	5122.3	0.599566	-0.73801	0.634975	-0.655229	0.00683858	0.121463
PDIA5	648.699	459.515	837.883	1.82341	0.866638	1.62947	0.704407	0.00685929	0.121667
CDK6	8039.92	5997.81	10082	1.68095	0.749279	1.55559	0.637464	0.0068745	0.12169
CUL4B	5065.75	6432.83	3698.67	0.574968	-0.798447	0.615987	-0.699029	0.00688892	0.12169
FERMT3	413.832	276.371	551.293	1.99476	0.996214	1.69453	0.760882	0.00688868	0.12169
MSMO1	2303.05	1580.45	3025.65	1.91442	0.936908	1.6159	0.692342	0.00689752	0.12169
FAM65B	133.523	81.7856	185.26	2.26519	1.17963	1.78821	0.838514	0.00692168	0.121825
ZCCHC6	1672.43	2121.99	1222.87	0.576284	-0.795148	0.624891	-0.678324	0.00692367	0.121825
HEXIM2	295.891	185.432	406.349	2.19137	1.13183	1.74913	0.806634	0.00693701	0.121897
C19orf54	619.007	437.867	800.146	1.82737	0.86977	1.63234	0.706943	0.00697784	0.122315
GOPC	3823.2	4802.28	2844.11	0.592242	-0.755742	0.619527	-0.690761	0.00698109	0.122315
NEXN	2579.42	3258.11	1900.74	0.583386	-0.777476	0.629595	-0.667504	0.00698864	0.122315
ZNF100	274.296	364.226	184.366	0.506186	-0.98226	0.580736	-0.784045	0.00705054	0.123235
CDC73	2873.48	3600.63	2146.32	0.596097	-0.746381	0.633006	-0.659709	0.00706487	0.123322
SMC3	10697.4	13466.7	7928.19	0.588725	-0.764334	0.638983	-0.64615	0.0071117	0.123975
UGDH-AS1	862.225	1100.94	623.514	0.566349	-0.820238	0.619879	-0.689941	0.00714288	0.124354
FIGN	604.158	781.398	426.918	0.546352	-0.872098	0.600142	-0.736625	0.00716128	0.124379
THY1	5500.54	4080.45	6920.62	1.69604	0.762172	1.56772	0.648668	0.00717263	0.124379
TTBK2	918.65	1187.6	649.703	0.547073	-0.870194	0.60015	-0.736605	0.0071724	0.124379
WNK3	152.019	209.183	94.8555	0.453457	-1.14096	0.560383	-0.835515	0.00719522	0.124607
KIAA1430	2062.55	2605.87	1519.23	0.583002	-0.778428	0.61653	-0.697757	0.00721455	0.124614
NUFIP2	7293.15	9180.12	5406.19	0.588903	-0.763899	0.621484	-0.686212	0.00721402	0.124614
CLCN2	1017.48	733.142	1301.82	1.77567	0.828364	1.61693	0.693253	0.00726211	0.124982
DNAJB14	902.789	1141.52	664.061	0.581736	-0.781564	0.605679	-0.723375	0.00726077	0.124982
PWWP2A	1416.27	1791.49	1041.05	0.581105	-0.78313	0.629046	-0.668762	0.00726432	0.124982
CREB1	2931.34	3669.12	2193.55	0.59784	-0.742169	0.635261	-0.654579	0.00729032	0.125266
FBN1	43191.9	54115	32268.9	0.596303	-0.745883	0.640812	-0.642027	0.00731214	0.125477
AKAP11	3743.72	4718.61	2768.84	0.586791	-0.769082	0.610376	-0.71223	0.00732667	0.125563
KIF11	8766.26	11233.5	6299.05	0.560739	-0.834598	0.617649	-0.695142	0.00734943	0.125715
RAD50	3915.74	4914.9	2916.57	0.593415	-0.752886	0.638699	-0.646791	0.00735458	0.125715
CLOCK	3949.7	4979.24	2920.16	0.586466	-0.769881	0.61806	-0.694182	0.0073655	0.125738
SRFBP1	1110.82	1414.46	807.173	0.570657	-0.809304	0.619547	-0.690713	0.0074852	0.127616
LY6E	3749.05	2627.26	4870.83	1.85396	0.890609	1.62209	0.697858	0.00751381	0.127939
CD109	7632.08	9693.03	5571.12	0.574755	-0.79898	0.609653	-0.713939	0.00752396	0.127946
PANX2	416.645	283.649	549.642	1.93776	0.954389	1.70144	0.766757	0.0075603	0.128151
RB1	5275.82	6629.98	3921.66	0.591504	-0.75754	0.616042	-0.698899	0.00756518	0.128151
ZNF385B	57.9155	86.9736	28.8573	0.331794	-1.59164	0.533629	-0.90609	0.00755384	0.128151
CDCA7L	3259.55	4079.89	2439.21	0.597863	-0.742113	0.643222	-0.636611	0.00761409	0.128814
SMTN	7446.16	5331.54	9560.77	1.79325	0.842574	1.58794	0.667152	0.00765053	0.129265
ATP6V1F	3026.5	2151.09	3901.92	1.81393	0.859117	1.60161	0.67952	0.0076646	0.129336
CD68	1334.46	963.006	1705.9	1.77144	0.824919	1.58922	0.668321	0.00778405	0.131017
PRKAB2	1730.51	2195.09	1265.92	0.576706	-0.794092	0.617465	-0.69557	0.00778007	0.131017
ATP13A3	5077.19	6419.87	3734.51	0.581711	-0.781625	0.60243	-0.731134	0.00779882	0.131054
LIG4	1724.65	2183.15	1266.15	0.579962	-0.78597	0.617177	-0.696244	0.00780614	0.131054
FTO	2929.28	3690.3	2168.26	0.587555	-0.767204	0.636716	-0.651279	0.00785001	0.13113
KIAA1109	5301.68	6710.63	3892.74	0.580086	-0.785661	0.626248	-0.675195	0.00783397	0.13113
LRRC32	224.518	301.885	147.152	0.487443	-1.03669	0.582899	-0.778682	0.0078505	0.13113
LRRK2	118.509	166.84	70.1775	0.420627	-1.24939	0.553551	-0.853211	0.0078296	0.13113
ZNF37A	949.861	1205.72	694.002	0.575592	-0.796883	0.627822	-0.671573	0.00786453	0.131198
BOD1L1	2146.25	2694.72	1597.78	0.592932	-0.754062	0.640913	-0.641801	0.00793739	0.131494
CEP135	1384.24	1756.14	1012.34	0.576454	-0.794722	0.62772	-0.671807	0.00794521	0.131494
CTSF	896.671	638.422	1154.92	1.80902	0.855209	1.61251	0.689309	0.00795303	0.131494
MYL5	35.2487	14.2706	56.2269	3.94006	1.97822	1.8784	0.909505	0.00795995	0.131494
PHPT1	2488.69	1714.06	3263.32	1.90386	0.928924	1.63426	0.708635	0.00796205	0.131494
PLS1	1190.31	1520.61	860.012	0.56557	-0.822221	0.6119	-0.708632	0.0079553	0.131494
PPM1M	558.517	395.311	721.722	1.82571	0.868454	1.62419	0.699723	0.007926	0.131494
SPTLC2	4313.25	5406.79	3219.71	0.595493	-0.747844	0.640157	-0.643501	0.00793128	0.131494
RNF157	1433.12	1804.91	1061.32	0.58802	-0.766064	0.63707	-0.650475	0.00799229	0.131782
ZNF431	370.219	486.18	254.258	0.522972	-0.935194	0.589141	-0.763315	0.00799954	0.131782
MMP16	208.422	281.971	134.874	0.478324	-1.06394	0.572215	-0.805371	0.0080136	0.131849
FSD1L	176.474	238.349	114.598	0.480797	-1.0565	0.567815	-0.816508	0.00803205	0.131988
IFI6	588.872	415.907	761.838	1.83175	0.873223	1.64899	0.721584	0.00805796	0.132084
USP16	2918.93	3695.9	2141.96	0.57955	-0.786994	0.627246	-0.672896	0.00805604	0.132084
C19orf70	1269.73	848.288	1691.18	1.99363	0.995401	1.65292	0.725015	0.00814584	0.132088
CCNE2	2588.15	3236.09	1940.21	0.599553	-0.73804	0.604089	-0.727167	0.00816062	0.132088
CLMP	829.051	1057.56	600.545	0.567862	-0.816389	0.615615	-0.699901	0.00810458	0.132088
DMXL1	2691.76	3407.85	1975.68	0.579745	-0.786511	0.613694	-0.704409	0.00813819	0.132088
FASN	20805.3	15523.9	26086.7	1.68043	0.748826	1.55857	0.640224	0.00817092	0.132088
G2E3	2300.04	2929.06	1671.02	0.570497	-0.809708	0.594949	-0.749162	0.00816914	0.132088
GGT7	1483.96	1081.78	1886.15	1.74357	0.802043	1.58966	0.668721	0.0080859	0.132088
GPR98	761.916	989.856	533.976	0.539448	-0.890445	0.595294	-0.748325	0.00810597	0.132088
LRP6	3561.23	4469.53	2652.94	0.593563	-0.752527	0.631403	-0.663368	0.00819847	0.132088
RASEF	127.335	178.837	75.8324	0.424031	-1.23776	0.555666	-0.847711	0.00818621	0.132088
ST3GAL5	2204.71	2760.97	1648.45	0.597056	-0.744062	0.642578	-0.638057	0.00818973	0.132088
TRAF3	2680.68	3351.28	2010.08	0.599795	-0.737458	0.644573	-0.633585	0.00818521	0.132088
ZBED6	1271.41	1643.76	899.072	0.546962	-0.870489	0.587932	-0.766279	0.00809141	0.132088
ZNF808	266.637	364.496	168.777	0.463043	-1.11078	0.559401	-0.838044	0.00817102	0.132088
ALDH6A1	528.397	681.376	375.418	0.550971	-0.859953	0.614934	-0.701497	0.0082367	0.132542
SLC4A4	144.207	198.295	90.1183	0.454465	-1.13776	0.564446	-0.825092	0.00827378	0.132814
TRRAP	6731.93	8470.87	4992.99	0.589431	-0.762606	0.638414	-0.647437	0.00826504	0.132814
AMT	193.004	120.561	265.447	2.20177	1.13867	1.73942	0.798604	0.00829062	0.132818
VRK2	1070.19	1352.62	787.765	0.5824	-0.779917	0.628603	-0.669779	0.00829421	0.132818
ACP5	35.646	14.6685	56.6235	3.8602	1.94868	1.87225	0.90477	0.00831044	0.132901
DIXDC1	447.374	581.212	313.535	0.53945	-0.890438	0.596647	-0.74505	0.00837777	0.132901
DUS1L	4857.6	3476.47	6238.72	1.79456	0.843627	1.60362	0.681329	0.00835273	0.132901
EPB41L3	5190.95	6464.83	3917.07	0.605904	-0.722839	0.64659	-0.629077	0.00836484	0.132901
ETAA1	1079.71	1362.99	796.431	0.584324	-0.775158	0.618194	-0.693869	0.00832778	0.132901
NQO1	6690.32	5057.02	8323.63	1.64596	0.718925	1.53977	0.622715	0.00837108	0.132901
RSF1	997.43	1263.54	731.318	0.578785	-0.788901	0.632493	-0.660879	0.00833075	0.132901
VRK3	1477.7	1075.28	1880.13	1.7485	0.806117	1.57739	0.657542	0.00838006	0.132901
C1orf27	1072.3	1365.08	779.519	0.571041	-0.808333	0.624351	-0.67957	0.00839112	0.132917
SIAE	773.947	559.579	988.315	1.76618	0.820629	1.59449	0.673097	0.00843924	0.133518
MLL	3695.3	4712.28	2678.32	0.56837	-0.815098	0.621363	-0.686493	0.00850703	0.13435
TOP2A	41463.3	53319	29607.5	0.555289	-0.848688	0.618911	-0.692195	0.00852056	0.13435
TRABD2B	351.67	457.908	245.431	0.535982	-0.899744	0.606338	-0.721806	0.00852239	0.13435
GFRA1	1335.15	1697.57	972.738	0.573018	-0.803348	0.619672	-0.690423	0.00857723	0.134969
P2RX4	3086.71	2309.29	3864.14	1.6733	0.7427	1.55647	0.638278	0.00858214	0.134969
SHPRH	1193.42	1525.91	860.93	0.564207	-0.825704	0.612468	-0.707295	0.008604	0.135151
UBXN7	1649.73	2114.07	1185.39	0.560713	-0.834666	0.60467	-0.725779	0.00865499	0.135791
RALGAPA1	1323.16	1694.03	952.288	0.562143	-0.830991	0.610995	-0.710768	0.00869698	0.136125
TOX	622.874	794.759	450.99	0.567455	-0.817422	0.622822	-0.683109	0.00869481	0.136125
ARNT2	2162.84	2706.8	1618.89	0.598083	-0.741583	0.644683	-0.633338	0.00875052	0.136639
TMEM173	2802.53	2016.95	3588.1	1.77897	0.831045	1.58153	0.661322	0.00874798	0.136639
DHRS4	490.829	333.723	647.935	1.94153	0.957197	1.67347	0.742842	0.00876678	0.136731
EXOC5	5518.55	6873.4	4163.7	0.605769	-0.72316	0.616306	-0.698281	0.00878813	0.136902
HMGCL	1879.25	1381.63	2376.87	1.72034	0.782691	1.56769	0.648645	0.00881871	0.137194
MDK	4994.72	3505.58	6483.87	1.84958	0.887201	1.6057	0.683206	0.00886148	0.137194
MGAT4B	3983.81	2939.34	5028.29	1.71069	0.774578	1.56479	0.645973	0.00886775	0.137194
SLC50A1	1136.94	829.128	1444.75	1.74249	0.801149	1.58125	0.661065	0.00886936	0.137194
SOX11	221.14	294.806	147.474	0.50024	-0.999308	0.590151	-0.760844	0.00883011	0.137194
SWI5	1066.85	726.675	1407.03	1.93625	0.953268	1.62545	0.700835	0.00885173	0.137194
ARSD	844.695	619.561	1069.83	1.72676	0.788064	1.58013	0.660041	0.00893804	0.137289
BCAT1	8923.97	11011.4	6836.51	0.620855	-0.687672	0.639219	-0.645619	0.00891524	0.137289
C1GALT1	1482.68	1861.35	1104	0.593117	-0.753611	0.624288	-0.679716	0.00893534	0.137289
HIVEP1	1627.04	2054.01	1200.08	0.584261	-0.775314	0.633735	-0.658048	0.0089053	0.137289
IL21R	34.1751	13.0908	55.2593	4.22123	2.07766	1.85452	0.891042	0.00893487	0.137289
TCEA3	138.298	82.3684	194.227	2.35803	1.23758	1.77647	0.829017	0.00890999	0.137289
TMEM100	363.404	241.32	485.488	2.0118	1.00849	1.66733	0.737538	0.0089497	0.137309
LOC100287036	102.848	57.3665	148.33	2.58566	1.37053	1.82153	0.86515	0.00899611	0.13786
TRIM2	1047.34	1314.53	780.148	0.593482	-0.752723	0.62243	-0.684018	0.00902825	0.138192
ECH1	2903.46	2111.12	3695.81	1.75064	0.807882	1.57002	0.650787	0.00908139	0.138433
PTK2B	314.95	218.777	411.122	1.87918	0.910104	1.65067	0.723048	0.009086	0.138433
RHOBTB3	6848.69	8546.81	5150.58	0.602632	-0.730651	0.628263	-0.67056	0.0090689	0.138433
STAG1	3919.07	4970.35	2867.8	0.576981	-0.793404	0.628015	-0.67113	0.00906021	0.138433
CEP350	3532.05	4458.77	2605.34	0.584319	-0.775173	0.632908	-0.659933	0.00912328	0.138486
FKBP14	1981.91	2479.57	1484.25	0.598591	-0.740357	0.640199	-0.643407	0.00914206	0.138486
MLXIP	3573.09	4477.84	2668.34	0.595898	-0.746862	0.639793	-0.644322	0.00910293	0.138486
SQLE	4176.19	3083.68	5268.71	1.70858	0.7728	1.55442	0.636373	0.00912156	0.138486
TMEM175	361.617	251.099	472.136	1.88028	0.910945	1.64802	0.720736	0.00913657	0.138486
RAD54L2	1391.42	1773.77	1009.07	0.568887	-0.813787	0.621789	-0.685502	0.00920576	0.139291
KIF26A	596.206	434.584	757.828	1.7438	0.802236	1.59978	0.677871	0.00927796	0.140223
ARHGAP5	4713.23	5916.54	3509.92	0.593239	-0.753316	0.614301	-0.702983	0.00933821	0.140972
HBEGF	3378.39	2518.1	4238.68	1.68329	0.75128	1.54316	0.62589	0.00937328	0.141239
PPP1R3B	1087.81	1383.79	791.823	0.572214	-0.805374	0.632248	-0.661438	0.00937737	0.141239
LIF	3366.78	2535.1	4198.46	1.65613	0.72782	1.53807	0.621126	0.0093985	0.141396
SIL1	2092.12	1489.58	2694.65	1.809	0.855191	1.59623	0.67467	0.00942885	0.141691
ADAM17	1500.23	1886.23	1114.22	0.590714	-0.759467	0.633969	-0.657516	0.0095131	0.142794
GIPR	48.969	23.68	74.2579	3.13589	1.64887	1.84791	0.885895	0.00953063	0.142894
C1QTNF2	498.88	643.198	354.561	0.551247	-0.859229	0.613749	-0.704279	0.00957617	0.143414
INHBA	827.889	1049.24	606.537	0.578072	-0.790679	0.631499	-0.663147	0.00963321	0.144105
C3orf52	731.595	931.679	531.511	0.570487	-0.809734	0.628893	-0.669113	0.0096547	0.144139
SLC25A22	1059.95	739.055	1380.84	1.86839	0.901797	1.62629	0.701585	0.00965739	0.144139
SKAP1	105.191	63.1799	147.201	2.32988	1.22025	1.77422	0.827184	0.00972452	0.144813
TMEM167B	2057.39	2572.44	1542.33	0.599561	-0.738022	0.641632	-0.640183	0.00971756	0.144813
MGC45800	520.572	665.613	375.53	0.564187	-0.825755	0.624873	-0.678366	0.0097777	0.145441
SREBF1	3447.37	2490.87	4403.88	1.76801	0.822128	1.5687	0.649569	0.00983563	0.146137
CHCHD5	471.585	315.956	627.215	1.98513	0.989234	1.65398	0.725939	0.00990537	0.147008
NFATC2IP	3166.29	3946.12	2386.46	0.604762	-0.72556	0.648814	-0.624124	0.00993533	0.147194
RTKN	849.597	605.177	1094.02	1.80777	0.854207	1.60334	0.681078	0.00994025	0.147194
GLI4	215.135	135.457	294.813	2.17644	1.12197	1.74057	0.799557	0.0100067	0.147371
MFSD3	279.529	183.143	375.915	2.05257	1.03743	1.72873	0.78971	0.00998131	0.147371
MIB1	4111.59	5109.62	3113.55	0.609351	-0.714655	0.619198	-0.691528	0.00999913	0.147371
SLC12A5	36.81	14.6401	58.9799	4.02865	2.0103	1.84109	0.88056	0.00998044	0.147371
ZFY	820.613	1037.64	603.583	0.581687	-0.781685	0.6233	-0.682001	0.0100081	0.147371
MPG	1569.94	1094.5	2045.39	1.86879	0.902105	1.62647	0.701742	0.0100198	0.147378
HAUS6	1382.33	1762.21	1002.45	0.568858	-0.813859	0.61734	-0.695862	0.0100394	0.14738
KRT7	276.273	180.685	371.862	2.05807	1.04129	1.68452	0.752336	0.0100423	0.14738
LAT	99.5052	56.471	142.539	2.52412	1.33578	1.78594	0.836681	0.0101025	0.1479
SLC9A3R2	2278.11	1550.22	3005.99	1.93908	0.955372	1.65567	0.727413	0.0101054	0.1479
ZBTB8A	703.457	890.957	515.957	0.579104	-0.788105	0.618669	-0.692759	0.0101226	0.1479
ZFAND4	439.433	568.406	310.461	0.546195	-0.872511	0.611593	-0.709357	0.0101213	0.1479
PARG	1605.72	2014.71	1196.73	0.593997	-0.751474	0.640951	-0.641715	0.0102307	0.149313
EPHB2	2327.69	2913.71	1741.67	0.597749	-0.742388	0.641138	-0.641293	0.0102489	0.149414
PDE4D	687.679	878.051	497.306	0.566375	-0.820171	0.612599	-0.706985	0.0102793	0.149691
RGS14	152.106	95.5018	208.711	2.18541	1.12791	1.74205	0.800788	0.0103007	0.149837
KIAA2026	749.769	962.623	536.916	0.557764	-0.842275	0.615423	-0.70035	0.0103298	0.14993
SP4	754.98	958.884	551.076	0.574705	-0.799106	0.611225	-0.710224	0.0103258	0.14993
PALMD	391.536	276.613	506.46	1.83094	0.872581	1.62105	0.696929	0.0103435	0.149964
ECT2	8513.16	10720.6	6305.75	0.588192	-0.765642	0.631738	-0.662601	0.0103979	0.150587
ARHGAP36	135.205	84.4436	185.967	2.20226	1.13898	1.7427	0.801322	0.0104098	0.150594
LAMB1	22757.2	28117.4	17397	0.618724	-0.692631	0.659811	-0.599876	0.0104897	0.151584
CAMSAP2	4363.27	5448.72	3277.83	0.601577	-0.733178	0.63247	-0.660932	0.0105321	0.151862
POLR2L	2978.67	2016.5	3940.85	1.9543	0.966655	1.6341	0.708492	0.0105207	0.151862
TENM3	7168.82	8951.1	5386.54	0.601774	-0.732707	0.645072	-0.632468	0.0105912	0.152548
ITPR3	6330.49	7874.26	4786.72	0.607894	-0.718108	0.654956	-0.61053	0.0106096	0.152646
MRPS6	2428.77	1838.47	3019.07	1.64217	0.7156	1.53004	0.613574	0.0106565	0.153154
AHNAK	136278	171105	101451	0.592919	-0.754094	0.652939	-0.614981	0.0106726	0.153219
ABHD6	422.385	542.295	302.475	0.557769	-0.84226	0.622546	-0.683747	0.010769	0.153989
CBX6	2269.68	2823.93	1715.42	0.607458	-0.719145	0.653007	-0.61483	0.0107413	0.153989
NRBP2	512.679	371.262	654.097	1.76182	0.817067	1.5918	0.670661	0.0107758	0.153989
RBM41	979.492	1231.39	727.595	0.590873	-0.759079	0.637052	-0.650517	0.0107532	0.153989
SMAD9	975.077	1215.17	734.982	0.604838	-0.725379	0.62263	-0.683552	0.0107847	0.153989
GREM1	788.029	992.329	583.729	0.588241	-0.76552	0.62877	-0.669395	0.0109029	0.155066
ICA1L	152.228	207.008	97.4474	0.470741	-1.08699	0.577406	-0.792341	0.0109052	0.155066
PCYOX1L	1679.84	1266.36	2093.33	1.65304	0.725121	1.53582	0.619012	0.0109425	0.155066
SNCAIP	357.53	462.684	252.375	0.545459	-0.874458	0.615594	-0.699949	0.0109186	0.155066
ZIC5	251.52	330.355	172.685	0.522726	-0.935873	0.604606	-0.725934	0.0109025	0.155066
ZNF428	1276.25	899.77	1652.73	1.83683	0.87722	1.62743	0.702592	0.010933	0.155066
ZYG11B	2460.54	3084.54	1836.54	0.595401	-0.748067	0.61957	-0.690661	0.0109346	0.155066
ANXA3	3459.86	4286.69	2633.03	0.614234	-0.70314	0.656194	-0.607805	0.0110185	0.155641
RNF150	306.84	399.59	214.091	0.535778	-0.900293	0.600597	-0.73553	0.011011	0.155641
SDK2	79.7599	45.0574	114.462	2.54037	1.34504	1.79157	0.841224	0.0110052	0.155641
CC2D1B	3131.76	2352.18	3911.33	1.66285	0.733661	1.53174	0.615169	0.0110351	0.155708
FN1	171974	213174	130774	0.613462	-0.704953	0.659093	-0.601447	0.0111356	0.156455
ITPR2	5742.37	7139.97	4344.78	0.608515	-0.716634	0.641308	-0.640911	0.0111474	0.156455
PYROXD1	513.671	654.455	372.887	0.569767	-0.811556	0.623282	-0.682044	0.0111195	0.156455
SSBP4	831.492	585.647	1077.34	1.83957	0.879366	1.63155	0.706245	0.0111296	0.156455
TP53TG1	346.732	240.922	452.543	1.87838	0.909486	1.63286	0.707401	0.0111117	0.156455
ATG16L2	181.577	116.012	247.142	2.13031	1.09107	1.71824	0.780934	0.0111971	0.156819
GCNT2	1843.66	1374.12	2313.2	1.6834	0.751377	1.54284	0.625589	0.011191	0.156819
CIRBP	6783.46	5025.62	8541.3	1.69955	0.765154	1.55043	0.632667	0.0112483	0.157289
LCP1	37410.5	46299.2	28521.8	0.616032	-0.698922	0.66137	-0.596471	0.0112665	0.157289
MBOAT7	4868.13	3627.07	6109.18	1.68433	0.752177	1.54617	0.628695	0.0112637	0.157289
PPP1R12B	1041.55	1326.62	756.477	0.570228	-0.810389	0.625964	-0.675849	0.0112805	0.157318
OLFML2B	401.592	286.69	516.494	1.80157	0.849258	1.6104	0.687421	0.0113285	0.15782
ZNF714	543.201	691.852	394.551	0.570282	-0.810253	0.611899	-0.708635	0.011379	0.158357
SPATA5	961.785	1221.7	701.875	0.574509	-0.799599	0.628379	-0.670293	0.0114614	0.159167
TP53I11	5126.3	6333.34	3919.26	0.61883	-0.692384	0.660633	-0.59808	0.0114509	0.159167
AGA	548.693	398.708	698.677	1.75235	0.809292	1.5823	0.662024	0.0114901	0.15923
SCARF2	1479.89	1062.49	1897.29	1.7857	0.83649	1.62804	0.703137	0.0114894	0.15923
DCXR	2958.43	2058.21	3858.65	1.87476	0.906704	1.59911	0.677271	0.0115377	0.159722
AP3M1	4519.89	5639.06	3400.73	0.603067	-0.72961	0.64275	-0.63767	0.0116178	0.159868
APLP1	1204.3	878.989	1529.61	1.74019	0.799243	1.56949	0.650292	0.0116279	0.159868
CCNJL	2159.66	1612.34	2706.97	1.6789	0.747519	1.53969	0.622639	0.0116332	0.159868
CDH11	3575.28	4425.16	2725.4	0.615886	-0.699265	0.65584	-0.608585	0.0116269	0.159868
FAM70A	719.857	909.023	530.691	0.583804	-0.776445	0.633164	-0.659348	0.0116207	0.159868
NAT6	159.165	97.577	220.753	2.26235	1.17782	1.73023	0.790963	0.0116171	0.159868
PCED1A	1498.13	1099.22	1897.04	1.72581	0.787274	1.56816	0.649077	0.011579	0.159868
ACAT2	7188.25	5507.18	8869.32	1.6105	0.68751	1.50866	0.593271	0.0117376	0.160402
BPTF	6201.68	7728.91	4674.45	0.604801	-0.725469	0.650409	-0.620581	0.0117738	0.160402
C1orf56	160.235	101.628	218.843	2.15337	1.1066	1.72163	0.783777	0.0117229	0.160402
CD97	4082.93	3044.77	5121.09	1.68193	0.750116	1.52734	0.611017	0.0118072	0.160402
FGD4	360.864	466.55	255.177	0.546945	-0.870532	0.619683	-0.690397	0.0117942	0.160402
KIF27	176.294	236.985	115.603	0.487806	-1.03562	0.587949	-0.766237	0.0117479	0.160402
RABAC1	1036.07	733.953	1338.18	1.82326	0.866517	1.61107	0.688018	0.0116891	0.160402
SEC24B	2982.86	3762.39	2203.32	0.585616	-0.771972	0.633842	-0.657805	0.0118065	0.160402
SIRT1	1582.33	1981.52	1183.15	0.59709	-0.743979	0.631842	-0.662364	0.0117624	0.160402
TEX264	1741.04	1262.72	2219.36	1.75761	0.813614	1.56634	0.647399	0.0118201	0.160402
TRIP11	2680.17	3326.73	2033.62	0.611296	-0.710057	0.654356	-0.611852	0.011828	0.160402
WIPI1	1733.76	1299.25	2168.27	1.66887	0.738873	1.54148	0.624321	0.0118302	0.160402
ZNF430	350.073	451.455	248.691	0.550865	-0.86023	0.616702	-0.697354	0.0117664	0.160402
DNM1L	4900.39	6112.34	3688.44	0.603442	-0.728713	0.642671	-0.637848	0.0118935	0.161093
SAMD14	71.5865	38.7181	104.455	2.69783	1.4318	1.79669	0.845338	0.0119057	0.161093
FMN2	1055.6	1322.26	788.945	0.596665	-0.745007	0.648008	-0.625917	0.0119727	0.161834
FRMD6	6652.38	8239.54	5065.22	0.614745	-0.701939	0.655332	-0.609702	0.0120288	0.16226
LHPP	469.172	326.545	611.799	1.87355	0.905773	1.62171	0.697519	0.0120276	0.16226
CAV2	3545.97	4392.6	2699.34	0.61452	-0.702469	0.660622	-0.598103	0.0120451	0.162313
DNAH10	81.9317	47.5164	116.347	2.44856	1.29194	1.77385	0.826886	0.0120838	0.162322
EEF2K	1253.53	1568.85	938.203	0.598019	-0.741737	0.644112	-0.634615	0.012109	0.162322
PGR	111.954	154.574	69.3343	0.448551	-1.15666	0.574385	-0.799909	0.0120787	0.162322
SEMA3D	158.043	213.12	102.966	0.483134	-1.0495	0.581578	-0.781956	0.0121002	0.162322
SIGIRR	77.9644	41.2055	114.723	2.78417	1.47725	1.79669	0.845342	0.0120635	0.162322
TADA2B	478.679	611.317	346.041	0.566058	-0.820979	0.629373	-0.668012	0.0121197	0.162322
PARPBP	1199.46	1527.5	871.407	0.570478	-0.809757	0.614228	-0.703153	0.0121871	0.162964
RNASET2	387.74	272.477	503.003	1.84604	0.884434	1.61827	0.694454	0.0121923	0.162964
KLHL4	741.981	520.662	963.3	1.85014	0.887638	1.59428	0.672903	0.0122755	0.163413
MPHOSPH9	1852.37	2349.18	1355.55	0.577029	-0.793283	0.63246	-0.660954	0.0122686	0.163413
TSC22D4	1684.54	1162.04	2207.04	1.89928	0.925451	1.61477	0.691329	0.0122544	0.163413
TSPAN2	392.246	501.786	282.707	0.563401	-0.827767	0.622591	-0.683643	0.0122669	0.163413
MKNK2	1785.53	1300.71	2270.35	1.74547	0.803619	1.56022	0.641752	0.0123135	0.163753
IBTK	3813.04	4750.25	2875.83	0.605406	-0.724025	0.641928	-0.639517	0.0123646	0.164072
NSUN5P2	367.782	247.787	487.776	1.96853	0.977115	1.63755	0.71154	0.0123583	0.164072
ST6GALNAC6	2461.09	1826.4	3095.77	1.69501	0.761295	1.53916	0.62214	0.0123748	0.164072
ABCC9	557.191	710.727	403.654	0.567945	-0.816177	0.623876	-0.680668	0.0124604	0.165041
ATP5D	2063.65	1380.85	2746.45	1.98896	0.992017	1.64007	0.71376	0.0124873	0.165045
HMGN4	3267.96	4033.73	2502.19	0.620316	-0.688925	0.661046	-0.597177	0.0124983	0.165045
PGAP1	912.071	1134.14	690.002	0.608393	-0.716926	0.609434	-0.714458	0.0124893	0.165045
DPYSL5	74.3538	106.432	42.2755	0.397206	-1.33204	0.56271	-0.829537	0.0125385	0.165411
CKAP2L	4539.5	5749.64	3329.37	0.579056	-0.788224	0.637667	-0.649125	0.01256	0.165529
LOC344595	631.89	797.673	466.107	0.584334	-0.775134	0.640107	-0.643615	0.0126389	0.166402
C4orf21	1217.29	1542.6	891.983	0.578234	-0.790275	0.63053	-0.665364	0.0126925	0.166904
MMP17	161.572	104.414	218.731	2.09485	1.06684	1.71056	0.774466	0.0127024	0.166904
FAM167A	491.149	623.967	358.331	0.574278	-0.800178	0.633703	-0.658121	0.012717	0.166929
AKR1B10	105.667	64.2459	147.089	2.28946	1.19501	1.73753	0.797036	0.012856	0.166987
CCL24	38.4358	17.4828	59.3888	3.39698	1.76425	1.80759	0.854068	0.012808	0.166987
CDC42EP2	901.696	621.124	1182.27	1.90343	0.928603	1.60161	0.679527	0.0128861	0.166987
CEP97	1553.7	1962.71	1144.69	0.583219	-0.777891	0.63007	-0.666417	0.0128173	0.166987
DTX2	1180.97	848.046	1513.9	1.78516	0.836053	1.57176	0.652377	0.0128624	0.166987
GEN1	2555.38	3212.61	1898.16	0.590847	-0.759144	0.618934	-0.692143	0.0128771	0.166987
ITGB5	8189.79	6299.07	10080.5	1.60032	0.678359	1.50072	0.58565	0.0127801	0.166987
KIAA2018	1347.21	1683.66	1010.76	0.600336	-0.736157	0.63839	-0.647489	0.0128472	0.166987
KIF5B	25417.9	31352.2	19483.5	0.621441	-0.68631	0.65723	-0.605531	0.0127383	0.166987
SIX4	953.383	1191.15	715.615	0.600776	-0.7351	0.642544	-0.638134	0.0128821	0.166987
SMG1	7727.23	9650.23	5804.24	0.601461	-0.733458	0.631196	-0.66384	0.0128645	0.166987
SUV420H2	200.561	125.791	275.331	2.18879	1.13013	1.71901	0.781576	0.012764	0.166987
WWC1	1573.17	1954.03	1192.32	0.610185	-0.71268	0.654716	-0.611058	0.0127678	0.166987
DOLK	1305.23	971.506	1638.95	1.68702	0.754475	1.53915	0.622131	0.0129174	0.167185
PPP2R2C	172.71	230.66	114.759	0.497527	-1.00715	0.596504	-0.745397	0.0129267	0.167185
LMO2	65.9985	35.6906	96.3064	2.69837	1.43209	1.7848	0.835766	0.0129639	0.167337
VANGL2	1244.56	1549.72	939.395	0.606171	-0.722203	0.653916	-0.612823	0.0129615	0.167337
CCP110	3166.19	3963.13	2369.24	0.597821	-0.742215	0.636723	-0.651263	0.012988	0.167484
KCNQ5	720.051	910.899	529.203	0.580968	-0.78347	0.634835	-0.655547	0.0130021	0.167501
CSTB	4942.95	3663.04	6222.86	1.69882	0.764537	1.53766	0.620732	0.0130905	0.168476
PKIA	333.557	433.404	233.71	0.539242	-0.890994	0.60674	-0.720849	0.0131047	0.168495
LGALS3BP	18870.1	14202.9	23537.2	1.65721	0.728757	1.51838	0.602529	0.0131312	0.168671
BMPR1A	1666.78	2071.05	1262.51	0.6096	-0.714066	0.637629	-0.649211	0.0131613	0.16885
LTBP3	3316.58	2538.71	4094.45	1.61281	0.689574	1.51068	0.595197	0.0131708	0.16885
FAM198B	72.7888	104.257	41.3202	0.396329	-1.33523	0.563012	-0.828763	0.013185	0.168868
SARDH	1431.02	1037.07	1824.96	1.75972	0.815349	1.59342	0.672127	0.0132158	0.169098
NDRG4	371.801	265.626	477.976	1.79944	0.847545	1.6	0.678071	0.0132595	0.169307
NUP155	6006.18	7618.12	4394.24	0.576814	-0.793821	0.632325	-0.661261	0.0132642	0.169307
PCTP	5125.01	3927.81	6322.2	1.6096	0.6867	1.50346	0.588288	0.0132707	0.169307
AKR1C3	287.286	200.456	374.116	1.86633	0.900202	1.62967	0.704582	0.0132975	0.169426
IGF2BP3	8168.35	6095.05	10241.7	1.68032	0.74874	1.52288	0.606803	0.0133154	0.169426
MRPS11	2054.9	1525.34	2584.45	1.69434	0.760724	1.53498	0.618216	0.0133186	0.169426
AP4E1	1966.49	2433.7	1499.27	0.616048	-0.698886	0.651235	-0.61875	0.0133379	0.169449
TAF2	2888.54	3590.61	2186.48	0.608944	-0.715618	0.648647	-0.624494	0.0133461	0.169449
C19orf66	648.94	475.164	822.716	1.73144	0.791969	1.5669	0.647918	0.0133985	0.169787
GSTM3	4683.44	3570.96	5795.92	1.62307	0.698723	1.50881	0.593411	0.0133896	0.169787
PPIC	4173.83	3205.96	5141.71	1.6038	0.681493	1.50487	0.589638	0.0134442	0.170202
IL6ST	10546.2	13042.3	8050.16	0.617234	-0.69611	0.629371	-0.668017	0.0135066	0.170829
SLC4A8	1060.61	1329.38	791.846	0.595651	-0.74746	0.646251	-0.629833	0.0135273	0.170927
FGF1	1796.33	2240.51	1352.15	0.603501	-0.728571	0.646325	-0.629669	0.0135448	0.170984
NOC3L	2376.78	2951.59	1801.97	0.61051	-0.711912	0.654086	-0.612448	0.0135756	0.171208
FRYL	2701.56	3402.65	2000.47	0.587917	-0.766316	0.629069	-0.66871	0.0135962	0.171304
PPIB	20750.6	15373.8	26127.4	1.69947	0.765089	1.5332	0.616542	0.0136683	0.171724
RPA2	2511.22	3101.36	1921.08	0.619432	-0.690982	0.663423	-0.591998	0.0136503	0.171724
TUBA1A	8149.48	6279.67	10019.3	1.59551	0.674021	1.49621	0.581316	0.0136686	0.171724
FIS1	2156.61	1526.96	2786.26	1.82471	0.867665	1.57488	0.655241	0.0137549	0.172408
PDIK1L	368.742	475.462	262.021	0.551086	-0.859649	0.606541	-0.721324	0.0137623	0.172408
PLEKHH1	189.416	253.544	125.288	0.494147	-1.01699	0.596125	-0.746314	0.0137442	0.172408
KCNS3	930.657	1164.77	696.545	0.598011	-0.741757	0.649705	-0.622143	0.0138085	0.172822
CENPT	1718.13	1259.77	2176.49	1.72768	0.78884	1.54151	0.624342	0.0139125	0.173794
KIAA1456	350.946	450.56	251.332	0.557821	-0.842125	0.619065	-0.691837	0.0139018	0.173794
XPO1	18287.5	22798.5	13776.6	0.604277	-0.726719	0.630873	-0.664578	0.0139265	0.173804
FUT10	387.399	500.933	273.865	0.54671	-0.871152	0.620067	-0.689505	0.0140531	0.174892
HSPA12A	739.367	935.901	542.833	0.580011	-0.785848	0.640325	-0.643123	0.0140534	0.174892
PPP2R3A	1503.69	1867.17	1140.22	0.610667	-0.711542	0.656585	-0.606945	0.0140353	0.174892
CRELD2	1708.8	1237.81	2179.78	1.76099	0.816385	1.56715	0.648145	0.0141645	0.176107
GNAQ	1923.37	2401.46	1445.29	0.601837	-0.732555	0.629003	-0.668861	0.0142054	0.176283
TMC6	213.03	138.825	287.236	2.06905	1.04897	1.67755	0.746352	0.0142016	0.176283
ILDR2	1892.25	2365.34	1419.16	0.599982	-0.737009	0.644162	-0.634504	0.0142356	0.176492
C17orf61	711.601	502.44	920.761	1.83258	0.873876	1.59664	0.675042	0.0142977	0.177095
TLE6	155.801	97.5202	214.081	2.19525	1.13439	1.7106	0.774507	0.014359	0.177687
C21orf119	270.02	174.317	365.723	2.09804	1.06904	1.66552	0.735968	0.0145076	0.179023
MFAP3	4129.75	5123.3	3136.21	0.612146	-0.708052	0.643217	-0.636623	0.0144958	0.179023
PGM1	3183.34	2443.31	3923.38	1.60577	0.683264	1.49875	0.583756	0.0144904	0.179023
RAPGEF6	2629.58	3261.79	1997.37	0.612356	-0.707558	0.649819	-0.621889	0.0145431	0.179293
TRAPPC6A	248.272	165.916	330.627	1.99273	0.994749	1.6486	0.721242	0.0146121	0.179975
TBC1D17	1038.68	750.043	1327.31	1.76964	0.823459	1.56556	0.646676	0.0146474	0.180241
CAND1	11095.2	13822.9	8367.38	0.605326	-0.724217	0.64246	-0.638322	0.0147097	0.180276
CD40	105.562	65.5962	145.527	2.21853	1.1496	1.71745	0.780267	0.0146684	0.180276
FNIP1	2741.45	3403	2079.9	0.611197	-0.71029	0.649715	-0.622122	0.014749	0.180276
HYAL3	173.342	111.222	235.461	2.11704	1.08205	1.67683	0.745736	0.0147303	0.180276
IGFN1	342.68	447.035	238.325	0.533123	-0.907458	0.617788	-0.694816	0.0147597	0.180276
LRRC8B	877.863	1098.63	657.092	0.598099	-0.741544	0.62393	-0.680545	0.0146904	0.180276
PURB	3583.7	4393.97	2773.44	0.631193	-0.663847	0.654676	-0.611148	0.014756	0.180276
ZFPM2	524.489	662.77	386.208	0.582717	-0.779133	0.641647	-0.640148	0.0147103	0.180276
ONECUT2	389.767	497.522	282.012	0.566834	-0.819003	0.62638	-0.67489	0.0147767	0.180317
ZDHHC21	566.464	706.904	426.024	0.602661	-0.730581	0.631896	-0.66224	0.0147979	0.180408
YPEL3	122.453	75.8159	169.09	2.23027	1.15722	1.71774	0.78051	0.0148511	0.18089
KCNE1	254.759	177.316	332.201	1.8735	0.905736	1.62351	0.699117	0.0149225	0.181424
SKP2	2458.21	3028.01	1888.4	0.623641	-0.681212	0.659255	-0.601091	0.0149102	0.181424
BAZ2B	1085.92	1353.94	817.898	0.604088	-0.72717	0.644146	-0.63454	0.0149703	0.18167
PPP4R4	255.212	331.378	179.047	0.540309	-0.888143	0.616667	-0.697435	0.0149618	0.18167
DNAJC4	789.713	563.189	1016.24	1.80443	0.851546	1.58584	0.665246	0.0150504	0.182474
CBR1	2641.02	1974.25	3307.79	1.67546	0.744561	1.5382	0.62124	0.0150857	0.182647
ISG15	1068.76	728.296	1409.22	1.93496	0.952301	1.62953	0.704452	0.0150935	0.182647
LUZP1	7221.51	8925.87	5517.15	0.618107	-0.694072	0.663936	-0.590884	0.0151062	0.182647
C19orf60	387.418	258.192	516.645	2.00101	1.00073	1.66471	0.735273	0.0151644	0.183028
LOC100506994	134.856	85.8792	183.834	2.14061	1.09802	1.70068	0.766114	0.0151655	0.183028
KRAS	3043.47	3739.06	2347.89	0.627936	-0.671312	0.650269	-0.620891	0.0151871	0.18312
REC8	77.2649	40.7365	113.793	2.7934	1.48202	1.76608	0.82055	0.0152201	0.183183
RHBDD3	859.668	618.04	1101.3	1.78192	0.833431	1.5818	0.661569	0.0152068	0.183183
BACH2	332.674	426.653	238.696	0.559461	-0.83789	0.625116	-0.677805	0.0152582	0.183475
TM6SF2	52.162	27.1766	77.1475	2.83875	1.50525	1.77379	0.826834	0.0152753	0.183512
VPS13B	2570.77	3202.9	1938.64	0.605277	-0.724333	0.64222	-0.63886	0.0152969	0.183605
RUNX1T1	724.881	913.912	535.85	0.586325	-0.770227	0.640445	-0.642854	0.0153935	0.184596
JAK2	771.822	963.376	580.269	0.602328	-0.731378	0.637599	-0.649278	0.0154609	0.185235
ANLN	28601.9	35651.5	21552.4	0.604529	-0.726116	0.657953	-0.603944	0.015547	0.185602
ARHGEF25	13683.1	10351.6	17014.5	1.64366	0.716908	1.50876	0.593359	0.015513	0.185602
LAMTOR2	1187.39	844.308	1530.48	1.8127	0.858143	1.56389	0.64514	0.0155327	0.185602
SH2B3	11849.7	9125.38	14574	1.59708	0.67544	1.48917	0.574508	0.0155478	0.185602
B3GNTL1	792.044	571.931	1012.16	1.76972	0.823522	1.56355	0.644825	0.0156358	0.186099
HSD17B7	594.066	441.35	746.783	1.69204	0.758767	1.54458	0.627211	0.0156111	0.186099
RFXANK	1508.68	1079.02	1938.34	1.79639	0.845104	1.55337	0.635402	0.0156452	0.186099
SSBP2	253.315	331.478	175.153	0.5284	-0.920299	0.612559	-0.70708	0.015646	0.186099
CDKL5	305.727	401.182	210.272	0.524131	-0.932	0.604408	-0.726405	0.0156898	0.186116
FOXN2	1232.1	1516.57	947.622	0.624845	-0.678431	0.640365	-0.643033	0.015688	0.186116
TMEM123	9657.27	11760.2	7554.36	0.642368	-0.638527	0.655832	-0.608601	0.015668	0.186116
GCAT	1336.58	956.084	1717.08	1.79595	0.844747	1.56201	0.643406	0.0157316	0.186445
STXBP5L	131.491	179.448	83.5335	0.465503	-1.10314	0.588373	-0.765197	0.015762	0.186637
ASPH	35403.5	43159.2	27647.9	0.640602	-0.6425	0.672355	-0.572705	0.0158468	0.186815
CCL26	189.381	126.957	251.805	1.98339	0.987971	1.6521	0.724299	0.0158472	0.186815
KAL1	351.422	238.847	463.997	1.94265	0.958028	1.61506	0.691586	0.0158488	0.186815
RAPH1	2609.88	3255.05	1964.71	0.603588	-0.728365	0.641514	-0.640446	0.015862	0.186815
RBL1	1788.73	2248.88	1328.58	0.590777	-0.759314	0.635685	-0.653617	0.015862	0.186815
VASH1	411.015	297.55	524.481	1.76267	0.817761	1.57374	0.654199	0.015804	0.186815
TNPO1	11065.2	13529.6	8600.84	0.635704	-0.653574	0.651823	-0.617448	0.0159071	0.187178
SF3A2	4568.88	3271.57	5866.19	1.79308	0.842442	1.56193	0.643325	0.0159783	0.187681
ZNHIT2	369.15	247.858	490.441	1.97871	0.984562	1.66453	0.735112	0.0159674	0.187681
ADCK5	284.6	196.149	373.051	1.90188	0.927423	1.62843	0.703478	0.0160207	0.187805
CCDC82	920.49	1156.45	684.525	0.591917	-0.756534	0.636513	-0.651739	0.0160458	0.187805
DOCK7	5105.35	6364.71	3845.99	0.604268	-0.726739	0.651096	-0.619058	0.0160322	0.187805
ELAC1	564.393	418.935	709.852	1.69442	0.760793	1.54598	0.628526	0.0160305	0.187805
SRP14	8423.97	6536.91	10311	1.57736	0.657509	1.48074	0.566318	0.0161398	0.188737
BOLA1	204.005	134.206	273.805	2.04019	1.0287	1.659	0.730313	0.0162461	0.189421
CPNE1	5559.92	6831.16	4288.69	0.627813	-0.671594	0.665077	-0.588407	0.0162248	0.189421
LGALS9	49.8534	25.8831	73.8236	2.85219	1.51207	1.76596	0.820454	0.0162701	0.189421
R3HDM2	2125.92	2617.85	1633.99	0.624174	-0.67998	0.668402	-0.581211	0.0162584	0.189421
ZNF620	271.865	351.093	192.638	0.548682	-0.865958	0.622224	-0.684494	0.016251	0.189421
ADCY1	157.809	212.85	102.768	0.482817	-1.05045	0.596356	-0.745755	0.0163286	0.18982
TXNDC16	935.444	1171.62	699.267	0.596838	-0.74459	0.624663	-0.678849	0.0163333	0.18982
DOCK1	7435.34	9170.45	5700.23	0.621587	-0.685971	0.666818	-0.584634	0.0164117	0.189895
DPP8	2621.22	3265.04	1977.39	0.605626	-0.723501	0.642942	-0.63724	0.0163858	0.189895
FSD1	335.856	223.695	448.017	2.0028	1.00202	1.64577	0.718761	0.0164115	0.189895
PRDM16	197.91	260.04	135.78	0.52215	-0.937463	0.612402	-0.70745	0.0163694	0.189895
RASAL2	3511.02	4331.18	2690.86	0.621275	-0.686696	0.659455	-0.600655	0.0163889	0.189895
MCM9	569.802	723.449	416.155	0.575237	-0.797771	0.634354	-0.65664	0.0164354	0.190001
MLL5	2618.89	3257.82	1979.96	0.607754	-0.71844	0.657058	-0.605907	0.0165018	0.190101
MZT2B	2380.7	1652.92	3108.47	1.88059	0.911185	1.63997	0.713665	0.0164685	0.190101
PTPRG	3857.56	4766.21	2948.92	0.618714	-0.692656	0.653606	-0.613506	0.0165132	0.190101
SASS6	859.914	1072.49	647.333	0.603577	-0.72839	0.638464	-0.647322	0.0165013	0.190101
TMEM219	1994.62	1460.49	2528.75	1.73144	0.791975	1.53249	0.615874	0.0165161	0.190101
ZNF800	746.904	931.225	562.584	0.604134	-0.72706	0.63673	-0.651245	0.0165615	0.190457
DMXL2	2927.62	3620.67	2234.58	0.617173	-0.696254	0.64693	-0.628317	0.0165907	0.19046
HFE	209.326	277.864	140.789	0.506685	-0.980839	0.606216	-0.722096	0.0165797	0.19046
WDFY3	5326.39	6574.06	4078.72	0.620425	-0.68867	0.654433	-0.611683	0.0166246	0.190683
ATF7	2626.31	3273.43	1979.2	0.604625	-0.725888	0.649627	-0.622316	0.0167315	0.191743
ATAD2	10878.2	13467.9	8288.45	0.615423	-0.70035	0.650502	-0.620375	0.01677	0.192017
SYNPO2	93.54	131.647	55.4328	0.42107	-1.24787	0.579127	-0.788049	0.0167928	0.192111
ANK1	450.804	331.989	569.619	1.71578	0.778861	1.55948	0.641066	0.0168247	0.192309
MYO5B	893.722	1111.2	676.245	0.608573	-0.716497	0.659472	-0.600616	0.0169283	0.193326
ATR	2355.96	2919.76	1792.15	0.613801	-0.704158	0.657928	-0.603998	0.0169666	0.193596
NPR3	230.516	299.397	161.635	0.539867	-0.889323	0.610236	-0.712561	0.0170077	0.193897
TMEM119	113.921	70.7558	157.085	2.22011	1.15063	1.69756	0.763461	0.0170288	0.19397
NUP50	5879.98	7224.21	4535.74	0.627853	-0.671501	0.669618	-0.57859	0.0170819	0.194288
TRPT1	1198.18	868.528	1527.84	1.75911	0.814847	1.54353	0.626233	0.0170863	0.194288
SLC7A2	3980.96	4886.88	3075.03	0.629242	-0.668314	0.667094	-0.584038	0.0171698	0.19503
ZDHHC7	2933.67	3596.65	2270.68	0.631333	-0.663526	0.672566	-0.572252	0.0171811	0.19503
CRYL1	542.779	397.145	688.412	1.7334	0.793607	1.55354	0.635562	0.0172224	0.195331
DLX6-AS1	104.375	143.075	65.6759	0.459031	-1.12334	0.587626	-0.76703	0.0173311	0.196226
ING3	821.673	1022.96	620.386	0.606462	-0.72151	0.645072	-0.632468	0.0173292	0.196226
TNFRSF1B	521.638	386.115	657.161	1.70198	0.767216	1.54282	0.625571	0.0173519	0.196293
ATL1	305.332	391.005	219.66	0.561784	-0.831912	0.630799	-0.664748	0.0174376	0.196764
NREP	1463.99	1808.21	1119.76	0.619267	-0.691366	0.655521	-0.609285	0.0174384	0.196764
PRAF2	892.907	636.56	1149.25	1.80541	0.852328	1.57036	0.6511	0.0174345	0.196764
PALM2	495.679	626.184	365.174	0.583173	-0.778005	0.637314	-0.649924	0.0174863	0.197135
TGFBRAP1	1378.02	1699.79	1056.25	0.621402	-0.6864	0.667604	-0.582935	0.0175074	0.197205
CDK10	1511.7	1089.98	1933.43	1.77383	0.826864	1.55263	0.634711	0.0178999	0.198754
CHAC1	82.7588	43.9488	121.569	2.76615	1.46788	1.74335	0.801863	0.0179518	0.198754
DNAJC6	842.381	1047.04	637.725	0.609075	-0.715308	0.654848	-0.610768	0.0178621	0.198754
EFHA2	551.429	683.21	419.649	0.614232	-0.703145	0.636794	-0.651102	0.0177987	0.198754
F2R	7107.58	8706.07	5509.09	0.632787	-0.660208	0.664917	-0.588754	0.0178665	0.198754
FAM13C	102.111	60.4082	143.815	2.38072	1.2514	1.71337	0.776837	0.0177559	0.198754
LIG3	1388.18	1711.84	1064.52	0.621859	-0.685341	0.668312	-0.581407	0.0179171	0.198754
LRRCC1	1039.27	1294.29	784.254	0.605936	-0.722762	0.646262	-0.629808	0.017895	0.198754
MNF1	2454.32	1760.52	3148.12	1.78817	0.838485	1.5382	0.621245	0.0178207	0.198754
MNS1	365.079	465.953	264.205	0.567021	-0.818527	0.636105	-0.652664	0.0179392	0.198754
PLCE1	2037.87	2537.34	1538.4	0.606304	-0.721886	0.65569	-0.608914	0.017903	0.198754
SEZ6L2	2368	1779.67	2956.34	1.66117	0.732203	1.50287	0.587718	0.017941	0.198754
SIM1	120.475	163.145	77.8043	0.476903	-1.06823	0.595283	-0.748352	0.0178527	0.198754
SLC16A9	317.771	405.318	230.225	0.568011	-0.81601	0.62378	-0.680892	0.0178387	0.198754
SLC45A1	78.8932	45.2706	112.516	2.48541	1.31348	1.7274	0.788604	0.017792	0.198754
STX1B	48.9963	24.6892	73.3034	2.96905	1.57	1.75308	0.809895	0.0179616	0.198754
TAF4	835.64	1038.55	632.729	0.609241	-0.714915	0.659835	-0.599823	0.0178224	0.198754
TCEAL2	131.246	176.477	86.0141	0.487395	-1.03684	0.600191	-0.736507	0.0178887	0.198754
TFPT	1012.39	689.18	1335.61	1.93797	0.954546	1.59599	0.674449	0.0179317	0.198754
TNIP2	1038.88	752.928	1324.83	1.75957	0.815223	1.54563	0.628199	0.0178569	0.198754
TTC14	1090.83	1346.92	834.739	0.61974	-0.690266	0.654778	-0.610921	0.0179175	0.198754
ITPKA	189.846	121.314	258.378	2.12983	1.09074	1.67333	0.742718	0.0179938	0.198943
LINC00639	82.8276	46.7915	118.864	2.54028	1.34499	1.72555	0.787057	0.0180521	0.19942
ALKBH7	435.398	289.49	581.305	2.00803	1.00578	1.63428	0.708655	0.0181129	0.199808
CATSPER1	299.729	204.308	395.151	1.9341	0.95166	1.61417	0.690792	0.0181175	0.199808
GRTP1	151.313	98.8136	203.813	2.0626	1.04446	1.66608	0.736453	0.0181372	0.199858
ASB2	116.536	157.772	75.2998	0.47727	-1.06712	0.596598	-0.745169	0.018341	0.20177
DOCK5	3375.5	4164.64	2586.35	0.621026	-0.687275	0.658578	-0.602574	0.0183963	0.20177
DSE	1136.26	1400.92	871.596	0.622162	-0.684639	0.664393	-0.589891	0.018381	0.20177
MTL5	447.98	330.383	565.577	1.71188	0.775584	1.55098	0.633183	0.0183597	0.20177
NUP153	7449.68	9265.72	5633.64	0.608008	-0.717837	0.652825	-0.615233	0.0184086	0.20177
ROCK1	5585.45	6895.55	4275.35	0.620017	-0.689621	0.663846	-0.591079	0.0184638	0.20177
SOGA1	5280.92	6545.9	4015.94	0.613505	-0.704854	0.664818	-0.588968	0.0184249	0.20177
TUBA4A	99.655	60.3798	138.93	2.30094	1.20222	1.70395	0.768887	0.0184396	0.20177
USP1	7433.28	9227.73	5638.83	0.611074	-0.710581	0.637507	-0.649486	0.0184605	0.20177
USP53	1693.82	2097.93	1289.71	0.614754	-0.701919	0.654876	-0.610706	0.0184016	0.20177
DCN	196.418	136.395	256.442	1.88015	0.910845	1.62514	0.700564	0.0185181	0.20187
EHD3	1422.11	1095.38	1748.84	1.59656	0.674968	1.49819	0.583223	0.0185108	0.20187
MGARP	57.8195	31.3981	84.2409	2.683	1.42385	1.74091	0.799844	0.0185343	0.20187
ZBTB26	338.88	434.129	243.631	0.561194	-0.833428	0.624799	-0.678536	0.0185213	0.20187
SNUPN	1159.1	876.687	1441.52	1.64428	0.71746	1.50399	0.588793	0.0185685	0.202076
WRN	1413.72	1762.3	1065.14	0.604403	-0.726417	0.651667	-0.617793	0.0185914	0.202159
EPAS1	998.584	1235.27	761.899	0.616788	-0.697154	0.665458	-0.587582	0.0186221	0.202237
ZNF678	387.66	490.444	284.877	0.580855	-0.783751	0.634338	-0.656677	0.0186293	0.202237
LMBRD2	524.013	654.754	393.273	0.600642	-0.735422	0.634091	-0.657238	0.0186473	0.202266
CCDC69	351.334	253.388	449.281	1.7731	0.826272	1.56823	0.64914	0.0187155	0.202838
ATAD2B	856.502	1065.96	647.048	0.607012	-0.720204	0.640916	-0.641792	0.0187516	0.202896
NUDT22	1622.65	1159.87	2085.43	1.79799	0.846387	1.56709	0.648085	0.0187362	0.202896
CD1D	193.475	133.41	253.54	1.90046	0.926349	1.61778	0.694013	0.0188517	0.202992
ITGAV	16310.8	19790.3	12831.2	0.64836	-0.625133	0.653792	-0.613097	0.0188683	0.202992
NAPRT1	267.901	179.121	356.682	1.99129	0.993704	1.64835	0.721024	0.0188375	0.202992
RASSF8	2865.87	3505.79	2225.95	0.634934	-0.655322	0.659461	-0.600642	0.018838	0.202992
SEMA3B	154.756	104.286	205.225	1.96791	0.976665	1.66289	0.733689	0.0187886	0.202992
SSPN	1626.26	1983.71	1268.81	0.639616	-0.644723	0.660405	-0.598578	0.0188089	0.202992
TMEM168	1445.6	1769.45	1121.75	0.633952	-0.657554	0.654342	-0.611883	0.0188578	0.202992
COL1A2	20505.1	24972.4	16037.7	0.642215	-0.638871	0.682767	-0.550534	0.0188891	0.20305
DNAJC13	6055.92	7454.63	4657.21	0.624741	-0.67867	0.668966	-0.579996	0.0189279	0.203302
IDUA	71.5762	41.3761	101.776	2.45979	1.29853	1.72143	0.78361	0.0189435	0.203304
PRUNE2	737.922	932.49	543.354	0.582692	-0.779196	0.64914	-0.623398	0.0189955	0.203695
THUMPD3	2674.43	3280.17	2068.69	0.630666	-0.665053	0.674171	-0.568814	0.0190285	0.203884
EDNRA	384.383	482.228	286.537	0.594194	-0.750994	0.624036	-0.6803	0.0191098	0.204588
CCDC117	3074.06	3775.36	2372.76	0.628487	-0.670045	0.656606	-0.6069	0.0191403	0.204717
HHIPL2	103.934	65.9373	141.93	2.1525	1.10601	1.68253	0.750635	0.0191529	0.204717
ATP6AP1L	49.2351	25.8121	72.6581	2.81489	1.49308	1.74196	0.800709	0.0191872	0.204917
PIK3CA	1473.59	1839.64	1107.54	0.602041	-0.732066	0.645628	-0.631225	0.0192404	0.205319
PTPRD	409.554	520.591	298.518	0.573421	-0.802332	0.633561	-0.658444	0.0193062	0.205855
SACS	3802.29	4661.75	2942.83	0.631271	-0.66367	0.658347	-0.60308	0.0193241	0.205879
MTX3	2204.86	2685.64	1724.08	0.641963	-0.639439	0.667539	-0.583076	0.0193907	0.206051
PYCR2	3728.4	2858.16	4598.64	1.60895	0.68612	1.48636	0.571787	0.0193595	0.206051
PYGB	21159.1	16337.5	25980.7	1.59025	0.669255	1.47426	0.559989	0.0193785	0.206051
SLC25A1	3256.58	2449.7	4063.46	1.65876	0.730102	1.50916	0.593749	0.0194184	0.206051
TAF10	952.216	682.854	1221.58	1.78893	0.839095	1.55956	0.641137	0.0194039	0.206051
KRR1	2867.38	3502.72	2232.03	0.637227	-0.650121	0.671944	-0.573587	0.0194794	0.206532
CHN2	178.162	235.365	120.96	0.513925	-0.960369	0.609737	-0.713741	0.0195788	0.206754
IFI27	268.939	188.587	349.291	1.85215	0.889199	1.58657	0.665913	0.0195739	0.206754
KRT8	914.906	667.873	1161.94	1.73976	0.798889	1.53731	0.620405	0.0195489	0.206754
SOLH	1775.11	1314.71	2235.51	1.70039	0.765862	1.56284	0.644167	0.0195281	0.206754
ZBTB5	922.587	1145.47	699.707	0.610849	-0.711113	0.663547	-0.591728	0.0195736	0.206754
ATG2B	1812.14	2238.63	1385.66	0.618975	-0.692046	0.659377	-0.600824	0.0196648	0.207495
AHI1	1265.55	1576.68	954.422	0.605336	-0.724193	0.652984	-0.614881	0.0196829	0.20752
CYP51A1	4052.58	3099.85	5005.3	1.61469	0.691259	1.4844	0.569877	0.0197458	0.208017
NSDHL	1717.44	1297.55	2137.33	1.6472	0.720013	1.49764	0.582688	0.019798	0.208235
TANC2	3300.31	4065.42	2535.21	0.623605	-0.681296	0.667851	-0.582402	0.0197968	0.208235
NMU	188.769	247.375	130.162	0.526174	-0.926387	0.615952	-0.699109	0.0199124	0.209271
FYB	43.7	20.6951	66.7049	3.22321	1.6885	1.73897	0.798234	0.0199975	0.209663
GULP1	1898.47	2291.97	1504.97	0.656627	-0.606854	0.65524	-0.609905	0.0199872	0.209663
MYSM1	2571	3135.02	2006.98	0.640183	-0.643444	0.66744	-0.583289	0.019979	0.209663
C5orf25	817.519	1012.91	622.127	0.614197	-0.703226	0.665197	-0.588146	0.0200714	0.210105
NPDC1	253.164	162.704	343.624	2.11196	1.07858	1.65482	0.726673	0.0200576	0.210105
ROGDI	395.418	282.511	508.324	1.7993	0.847438	1.56528	0.646419	0.0201221	0.210468
GPR85	572.223	714.352	430.094	0.602076	-0.731982	0.656835	-0.606398	0.0201693	0.210794
LOC90246	292.582	374.147	211.017	0.563994	-0.826248	0.635436	-0.654181	0.0201956	0.210902
NR1D2	3242.05	3890.37	2593.73	0.666704	-0.584882	0.660422	-0.598539	0.0202263	0.211039
PIGM	796.554	985.308	607.8	0.616863	-0.696978	0.657705	-0.604488	0.0202408	0.211039
NLGN1	645.254	808.518	481.99	0.596141	-0.746275	0.63675	-0.6512	0.0203591	0.212105
SPTB	607.471	455.961	758.981	1.66457	0.735153	1.51699	0.601211	0.0204141	0.21251
TUG1	12900.3	15751.1	10049.4	0.638011	-0.648346	0.667101	-0.584023	0.0204389	0.2126
SELENBP1	168.896	114.832	222.96	1.94161	0.957255	1.62321	0.698847	0.0204724	0.212781
UBXN6	2489.79	1810.9	3168.68	1.74979	0.80718	1.54351	0.626218	0.0205104	0.213008
TSPO	2643.47	1887.62	3399.32	1.80085	0.848676	1.58522	0.664679	0.0205294	0.213037
LRRC3	246.054	316.596	175.512	0.554374	-0.851069	0.631528	-0.663081	0.0205871	0.213132
TDG	3572.81	4354.93	2790.69	0.640812	-0.642027	0.671268	-0.575039	0.0205627	0.213132
ZNF704	973.375	1202.08	744.669	0.619484	-0.690862	0.653501	-0.613739	0.0205746	0.213132
ESM1	349.497	256.387	442.607	1.72633	0.787706	1.55339	0.63542	0.0206363	0.213474
ACSF2	1056.52	796.081	1316.95	1.65429	0.726216	1.50643	0.591136	0.0207767	0.213664
CDC42BPA	6553.68	8040.59	5066.77	0.630149	-0.666236	0.671979	-0.573513	0.0207387	0.213664
EMC10	3891.27	2983.95	4798.58	1.60813	0.685383	1.49348	0.578681	0.020689	0.213664
LMF2	3697.72	2774.66	4620.78	1.66535	0.735828	1.51135	0.595836	0.0207844	0.213664
ODF2L	680.965	846.468	515.463	0.608957	-0.715588	0.657864	-0.604138	0.0206882	0.213664
PRPF4B	4847.44	5948.36	3746.52	0.62984	-0.666942	0.665635	-0.587197	0.0207522	0.213664
USE1	600.565	424.023	777.108	1.8327	0.873972	1.56135	0.642797	0.0207387	0.213664
ZNF264	1273.25	1565.99	980.514	0.626129	-0.675468	0.666062	-0.586272	0.0207398	0.213664
PPP6R2	3138.3	2358.64	3917.96	1.66111	0.732151	1.49934	0.584329	0.0208589	0.214263
PHLDA3	1826.55	1328.87	2324.24	1.74904	0.806563	1.532	0.615416	0.0208853	0.214367
ARID2	2013.64	2494.19	1533.08	0.61466	-0.70214	0.655426	-0.609495	0.0209489	0.214519
FBXL12	1290.44	974.008	1606.87	1.64975	0.722244	1.50613	0.590849	0.0209208	0.214519
PORCN	686.195	518.871	853.519	1.64495	0.718047	1.51314	0.597545	0.0209456	0.214519
FAM176B	421.595	283.947	559.242	1.96953	0.977852	1.65132	0.723619	0.0210587	0.214955
LHFPL2	2314.86	2835.77	1793.94	0.63261	-0.660612	0.673728	-0.569763	0.021059	0.214955
LPHN2	1482.01	1842.73	1121.28	0.608485	-0.716707	0.64802	-0.62589	0.021122	0.214955
MAP2K2	7005.78	5089.26	8922.3	1.75316	0.809961	1.52953	0.613091	0.0211111	0.214955
PLA2G16	3408.16	2583.58	4232.75	1.63833	0.712223	1.49341	0.578615	0.0211034	0.214955
RDX	4703.35	5721.13	3685.58	0.644205	-0.634409	0.670555	-0.576571	0.0210588	0.214955
STRN	3624.47	4442.79	2806.14	0.631617	-0.662878	0.65801	-0.60382	0.0210116	0.214955
TATDN3	449.789	335.116	564.462	1.68438	0.752213	1.53113	0.614596	0.0211072	0.214955
SGOL2	3128.48	3899.06	2357.89	0.604734	-0.725627	0.646476	-0.629332	0.0211642	0.215219
AACS	2237.3	1732.79	2741.8	1.5823	0.662027	1.47287	0.558634	0.0211991	0.215241
FAM120C	596.171	745.778	446.563	0.598788	-0.739882	0.656872	-0.606316	0.0211991	0.215241
ZNF674-AS1	306.808	391.388	222.228	0.567794	-0.816559	0.639309	-0.645415	0.0212157	0.215244
RHBDL1	62.4038	33.9565	90.851	2.67551	1.41981	1.71973	0.782181	0.0212369	0.215293
APOE	79.6899	43.6645	115.715	2.6501	1.40605	1.71837	0.781044	0.0213744	0.216355
DRD2	185.261	129.643	240.88	1.85802	0.893768	1.61492	0.691466	0.0213593	0.216355
RNF167	3077.7	2365.88	3789.51	1.60173	0.679631	1.47318	0.558931	0.0214317	0.216768
PLEK2	1415.95	1091.19	1740.72	1.59526	0.673788	1.48366	0.569156	0.0215033	0.217012
POM121	2976.43	3631.93	2320.94	0.639039	-0.646024	0.682655	-0.550771	0.0215052	0.217012
TMEM143	169.962	115.884	224.039	1.9333	0.951064	1.61816	0.694355	0.0214839	0.217012
C7orf43	701.444	513.228	889.659	1.73346	0.793652	1.53698	0.620094	0.0215578	0.217376
MRPL53	1327.42	955.359	1699.48	1.77889	0.830979	1.54423	0.626886	0.0216332	0.21797
APOL2	1612.87	1219.89	2005.85	1.64429	0.717462	1.49179	0.577047	0.0218334	0.218172
CD22	620.165	467.247	773.084	1.65455	0.72644	1.51229	0.596734	0.0216899	0.218172
FAM122B	2874.61	3497.51	2251.72	0.643807	-0.6353	0.674095	-0.568977	0.0217998	0.218172
FZD4	318.472	403.569	233.375	0.578278	-0.790165	0.639879	-0.64413	0.0218354	0.218172
LMF1	737.283	550.482	924.084	1.67868	0.747327	1.51717	0.601382	0.0217808	0.218172
LOC284385	209.015	146.543	271.486	1.8526	0.889551	1.59202	0.670857	0.0218064	0.218172
MTMR6	4200.31	5104.15	3296.46	0.645839	-0.630753	0.661271	-0.596685	0.0217971	0.218172
PDZD2	648.848	453.445	844.25	1.86186	0.896741	1.57118	0.651847	0.0216739	0.218172
PIK3R2	2806.16	2161.32	3451	1.59671	0.675101	1.4812	0.566766	0.0217525	0.218172
PLEKHA6	134.122	178.709	89.5359	0.501016	-0.997072	0.610794	-0.711243	0.021777	0.218172
TNKS	3901.15	4801.71	3000.59	0.6249	-0.678302	0.658776	-0.602139	0.0217956	0.218172
CDHR1	111.933	72.2624	151.603	2.09795	1.06898	1.65971	0.730932	0.0219224	0.218379
FAM54A	410.165	523.263	297.068	0.567722	-0.816745	0.640418	-0.642915	0.0219007	0.218379
HMG20B	4294.54	3204.14	5384.94	1.68062	0.748995	1.51018	0.594717	0.021914	0.218379
PYGL	3295.95	2575.34	4016.56	1.55963	0.6412	1.46194	0.547885	0.0218894	0.218379
ZNF827	1567.6	1932.01	1203.19	0.622766	-0.683239	0.669791	-0.578218	0.021977	0.218758
CYB5R4	1639.19	2011.74	1266.64	0.629626	-0.667433	0.658892	-0.601885	0.0220453	0.218777
ITGB2	9997.65	7684.75	12310.5	1.60195	0.679825	1.48259	0.568118	0.0220426	0.218777
MYO5A	8322.14	10154.2	6490.12	0.63916	-0.645752	0.677014	-0.562743	0.0220324	0.218777
TAF12	1097.34	842.716	1351.97	1.6043	0.681945	1.48784	0.573221	0.0220012	0.218777
CD70	3134.96	2403.24	3866.67	1.60894	0.686114	1.48488	0.570343	0.022104	0.21902
FLT1	2623.91	3201.08	2046.74	0.639392	-0.645228	0.674018	-0.569141	0.0221194	0.21902
SNHG1	5640.76	6870.25	4411.27	0.642084	-0.639166	0.685725	-0.544297	0.0221197	0.21902
TNRC6C	2406.33	2943.24	1869.41	0.635154	-0.654822	0.677338	-0.562052	0.0221417	0.219073
HELB	103.655	142.18	65.1304	0.458085	-1.12631	0.597431	-0.743155	0.0221696	0.219184
DST	14225.6	17249.6	11201.5	0.649379	-0.622868	0.689164	-0.537081	0.0222006	0.219327
PPCS	1225.55	947.741	1503.36	1.58626	0.665625	1.47869	0.564318	0.0222177	0.219331
PAR5	124.184	165.902	82.4663	0.497078	-1.00846	0.595323	-0.748256	0.0222957	0.219937
GLB1	4912.88	3857.77	5967.99	1.54701	0.629479	1.45505	0.541067	0.0223464	0.220272
CDC42EP1	3117.65	2244.12	3991.18	1.77851	0.83067	1.5326	0.615978	0.022407	0.220419
LRRC37A4P	484.736	607.323	362.148	0.596303	-0.745883	0.652012	-0.617029	0.0224115	0.220419
SCYL2	3083.25	3803.1	2363.39	0.621437	-0.68632	0.655238	-0.609908	0.0223813	0.220419
ACBD4	114.489	71.4949	157.482	2.20271	1.13928	1.67459	0.743808	0.0225196	0.220603
ATM	1962.47	2398.87	1526.07	0.636161	-0.652537	0.658713	-0.602279	0.0225198	0.220603
CYTL1	475.484	357.688	593.28	1.65865	0.730013	1.52752	0.611189	0.022512	0.220603
FAM108A1	1368.94	1019.32	1718.56	1.68598	0.753592	1.56671	0.647743	0.0225307	0.220603
LINC00641	1251.88	1535.89	967.864	0.630165	-0.666198	0.666103	-0.586183	0.0224645	0.220603
UPP1	3160.73	2430.09	3891.38	1.60133	0.679275	1.47244	0.558212	0.0224979	0.220603
FAM126A	4266.54	5179.73	3353.36	0.647401	-0.627268	0.66906	-0.579793	0.0225917	0.220709
LINC00341	683.451	522.311	844.592	1.61703	0.693347	1.50217	0.58705	0.022575	0.220709
MAGI3	1779.75	2192.69	1366.82	0.623353	-0.68188	0.663525	-0.591778	0.0225757	0.220709
FST	1465.13	1130.12	1800.14	1.59288	0.671634	1.47616	0.56185	0.0226301	0.22092
MFGE8	10000.7	7794.98	12206.4	1.56593	0.647017	1.46186	0.547802	0.0227249	0.221681
KNTC1	4433.76	5476.58	3390.94	0.619171	-0.69159	0.656924	-0.606201	0.0228593	0.222526
SFXN3	3373.46	2623.38	4123.54	1.57184	0.652456	1.46525	0.55115	0.0228578	0.222526
TNFRSF14	326.706	225.088	428.323	1.90291	0.928211	1.60974	0.68683	0.0228622	0.222526
IPO8	3600.42	4406.56	2794.29	0.634121	-0.65717	0.668295	-0.581442	0.0228972	0.222703
RIMS2	99.7846	136.423	63.1462	0.46287	-1.11132	0.599239	-0.738796	0.022917	0.222731
NUP62CL	92.5612	127.383	57.7392	0.453272	-1.14155	0.595194	-0.748568	0.0229562	0.222935
SFXN5	1336.63	1033.98	1639.28	1.58541	0.664861	1.47474	0.560461	0.0229718	0.222935
CNPY2	3438.95	2644.23	4233.66	1.60109	0.679059	1.47465	0.560377	0.0229905	0.222952
TWIST1	1059.25	818.425	1300.08	1.58852	0.66768	1.49188	0.577128	0.0230076	0.222954
KDM1A	7102.77	8608.95	5596.59	0.65009	-0.621289	0.690071	-0.535183	0.0230485	0.223186
TCEB2	5859.62	4177.51	7541.73	1.80532	0.852253	1.52968	0.613231	0.0230913	0.223437
RBAK	1091.3	1344.02	838.584	0.623938	-0.680526	0.665574	-0.58733	0.0231107	0.22346
PICK1	183.517	123.574	243.459	1.97015	0.978308	1.61893	0.695041	0.0231431	0.223609
MST1	39.971	19.288	60.654	3.14465	1.6529	1.71564	0.778748	0.0231895	0.223893
RGCC	206.781	143.899	269.663	1.87397	0.906099	1.58797	0.667186	0.0232389	0.224206
CDCA8	5627.23	6862.44	4392.02	0.640008	-0.643838	0.687368	-0.540845	0.0232788	0.224427
AKR1C1	164.822	113.169	216.474	1.91283	0.935711	1.60722	0.684565	0.0233378	0.224831
LOC257358	58.1087	33.0184	83.199	2.51978	1.33329	1.70263	0.767765	0.0233945	0.225213
C20orf132	184.312	127.881	240.743	1.88256	0.912698	1.59688	0.67526	0.0234418	0.225385
LINC00152	2411.52	1793.3	3029.74	1.68948	0.756579	1.50101	0.585932	0.0234466	0.225385
LENG1	474.878	331.719	618.037	1.86313	0.897731	1.57467	0.655045	0.0235345	0.2259
TSSC4	3137.46	2213.26	4061.66	1.83515	0.875899	1.54877	0.631121	0.0235261	0.2259
RPS19BP1	3017.03	2196.12	3837.94	1.7476	0.805378	1.53276	0.616134	0.0235654	0.226033
FAM100B	2766.14	2051.29	3480.98	1.69697	0.762962	1.50508	0.58984	0.0236017	0.226216
SLC12A2	4277.94	5169.28	3386.6	0.65514	-0.610125	0.661137	-0.59698	0.0237036	0.227028
ABCG2	761.288	548.251	974.325	1.77715	0.829567	1.53912	0.62211	0.0238662	0.227277
C21orf88	112.432	73.5701	151.293	2.05645	1.04016	1.64369	0.716937	0.0237744	0.227277
DGCR6L	1929.37	1411.18	2447.57	1.73442	0.794449	1.52352	0.607408	0.0238271	0.227277
HAUS4	1320.57	1612.9	1028.24	0.637511	-0.649478	0.679096	-0.558313	0.0237819	0.227277
IFT43	477.481	351.533	603.428	1.71656	0.779522	1.52346	0.607348	0.0237796	0.227277
RAVER2	1188.1	1458.85	917.341	0.628811	-0.669302	0.661312	-0.596597	0.0238156	0.227277
SGTB	605.032	747.754	462.31	0.618265	-0.693702	0.657233	-0.605522	0.0238385	0.227277
SYT17	178.87	123.147	234.592	1.90497	0.929767	1.60768	0.68498	0.0238676	0.227277
KALRN	1757.86	2147.15	1368.57	0.63739	-0.649752	0.680104	-0.556172	0.0239165	0.227578
LOC646762	558.671	694.169	423.174	0.609613	-0.714034	0.663179	-0.592529	0.0240124	0.228137
PAWR	902.139	1106.71	697.571	0.630313	-0.66586	0.670583	-0.576513	0.0240201	0.228137
SNX30	1909.3	2347.21	1471.39	0.626867	-0.673768	0.672612	-0.572153	0.0240272	0.228137
GRPEL2	1459.32	1780.39	1138.25	0.639327	-0.645375	0.666284	-0.585792	0.0240448	0.22814
KITLG	716.324	873.787	558.862	0.639586	-0.64479	0.637165	-0.650262	0.0241277	0.228762
SULT1A1	39.9705	20.2545	59.6865	2.94683	1.55916	1.70946	0.773537	0.0241768	0.229063
FCHO1	54.1415	29.3371	78.9459	2.691	1.42814	1.70304	0.768115	0.0242106	0.229218
AP5Z1	1594.56	1182.48	2006.63	1.69697	0.762959	1.52712	0.610814	0.0242518	0.229274
HMOX1	357.789	259.698	455.879	1.75542	0.811812	1.54437	0.627023	0.0242802	0.229274
TEAD3	1268.93	1552.53	985.334	0.634662	-0.65594	0.673564	-0.570113	0.0242649	0.229274
WIBG	891.244	653.361	1129.13	1.72818	0.789255	1.51697	0.601196	0.0242861	0.229274
FRAS1	389.424	493.983	284.865	0.57667	-0.794183	0.645502	-0.631507	0.0244051	0.230068
ZNF711	1076.73	1319.78	833.682	0.631681	-0.662733	0.651779	-0.617546	0.0243956	0.230068
ZNF525	304.166	385.547	222.785	0.577843	-0.791251	0.645682	-0.631103	0.0244611	0.230431
DHRS4L2	417.615	301.558	533.672	1.76972	0.823519	1.53788	0.62094	0.0245644	0.23058
LOC100130992	73.9782	104.727	43.23	0.412789	-1.27652	0.594452	-0.750367	0.0245566	0.23058
SERPINA3	67.5809	39.4999	95.6619	2.42183	1.2761	1.68955	0.756638	0.0245254	0.23058
TIMM17B	1881.35	1372.22	2390.48	1.74205	0.800788	1.50992	0.594476	0.0245318	0.23058
TRPM7	2991.28	3654.7	2327.87	0.636953	-0.650742	0.660026	-0.599404	0.024499	0.23058
C9orf69	1805.18	1381.91	2228.45	1.61258	0.689373	1.48224	0.567782	0.0245963	0.230715
FKBP11	697.675	517.819	877.531	1.69467	0.761001	1.51382	0.598194	0.0246221	0.230793
ARHGAP42	538.009	673.331	402.686	0.59805	-0.741661	0.643634	-0.635687	0.0247245	0.231531
EML1	5891.25	7136.26	4646.24	0.651076	-0.619103	0.690788	-0.533685	0.024736	0.231531
NOSIP	3015.44	2150.87	3880.01	1.80392	0.851137	1.53655	0.619691	0.024771	0.231535
SLC25A20	893.097	686.55	1099.64	1.6017	0.679601	1.48201	0.56756	0.0247715	0.231535
SNX10	758.912	931.281	586.543	0.629824	-0.666979	0.65997	-0.599527	0.0247925	0.231567
HINT2	771.833	565.535	978.13	1.72957	0.790412	1.51456	0.598903	0.0248665	0.231929
NNT	6414.19	7813.08	5015.3	0.64191	-0.639557	0.678642	-0.559278	0.0248583	0.231929
DNAJC3	2830.17	3435.42	2224.91	0.647639	-0.626739	0.682819	-0.550425	0.0249506	0.232384
MANF	5118.39	3997.8	6238.97	1.5606	0.642102	1.45531	0.541325	0.0249366	0.232384
CCDC159	141.972	91.2661	192.677	2.11116	1.07803	1.63469	0.709019	0.0250132	0.232399
ERBB2IP	7812.91	9474.48	6151.34	0.649253	-0.623147	0.684184	-0.547544	0.024973	0.232399
HIVEP2	1930.37	2370.28	1490.47	0.628818	-0.669285	0.675786	-0.565361	0.0250227	0.232399
SMARCAD1	2636.3	3231.95	2040.65	0.631398	-0.663378	0.656189	-0.607817	0.0250011	0.232399
AKR1C2	66.8583	39.5425	94.1741	2.38159	1.25193	1.68315	0.751161	0.0251637	0.232947
ARRDC3	838.369	1045.89	630.852	0.603175	-0.729352	0.645365	-0.631812	0.0251615	0.232947
C1orf122	1211.04	890.403	1531.68	1.72021	0.782585	1.52389	0.607759	0.0251701	0.232947
MKI67	36453.3	44696.3	28210.3	0.631154	-0.663935	0.682945	-0.55016	0.0251545	0.232947
PRR7	136.725	89.8021	183.648	2.04503	1.03212	1.66363	0.734334	0.0251107	0.232947
METTL7B	69.2599	41.5182	97.0015	2.33636	1.22426	1.67989	0.74837	0.0252125	0.233176
TMEM134	923.405	666.082	1180.73	1.77264	0.825903	1.54876	0.631114	0.0252505	0.2332
ZNF121	369.259	476.187	262.332	0.5509	-0.860138	0.631064	-0.664141	0.0252402	0.2332
LOC401093	186.001	242.088	129.914	0.53664	-0.897974	0.629866	-0.666884	0.0253097	0.233479
TIPRL	3369.31	4091.47	2647.15	0.646993	-0.628178	0.677209	-0.562327	0.0253339	0.233479
TTC33	743.668	914.68	572.656	0.626073	-0.675597	0.672746	-0.571866	0.0253179	0.233479
ZNF417	366.839	460.694	272.984	0.592548	-0.754995	0.643318	-0.636397	0.0253531	0.233493
MAP4K2	1391.56	1053.93	1729.19	1.64071	0.714317	1.48632	0.571748	0.0253745	0.233527
GALNT10	8608.1	6809.33	10406.9	1.52833	0.611953	1.44226	0.528331	0.0254044	0.233639
ZNF644	2362.9	2880.83	1844.98	0.640431	-0.642884	0.666783	-0.584712	0.0254748	0.234123
IDH3G	2461.05	1859.56	3062.54	1.64691	0.719765	1.48404	0.56953	0.0255368	0.234529
ARF4	12711.1	15313.9	10108.3	0.660075	-0.599299	0.695635	-0.523598	0.0256052	0.234993
C2orf74	906.297	696.429	1116.16	1.6027	0.680503	1.47728	0.562944	0.0256749	0.23547
B4GALT6	784.017	955.189	612.845	0.641596	-0.640264	0.660094	-0.599256	0.0257403	0.23557
CABYR	327.758	241.789	413.726	1.7111	0.774926	1.53265	0.616032	0.0257573	0.23557
HECTD1	10118.6	12394.4	7842.85	0.632773	-0.66024	0.673956	-0.569275	0.0257262	0.23557
LENG8	3668.47	2849.66	4487.28	1.57467	0.655052	1.47218	0.557953	0.0257352	0.23557
AKNAD1	37.6174	18.7479	56.487	3.01298	1.59119	1.69864	0.764377	0.0258603	0.236138
LSM14A	6706.81	8098.14	5315.49	0.656384	-0.607389	0.692285	-0.530563	0.0258742	0.236138
TFRC	10680.5	12929.1	8431.79	0.652154	-0.616715	0.685566	-0.544632	0.0258927	0.236138
TTF2	2614.66	3219.7	2009.62	0.624163	-0.680005	0.67374	-0.569737	0.0258694	0.236138
ZNHIT1	1742.16	1253.28	2231.05	1.78017	0.832014	1.53219	0.615595	0.0259091	0.236138
AGPS	6771.28	8173.22	5369.33	0.656943	-0.606161	0.675127	-0.56677	0.025959	0.236282
SELO	783.887	561.37	1006.4	1.79276	0.842186	1.55695	0.638727	0.0259607	0.236282
ESCO1	773.794	953.938	593.65	0.622315	-0.684283	0.660733	-0.59786	0.026015	0.236612
RIN1	2977.97	2231.35	3724.59	1.66921	0.739162	1.51383	0.598206	0.0260892	0.237124
UTP20	5430.42	6610.29	4250.54	0.643018	-0.637068	0.682228	-0.551673	0.026121	0.237249
DPM3	325.97	220.54	431.4	1.95611	0.967988	1.58807	0.667272	0.0261601	0.237441
EXOSC4	781.673	561.953	1001.39	1.78199	0.833489	1.55488	0.636802	0.0262923	0.23798
FAM208B	5409.25	6623.13	4195.36	0.633441	-0.658717	0.673551	-0.570141	0.0263507	0.23798
IL27RA	664.184	504.97	823.397	1.63059	0.705391	1.49833	0.583358	0.0263044	0.23798
OXLD1	471.863	330.625	613.101	1.85437	0.890931	1.57128	0.651944	0.0263575	0.23798
RAB15	1587.25	1239.38	1935.12	1.56137	0.642808	1.45797	0.543962	0.0262969	0.23798
RBCK1	2822.09	2157.98	3486.2	1.61549	0.691972	1.48375	0.569244	0.0263613	0.23798
SESN1	1317.06	1002.44	1631.69	1.62773	0.702861	1.47666	0.562342	0.0263436	0.23798
SLC35A5	1444.5	1758.58	1130.43	0.642809	-0.637538	0.667752	-0.582615	0.0263639	0.23798
FAM171A1	6685.02	8069.66	5300.39	0.65683	-0.606408	0.695506	-0.523865	0.0264068	0.238203
NPAT	767.143	951.252	583.035	0.612913	-0.706246	0.656195	-0.607804	0.0265231	0.238925
PLAT	2123.67	1647.79	2599.54	1.57759	0.657719	1.46668	0.552552	0.0265092	0.238925
TCF4	2880.13	3482.43	2277.83	0.654093	-0.612432	0.669676	-0.578465	0.0266344	0.239764
CORO2A	407.939	302.197	513.681	1.69982	0.765381	1.51677	0.601003	0.0266849	0.240055
IKZF2	191.126	247.304	134.947	0.545674	-0.873889	0.614687	-0.702077	0.0267032	0.240056
C5orf34	684.961	857.598	512.324	0.597394	-0.743245	0.648789	-0.624178	0.0267367	0.240193
GORASP1	2058.14	2496.55	1619.74	0.64879	-0.624177	0.688773	-0.5379	0.0267616	0.240253
PTPRF	7902.61	9501.44	6303.77	0.663454	-0.591932	0.692034	-0.531086	0.0268155	0.240533
ZNF354B	325.749	411.017	240.48	0.585085	-0.773281	0.636337	-0.652138	0.0268293	0.240533
C10orf54	1211.13	874.583	1547.67	1.76961	0.823429	1.51865	0.602788	0.0268975	0.240653
CCDC103	54.518	30.6732	78.3628	2.55477	1.35319	1.68521	0.752926	0.0268783	0.240653
TIMM8B	1115.65	833.605	1397.7	1.67669	0.745618	1.48954	0.574869	0.0268924	0.240653
STON2	73.0914	101.514	44.6686	0.440023	-1.18435	0.600139	-0.736632	0.0269268	0.240752
SLC7A11	6660.17	7955.85	5364.49	0.674283	-0.568574	0.686223	-0.543251	0.0269656	0.240935
B3GALT6	1444.9	1096.63	1793.17	1.63516	0.709435	1.49145	0.576717	0.0270353	0.241146
CNFN	35.4471	16.1183	54.7759	3.39836	1.76484	1.68606	0.753654	0.0270811	0.241146
IFI35	591.869	439.928	743.809	1.69075	0.757665	1.5045	0.589282	0.027074	0.241146
MAP3K12	857.56	655.593	1059.53	1.61614	0.692551	1.48268	0.568208	0.027023	0.241146
NFAT5	3472.61	4156.4	2788.82	0.670971	-0.575677	0.671882	-0.57372	0.027088	0.241146
TRIM33	2742.17	3305.85	2178.5	0.658983	-0.601687	0.672113	-0.573224	0.027099	0.241146
MFN1	2279.92	2793.01	1766.83	0.63259	-0.660657	0.673069	-0.571174	0.0271199	0.241169
ARSK	546.975	675.094	418.857	0.620443	-0.68863	0.659586	-0.600368	0.0272133	0.241511
PAK3	162.25	211.614	112.887	0.53346	-0.906549	0.62967	-0.667332	0.0271803	0.241511
ZNF414	311.27	225.642	396.898	1.75897	0.81473	1.55264	0.634727	0.0271978	0.241511
BAZ1A	3633.86	4411.87	2855.85	0.64731	-0.627471	0.680578	-0.555167	0.0272351	0.241542
TTC5	917.595	1123.66	711.526	0.63322	-0.659221	0.681151	-0.553954	0.0272872	0.241841
NKTR	5035.6	6085.4	3985.81	0.654979	-0.610479	0.692862	-0.529359	0.0273106	0.241886
SBSPON	678.035	520.349	835.721	1.60608	0.683542	1.48064	0.56622	0.0273907	0.242433
ADAM11	115.868	74.7498	156.986	2.10016	1.0705	1.62862	0.703648	0.0274426	0.242729
CCNB1IP1	1349.29	1642.28	1056.29	0.643186	-0.636692	0.687124	-0.541357	0.0274979	0.243055
KIAA1908	552.572	418.778	686.366	1.63897	0.712791	1.4929	0.578121	0.0276728	0.244273
PRKCI	2526.84	3060.91	1992.77	0.65104	-0.619183	0.674167	-0.568823	0.027662	0.244273
GNA13	6952.33	8398.29	5506.37	0.655653	-0.608995	0.661038	-0.597194	0.0277295	0.244446
TOX2	2458.84	1913.73	3003.95	1.56968	0.650473	1.4585	0.544483	0.0277164	0.244446
CENPK	1198	1458.31	937.691	0.642998	-0.637115	0.666516	-0.585289	0.0277539	0.244498
CCDC144B	47.6748	72.3335	23.0161	0.318194	-1.65202	0.596178	-0.746185	0.0278408	0.244611
CDKN1C	317.781	226.723	408.84	1.80326	0.850608	1.60047	0.678498	0.0278075	0.244611
HEXDC	909.247	683.778	1134.72	1.65948	0.730731	1.51619	0.600448	0.0277892	0.244611
KIF3A	1269.81	1545.37	994.243	0.643369	-0.636283	0.681569	-0.553068	0.0278781	0.244611
MUTYH	871.347	650.561	1092.13	1.67876	0.747392	1.50107	0.585987	0.0278776	0.244611
UNC13A	355.443	257.851	453.036	1.75697	0.81309	1.54969	0.631981	0.0278554	0.244611
E2F8	1171.99	1441.01	902.958	0.626613	-0.674353	0.670452	-0.576795	0.0280073	0.245209
HNF4G	126.166	168.688	83.6448	0.495855	-1.01201	0.610919	-0.710948	0.0280141	0.245209
PTPN14	8567.88	10292.1	6843.69	0.664947	-0.588689	0.689641	-0.536083	0.0280207	0.245209
SLC25A30	2004.89	2430.46	1579.32	0.649805	-0.621921	0.682741	-0.55059	0.0279792	0.245209
ALPL	4750.41	5728.7	3772.11	0.658458	-0.602836	0.696971	-0.520829	0.0280471	0.245262
REV3L	3801.77	4636.66	2966.87	0.639873	-0.644143	0.672903	-0.57153	0.0280639	0.245262
MIB2	785.302	586.599	984.005	1.67747	0.74629	1.52687	0.610574	0.0281384	0.245693
TCP11L1	1045.13	1280.8	809.468	0.632004	-0.661995	0.679019	-0.558477	0.0281505	0.245693
C3orf70	457.598	569.927	345.27	0.605814	-0.723052	0.655798	-0.608676	0.0281731	0.245723
RAB11B	2601.13	1975.22	3227.04	1.63376	0.708198	1.48459	0.570069	0.0281913	0.245723
ATXN7L2	480.656	352.713	608.599	1.72548	0.786998	1.52241	0.606355	0.0282195	0.245806
CAV1	14009.4	16855.2	11163.6	0.662327	-0.594384	0.700081	-0.514407	0.0282503	0.245859
DIS3	2259.63	2742.9	1776.35	0.647617	-0.626788	0.677521	-0.561662	0.0282629	0.245859
ABCB6	1060.49	822.831	1298.15	1.57766	0.657788	1.46563	0.551519	0.0284762	0.246098
ACADS	294.975	203.256	386.693	1.90249	0.927892	1.58215	0.661883	0.0283557	0.246098
ANKRD26	1080.25	1318.35	842.142	0.638785	-0.646597	0.672428	-0.572549	0.0285331	0.246098
ARHGAP11A	9623.4	11833.7	7413.09	0.626439	-0.674754	0.673079	-0.571153	0.028492	0.246098
C21orf56	315.531	217.868	413.195	1.89654	0.923371	1.56879	0.649657	0.0285231	0.246098
FZD9	87.4654	52.3206	122.61	2.34344	1.22863	1.6672	0.737428	0.028361	0.246098
GOLGA4	7392.19	8929.37	5855	0.655701	-0.608889	0.69797	-0.518763	0.0284774	0.246098
HDAC4	1235.71	1503.1	968.312	0.644211	-0.634395	0.683949	-0.548039	0.028384	0.246098
IGFBP6	1294.81	953.867	1635.75	1.71486	0.778094	1.50678	0.591464	0.0285229	0.246098
KPNA6	6324.46	7644.55	5004.36	0.654631	-0.611246	0.695521	-0.523835	0.0284852	0.246098
PNPLA7	37.5385	18.6768	56.4003	3.0198	1.59446	1.68288	0.750936	0.0284876	0.246098
SCARB1	1091.56	842.588	1340.54	1.59098	0.669912	1.4737	0.559439	0.0285176	0.246098
ZNF845	439.556	553.211	325.9	0.589107	-0.763399	0.657734	-0.604423	0.0284694	0.246098
ABHD8	154.084	103.461	204.706	1.97857	0.984458	1.60624	0.683686	0.0286252	0.246211
C1orf86	1331.41	993.907	1668.92	1.67915	0.747733	1.5187	0.602833	0.0286264	0.246211
CLIC4	19114.4	22779.5	15449.4	0.678215	-0.560186	0.672454	-0.572493	0.0289051	0.246211
ECHDC2	166.677	115.23	218.123	1.89293	0.920621	1.59796	0.676232	0.0288828	0.246211
ENPP4	1185.4	1433.76	937.043	0.653555	-0.61362	0.656511	-0.607109	0.0288975	0.246211
GFRA2	131.195	173.066	89.3249	0.516132	-0.954187	0.624126	-0.680091	0.028774	0.246211
HIPK2	5486.85	6649.25	4324.45	0.650366	-0.620676	0.685065	-0.545688	0.0287489	0.246211
KAT7	3868.71	4700.04	3037.38	0.646244	-0.629849	0.691349	-0.532514	0.0289276	0.246211
MED15	5104.91	3916.53	6293.29	1.60685	0.68424	1.46146	0.547415	0.0287977	0.246211
MEIS2	765.358	939.099	591.618	0.629985	-0.666611	0.676923	-0.562936	0.0286103	0.246211
MICAL1	2737.19	2117.19	3357.19	1.58568	0.665105	1.45763	0.543624	0.0289573	0.246211
MPI	1037.35	790.893	1283.8	1.62323	0.698872	1.4748	0.560518	0.0286888	0.246211
PKN2	5102.12	6184.14	4020.11	0.650068	-0.621338	0.66592	-0.586578	0.0287383	0.246211
RAD54B	905.491	1135.26	675.72	0.595211	-0.748528	0.653018	-0.614805	0.0288156	0.246211
RNF166	773.021	578.654	967.388	1.67179	0.741394	1.51239	0.596831	0.0287276	0.246211
RPS6KB2	5002.11	3763.3	6240.91	1.65836	0.729757	1.48147	0.567026	0.0289458	0.246211
SERPING1	308.403	224.335	392.472	1.74949	0.806935	1.53366	0.61698	0.0287077	0.246211
SLC22A4	362.995	271.638	454.352	1.67264	0.742125	1.51143	0.595911	0.0289301	0.246211
SNHG4	244.916	314.407	175.425	0.557955	-0.841778	0.635224	-0.654662	0.0286431	0.246211
TMEM161A	846.166	631.984	1060.35	1.67781	0.746579	1.50206	0.58694	0.0289371	0.246211
VGLL2	60.5291	35.6764	85.3819	2.39323	1.25896	1.6685	0.738552	0.0287948	0.246211
ZNF295	1091.5	1339.66	843.346	0.629525	-0.667665	0.671281	-0.575012	0.0285702	0.246211
GPR108	2034.49	1566.21	2502.78	1.59799	0.676254	1.46135	0.547305	0.0289996	0.246412
CHRDL1	251.418	319.424	183.412	0.574194	-0.800389	0.6496	-0.622377	0.0290651	0.246651
PQLC2	830.548	622.958	1038.14	1.66646	0.73679	1.50232	0.587196	0.0290506	0.246651
CALD1	20625.3	24747.9	16502.8	0.666838	-0.584593	0.700838	-0.512848	0.0291211	0.246967
APRT	1637.84	1222.72	2052.95	1.67901	0.747607	1.48891	0.574254	0.0292115	0.247259
DOHH	789.345	560.617	1018.07	1.81599	0.860756	1.55337	0.635398	0.0292681	0.247259
KPNA3	4750.23	5734.32	3766.14	0.656772	-0.606535	0.676351	-0.564155	0.0292535	0.247259
MECP2	3295.87	3978.58	2613.16	0.656807	-0.606459	0.69719	-0.520377	0.0292382	0.247259
SENP6	3370.38	4103.59	2637.16	0.642646	-0.637904	0.679099	-0.558305	0.0292101	0.247259
ZNF593	639.318	450.944	827.692	1.83547	0.876146	1.5495	0.631799	0.029236	0.247259
KIF18A	2074.49	2546.23	1602.75	0.629462	-0.667809	0.680258	-0.555846	0.0293501	0.247793
BFSP1	248.104	180.699	315.509	1.74605	0.804096	1.54021	0.62313	0.0294878	0.248626
GPR161	1645.5	1999.9	1291.1	0.645585	-0.631322	0.68907	-0.537277	0.0295407	0.248626
HNRNPU-AS1	743.027	905.81	580.244	0.64058	-0.642549	0.674508	-0.568093	0.0294763	0.248626
ORAI1	906.881	674.468	1139.29	1.68917	0.756318	1.5065	0.591199	0.0295106	0.248626
ST8SIA1	54.6187	77.8626	31.3748	0.40295	-1.31133	0.598892	-0.739633	0.0295431	0.248626
TMEM91	104.656	65.383	143.928	2.20131	1.13836	1.6336	0.708056	0.0296967	0.24976
MMS22L	2094.9	2566.06	1623.74	0.632775	-0.660235	0.650974	-0.619328	0.029884	0.250598
RNH1	4004.54	3006.2	5002.88	1.66419	0.734819	1.48178	0.567329	0.0298753	0.250598
VIPR1	78.3261	49.023	107.629	2.19548	1.13454	1.64432	0.717491	0.0298914	0.250598
WHSC1L1	3454.39	4191.76	2717.03	0.648182	-0.625529	0.688183	-0.539136	0.0298754	0.250598
ZNF192	1681.31	2059.31	1303.31	0.632886	-0.659981	0.657426	-0.605099	0.0298851	0.250598
CHM	1528.72	1852.29	1205.14	0.650625	-0.620101	0.676575	-0.563679	0.0299684	0.251083
CUX1	6472.42	7784.29	5160.55	0.662945	-0.593039	0.700566	-0.513407	0.030003	0.251146
SH3BP5	1212.51	942.254	1482.77	1.57364	0.654108	1.45676	0.542761	0.0300282	0.251146
SURF2	809.614	570.41	1048.82	1.83871	0.878695	1.5308	0.61429	0.0300331	0.251146
NAT14	565.157	408.615	721.699	1.76621	0.820653	1.52311	0.607021	0.0301118	0.251645
AHCTF1	6006.88	7332.43	4681.33	0.638441	-0.647374	0.683961	-0.548013	0.0301975	0.252115
DEAF1	421.74	310.541	532.939	1.71617	0.779188	1.51803	0.602198	0.0302829	0.252115
DENND4C	893.382	1100.17	686.595	0.624082	-0.680193	0.659884	-0.599717	0.0302765	0.252115
KIAA1656	168.691	116.183	221.199	1.90389	0.92895	1.58435	0.663892	0.030275	0.252115
TMEM45A	831.694	1011.6	651.786	0.64431	-0.634173	0.677816	-0.561034	0.030215	0.252115
ZNF484	420.617	528.963	312.271	0.590345	-0.760369	0.651248	-0.618721	0.0302721	0.252115
USP9X	9279.96	11253.8	7306.15	0.649217	-0.623227	0.68692	-0.541787	0.0303043	0.252134
CXXC4	89.353	121.413	57.2927	0.471881	-1.08351	0.612536	-0.707134	0.0303752	0.252562
EMC9	545.853	395.07	696.636	1.76333	0.818299	1.51636	0.600611	0.030394	0.252562
LIMCH1	1756.48	2124.99	1387.97	0.653166	-0.614478	0.675973	-0.564962	0.0304632	0.252977
MPV17	2601.09	2039.04	3163.14	1.55129	0.633465	1.44083	0.526902	0.0305002	0.253124
C19orf24	766.736	529.446	1004.03	1.89637	0.92324	1.56036	0.641883	0.0305623	0.253321
FLJ20021	104.736	61.2895	148.182	2.41774	1.27366	1.65241	0.724569	0.0305559	0.253321
SFXN2	286.132	211.813	360.451	1.70175	0.767015	1.52283	0.606754	0.0306019	0.25349
ATF7IP	1740.56	2115.94	1365.18	0.645191	-0.632203	0.681748	-0.552689	0.0307389	0.254465
LOC100128361	233.48	297.251	169.71	0.57093	-0.808614	0.649975	-0.621543	0.0307816	0.254658
DDX21	13186	15946	10425.9	0.653823	-0.613027	0.687215	-0.541166	0.0308813	0.255016
FAM3A	1537.6	1150.26	1924.95	1.67349	0.742861	1.49324	0.578444	0.0308829	0.255016
TEAD1	15244.2	18371.4	12117	0.659558	-0.600428	0.686366	-0.542949	0.0308819	0.255016
SPAG7	2773.63	2083.87	3463.4	1.662	0.732923	1.47741	0.563072	0.0309155	0.255125
ARMC7	1355.27	1030.17	1680.37	1.63117	0.705904	1.46305	0.548978	0.0311207	0.255331
CUL5	1356.9	1637.11	1076.69	0.657681	-0.604539	0.678205	-0.560207	0.0311782	0.255331
DSC3	3174.29	3813.31	2535.27	0.664849	-0.588902	0.698446	-0.51778	0.0312598	0.255331
FIGNL1	2120.2	2571.63	1668.78	0.648921	-0.623886	0.676738	-0.563331	0.0310482	0.255331
HCN2	983.02	766.033	1200.01	1.56652	0.647565	1.4547	0.540721	0.0311661	0.255331
LCA5	430.792	541.414	320.17	0.59136	-0.757892	0.656114	-0.607981	0.0311045	0.255331
LRP5	5882.27	4693.11	7071.42	1.50677	0.591457	1.42398	0.50993	0.0311466	0.255331
NACC2	2516.27	2000.19	3032.35	1.51603	0.600297	1.4333	0.519338	0.0309821	0.255331
PLEKHA4	533.91	396.235	671.585	1.69491	0.761213	1.50113	0.586054	0.0312698	0.255331
PLK4	2578.1	3164.64	1991.56	0.629316	-0.668142	0.671823	-0.573848	0.0312296	0.255331
RAB13	5011.49	3846.98	6176.01	1.60542	0.682948	1.45185	0.537895	0.0312458	0.255331
RBL2	3519.99	4264.21	2775.77	0.650945	-0.619392	0.685664	-0.544426	0.0311713	0.255331
ROMO1	2076.01	1490.41	2661.61	1.78583	0.836592	1.51008	0.594629	0.0312092	0.255331
SIGLEC15	104.35	69.2633	139.437	2.01315	1.00945	1.61413	0.69076	0.0312155	0.255331
VAT1L	591.416	727.713	455.12	0.625412	-0.677122	0.677691	-0.5613	0.0310212	0.255331
ZBTB6	701.236	851.67	550.801	0.646731	-0.628763	0.649064	-0.623566	0.0310707	0.255331
ZNF148	2402.14	2898.36	1905.93	0.657589	-0.604743	0.681954	-0.552254	0.0312528	0.255331
POLI	586.899	720.961	452.836	0.6281	-0.670933	0.6664	-0.585539	0.0313072	0.255478
EHD4	3410.81	4104.5	2717.11	0.661983	-0.595133	0.699138	-0.516351	0.0313273	0.255484
KTN1	20005.4	23996.8	16014.1	0.667342	-0.583502	0.705116	-0.504068	0.0313674	0.255653
PARP10	888.759	675.776	1101.74	1.63034	0.705169	1.49226	0.577496	0.0315074	0.256636
PRPS2	3329.26	4002.11	2656.42	0.663755	-0.591277	0.698191	-0.518305	0.0316056	0.257277
KLHL11	297.417	382.206	212.628	0.556318	-0.846019	0.637582	-0.649316	0.0316485	0.257331
PPP1R35	753.275	547.654	958.896	1.75092	0.80811	1.52021	0.604267	0.0316514	0.257331
SPTY2D1	1039.57	1266.75	812.393	0.641319	-0.640885	0.680774	-0.554753	0.0316959	0.257534
DCUN1D1	1380.01	1650.39	1109.63	0.672341	-0.572735	0.670428	-0.576847	0.0317355	0.257697
AOX1	1392.51	1684.93	1100.08	0.652892	-0.615084	0.693305	-0.528438	0.0318442	0.257705
HIC1	693.905	527.57	860.241	1.63057	0.705379	1.50189	0.586778	0.0317868	0.257705
HOXB13	492.389	363.132	621.646	1.7119	0.775601	1.50281	0.587658	0.0318734	0.257705
MIF	3049.37	2210.44	3888.3	1.75906	0.814803	1.56109	0.642552	0.0318454	0.257705
MXD3	1374.92	1049.82	1700.01	1.61933	0.695397	1.47913	0.564751	0.0318055	0.257705
NSMCE1	1869.56	1433.14	2305.98	1.60905	0.686205	1.45605	0.542056	0.0318358	0.257705
RGAG4	776.217	601.453	950.981	1.58114	0.660965	1.46112	0.547071	0.0318678	0.257705
ITPA	1794.63	1343.24	2246.01	1.67209	0.741653	1.48176	0.567315	0.0319778	0.258391
FKBP8	7607.38	5664.91	9549.86	1.68579	0.753426	1.48957	0.574899	0.032046	0.258783
ANKIB1	3200.4	3865.76	2535.05	0.65577	-0.608739	0.684631	-0.546602	0.0320937	0.258896
FAM184A	120.584	159.805	81.3637	0.509145	-0.973852	0.626308	-0.675056	0.0320992	0.258896
ZNF524	171.783	115.174	228.392	1.98303	0.987705	1.58974	0.668794	0.0321422	0.259084
DHX58	125.544	85.3959	165.691	1.94027	0.956259	1.59266	0.671435	0.032232	0.259649
VNN2	39.6525	20.9083	58.3967	2.79299	1.48181	1.6641	0.734746	0.0322532	0.259661
IL11RA	361.329	265.526	457.132	1.72161	0.783756	1.51198	0.596437	0.0323	0.259879
KIAA1804	367.341	457.084	277.597	0.607322	-0.719466	0.661039	-0.597192	0.0323697	0.260122
PTGER2	116.852	155.924	77.7797	0.49883	-1.00338	0.624397	-0.679463	0.0323627	0.260122
GPR56	713.457	872.92	553.994	0.634645	-0.655978	0.684665	-0.546529	0.0324327	0.260469
ZC3H12C	600.682	738.757	462.607	0.626197	-0.675312	0.659212	-0.601186	0.0324901	0.260613
ZNF580	512.18	363.7	660.66	1.8165	0.861159	1.53867	0.621684	0.0324783	0.260613
AP2S1	8310.6	6256.8	10364.4	1.6565	0.728139	1.46947	0.555297	0.0325556	0.260839
IMPDH1	3659.27	2807.7	4510.84	1.60659	0.684004	1.45742	0.543413	0.0325578	0.260839
ITFG3	4603.75	3572.26	5635.23	1.5775	0.657639	1.44579	0.531858	0.0325871	0.260915
GPRC5C	943.869	738.33	1149.41	1.55676	0.638551	1.4492	0.535258	0.0327099	0.261655
KIAA1731	1553.82	1904.68	1202.95	0.631578	-0.662966	0.681302	-0.553633	0.0327193	0.261655
WASH2P	414.414	296.768	532.06	1.79285	0.842255	1.52873	0.612336	0.0327894	0.262057
RPS15	15568.9	11091.2	20046.7	1.80744	0.853951	1.5099	0.59445	0.0329499	0.26318
CPED1	2181	2648.1	1713.91	0.647224	-0.627663	0.684471	-0.546939	0.0331028	0.263443
HTATIP2	2334.81	1857.19	2812.43	1.51435	0.598696	1.42647	0.51245	0.0330799	0.263443
JMJD8	432.173	320.903	543.443	1.69348	0.759994	1.50147	0.586377	0.0330211	0.263443
MOB1B	2361.89	2815.79	1907.99	0.677605	-0.561483	0.692998	-0.529076	0.0330726	0.263443
SLC27A3	93.1828	60.6925	125.673	2.07065	1.05009	1.61478	0.691334	0.0330817	0.263443
SNORD25	98.8155	132.6	65.0314	0.490434	-1.02787	0.621167	-0.686947	0.0330878	0.263443
ATOX1	3319.37	2486.49	4152.25	1.66993	0.739785	1.46283	0.548762	0.0332169	0.264192
C12orf44	2207.05	1657.17	2756.93	1.66363	0.734337	1.47224	0.558012	0.0332615	0.264227
CDKN2A	2818.73	2184.8	3452.66	1.58031	0.660207	1.46446	0.550369	0.03326	0.264227
CNN1	73.7077	43.9772	103.438	2.35209	1.23394	1.64134	0.714875	0.0333071	0.26443
PLA2G4C	100.97	66.6196	135.321	2.03125	1.02237	1.60925	0.686392	0.0333856	0.264894
C11orf1	176.041	125.066	227.015	1.81516	0.860095	1.5541	0.636081	0.0334648	0.265094
NDUFB9	6078.19	4603.5	7552.87	1.64068	0.714292	1.4532	0.53923	0.0334711	0.265094
PRPF39	1366.38	1653.01	1079.76	0.653206	-0.614389	0.675239	-0.56653	0.0334487	0.265094
RAI2	241.767	175.454	308.081	1.75591	0.812218	1.53828	0.621318	0.0334997	0.265161
ABCA7	101.214	66.9465	135.482	2.02374	1.01702	1.60827	0.685509	0.0336245	0.265187
PGBD5	435.708	539.723	331.693	0.614561	-0.702371	0.674342	-0.568447	0.0336379	0.265187
PRDX2	835.75	635.594	1035.91	1.62982	0.704717	1.46676	0.552636	0.0336271	0.265187
PSMB10	652.344	487.018	817.67	1.67893	0.747543	1.4987	0.583711	0.033664	0.265187
ST6GALNAC3	341.291	427.903	254.68	0.59518	-0.748602	0.647472	-0.62711	0.033647	0.265187
STUB1	2600.83	1958.52	3243.14	1.65591	0.727629	1.47319	0.558948	0.0335906	0.265187
ULK1	913.412	705.44	1121.38	1.58962	0.668685	1.47273	0.558498	0.0336095	0.265187
ZNF444	710.861	521.671	900.052	1.72532	0.786867	1.51197	0.596433	0.0336062	0.265187
NDUFB7	2800.84	2033.77	3567.92	1.75434	0.810928	1.51446	0.598804	0.0337419	0.265483
SLC41A2	126.945	166.414	87.4766	0.525657	-0.927807	0.623678	-0.681126	0.0337341	0.265483
DTNA	1309.14	1597.56	1020.72	0.638923	-0.646287	0.682628	-0.550829	0.0338025	0.265637
LOC344887	250.615	180.713	320.517	1.77362	0.826699	1.52594	0.609694	0.0338219	0.265637
YTHDC2	4022.04	4856.22	3187.85	0.656446	-0.607251	0.68772	-0.540107	0.0337911	0.265637
ARSE	350.264	264.034	436.494	1.65318	0.725241	1.49578	0.5809	0.0339503	0.266083
PIGN	2378.88	2873.24	1884.51	0.655883	-0.60849	0.680922	-0.554438	0.0339594	0.266083
PRSS53	126.928	85.0263	168.829	1.98561	0.989585	1.58981	0.668852	0.0339525	0.266083
SOCS1	305.18	221.819	388.54	1.75161	0.808681	1.53346	0.616791	0.033954	0.266083
BCLAF1	10517.9	12701.9	8333.8	0.656106	-0.608	0.692528	-0.530056	0.034028	0.266347
BGN	38.3637	19.4586	57.2688	2.94312	1.55735	1.65532	0.727111	0.0340541	0.266347
LATS1	2341.7	2824.3	1859.1	0.65825	-0.603293	0.675318	-0.566361	0.0340542	0.266347
ZFAND2B	1077.35	816.634	1338.07	1.63852	0.712397	1.46436	0.550273	0.034074	0.266347
GPM6B	109.99	145.747	74.2326	0.509324	-0.973344	0.625015	-0.678037	0.0342465	0.26722
LOC100190986	377.608	468.071	287.145	0.613464	-0.70495	0.644371	-0.634036	0.0342404	0.26722
PCYT2	3125.98	2425.25	3826.7	1.57785	0.657964	1.44337	0.52944	0.0342096	0.26722
OVCA2	78.1779	44.3609	111.995	2.52463	1.33607	1.65227	0.724453	0.0343144	0.267476
ZNF385A	382.102	278.19	486.014	1.74706	0.804925	1.51354	0.597931	0.0343199	0.267476
C11orf31	2569.1	1962.54	3175.66	1.61814	0.694334	1.47033	0.55614	0.0344089	0.267853
MLL3	3493.94	4237.77	2750.11	0.648951	-0.623819	0.683294	-0.549422	0.0344004	0.267853
RPL36	9971.46	7278.48	12664.4	1.73998	0.799075	1.47805	0.5637	0.0344413	0.267947
TRPM4	659.753	490.017	829.489	1.69278	0.75939	1.49464	0.579801	0.0345298	0.268477
MIER1	2027.33	2433.77	1620.9	0.666004	-0.586397	0.684067	-0.547791	0.0345586	0.268543
ERAP1	4385.84	5278.3	3493.39	0.66184	-0.595446	0.691231	-0.532759	0.034664	0.268963
LGALS12	124.877	84.7563	164.997	1.94672	0.961047	1.58998	0.669004	0.0346518	0.268963
NCAPG2	7528.85	9133.78	5923.92	0.648573	-0.624659	0.695592	-0.523688	0.0346739	0.268963
UCHL5	2503.79	3014.74	1992.83	0.661031	-0.597211	0.689062	-0.537295	0.0347027	0.269028
DDX46	7912.08	9493	6331.15	0.666928	-0.584397	0.70693	-0.500361	0.0347657	0.269041
FCF1	2423.13	2912.61	1933.65	0.663888	-0.590987	0.701388	-0.511715	0.0347595	0.269041
PLTP	264.812	190.378	339.246	1.78196	0.833464	1.52798	0.611627	0.034764	0.269041
CXCR7	218.363	158.667	278.058	1.75245	0.809377	1.5413	0.624144	0.0347985	0.269137
E2F3	2493.47	3006.78	1980.15	0.658563	-0.602607	0.695946	-0.522953	0.0348826	0.269154
IDH1	4798.76	3832.38	5765.14	1.50432	0.589115	1.41769	0.503538	0.0348763	0.269154
PDLIM2	834.082	613.904	1054.26	1.71731	0.780147	1.50217	0.587047	0.0348799	0.269154
RAC2	2319.5	1772.59	2866.42	1.61708	0.69339	1.45425	0.540275	0.0349028	0.269154
SCN8A	1318.89	1596.78	1041	0.651934	-0.617202	0.693053	-0.528962	0.0348688	0.269154
ACAP3	1136.43	880.681	1392.18	1.58079	0.66065	1.46567	0.551558	0.0350925	0.269306
ARFGEF2	4561.46	5489.05	3633.88	0.662023	-0.595046	0.689077	-0.537263	0.035136	0.269306
B3GNT9	923.165	723.25	1123.08	1.55283	0.634896	1.45464	0.540658	0.0351472	0.269306
CNOT1	14274.8	17383.1	11166.5	0.642376	-0.63851	0.691585	-0.532022	0.0351424	0.269306
GLCE	2939.1	3524.94	2353.26	0.667604	-0.582935	0.676441	-0.563965	0.0349477	0.269306
HOXD-AS1	569.585	698.461	440.71	0.630973	-0.664351	0.683508	-0.54897	0.0349713	0.269306
PAQR8	725.304	884.774	565.835	0.639524	-0.644929	0.676744	-0.563319	0.0350737	0.269306
RCOR2	130.445	89.2336	171.657	1.92368	0.943869	1.5769	0.657091	0.0350551	0.269306
TNFRSF25	56.211	31.3554	81.0667	2.58541	1.37039	1.64556	0.718578	0.0350685	0.269306
USPL1	1117.89	1372.38	863.412	0.629137	-0.668554	0.679269	-0.557946	0.0350132	0.269306
ZFC3H1	2742.81	3325.62	2159.99	0.649501	-0.622597	0.690791	-0.533679	0.0350148	0.269306
ARHGAP9	630.903	488.795	773.011	1.58146	0.661259	1.46494	0.550846	0.0358423	0.269927
BCAT2	1634.45	1217.45	2051.45	1.68505	0.752789	1.4706	0.556404	0.0354483	0.269927
C20orf27	2359.49	1735.42	2983.55	1.71921	0.781745	1.48345	0.568959	0.0352991	0.269927
CA12	810.3	985.677	634.923	0.644149	-0.634533	0.691063	-0.533111	0.0352576	0.269927
CACNA2D1	1581.67	1923.18	1240.17	0.64485	-0.632965	0.677633	-0.561424	0.0358887	0.269927
CCDC28B	333.904	241.803	426.005	1.76178	0.817035	1.52152	0.605514	0.0358546	0.269927
CLDN11	110.623	74.764	146.482	1.95925	0.970304	1.58901	0.668125	0.0355937	0.269927
DMBX1	262.32	329.943	194.697	0.590095	-0.760981	0.662083	-0.594916	0.0357476	0.269927
DSTYK	1922.15	2313.04	1531.26	0.662012	-0.595071	0.697818	-0.519077	0.0358753	0.269927
GAN	203.969	262.214	145.725	0.555746	-0.847503	0.63998	-0.643902	0.035755	0.269927
HS2ST1	2633.59	3159.46	2107.72	0.667115	-0.583993	0.67707	-0.562623	0.0357333	0.269927
HSPA2	333.628	249.351	417.905	1.67597	0.744999	1.50437	0.589164	0.0357819	0.269927
MATN3	407.198	311.109	503.286	1.61771	0.693956	1.48132	0.56688	0.0358314	0.269927
NMRK1	554.24	428.429	680.051	1.58731	0.666587	1.46235	0.548289	0.0358604	0.269927
NUDT7	219.608	159.25	279.967	1.75803	0.813959	1.5303	0.61381	0.035294	0.269927
PCLO	446.831	551.292	342.369	0.621029	-0.687267	0.674473	-0.568167	0.0354968	0.269927
PHLPP1	1273.47	1544.3	1002.64	0.649252	-0.62315	0.696512	-0.521779	0.035313	0.269927
PLEKHH3	463.514	345.364	581.663	1.6842	0.752064	1.50541	0.59016	0.0358321	0.269927
PTP4A3	34.5747	17.4118	51.7375	2.97141	1.57115	1.64546	0.718491	0.0359042	0.269927
RAB20	906.715	685.868	1127.56	1.644	0.717206	1.47161	0.557396	0.0358222	0.269927
RAPGEF3	174.906	120.205	229.608	1.91013	0.933672	1.56253	0.643886	0.0355225	0.269927
RBM42	4292.04	3179.56	5404.51	1.69977	0.765336	1.47931	0.564924	0.0358052	0.269927
RLF	1926.7	2353.13	1500.27	0.637563	-0.649361	0.689006	-0.537412	0.0355945	0.269927
RRAGA	362.358	274.879	449.837	1.63649	0.710608	1.49015	0.575461	0.035617	0.269927
S100A6	25141.7	19318.5	30965	1.60287	0.680658	1.43695	0.523009	0.0356023	0.269927
SHARPIN	1412.79	1063.72	1761.85	1.6563	0.727964	1.47039	0.5562	0.035644	0.269927
SLC25A42	551.941	420.555	683.327	1.62482	0.700283	1.47671	0.562391	0.035536	0.269927
TADA3	7548.65	5908.68	9188.62	1.55511	0.637013	1.42512	0.511081	0.0358847	0.269927
TMEM194A	6199.52	7565.87	4833.18	0.638814	-0.646532	0.677488	-0.561732	0.0358356	0.269927
TTC37	7013.53	8489.27	5537.79	0.652328	-0.616331	0.695601	-0.523669	0.0354655	0.269927
TTLL7	659.156	805.419	512.893	0.636803	-0.651081	0.664058	-0.590619	0.0356569	0.269927
UBA7	725.57	567.041	884.099	1.55914	0.640754	1.45144	0.537482	0.0356186	0.269927
ZNF358	1337.38	994.333	1680.42	1.69	0.757021	1.49068	0.575972	0.0357737	0.269927
RIMS3	414.464	512.191	316.738	0.618398	-0.693393	0.676762	-0.563279	0.0359556	0.269943
RPS28	10513.9	7596.85	13431	1.76797	0.822097	1.4874	0.572794	0.0359678	0.269943
SCAI	510.18	622.944	397.416	0.637964	-0.648454	0.674508	-0.568092	0.0359618	0.269943
ARL2	2907.4	2163.27	3651.54	1.68797	0.755293	1.47852	0.564156	0.0360887	0.270696
APBB3	681.355	528.238	834.472	1.57973	0.659676	1.45617	0.542182	0.036122	0.270732
PGPEP1	1146.4	905.81	1386.99	1.53122	0.614679	1.43291	0.518948	0.0361345	0.270732
ACAA1	2475.69	1898.54	3052.83	1.60799	0.68526	1.44775	0.533815	0.0362664	0.271239
AZI1	1676.59	1261.12	2092.06	1.65889	0.730216	1.47947	0.565081	0.0362752	0.271239
AZIN1	15891.5	19244.5	12538.5	0.651537	-0.618081	0.679502	-0.55745	0.0362575	0.271239
PRR13	4677.8	3646.17	5709.43	1.56587	0.646966	1.4338	0.519847	0.0362845	0.271239
SWAP70	3935.76	4736.03	3135.49	0.66205	-0.594988	0.701394	-0.511704	0.0364123	0.27204
ANP32E	8284.58	9839.91	6729.25	0.683873	-0.5482	0.705421	-0.503443	0.0364989	0.272047
EIF5	18012.9	21659.7	14366.1	0.663266	-0.592341	0.697502	-0.51973	0.0364443	0.272047
LYST	1007.61	1225.66	789.561	0.644192	-0.634437	0.677575	-0.561547	0.0364741	0.272047
MRPL55	833.896	613.222	1054.57	1.71972	0.782176	1.4935	0.578698	0.0365012	0.272047
ZNF451	1940.25	2341.76	1538.73	0.657083	-0.605853	0.683664	-0.54864	0.0365166	0.272047
CIB2	242.995	178.652	307.338	1.72031	0.782673	1.51496	0.599281	0.0365819	0.272226
NIN	6691.18	8040.08	5342.29	0.664457	-0.589752	0.703577	-0.50722	0.0365663	0.272226
NDUFA11	4821.9	3565.14	6078.66	1.70503	0.769797	1.48193	0.567475	0.0366406	0.272509
PRKAA1	5154.69	6105.31	4204.07	0.688592	-0.538279	0.696254	-0.522315	0.0367141	0.272594
RNF187	3671.17	2861.56	4480.77	1.56585	0.646946	1.43762	0.523683	0.036674	0.272594
TSEN34	2231.13	1727.5	2734.76	1.58307	0.662727	1.44512	0.53119	0.036704	0.272594
C1orf198	3112.24	3729.55	2494.94	0.668966	-0.579995	0.707732	-0.498724	0.0367668	0.272832
LOC646329	163.327	210.505	116.149	0.551764	-0.857877	0.645117	-0.632366	0.0368037	0.272952
ANKRD50	3019.55	3639.73	2399.37	0.659218	-0.601173	0.680633	-0.555051	0.036837	0.272966
BROX	1090.98	1347.13	834.827	0.619707	-0.690342	0.674912	-0.567229	0.036847	0.272966
MRAS	4195.23	5028.48	3361.98	0.668587	-0.580813	0.707934	-0.498314	0.0369777	0.27378
SART3	3599.17	4309.82	2888.52	0.670217	-0.577299	0.708992	-0.496158	0.0371056	0.274573
LRRC57	953.756	1155.96	751.555	0.650158	-0.621137	0.695052	-0.524808	0.0372121	0.275206
DMKN	533.966	651.599	416.333	0.638941	-0.646245	0.67008	-0.577594	0.0373146	0.275665
HSPB1	12555	9357.53	15752.4	1.68339	0.751372	1.4754	0.561106	0.0373368	0.275665
KIAA1958	117.201	154.986	79.4163	0.512409	-0.964632	0.630088	-0.666374	0.0373351	0.275665
MAPK14	3795.67	4575.3	3016.04	0.659201	-0.601211	0.70146	-0.511566	0.0374185	0.276113
PGM2	1206.73	1458.03	955.442	0.655298	-0.609777	0.698501	-0.517665	0.0374862	0.276458
ICAM5	75.5925	47.09	104.095	2.21056	1.14441	1.62301	0.698675	0.0375116	0.276491
CD320	1943.33	1434.53	2452.12	1.70936	0.773452	1.47846	0.564093	0.0376098	0.276502
CEP170	6173.15	7424.81	4921.48	0.662843	-0.593261	0.695105	-0.524698	0.037615	0.276502
CRMP1	437.09	327.896	546.284	1.66603	0.736413	1.47992	0.565519	0.037553	0.276502
HMGCR	7094.56	5578.31	8610.81	1.54362	0.626321	1.42997	0.515986	0.037618	0.276502
TMCC3	240.693	305.651	175.735	0.574953	-0.798485	0.648978	-0.623758	0.037581	0.276502
MYH3	69.077	41.1771	96.977	2.35512	1.2358	1.63082	0.705593	0.0376687	0.27672
TOPBP1	6733.65	8139.19	5328.11	0.654625	-0.61126	0.692576	-0.529956	0.0377467	0.277138
XYLT1	4989.25	6000.31	3978.19	0.662998	-0.592924	0.693693	-0.527632	0.0377838	0.277257
SAMD12	464.715	571.845	357.584	0.625315	-0.677344	0.670039	-0.577684	0.0378065	0.277269
BCL2L2	1966.35	2361.9	1570.8	0.665057	-0.58845	0.706134	-0.501986	0.0379125	0.277455
FIBCD1	102.067	65.1414	138.992	2.1337	1.09336	1.60384	0.681531	0.0379329	0.277455
FLNC	9501.92	11332	7671.81	0.677001	-0.562769	0.703253	-0.507884	0.0379152	0.277455
KATNAL1	4262.85	5069.3	3456.39	0.681828	-0.552521	0.699909	-0.514762	0.0379792	0.277455
PKDCC	2406.5	1894.02	2918.98	1.54116	0.624014	1.43154	0.517565	0.0379552	0.277455
RAB39A	65.0262	89.8732	40.1793	0.447066	-1.16144	0.614965	-0.701424	0.0378602	0.277455
SLC2A11	123.044	84.5999	161.487	1.90884	0.932693	1.57113	0.651803	0.0379596	0.277455
ATP13A1	2957.53	2336.08	3578.98	1.53205	0.615461	1.42194	0.507858	0.0380468	0.277794
PCK2	864.17	666.082	1062.26	1.59478	0.673362	1.45117	0.537215	0.0381158	0.277836
RAB7L1	1602.83	1929.2	1276.47	0.661659	-0.59584	0.70403	-0.506292	0.0381111	0.277836
TSPAN15	699.537	542.366	856.708	1.57957	0.659535	1.45221	0.538248	0.038076	0.277836
ARHGAP33	788.947	605.432	972.461	1.60623	0.683675	1.45665	0.542653	0.0381736	0.277942
HRSP12	603.212	468.597	737.827	1.57454	0.654934	1.4515	0.537541	0.0381935	0.277942
KLF2	1481.83	1171.72	1791.94	1.52932	0.61289	1.44297	0.52904	0.0381704	0.277942
ABCC3	860.86	678.69	1043.03	1.53683	0.619957	1.43611	0.522165	0.0383725	0.27802
ACAP2	3679.44	4364.51	2994.36	0.686069	-0.543574	0.689188	-0.537031	0.0384218	0.27802
ACOT1	291.208	214.016	368.401	1.72138	0.783562	1.50341	0.58824	0.0384068	0.27802
AFF4	10775.3	12903.9	8646.77	0.670089	-0.577576	0.683464	-0.549064	0.0385026	0.27802
ATP5I	1412	1051.03	1772.97	1.68689	0.754364	1.47135	0.557141	0.0389215	0.27802
BIRC6	7664.51	9230.76	6098.27	0.660647	-0.598049	0.687313	-0.540961	0.038332	0.27802
C19orf25	801.034	600.799	1001.27	1.66656	0.736876	1.4853	0.570755	0.0385453	0.27802
C9orf16	656.202	479.826	832.577	1.73517	0.795073	1.50664	0.591337	0.0384246	0.27802
CDC42EP5	36.744	19.2453	54.2427	2.81848	1.49492	1.63399	0.7084	0.0388996	0.27802
CRIP1	61.6788	32.99	90.3676	2.73924	1.45378	1.63467	0.709001	0.0386084	0.27802
EXD3	96.8785	63.322	130.435	2.05987	1.04255	1.60784	0.68512	0.0388563	0.27802
EYA2	502.684	615.737	389.631	0.632788	-0.660206	0.685443	-0.544891	0.0387942	0.27802
FAM108C1	443.586	546.019	341.153	0.624801	-0.678532	0.677797	-0.561075	0.0388996	0.27802
FAM86FP	185.153	127.937	242.368	1.89443	0.921762	1.55673	0.638517	0.0388562	0.27802
FBXL15	171.624	116.865	226.383	1.93713	0.953922	1.58343	0.663055	0.0389043	0.27802
FLYWCH2	931.974	680.467	1183.48	1.73922	0.798441	1.50093	0.58586	0.0387413	0.27802
HERPUD2	883.4	1070.31	696.495	0.650744	-0.619838	0.696338	-0.522141	0.0382344	0.27802
INSR	397.391	492.021	302.76	0.615339	-0.700546	0.676295	-0.564276	0.0385877	0.27802
LRRC29	101.734	67.2166	136.252	2.02705	1.01938	1.58708	0.666376	0.0387391	0.27802
MAF	407.561	297.976	517.147	1.73553	0.795379	1.48867	0.574023	0.0385274	0.27802
MZT2A	427.541	308.352	546.73	1.77307	0.82625	1.53902	0.622015	0.038853	0.27802
NDUFB1	1308.08	1018.37	1597.79	1.56897	0.649817	1.43851	0.524579	0.0382506	0.27802
NHS	599.658	734.749	464.568	0.632281	-0.661362	0.674889	-0.567277	0.0387892	0.27802
PAK2	6049.29	7249.28	4849.31	0.668936	-0.58006	0.69734	-0.520067	0.0388723	0.27802
PFKFB3	2227.37	2670.1	1784.64	0.668381	-0.581258	0.708321	-0.497525	0.0388424	0.27802
RFNG	955.061	705.781	1204.34	1.70639	0.77095	1.4887	0.574054	0.0386913	0.27802
RNF41	1526.38	1834.75	1218.01	0.66386	-0.591049	0.703114	-0.508169	0.0385951	0.27802
RPP25L	276.774	189.895	363.653	1.91502	0.937359	1.5457	0.628264	0.0388145	0.27802
SLC2A6	1121.44	855.593	1387.29	1.62144	0.697273	1.47388	0.559615	0.0388414	0.27802
SLC9B2	640.777	779.82	501.734	0.643397	-0.63622	0.682947	-0.550155	0.0384453	0.27802
SPINT1	93.602	60.8488	126.355	2.07654	1.05418	1.5983	0.676539	0.0385529	0.27802
SPOPL	1505.91	1797.29	1214.53	0.675755	-0.565428	0.68659	-0.542479	0.0384338	0.27802
VPS28	1807.01	1360.73	2253.28	1.65593	0.727643	1.45769	0.543682	0.0386742	0.27802
ZNF273	151.114	194.784	107.443	0.551598	-0.858311	0.645242	-0.632088	0.0386677	0.27802
ABCG1	1134.96	1368.89	901.024	0.658214	-0.603371	0.697568	-0.519594	0.0390172	0.278251
CCBE1	873.951	1063.9	684.007	0.642927	-0.637272	0.695218	-0.524463	0.0389986	0.278251
MALT1	1828.38	2201.37	1455.39	0.661127	-0.597001	0.696231	-0.522362	0.0390128	0.278251
CENPI	1373.91	1703.23	1044.59	0.613299	-0.705336	0.666507	-0.585308	0.0390574	0.278269
NDUFS7	1304.53	958.103	1650.97	1.72316	0.785059	1.51757	0.601765	0.0390831	0.278269
TAGLN2	32521.9	38743	26300.8	0.678854	-0.558828	0.705815	-0.502637	0.0390752	0.278269
DCP2	3630.69	4369.28	2892.1	0.661918	-0.595275	0.680528	-0.555274	0.0391159	0.278353
C16orf58	3417.79	2711.26	4124.31	1.52118	0.605187	1.42031	0.506204	0.0392404	0.278949
OSBPL8	3940.65	4695.22	3186.08	0.678578	-0.559414	0.676709	-0.563392	0.0392744	0.278949
PHYHIP	80.9962	50.2454	111.747	2.22402	1.15317	1.60858	0.685787	0.0392805	0.278949
ZNF688	208.831	145.705	271.958	1.8665	0.900335	1.54585	0.628404	0.0392844	0.278949
JRK	2697.02	3227.62	2166.42	0.671214	-0.575154	0.710295	-0.493509	0.0393152	0.279017
CAMK4	614.584	749.147	480.021	0.640756	-0.642153	0.687805	-0.539928	0.0394293	0.279056
FKTN	1486.33	1787.64	1185.02	0.662894	-0.593149	0.68948	-0.53642	0.0394867	0.279056
GUK1	3964.56	3015	4914.12	1.62989	0.704778	1.46527	0.551162	0.0394826	0.279056
HDGFRP3	3195.44	3803.67	2587.22	0.680189	-0.555992	0.701064	-0.512383	0.0394541	0.279056
MYO6	2748.06	3285.7	2210.43	0.672743	-0.571873	0.704821	-0.504671	0.0394596	0.279056
RPL13	24960.2	18573.3	31347	1.68774	0.755096	1.46661	0.552482	0.0393626	0.279056
TARBP2	1549.16	1186.87	1911.45	1.6105	0.687506	1.44904	0.535096	0.0393846	0.279056
ZSCAN23	121.064	158.198	83.9302	0.530538	-0.914473	0.638018	-0.64833	0.0394901	0.279056
DEK	15244	18178.3	12309.7	0.677162	-0.562428	0.696949	-0.520875	0.0395332	0.279197
IRF7	180.354	126.004	234.704	1.86267	0.897368	1.55772	0.63944	0.0395524	0.279197
ZNF76	1503.05	1184.17	1821.93	1.53857	0.621586	1.42776	0.513753	0.0395972	0.279364
JPH1	212.534	268.454	156.613	0.583388	-0.777472	0.658295	-0.603193	0.0396188	0.279367
FOXS1	3624.57	2730.22	4518.91	1.65514	0.726956	1.47124	0.55703	0.039717	0.279834
YIF1A	4030.59	3101.91	4959.26	1.59878	0.676968	1.44248	0.52855	0.0397275	0.279834
FAM207A	1186.64	872.309	1500.96	1.72068	0.782978	1.50138	0.586285	0.0398065	0.279864
GSDMD	2115.75	1634.8	2596.69	1.58838	0.667557	1.45382	0.539848	0.0398167	0.279864
SNORD80	166.51	215.593	117.426	0.544663	-0.876564	0.645092	-0.632424	0.0397634	0.279864
SNPH	1317.92	1038.69	1597.15	1.53766	0.620732	1.43012	0.516141	0.0397931	0.279864
ABHD14A	231.502	161.681	301.324	1.86369	0.898165	1.54423	0.626884	0.0398814	0.27987
OSGIN1	735.725	564.753	906.697	1.60548	0.683001	1.46083	0.546784	0.0398559	0.27987
S100A16	5146.23	3963.69	6328.78	1.59669	0.675083	1.43683	0.522891	0.039873	0.27987
KIAA1024	60.4297	84.2019	36.6575	0.435352	-1.19975	0.616916	-0.696853	0.039938	0.27997
NDUFA3	1143.3	823.584	1463.02	1.77641	0.828961	1.48616	0.571589	0.0399233	0.27997
CASD1	1151.87	1352.09	951.649	0.703835	-0.506692	0.673445	-0.570368	0.0400211	0.280254
KIAA0513	874.517	689.791	1059.24	1.5356	0.618803	1.4312	0.517224	0.0400151	0.280254
SLC36A4	399.989	492.235	307.744	0.625199	-0.677613	0.676497	-0.563845	0.0401217	0.28081
MZF1	180.91	129.672	232.149	1.79028	0.840189	1.53743	0.620525	0.0402278	0.281403
LOC646719	939.713	1128	751.428	0.66616	-0.58606	0.69251	-0.530093	0.0403001	0.281632
LRP3	1152.82	889.394	1416.25	1.59237	0.671179	1.46504	0.550936	0.0403033	0.281632
NT5M	126.99	82.8801	171.099	2.06442	1.04573	1.58568	0.6651	0.0403318	0.281681
RNF44	1696.8	1354.45	2039.15	1.50552	0.590261	1.41679	0.502625	0.0403586	0.281719
NUCKS1	35369.1	42106	28632.3	0.680004	-0.556386	0.699753	-0.515082	0.0404007	0.281864
WHSC2	610.557	462.585	758.529	1.63976	0.713486	1.47036	0.556167	0.0404231	0.281871
ARL15	449.83	545.166	354.494	0.650249	-0.620935	0.658857	-0.601962	0.0405138	0.281999
BCOR	3911.67	4684.18	3139.16	0.670163	-0.577416	0.710433	-0.493229	0.0404976	0.281999
BLM	2083.24	2540.19	1626.29	0.640223	-0.643354	0.683378	-0.549244	0.0405937	0.281999
COL25A1	190.74	242.031	139.45	0.576165	-0.795446	0.653445	-0.613861	0.0404706	0.281999
FAM125A	1163.41	879.586	1447.23	1.64535	0.718395	1.47033	0.556144	0.0405519	0.281999
LRRC49	424.24	529.275	319.204	0.603096	-0.729541	0.672125	-0.573198	0.0406164	0.281999
NOTUM	123.558	167.551	79.5652	0.474871	-1.07439	0.634184	-0.657028	0.040634	0.281999
RAB40B	269.231	202.119	336.342	1.66408	0.734727	1.50395	0.588761	0.0406192	0.281999
TTC28	1661.99	2011.69	1312.28	0.652327	-0.616332	0.697709	-0.519302	0.0405773	0.281999
ENDOG	331.846	236.559	427.134	1.80562	0.852492	1.51359	0.597974	0.0406635	0.282055
MAGED1	10325.9	8314.03	12337.7	1.48396	0.569451	1.40064	0.486091	0.0407685	0.282241
PRDX5	9062.76	6911.03	11214.5	1.6227	0.698393	1.44299	0.529059	0.0408109	0.282241
RRNAD1	765.15	594.076	936.225	1.57594	0.656209	1.4414	0.52747	0.0408189	0.282241
SCRN2	1303.91	971.648	1636.16	1.6839	0.75181	1.47016	0.555977	0.040805	0.282241
SSR3	14893.1	17723.5	12062.7	0.680601	-0.555118	0.708275	-0.497618	0.0408188	0.282241
TMED3	3381.59	2655.72	4107.46	1.54665	0.629145	1.42688	0.512866	0.0407993	0.282241
FLYWCH1	1211.55	913.443	1509.66	1.65271	0.724832	1.47705	0.562717	0.0409247	0.282755
NBEA	771.975	941.16	602.79	0.640475	-0.642785	0.680646	-0.555023	0.0409361	0.282755
LSMD1	1616.37	1197.03	2035.7	1.70062	0.766062	1.47827	0.563912	0.0409781	0.282897
FBXL17	1219.63	1453.76	985.496	0.677893	-0.56087	0.691402	-0.532403	0.0410316	0.283118
FAM126B	1115.47	1329.39	901.553	0.678169	-0.560284	0.685448	-0.54488	0.0410651	0.283201
NETO1	252.69	314.876	190.504	0.605014	-0.72496	0.661252	-0.596728	0.0411145	0.283393
ANKRD36	308.194	386.286	230.102	0.595678	-0.747394	0.668098	-0.581869	0.0411551	0.283525
MAN2B2	1769.65	1411.52	2127.78	1.50744	0.592103	1.41433	0.500115	0.0412089	0.283599
SNHG9	227.423	153.323	301.523	1.96659	0.975693	1.5435	0.626207	0.0411908	0.283599
POC1B	1295.82	1555.79	1035.86	0.665809	-0.58682	0.688785	-0.537874	0.0413506	0.284387
TPR	11397.3	13542.6	9252.03	0.683178	-0.549667	0.717632	-0.478683	0.0413881	0.284387
ZNF749	249.555	315.302	183.808	0.582959	-0.778534	0.65774	-0.604412	0.0413804	0.284387
MAPKAPK5	1755.21	1394.31	2116.12	1.51769	0.601873	1.41404	0.499824	0.0414985	0.284997
APPL1	2771.63	3313.71	2229.55	0.672825	-0.571697	0.69951	-0.515584	0.0415926	0.285345
FAHD2CP	132.137	91.3514	172.922	1.89293	0.920623	1.5526	0.63469	0.0415918	0.285345
TUBB3	2358.11	1815.07	2901.14	1.59836	0.676592	1.43675	0.522806	0.0416546	0.285623
RPGR	539.884	665.869	413.899	0.621592	-0.685961	0.683524	-0.548936	0.041682	0.285661
ARPC1B	3473.85	2731.66	4216.04	1.5434	0.62611	1.4399	0.525973	0.0417849	0.286196
ERC1	6221.91	7468.06	4975.76	0.666273	-0.585816	0.708873	-0.496401	0.0418103	0.286196
RB1CC1	4631.15	5528.42	3733.89	0.6754	-0.566186	0.701071	-0.512368	0.0418251	0.286196
RPS6KA6	781.843	937.237	626.448	0.668399	-0.581219	0.67308	-0.57115	0.0418809	0.286429
ADAT3	49.6273	26.2243	73.0302	2.78483	1.47759	1.61916	0.695242	0.0419612	0.286532
RPS10	4048.21	3047.13	5049.3	1.65706	0.72863	1.44126	0.527333	0.0419563	0.286532
ZNF81	491.315	604.807	377.823	0.6247	-0.678764	0.678287	-0.560033	0.0419226	0.286532
DCLRE1C	954.337	1159.52	749.149	0.646082	-0.63021	0.692542	-0.530028	0.0420302	0.286855
CCDC106	204.587	145.861	263.314	1.80524	0.852188	1.53473	0.617987	0.0420839	0.287072
SDR39U1	904.374	700.025	1108.72	1.58384	0.663423	1.4467	0.532765	0.0421619	0.287307
ZFYVE26	1755.35	2109.84	1400.87	0.663969	-0.590813	0.708231	-0.497708	0.0421414	0.287307
FUZ	105.004	70.2725	139.736	1.98848	0.991669	1.58287	0.662544	0.0423341	0.287318
KLF7	1820.25	2214.99	1425.5	0.64357	-0.635831	0.690203	-0.534907	0.0423086	0.287318
KRT81	34.7416	17.0138	52.4695	3.08394	1.62477	1.61777	0.694003	0.0422554	0.287318
PANX1	830.484	1009.81	651.156	0.644829	-0.633011	0.695342	-0.524206	0.0422307	0.287318
RPL17	8424.22	6516.24	10332.2	1.58561	0.665036	1.42224	0.508162	0.0422883	0.287318
SDCCAG3	2359.09	1858.58	2859.59	1.53859	0.621606	1.42292	0.508851	0.0422828	0.287318
SNORA40	74.9251	101.585	48.2649	0.475117	-1.07365	0.625813	-0.676197	0.0422739	0.287318
TRIM46	33.8475	17.4828	50.2122	2.87208	1.5221	1.61905	0.695147	0.0423379	0.287318
C18orf54	1337.11	1605.01	1069.2	0.666165	-0.586049	0.67524	-0.566528	0.0423836	0.28748
MRPL24	2816.49	2149.88	3483.11	1.62014	0.69612	1.4346	0.520651	0.0424608	0.28757
PVRL2	13518.9	10570.5	16467.3	1.55786	0.639568	1.4187	0.504568	0.0424623	0.28757
TENC1	1071.57	829.341	1313.8	1.58415	0.663711	1.4465	0.532568	0.0424387	0.28757
C1orf85	658.702	512.446	804.958	1.57081	0.651512	1.44308	0.529152	0.0425153	0.287701
GRHPR	1877.02	1443.69	2310.36	1.60032	0.678364	1.43355	0.519588	0.0425253	0.287701
MAN1B1	3232.16	2539.87	3924.45	1.54513	0.627733	1.41605	0.501875	0.0425614	0.28776
PPP2R3C	842.29	1020.43	664.151	0.650854	-0.619593	0.692764	-0.529564	0.0425995	0.28776
PSIP1	2727.28	3252.83	2201.72	0.676863	-0.563063	0.711619	-0.490822	0.0425946	0.28776
FAM86A	882.237	686.777	1077.7	1.56921	0.650036	1.43987	0.52594	0.0426214	0.28776
F12	90.7705	59.2285	122.312	2.0651	1.04621	1.58609	0.665472	0.0427698	0.288614
C5orf30	999.403	1199.71	799.099	0.666078	-0.586237	0.702876	-0.508659	0.0428072	0.288719
LGALS3	3572.45	2872.56	4272.34	1.48729	0.572688	1.40321	0.488732	0.0429168	0.289162
TRMT2B	920.493	1110.18	730.81	0.658284	-0.603218	0.702968	-0.50847	0.0428957	0.289162
TBX20	208.635	263.422	153.848	0.584034	-0.775876	0.661745	-0.595652	0.0430027	0.289592
PODXL2	679.959	523.348	836.57	1.5985	0.676715	1.44398	0.530046	0.0430625	0.289847
LSM7	1688.12	1254.9	2121.35	1.69045	0.757408	1.47583	0.561523	0.0431177	0.29007
FMN1	864.513	1045.93	683.098	0.653101	-0.614621	0.680599	-0.555124	0.0431622	0.290222
ACSS1	1030.28	809.797	1250.75	1.54453	0.627166	1.42695	0.512935	0.0432006	0.290319
CAMK2D	1766.7	2118.17	1415.23	0.66814	-0.581778	0.697814	-0.519086	0.0432207	0.290319
PLLP	45.9805	26.3096	65.6514	2.49534	1.31924	1.61584	0.692286	0.0432719	0.290367
RCN3	998.697	727.713	1269.68	1.74476	0.803026	1.50218	0.58706	0.043267	0.290367
PADI3	1360.03	1088.43	1631.63	1.49907	0.584064	1.41053	0.496239	0.0433358	0.290647
SREBF2	7160.35	5807.38	8513.32	1.46595	0.551835	1.39067	0.475776	0.043365	0.290696
ZNF638	5992.25	7166.13	4818.37	0.672381	-0.572649	0.714396	-0.485205	0.0433898	0.290714
NSUN5P1	250.252	183.84	316.664	1.7225	0.784502	1.49678	0.581866	0.0434669	0.291082
ABHD4	1638.74	1314.08	1963.39	1.49411	0.579291	1.40762	0.493255	0.0435179	0.291128
HPS3	2830.82	3393.92	2267.72	0.668171	-0.58171	0.701673	-0.511129	0.0434973	0.291128
AGL	1545.69	1852.58	1238.79	0.66868	-0.580612	0.684837	-0.546168	0.0436149	0.291329
CBX4	2189.65	1757.67	2621.64	1.49155	0.57681	1.42089	0.506798	0.0436584	0.291329
DPY19L1	5236.27	6196.11	4276.43	0.690181	-0.534954	0.686417	-0.542842	0.0436204	0.291329
PNMA2	1709.71	2046.91	1372.51	0.670529	-0.576629	0.709852	-0.49441	0.0436098	0.291329
STEAP3	2658.21	2136.65	3179.77	1.48821	0.573576	1.40112	0.486576	0.043651	0.291329
ACER3	1090.15	1308.73	871.568	0.665967	-0.586478	0.685449	-0.544878	0.0437552	0.291542
DCLRE1A	1614.69	1964.97	1264.41	0.643474	-0.636045	0.68342	-0.549155	0.0437534	0.291542
TMX3	7062.85	8342.37	5783.33	0.693248	-0.528557	0.695553	-0.523767	0.0437567	0.291542
PIK3R1	985.289	1188.81	781.773	0.657613	-0.60469	0.688218	-0.539063	0.0438186	0.291659
SLC25A10	1124.46	877.085	1371.84	1.56409	0.645324	1.43287	0.518903	0.0438044	0.291659
FAHD2B	394.309	290.215	498.403	1.71736	0.78019	1.48293	0.568447	0.0438943	0.291868
MYO9A	2006.93	2433.3	1580.56	0.649556	-0.622474	0.692567	-0.529975	0.0438759	0.291868
IL17RB	106.319	140.104	72.5338	0.517713	-0.949776	0.638746	-0.646686	0.0440141	0.292517
C7orf57	53.5848	31.796	75.3735	2.37053	1.24521	1.60809	0.685348	0.0441189	0.293066
DYNC2H1	289.036	359.479	218.594	0.608085	-0.717655	0.673311	-0.570655	0.0441911	0.293265
TM4SF1	7638.09	6199.03	9077.14	1.46428	0.550194	1.39059	0.475701	0.0441933	0.293265
ASH1L	4794.33	5781.66	3807.01	0.658462	-0.602828	0.703282	-0.507824	0.0442475	0.293311
HDAC10	516.072	380.302	651.843	1.71401	0.77738	1.48651	0.571928	0.0442447	0.293311
PSMD5	3069.58	3680.55	2458.61	0.668	-0.58208	0.703176	-0.508041	0.044267	0.293311
SLC29A2	74.3581	46.692	102.024	2.18505	1.12766	1.59864	0.676841	0.0443185	0.293504
ADAMTS10	192.765	137.461	248.07	1.80466	0.85173	1.51714	0.601357	0.044423	0.293606
P2RY1	101.64	134.106	69.1732	0.515809	-0.955092	0.63932	-0.645389	0.0444088	0.293606
STX11	145.846	187.635	104.057	0.554574	-0.850549	0.652464	-0.616031	0.0444072	0.293606
TRABD	1574.25	1211.49	1937.01	1.59887	0.677049	1.4529	0.538938	0.0443787	0.293606
TREX1	334.281	249.081	419.481	1.68412	0.751993	1.48536	0.57081	0.0444814	0.293845
ZBTB11	2155.25	2579.53	1730.96	0.671037	-0.575535	0.695142	-0.52462	0.0445324	0.294034
[truncated: 11,715 more rows]

## Sheet: shCTRL_5FU_vs_shCTRL_DMSO
Comparison:	shCTRL_5FU vs. shCTRL_DMSO
Cell line:		SJSA shCTRL
Treatment:		DMSO	5FU
id	baseMean	baseMeanA	baseMeanB	foldChange	log2FoldChange	foldChange_adj	log2FoldChange_adj	pval	padj
TFRC	8764.57	13438.7	4090.42	0.304376	-1.71607	0.321872	-1.63544	3.24829e-45	4.17146e-41
RBM14	10142.7	5281.35	15004.1	2.84095	1.50638	2.69932	1.43259	4.30591e-36	2.76483e-32
ANLN	25950	37093.7	14806.4	0.399161	-1.32496	0.417928	-1.25867	1.18197e-30	5.05963e-27
OXCT1	3757.79	5479.99	2035.6	0.371461	-1.42872	0.390756	-1.35566	2.73559e-29	8.78262e-26
CCND2	3705.83	2046.23	5365.43	2.62211	1.39073	2.48695	1.31438	2.00403e-27	5.14715e-24
BUB1B	7310.31	10471.1	4149.55	0.396287	-1.33538	0.41937	-1.25371	2.57016e-26	5.501e-23
H6PD	2583.76	3798.59	1368.93	0.360378	-1.47242	0.384292	-1.37972	3.4464e-26	6.32266e-23
HNRNPL	13683.5	18996	8371.04	0.440673	-1.18222	0.454609	-1.1373	5.73821e-25	9.21127e-22
ATAD2	9958.39	14001.6	5915.21	0.422467	-1.24309	0.438958	-1.18785	2.75689e-24	3.90811e-21
FAS	1369.06	683.158	2054.96	3.00804	1.58882	2.75826	1.46376	3.04323e-24	3.90811e-21
TNFRSF10D	11457.8	6979.37	15936.2	2.28333	1.19114	2.19341	1.13318	8.8756e-24	1.03619e-20
PHLDA3	2637.64	1381.05	3894.22	2.81974	1.49556	2.60745	1.38264	1.1135e-23	1.19163e-20
PSKH1	976.925	1488.67	465.18	0.31248	-1.67816	0.347236	-1.52601	3.85237e-23	3.80555e-20
PRMT3	941.283	1437.23	445.334	0.309855	-1.69034	0.345461	-1.5334	8.32799e-23	7.63914e-20
BUB1	7189.89	10252	4127.8	0.402635	-1.31245	0.429755	-1.21841	9.84722e-23	8.43054e-20
KIF20B	4129.42	6163.97	2094.87	0.339857	-1.557	0.369525	-1.43625	1.26722e-22	1.0171e-19
GDF15	377.566	101.168	653.963	6.4641	2.69245	4.30517	2.10607	3.21218e-22	2.42652e-19
SAPCD2	2027.15	3019.52	1034.78	0.342696	-1.545	0.368783	-1.43916	5.87148e-22	4.18897e-19
CKAP5	19143.9	26697.7	11590.2	0.434126	-1.20381	0.458985	-1.12348	8.28313e-22	5.59852e-19
KIF14	3542.27	5252.71	1831.83	0.348741	-1.51977	0.380751	-1.39308	7.4385e-21	4.77626e-18
ECT2	7987.95	11147.8	4828.13	0.433104	-1.20722	0.453676	-1.14026	7.9663e-21	4.87158e-18
GNAZ	2491.68	3515.13	1468.22	0.417686	-1.25951	0.439982	-1.18449	1.23674e-20	7.21921e-18
KIF18A	1762.68	2648.71	876.657	0.330975	-1.59521	0.368272	-1.44115	1.32479e-20	7.39693e-18
CYS1	364.384	606.313	122.455	0.201966	-2.30782	0.27025	-1.88764	1.60076e-20	8.56541e-18
KNTC1	4114.08	5694.56	2533.61	0.444917	-1.16839	0.464961	-1.10482	3.66288e-20	1.88155e-17
CDH4	771.86	1178.13	365.587	0.310311	-1.68821	0.352139	-1.50578	5.02311e-20	2.48103e-17
TRIM22	5144.7	3171.44	7117.96	2.24439	1.16633	2.16219	1.11249	6.84207e-20	3.25429e-17
HNRPLL	1318.61	1931.16	706.052	0.36561	-1.45162	0.395859	-1.33694	8.95535e-20	4.10731e-17
NCAPG2	6988.93	9501.77	4476.09	0.47108	-1.08596	0.485885	-1.04131	1.07895e-19	4.77787e-17
AURKA	6496.07	9280.39	3711.74	0.399956	-1.32209	0.430246	-1.21677	1.14611e-19	4.90612e-17
CIT	7238.98	9812.18	4665.77	0.475508	-1.07246	0.491071	-1.026	1.2612e-19	5.22461e-17
RC3H1	1939.13	1104.6	2773.67	2.51102	1.32827	2.3406	1.22688	1.3025e-19	5.22709e-17
DLGAP5	6073.16	8873.43	3272.9	0.368843	-1.43892	0.406102	-1.30008	1.36923e-19	5.32839e-17
LRP8	2962.47	4108.07	1816.86	0.442265	-1.17702	0.463104	-1.11059	3.40587e-19	1.28642e-16
KIF15	2852.91	3985.52	1720.29	0.431636	-1.21211	0.457842	-1.12708	6.26867e-19	2.23773e-16
SERPINE1	9794.58	6425.01	13164.1	2.04889	1.03484	1.98218	0.987085	6.27303e-19	2.23773e-16
TIA1	2900.7	4018.74	1782.65	0.443584	-1.17272	0.463273	-1.11007	6.8984e-19	2.39431e-16
SPC25	1696.05	2408.24	983.871	0.408544	-1.29143	0.435205	-1.20023	1.16513e-18	3.93752e-16
MCM6	7133.45	9637.32	4629.57	0.480379	-1.05775	0.495607	-1.01273	1.29737e-18	4.27202e-16
SPAG5	9735.03	13109.2	6360.81	0.485216	-1.0433	0.505593	-0.983951	2.80805e-18	9.01523e-16
CCDC18	1164.93	1698.7	631.155	0.371552	-1.42836	0.405251	-1.30311	2.97562e-18	9.32022e-16
CCNB1	9921.46	14198	5644.97	0.39759	-1.33065	0.430049	-1.21743	3.28076e-18	1.00313e-15
DIAPH3	4573.2	6178.91	2967.49	0.480261	-1.05811	0.496829	-1.00918	2.16088e-17	6.30683e-15
KCNAB2	220.334	378.777	61.8909	0.163397	-2.61355	0.256824	-1.96115	2.14527e-17	6.30683e-15
ARHGAP19	1902.81	2702.19	1103.43	0.408345	-1.29214	0.438535	-1.18924	2.95144e-17	8.42274e-15
CCNB2	4604.51	6362.11	2846.91	0.447479	-1.16011	0.474919	-1.07425	4.1198e-17	1.15014e-14
CDC20	10034.6	13837.2	6232	0.450381	-1.15078	0.478811	-1.06247	5.29465e-17	1.44668e-14
MIS18BP1	2358.53	3361.09	1355.98	0.403434	-1.3096	0.430908	-1.21455	5.43723e-17	1.45468e-14
ZMAT3	4640.48	2965.76	6315.2	2.12937	1.09042	2.0163	1.01171	6.52155e-17	1.70918e-14
ST3GAL3	737.545	1096.07	379.02	0.345799	-1.53199	0.387718	-1.36692	1.34427e-16	3.45262e-14
AEN	5983.59	3989	7978.19	2.00005	1.00004	1.93104	0.949378	1.56565e-16	3.94237e-14
LRRCC1	907.943	1345.2	470.687	0.349901	-1.51498	0.388189	-1.36517	1.69709e-16	4.19116e-14
CNTRL	2006.79	2903.99	1109.6	0.382094	-1.388	0.419957	-1.25169	1.87878e-16	4.55231e-14
HNRNPA1	10918.3	14508.8	7327.78	0.505057	-0.985481	0.521978	-0.937939	1.91985e-16	4.56568e-14
IQGAP3	7014.45	9297.99	4730.91	0.50881	-0.974802	0.524868	-0.929974	2.12239e-16	4.95559e-14
YTHDC2	3686.95	5047.93	2325.97	0.460777	-1.11786	0.481022	-1.05583	2.23759e-16	5.13128e-14
SSU72	2495.13	3404.77	1585.48	0.465664	-1.10264	0.487329	-1.03703	3.23819e-16	7.29559e-14
MCM3	13472.7	18034.8	8910.63	0.49408	-1.01718	0.50639	-0.981678	4.11138e-16	8.84487e-14
PKI55	1361.54	1917.53	805.548	0.420096	-1.25121	0.44857	-1.1566	4.09792e-16	8.84487e-14
ZNF629	3802.2	2484.76	5119.65	2.06042	1.04294	1.97874	0.984581	4.13247e-16	8.84487e-14
KIAA1524	4183.37	5667.83	2698.9	0.476178	-1.07043	0.49791	-1.00604	5.44936e-16	1.13061e-13
PIF1	588.379	907.225	269.533	0.297096	-1.751	0.352503	-1.50429	5.4585e-16	1.13061e-13
LMAN1	10956.9	14431.3	7482.46	0.518488	-0.947618	0.52894	-0.918824	8.298e-16	1.69147e-13
CEP44	841.791	1228.61	454.975	0.370317	-1.43317	0.408574	-1.29133	1.25213e-15	2.47382e-13
PLK1	7345.97	10190.2	4501.74	0.441771	-1.17863	0.472734	-1.0809	1.25001e-15	2.47382e-13
CDKN3	2223.01	3140.18	1305.84	0.415848	-1.26587	0.448563	-1.15662	1.35185e-15	2.63037e-13
CEP192	3206.8	4388.92	2024.67	0.461315	-1.11618	0.486642	-1.03907	1.59082e-15	3.04916e-13
NEK2	2526.41	3589.1	1463.73	0.407826	-1.29397	0.43951	-1.18603	1.66478e-15	3.144e-13
SMCHD1	6066.76	8300.41	3833.1	0.461796	-1.11467	0.483575	-1.04819	2.06016e-15	3.83428e-13
SYNE2	6435.8	8477.86	4393.75	0.518262	-0.948247	0.534585	-0.903508	2.16387e-15	3.96977e-13
METTL3	2088.53	2874.74	1302.31	0.453018	-1.14236	0.474465	-1.07563	2.29283e-15	4.14712e-13
MYEF2	714.55	1052.62	376.477	0.357656	-1.48336	0.397328	-1.3316	3.37498e-15	6.01964e-13
KIF4A	6554.02	8629.25	4478.78	0.519024	-0.946128	0.537174	-0.89654	3.86455e-15	6.79843e-13
DEPDC1B	1247.7	1751.22	744.174	0.424945	-1.23465	0.455513	-1.13444	5.12463e-15	8.89331e-13
LEPROT	5530.35	7288.62	3772.09	0.517531	-0.950283	0.533797	-0.905638	5.7644e-15	9.8702e-13
PDK1	536.23	809.811	262.649	0.324334	-1.62445	0.376339	-1.4099	6.53325e-15	1.10395e-12
SEPT10	5051.27	6699.21	3403.34	0.508021	-0.97704	0.524383	-0.931307	8.0703e-15	1.34596e-12
LAP3	1310.89	1829.56	792.214	0.433008	-1.20754	0.461271	-1.11631	8.46612e-15	1.39387e-12
VASN	601.823	281.836	921.809	3.27072	1.70961	2.81982	1.4956	1.4536e-14	2.36293e-12
EEFSEC	810.331	1167.92	452.743	0.387649	-1.36718	0.426226	-1.23031	1.82016e-14	2.92181e-12
PRC1	17539.6	22763.5	12315.7	0.54103	-0.88622	0.5586	-0.840113	2.19749e-14	3.48397e-12
POLA1	3266.29	4449.69	2082.9	0.4681	-1.09511	0.48231	-1.05197	2.23398e-14	3.49863e-12
STIL	4017.53	5320.31	2714.76	0.510263	-0.970686	0.530855	-0.91361	2.63657e-14	4.07937e-12
TNFRSF10B	14584.7	10297.7	18871.8	1.83263	0.873915	1.78488	0.835829	3.23545e-14	4.94638e-12
NCAPG	4333.46	5790.66	2876.27	0.496708	-1.00953	0.520197	-0.94287	3.3648e-14	5.08362e-12
FAM19A5	1377.49	1931.23	823.754	0.426543	-1.22924	0.462642	-1.11203	4.50977e-14	6.73424e-12
TMX3	6603.53	8664.41	4542.65	0.524289	-0.931566	0.535324	-0.901516	4.66198e-14	6.88151e-12
GTSE1	4485.16	5884.69	3085.64	0.524351	-0.931396	0.541459	-0.885077	5.62475e-14	8.1753e-12
SLC30A9	1905.71	2595.75	1215.67	0.468331	-1.0944	0.491382	-1.02508	5.66579e-14	8.1753e-12
CTNNBIP1	1007.78	1418.9	596.668	0.420514	-1.24977	0.454198	-1.13861	7.07004e-14	1.00882e-11
STX1A	1878.92	1182.56	2575.29	2.17773	1.12283	2.06005	1.04268	7.15999e-14	1.01042e-11
LRBA	2900.92	3847.98	1953.85	0.50776	-0.97778	0.527302	-0.923298	1.0578e-13	1.47655e-11
CENPA	1386.64	1936.97	836.323	0.43177	-1.21167	0.463515	-1.10931	1.19306e-13	1.64744e-11
HMMR	5486.23	7680.93	3291.52	0.428531	-1.22253	0.453807	-1.13985	1.29272e-13	1.76608e-11
GAS2L3	1444.25	2013.78	874.716	0.434366	-1.20302	0.470981	-1.08626	1.39671e-13	1.88805e-11
CDCA7	3028.84	4017.05	2040.63	0.507993	-0.977119	0.525956	-0.926986	1.41573e-13	1.89383e-11
SRBD1	1394.31	1913.6	875.023	0.457264	-1.1289	0.484107	-1.0466	1.74629e-13	2.30703e-11
TPX2	18421.6	24280.9	12562.2	0.51737	-0.950733	0.544469	-0.877079	1.76055e-13	2.30703e-11
EPHA2	11178.9	7913.03	14444.7	1.82543	0.868239	1.76952	0.823359	1.90782e-13	2.47477e-11
CDK5RAP2	4990.22	6551.51	3428.93	0.52338	-0.934068	0.5459	-0.873292	1.93943e-13	2.49062e-11
CDCA3	4128.74	5466.94	2790.53	0.510438	-0.970193	0.5339	-0.905359	2.02245e-13	2.54631e-11
USP8	3352.99	4461.19	2244.78	0.503179	-0.990858	0.52423	-0.931728	2.00835e-13	2.54631e-11
RACGAP1	11612	15231.5	7992.39	0.524726	-0.930363	0.547909	-0.867991	2.17174e-13	2.70772e-11
MAP1A	18683	12782.1	24583.9	1.92331	0.943589	1.83131	0.872876	2.31802e-13	2.83505e-11
SRSF5	4318	5642.27	2993.73	0.53059	-0.914331	0.547951	-0.867881	2.30844e-13	2.83505e-11
BDKRB2	2188.64	2927.49	1449.79	0.495233	-1.01382	0.517219	-0.951154	2.42577e-13	2.93884e-11
CKAP2	7912.93	10477.1	5348.78	0.510522	-0.969955	0.530973	-0.91329	2.72208e-13	3.26701e-11
MDM2	212489	153451	271527	1.76947	0.82332	1.72113	0.783355	3.07822e-13	3.66023e-11
KIAA0586	1876.58	2634.91	1118.26	0.424403	-1.23649	0.463366	-1.10978	3.11131e-13	3.66564e-11
CASC5	5538.97	7549.26	3528.69	0.467422	-1.0972	0.501134	-0.996731	3.54985e-13	4.10695e-11
TTK	2666.99	3783.42	1550.57	0.409832	-1.2869	0.449352	-1.15408	3.52959e-13	4.10695e-11
TBC1D22A	817.807	1161.84	473.772	0.407777	-1.29415	0.445895	-1.16523	4.0584e-13	4.6534e-11
HERC3	1565.74	2123.26	1008.22	0.474844	-1.07447	0.500685	-0.998023	4.57443e-13	5.19866e-11
RPS6KB1	2970.96	3982.72	1959.2	0.491926	-1.02349	0.5116	-0.966911	5.45202e-13	6.14165e-11
LOC90834	201.217	64.4366	337.998	5.24543	2.39106	3.30616	1.72516	5.74203e-13	6.35682e-11
MKI67	36423.2	46508.1	26338.3	0.566316	-0.820321	0.583369	-0.77752	5.70824e-13	6.35682e-11
OSBPL5	1139.61	1630.98	648.24	0.397453	-1.33114	0.437684	-1.19204	5.79639e-13	6.36215e-11
CEP70	961.393	1365.19	557.593	0.408435	-1.29182	0.448305	-1.15745	6.68101e-13	7.27097e-11
NDC80	3944.81	5211.36	2678.26	0.513927	-0.960363	0.540062	-0.888804	7.50339e-13	8.09736e-11
DEPDC1	3597.57	4960.92	2234.23	0.450366	-1.15083	0.472283	-1.08228	1.14671e-12	1.22717e-10
PPP6R3	12867	16629.2	9104.81	0.547518	-0.869022	0.562014	-0.831321	1.16206e-12	1.23332e-10
GADD45A	3216.96	2213.34	4220.58	1.90688	0.931212	1.83626	0.876769	1.25725e-12	1.32341e-10
TOP2A	42155.8	55486.7	28825	0.519493	-0.944823	0.547048	-0.87026	1.3615e-12	1.4215e-10
CACNG4	3557.71	4634.76	2480.66	0.53523	-0.901769	0.553413	-0.853572	1.62479e-12	1.68271e-10
NUF2	2963.45	3975.18	1951.72	0.490978	-1.02627	0.519052	-0.946049	1.67388e-12	1.71968e-10
NUCKS1	34069.6	43753.6	24385.7	0.55734	-0.843369	0.568032	-0.815955	1.72448e-12	1.7576e-10
CYFIP2	1675.44	1075.66	2275.21	2.11518	1.08078	1.988	0.991315	1.88856e-12	1.90968e-10
KIF2C	6998.9	9196.16	4801.63	0.522135	-0.937506	0.549298	-0.864339	1.93412e-12	1.94047e-10
LTBR	6444.54	4616.18	8272.9	1.79215	0.841693	1.74299	0.801566	2.09229e-12	2.08289e-10
PI4K2B	651.055	936.469	365.641	0.390446	-1.3568	0.437291	-1.19334	2.79592e-12	2.76194e-10
NIPSNAP3A	1103.05	1516.69	689.412	0.45455	-1.13749	0.482357	-1.05183	2.82917e-12	2.77345e-10
NUSAP1	9544.47	12251.9	6837	0.558034	-0.841575	0.576213	-0.795326	3.01129e-12	2.92962e-10
PLAU	2233.12	1469.85	2996.4	2.03858	1.02756	1.93298	0.950827	3.30569e-12	3.19185e-10
DHX32	1458.29	1966.89	949.696	0.482842	-1.05038	0.509203	-0.973689	3.41603e-12	3.27378e-10
RBL2	3397.68	4432.87	2362.49	0.532949	-0.90793	0.551922	-0.857464	4.71226e-12	4.48258e-10
RPS6KA2	2227.36	2938.64	1516.09	0.515914	-0.954798	0.536702	-0.897808	4.88816e-12	4.61572e-10
THOC2	3594.34	4713.68	2475	0.525066	-0.929429	0.542804	-0.881497	5.36384e-12	5.02791e-10
BCAR1	5454.97	3766.93	7143.02	1.89624	0.923144	1.84765	0.885688	5.87029e-12	5.46277e-10
CDC25C	1406.88	1902.06	911.697	0.479321	-1.06094	0.509031	-0.974175	5.98421e-12	5.52872e-10
AVIL	720.825	421.184	1020.47	2.42285	1.27671	2.20301	1.13947	6.11016e-12	5.60476e-10
BCKDHB	823.472	1151.62	495.321	0.430107	-1.21723	0.466935	-1.09871	6.58905e-12	6.00117e-10
ACBD7	279.036	443.952	114.12	0.257055	-1.95985	0.345775	-1.53209	7.20656e-12	6.51737e-10
SMARCA2	2085.5	2760.4	1410.6	0.511014	-0.968566	0.535056	-0.902238	7.30662e-12	6.56165e-10
MTRNR2L2	3376.02	2376.08	4375.95	1.84167	0.881011	1.78555	0.836368	7.50331e-12	6.6915e-10
C10orf12	1256.8	791.92	1721.69	2.17407	1.1204	2.04563	1.03255	8.79898e-12	7.73948e-10
SPDL1	7017.83	9069.43	4966.24	0.547581	-0.868856	0.56778	-0.816595	8.7624e-12	7.73948e-10
HIBCH	709.067	1016.31	401.824	0.395376	-1.3387	0.441207	-1.18047	8.95937e-12	7.82696e-10
PSRC1	3656.76	4804.02	2509.49	0.522373	-0.936846	0.547806	-0.868264	9.23667e-12	8.01469e-10
ARFGEF1	4963.64	6535.58	3391.7	0.518959	-0.946308	0.54033	-0.888087	9.51144e-12	8.19771e-10
MYO5C	538.355	783.197	293.513	0.374763	-1.41595	0.425895	-1.23143	1.14752e-11	9.82429e-10
ZC3H4	3287.17	2302.78	4271.55	1.85495	0.891383	1.79033	0.840227	1.23632e-11	1.05145e-09
CDC27	11791.9	15599.6	7984.22	0.511823	-0.966283	0.531771	-0.911124	1.47478e-11	1.24599e-09
PHF19	5851.31	7466.22	4236.41	0.56741	-0.817536	0.583982	-0.776003	1.52839e-11	1.28284e-09
ODF2	5053.85	6476.28	3631.43	0.560728	-0.834628	0.578667	-0.789194	1.58847e-11	1.32462e-09
CCDC88A	5878.35	7743.58	4013.13	0.518252	-0.948273	0.534807	-0.902909	1.85503e-11	1.53692e-09
SLC6A17	2531.76	3315.67	1747.85	0.527149	-0.923716	0.546078	-0.872821	1.8706e-11	1.53988e-09
PARPBP	1145.59	1588	703.173	0.442804	-1.17526	0.476663	-1.06896	1.98288e-11	1.62192e-09
BRD4	5821.95	4230.85	7413.05	1.75214	0.80912	1.70614	0.770738	2.04754e-11	1.66421e-09
VPS8	2804.72	3695.27	1914.16	0.518003	-0.948966	0.542169	-0.883186	2.16735e-11	1.75051e-09
PTTG1	8294.89	10911.7	5678.11	0.52037	-0.942389	0.546838	-0.870816	2.28518e-11	1.83414e-09
ATP6V0A2	1461.2	1970.46	951.934	0.483103	-1.0496	0.510224	-0.970798	2.38343e-11	1.88329e-09
TNFAIP2	3314.29	2300.44	4328.13	1.88143	0.911832	1.80701	0.853603	2.38498e-11	1.88329e-09
USP13	3398.27	4384.79	2411.75	0.550028	-0.862424	0.568763	-0.814099	2.39041e-11	1.88329e-09
SEC23IP	4583.24	5957.21	3209.27	0.538721	-0.892391	0.560033	-0.836416	2.50509e-11	1.96161e-09
SYNDIG1	337.448	515.616	159.279	0.308909	-1.69475	0.385529	-1.37509	2.94819e-11	2.29458e-09
JAG1	7012.67	5136.77	8888.57	1.73038	0.79109	1.68585	0.753476	3.14548e-11	2.41882e-09
MCCC2	3619.8	4700.84	2538.76	0.540066	-0.888792	0.559583	-0.837576	3.13712e-11	2.41882e-09
HLTF	4110.42	5295.21	2925.63	0.552505	-0.85594	0.569904	-0.811208	3.25676e-11	2.47475e-09
TOPBP1	6678.85	8463.85	4893.84	0.578205	-0.790346	0.592865	-0.754224	3.24929e-11	2.47475e-09
PCBP3	487.851	712.084	263.618	0.370206	-1.4336	0.422053	-1.2445	3.29935e-11	2.49237e-09
THSD4	1731.31	2287.9	1174.72	0.513449	-0.961706	0.537614	-0.895357	3.57639e-11	2.68585e-09
CTGF	69362.7	50741.7	87983.7	1.73395	0.794064	1.68591	0.75353	3.70859e-11	2.76894e-09
NEIL3	1119.25	1523.53	714.971	0.469288	-1.09146	0.500443	-0.998724	4.05965e-11	3.01353e-09
TPP2	4001.78	5194.2	2809.35	0.540863	-0.886664	0.560999	-0.833929	4.32247e-11	3.19018e-09
MCM4	20940.4	26879.3	15001.6	0.558108	-0.841382	0.571735	-0.806582	4.58464e-11	3.36434e-09
AGL	1439.4	1924.86	953.943	0.495591	-1.01278	0.52025	-0.942724	4.81115e-11	3.5105e-09
COL13A1	5159.22	6581.28	3737.16	0.567848	-0.816424	0.583382	-0.777487	4.86875e-11	3.53246e-09
EDA2R	1651.72	1116.1	2187.34	1.95981	0.970713	1.86529	0.899398	5.75809e-11	4.15423e-09
TBC1D4	1996.86	2629.17	1364.55	0.519004	-0.946183	0.542795	-0.881521	6.40594e-11	4.59582e-09
APOLD1	384.128	585.991	182.266	0.311039	-1.68483	0.388543	-1.36385	6.48485e-11	4.62658e-09
SEMA7A	1280.91	834.452	1727.37	2.07006	1.04968	1.94431	0.959261	6.67324e-11	4.73468e-09
PCF11	1896.83	2577.18	1216.48	0.472018	-1.08309	0.506679	-0.980857	7.44621e-11	5.25408e-09
WHSC1	6762.4	8592.14	4932.66	0.57409	-0.800652	0.592402	-0.755352	8.23559e-11	5.77931e-09
TBX2	807.61	474.922	1140.3	2.40102	1.26365	2.17681	1.12222	8.99698e-11	6.27931e-09
CABLES2	1233.85	1672.78	794.918	0.475209	-1.07337	0.501421	-0.995906	9.79119e-11	6.79667e-09
PAPOLA	13735.5	17432.7	10038.2	0.575827	-0.796291	0.587581	-0.76714	1.05459e-10	7.28119e-09
ARHGAP11A	9303.37	12309.6	6297.14	0.511563	-0.967016	0.53866	-0.892554	1.18046e-10	8.10667e-09
FAM64A	4856.08	6179.28	3532.87	0.57173	-0.806595	0.591173	-0.758347	1.30584e-10	8.92003e-09
DHTKD1	1625.07	2155.81	1094.32	0.507615	-0.978194	0.53234	-0.909579	1.31583e-10	8.94067e-09
PHKB	3165.2	4075.38	2255.01	0.553325	-0.8538	0.573695	-0.801643	1.4248e-10	9.63015e-09
RAB37	1523.4	2009.91	1036.88	0.515884	-0.954881	0.541235	-0.885672	1.67622e-10	1.12702e-08
RHBDD2	2924.72	2074.6	3774.84	1.81955	0.863582	1.75224	0.8092	1.88572e-10	1.26127e-08
HNRNPH3	12320.3	15400.9	9239.68	0.599943	-0.737102	0.614623	-0.702227	2.21135e-10	1.47141e-08
ZFC3H1	2622.02	3458.22	1785.82	0.516398	-0.953444	0.541521	-0.884911	2.23535e-10	1.47971e-08
SCLT1	1072.23	1457.81	686.642	0.47101	-1.08617	0.508383	-0.976014	2.40138e-10	1.58146e-08
GBAP1	610.975	360.118	861.833	2.3932	1.25894	2.14379	1.10016	2.44946e-10	1.60489e-08
CALML4	322.283	488.035	156.532	0.320738	-1.64053	0.397263	-1.33183	2.82425e-10	1.84017e-08
CDCA8	5599.12	7141.31	4056.93	0.568093	-0.815802	0.591334	-0.757954	2.8372e-10	1.84017e-08
SEC23A	7073.12	8940.92	5205.32	0.58219	-0.780437	0.593959	-0.751565	2.89041e-10	1.86526e-08
MPDZ	2197.49	2856.63	1538.35	0.53852	-0.892929	0.559169	-0.838643	2.92212e-10	1.87629e-08
KHDRBS1	11157.5	13971.2	8343.71	0.597206	-0.7437	0.612412	-0.707427	3.04132e-10	1.94312e-08
PDS5B	3255.79	4208.6	2302.98	0.547208	-0.869839	0.567653	-0.816918	3.34798e-10	2.12846e-08
IMPG2	110.453	30.5995	190.306	6.21924	2.63674	3.08101	1.62341	3.37296e-10	2.13377e-08
FKBP3	3194.72	4072.51	2316.93	0.568919	-0.813704	0.58705	-0.768444	3.55303e-10	2.23666e-08
SESN2	989.579	603.567	1375.59	2.2791	1.18847	2.06121	1.04349	3.69025e-10	2.31172e-08
TNFAIP8L1	873.831	1230.22	517.447	0.420615	-1.24943	0.467057	-1.09833	3.87369e-10	2.41485e-08
E2F1	2388.07	3208	1568.13	0.488818	-1.03263	0.511448	-0.967339	4.09544e-10	2.54076e-08
SLC44A1	5890.96	7397.77	4384.14	0.59263	-0.754797	0.606717	-0.720903	4.16817e-10	2.57345e-08
COPG2	1285.48	1705.16	865.805	0.507755	-0.977796	0.536111	-0.899397	4.18822e-10	2.57345e-08
FAM91A1	4619.96	5867.12	3372.79	0.574864	-0.798707	0.587263	-0.767921	4.24886e-10	2.59828e-08
DAGLA	1452.38	967.123	1937.63	2.0035	1.00252	1.88703	0.91612	4.72011e-10	2.87278e-08
BCYRN1	292.369	132.468	452.271	3.4142	1.77155	2.5468	1.34869	5.10518e-10	3.09248e-08
FAM72D	495.864	707.509	284.219	0.401718	-1.31575	0.455049	-1.13591	5.34002e-10	3.21956e-08
ATXN10	8202.14	10358.1	6046.17	0.583713	-0.77667	0.599502	-0.738162	5.58231e-10	3.34991e-08
TLN2	3975.15	5043.53	2906.77	0.576336	-0.795018	0.590621	-0.759695	5.63142e-10	3.36366e-08
LMNB1	14758.1	18300.8	11215.5	0.612843	-0.706411	0.626636	-0.674299	6.26566e-10	3.72517e-08
USO1	3845.86	4986.15	2705.57	0.542618	-0.881991	0.56254	-0.829972	6.37203e-10	3.77095e-08
CAT	1613.07	2105.59	1120.55	0.53218	-0.910014	0.556219	-0.846276	6.4656e-10	3.80877e-08
MRAS	4138.43	5228.51	3048.34	0.583022	-0.778378	0.600184	-0.736524	6.5774e-10	3.85694e-08
ATR	2312.51	3035.88	1589.15	0.523457	-0.933858	0.54802	-0.867699	6.85515e-10	4.00154e-08
PDE9A	425.662	622.044	229.281	0.368594	-1.4399	0.43032	-1.21652	8.6183e-10	5.00797e-08
TRIM8	4169.05	3068.54	5269.56	1.71728	0.780129	1.67273	0.742201	8.72979e-10	5.04991e-08
CYR61	33850.4	25720.2	41980.7	1.63221	0.706823	1.60265	0.680461	8.8901e-10	5.11958e-08
CNTROB	2967.24	3811.78	2122.71	0.556881	-0.844558	0.582553	-0.779539	9.15801e-10	5.25032e-08
LBH	5532.52	4113.83	6951.21	1.68972	0.756783	1.63953	0.713283	1.00143e-09	5.71573e-08
GBAS	1815.12	2374.34	1255.91	0.528949	-0.9188	0.550665	-0.860754	1.01638e-09	5.77538e-08
C15orf23	3504.87	4536.75	2473	0.545105	-0.875395	0.573554	-0.801998	1.02638e-09	5.80652e-08
MZT1	2020.57	2605.37	1435.78	0.551084	-0.859657	0.562133	-0.831018	1.08321e-09	6.10113e-08
SESN1	1511.96	1041.59	1982.33	1.90318	0.928415	1.8067	0.853354	1.33937e-09	7.511e-08
TTLL5	1393.76	1825.14	962.374	0.527287	-0.92334	0.553176	-0.85419	1.42042e-09	7.93086e-08
FAM83D	3694.84	4843.82	2545.85	0.525588	-0.927995	0.55452	-0.850689	1.43297e-09	7.96633e-08
RNF165	230.771	355.721	105.821	0.297483	-1.74912	0.39113	-1.35428	1.45303e-09	8.04302e-08
PLK4	2554.2	3291.15	1817.26	0.552164	-0.856831	0.575493	-0.79713	1.5864e-09	8.7436e-08
CNOT1	14634.6	18085.3	11184	0.618406	-0.693374	0.633446	-0.658707	1.69989e-09	9.32907e-08
SERPINC1	69.5031	12.3537	126.653	10.2522	3.35787	3.05902	1.61307	1.73566e-09	9.48481e-08
CDK19	2177.27	2827.56	1526.99	0.540037	-0.888871	0.562595	-0.829831	1.8627e-09	1.01359e-07
CMTM3	2116.29	1512.04	2720.54	1.79926	0.847401	1.73176	0.792239	1.89277e-09	1.0213e-07
TOR4A	2030.96	1451.59	2610.34	1.79827	0.846608	1.73853	0.797868	1.89168e-09	1.0213e-07
LAMB3	1098.61	723.009	1474.21	2.03899	1.02785	1.91119	0.93447	1.93248e-09	1.03836e-07
MSH3	1078.01	1430.36	725.649	0.507318	-0.979036	0.537354	-0.896055	1.96461e-09	1.05123e-07
C7orf53	112.518	34.3127	190.724	5.55841	2.47467	2.91821	1.54508	1.99237e-09	1.06166e-07
C1RL	224.704	348.402	101.007	0.289915	-1.7863	0.390088	-1.35813	2.06568e-09	1.09618e-07
SNHG3	3903.45	4982.54	2824.36	0.566851	-0.818958	0.583836	-0.776364	2.15817e-09	1.14054e-07
TMPPE	364.344	197.81	530.877	2.68378	1.42427	2.28045	1.18932	2.19566e-09	1.1556e-07
PHTF2	4618.87	5799.55	3438.19	0.592837	-0.754292	0.606027	-0.722546	2.24712e-09	1.17786e-07
WDR67	994.785	1326.62	662.954	0.499733	-1.00077	0.532015	-0.910462	2.2975e-09	1.19937e-07
PRDM1	349.091	170.194	527.988	3.10227	1.63333	2.43376	1.28318	2.42752e-09	1.26211e-07
DOCK11	914.594	1228.31	600.88	0.489193	-1.03152	0.523921	-0.932578	2.54126e-09	1.31592e-07
NAV2	3185.19	4051.48	2318.89	0.572358	-0.805011	0.594885	-0.749317	2.84676e-09	1.4682e-07
PAQR8	666.535	919.35	413.719	0.450013	-1.15196	0.490679	-1.02715	2.94325e-09	1.51189e-07
ANP32E	8120.66	10217.8	6023.48	0.589506	-0.762421	0.592015	-0.756294	3.03862e-09	1.55466e-07
EXOSC8	1931.56	2476.95	1386.17	0.55963	-0.837456	0.58075	-0.78401	3.31734e-09	1.69052e-07
LOC100506548	1551.07	2024.73	1077.41	0.532126	-0.910161	0.558386	-0.840666	3.53623e-09	1.79495e-07
DLG1	5939.16	7595.98	4282.34	0.563763	-0.826838	0.583591	-0.776969	3.84331e-09	1.94314e-07
ATF3	872.91	548.171	1197.65	2.18481	1.12751	1.9815	0.986594	3.87699e-09	1.94486e-07
XBP1	2475.09	3186.2	1763.98	0.553633	-0.852999	0.577778	-0.791413	3.87325e-09	1.94486e-07
VGLL4	2398.65	1750.09	3047.2	1.74116	0.800052	1.68485	0.752624	3.89385e-09	1.94571e-07
KIF11	9156.99	11686.9	6627.13	0.567059	-0.81843	0.592349	-0.75548	3.94132e-09	1.9618e-07
TRIOBP	3468.26	4386.49	2550.03	0.581337	-0.782554	0.599623	-0.737873	4.16626e-09	2.06576e-07
FOCAD	1749.98	2270.8	1229.15	0.541287	-0.885535	0.567956	-0.816149	4.25078e-09	2.09859e-07
SMC4	19710.9	25190.4	14231.4	0.564954	-0.823794	0.583544	-0.777086	4.26516e-09	2.09859e-07
INCENP	5373.95	6676.44	4071.46	0.609825	-0.713532	0.624717	-0.678724	4.32055e-09	2.11773e-07
BAX	4470.55	3300.95	5640.16	1.70865	0.772857	1.64957	0.722094	4.39209e-09	2.14461e-07
UBE2S	14148.4	17423.2	10873.5	0.624081	-0.680196	0.63544	-0.654173	4.77661e-09	2.32353e-07
DBF4	2170.05	2871.15	1468.96	0.511629	-0.966831	0.543381	-0.879963	5.00923e-09	2.42749e-07
TNKS1BP1	5175.39	3913.99	6436.79	1.64456	0.7177	1.60338	0.681118	5.12247e-09	2.46378e-07
ZNF469	1971.38	2635.44	1307.32	0.496052	-1.01144	0.531226	-0.912601	5.1043e-09	2.46378e-07
TPR	11232.3	14087.4	8377.18	0.594659	-0.749865	0.615189	-0.700899	5.15508e-09	2.47021e-07
KIAA1456	317.682	468.118	167.246	0.357274	-1.4849	0.429854	-1.21808	5.23925e-09	2.50121e-07
C5orf15	5195.3	6444.09	3946.51	0.612422	-0.707401	0.625977	-0.675819	5.93574e-09	2.82322e-07
LOC100506844	7380.28	9252.18	5508.38	0.595361	-0.748164	0.615042	-0.701244	6.02352e-09	2.85439e-07
WRN	1401.25	1832.49	970.016	0.529342	-0.917727	0.55746	-0.843061	6.17449e-09	2.91517e-07
NCBP1	4956.55	6164.04	3749.06	0.608215	-0.717347	0.624457	-0.679325	6.23259e-09	2.93183e-07
TTC21B	1855.66	2375.82	1335.51	0.562125	-0.831038	0.583998	-0.775964	6.62503e-09	3.10506e-07
PM20D2	2297.06	2909.99	1684.13	0.57874	-0.789012	0.59559	-0.747609	7.16483e-09	3.34584e-07
OTUD6B	1062.83	1400.94	724.713	0.517304	-0.950915	0.540454	-0.887755	7.22701e-09	3.35839e-07
WDR70	1278.16	1669.63	886.686	0.531068	-0.913031	0.559632	-0.83745	7.24399e-09	3.35839e-07
TGFA	1098.29	732.088	1464.5	2.00044	1.00032	1.86507	0.899226	7.28424e-09	3.3649e-07
IARS	13719.3	17065.6	10373	0.607832	-0.718254	0.627944	-0.671292	7.68984e-09	3.53953e-07
MCCC1	1036.28	1367.54	705.023	0.515543	-0.955837	0.546778	-0.870972	7.8551e-09	3.60269e-07
AZIN1	16031	20008.2	12053.8	0.60244	-0.731109	0.61732	-0.695908	9.9331e-09	4.53949e-07
WDR76	3129.63	3976.67	2282.59	0.573994	-0.800893	0.589941	-0.761357	9.96837e-09	4.53949e-07
AGTPBP1	1311.47	1702.27	920.664	0.540845	-0.886712	0.566281	-0.820409	1.05456e-08	4.78541e-07
IER5	3421.84	2529.58	4314.1	1.70546	0.770164	1.64605	0.71901	1.12911e-08	5.10564e-07
BCL9L	2298.45	1674.48	2922.42	1.74527	0.803448	1.68071	0.749072	1.13735e-08	5.12487e-07
CEP55	8222.8	10298.9	6146.69	0.596829	-0.74461	0.616867	-0.696969	1.17857e-08	5.29201e-07
HACE1	798.129	1069.54	526.714	0.492466	-1.0219	0.528835	-0.919111	1.22164e-08	5.46633e-07
AKAP8L	3172.75	2375.79	3969.72	1.67091	0.740631	1.62347	0.699081	1.22704e-08	5.4714e-07
HPS3	2800.22	3528.17	2072.26	0.587347	-0.767714	0.605919	-0.722803	1.29077e-08	5.73565e-07
HEATR3	1084.59	1430.32	738.861	0.516572	-0.952958	0.547806	-0.868264	1.32654e-08	5.87431e-07
ABCA1	5850.94	4474.56	7227.31	1.6152	0.691712	1.5781	0.658185	1.33419e-08	5.88785e-07
PBK	6535.93	8138.6	4933.26	0.606156	-0.72224	0.622829	-0.683092	1.36054e-08	5.98359e-07
FAM72B	369.96	541.81	198.11	0.365645	-1.45148	0.444157	-1.17086	1.37577e-08	6.0299e-07
PAPD4	1374.56	1779.03	970.094	0.545295	-0.874891	0.569586	-0.812015	1.39738e-08	6.10377e-07
CWF19L2	306.319	448.287	164.351	0.366619	-1.44765	0.44195	-1.17805	1.42923e-08	6.22177e-07
SRRT	11321.3	8769.88	13872.6	1.58185	0.661612	1.54413	0.626798	1.47498e-08	6.39921e-07
FAM111B	4627.9	5804.79	3451.01	0.594511	-0.750224	0.610297	-0.712416	1.50239e-08	6.49617e-07
CDK1	7651.95	9443.04	5860.86	0.620654	-0.68814	0.636723	-0.651262	1.5779e-08	6.79982e-07
CENPC1	1007.25	1332.44	682.053	0.511883	-0.966113	0.545452	-0.874477	1.60247e-08	6.8826e-07
FAM126A	4346.27	5381.14	3311.39	0.61537	-0.700474	0.630047	-0.666468	1.71532e-08	7.34272e-07
DCAF6	2335.91	2950.48	1721.33	0.583408	-0.777422	0.603688	-0.728125	1.82506e-08	7.7865e-07
SNX14	2897.22	3664.31	2130.12	0.581317	-0.782604	0.599681	-0.737732	1.8331e-08	7.79492e-07
VPS13C	4160.99	5243.37	3078.62	0.587144	-0.768213	0.598821	-0.739803	1.95225e-08	8.27418e-07
IFIT2	257.357	129.17	385.543	2.98476	1.57761	2.34878	1.23191	1.96317e-08	8.29311e-07
PCM1	10665.1	13259.3	8070.91	0.608699	-0.716199	0.629453	-0.667829	1.99006e-08	8.37913e-07
TMX1	4007.84	4965.41	3050.26	0.614301	-0.702983	0.628844	-0.669226	2.01151e-08	8.44179e-07
CNTLN	437.153	615.534	258.773	0.420404	-1.25015	0.476139	-1.07054	2.0229e-08	8.46191e-07
RAD51AP1	2440.37	3107.21	1773.53	0.570779	-0.808997	0.592881	-0.754185	2.3387e-08	9.75115e-07
TACC3	4869.4	6002.75	3736.04	0.622388	-0.684113	0.634532	-0.656236	2.34703e-08	9.75421e-07
MLH1	3077.97	3856.91	2299.03	0.596083	-0.746415	0.610376	-0.71223	2.41575e-08	1.00074e-06
LZTS2	2956.01	2136.02	3775.99	1.76777	0.821934	1.72139	0.783572	2.43193e-08	1.00388e-06
SPCS3	6513.65	7978.3	5049	0.632841	-0.660084	0.640506	-0.642716	2.43896e-08	1.00388e-06
VAV2	3543.77	4402.13	2685.41	0.610025	-0.713059	0.62634	-0.674982	2.45728e-08	1.00819e-06
USP25	2644.58	3345.73	1943.42	0.580866	-0.783724	0.601489	-0.733389	2.51546e-08	1.02877e-06
LOC643201	423.392	609.125	237.659	0.390164	-1.35785	0.455229	-1.13534	2.63351e-08	1.07363e-06
PGM2	1167.49	1515.68	819.304	0.540554	-0.88749	0.568279	-0.815329	2.64226e-08	1.0738e-06
C18orf54	1284.59	1667.41	901.767	0.540818	-0.886785	0.563812	-0.826715	2.70079e-08	1.09412e-06
ACTR1B	1626.06	2074.6	1177.52	0.567587	-0.817088	0.59048	-0.76004	2.74684e-08	1.10927e-06
MTRNR2L8	3376.96	2555.23	4198.7	1.64318	0.716492	1.6184	0.694571	2.98234e-08	1.2006e-06
F2RL2	465.194	281.386	649.002	2.30645	1.20567	2.04304	1.03072	3.06105e-08	1.22844e-06
LANCL1	3757.49	4707.33	2807.65	0.596442	-0.745547	0.605084	-0.724793	3.08369e-08	1.2333e-06
THEM6	844.46	1139.1	549.819	0.482678	-1.05087	0.521867	-0.938247	3.09237e-08	1.2333e-06
C18orf1	264.836	391.163	138.509	0.354095	-1.49779	0.437291	-1.19333	3.112e-08	1.23728e-06
C9orf40	472.252	657.808	286.696	0.435835	-1.19815	0.491236	-1.02551	3.18912e-08	1.26404e-06
SPRY4	11109.6	8646.82	13572.4	1.56964	0.65043	1.53804	0.62109	3.27791e-08	1.29523e-06
PRR11	14663	18020.7	11305.4	0.627354	-0.672648	0.643503	-0.63598	3.34177e-08	1.31641e-06
SAT1	3598.93	2731.41	4466.45	1.63522	0.709482	1.58962	0.668686	3.42808e-08	1.34628e-06
BIRC5	11170.5	13617.3	8723.63	0.640629	-0.64244	0.654352	-0.611862	3.47019e-08	1.35866e-06
PRKD3	5792.77	7117.84	4467.69	0.627676	-0.671909	0.642239	-0.638819	3.5361e-08	1.38026e-06
LIF	3474.32	2635.79	4312.84	1.63626	0.710403	1.5912	0.670116	3.60709e-08	1.4037e-06
FAM122B	2918.32	3633.7	2202.94	0.606252	-0.72201	0.62297	-0.682765	3.77548e-08	1.46479e-06
MTMR4	4006.91	4947.83	3065.99	0.619663	-0.690445	0.635746	-0.653478	4.18451e-08	1.6186e-06
GLCE	2936.85	3661.76	2211.93	0.604062	-0.727231	0.618189	-0.69388	4.3422e-08	1.66954e-06
MAP1S	2033.86	1430.9	2636.83	1.84277	0.881876	1.76319	0.818186	4.33873e-08	1.66954e-06
IFT80	1524.85	1980.57	1069.13	0.539813	-0.889468	0.563896	-0.8265	4.36919e-08	1.6749e-06
SLFN11	3216.37	4028.39	2404.35	0.596852	-0.744556	0.615857	-0.699333	4.41744e-08	1.68835e-06
BBC3	241.957	111.263	372.652	3.34929	1.74385	2.43125	1.2817	4.5157e-08	1.72079e-06
SLC30A1	883.671	604.152	1163.19	1.92533	0.945103	1.81656	0.861212	4.53875e-08	1.72446e-06
DDX46	8098.82	9872.56	6325.08	0.640673	-0.64234	0.654285	-0.612009	4.7271e-08	1.79072e-06
SLC4A8	1050.92	1382.2	719.643	0.520652	-0.941607	0.553065	-0.85448	4.75307e-08	1.79526e-06
FDXR	992.383	620.702	1364.06	2.19762	1.13594	1.95968	0.970616	4.79528e-08	1.8059e-06
KDELC2	3942.63	4866.91	3018.35	0.620178	-0.689245	0.636029	-0.652835	4.87037e-08	1.82881e-06
WTIP	911.109	621.911	1200.31	1.93003	0.948623	1.81378	0.858996	4.93873e-08	1.84907e-06
HNRNPR	15691.5	19155	12228.1	0.638373	-0.647528	0.650063	-0.621348	5.55423e-08	2.07347e-06
NCAPH	4238.74	5214.78	3262.69	0.625663	-0.676542	0.640465	-0.642807	5.64819e-08	2.10244e-06
RCCD1	749.584	996.637	502.532	0.504228	-0.987853	0.541012	-0.886267	5.80009e-08	2.15274e-06
F3	2610.96	1962.86	3259.07	1.66036	0.7315	1.61048	0.687492	6.06143e-08	2.24325e-06
HDAC4	1202.1	1561.78	842.413	0.539393	-0.890591	0.569598	-0.811983	6.12857e-08	2.26158e-06
PRKDC	58438	70323.2	46552.9	0.661985	-0.59513	0.671021	-0.575571	6.25661e-08	2.30222e-06
ARHGEF10	10619.7	12882.5	8356.86	0.6487	-0.624376	0.661134	-0.596984	6.6415e-08	2.43686e-06
ASPH	37085.1	44834.8	29335.3	0.654297	-0.611983	0.661403	-0.596399	6.67703e-08	2.44292e-06
SKA2	4244.04	5216.65	3271.42	0.627112	-0.673205	0.642373	-0.638517	6.7822e-08	2.47435e-06
ERI1	3436.07	4250.65	2621.48	0.616724	-0.697303	0.631983	-0.662042	7.14916e-08	2.60084e-06
TTC37	7104.31	8829.6	5379.01	0.609202	-0.715008	0.629266	-0.668259	7.3043e-08	2.64977e-06
UBP1	4084.89	5050.37	3119.42	0.617662	-0.695112	0.630982	-0.66433	7.45724e-08	2.69763e-06
XPO1	18898.5	23696.9	14100.1	0.595018	-0.748995	0.60523	-0.724444	7.48027e-08	2.69836e-06
TTF2	2694.61	3349.12	2040.11	0.609148	-0.715135	0.625116	-0.677804	7.59321e-08	2.73143e-06
FANCI	9441.41	11543.2	7339.62	0.63584	-0.653263	0.640252	-0.643289	7.65706e-08	2.73905e-06
PFN2	9699.34	11768.5	7630.18	0.648356	-0.625143	0.659499	-0.600559	7.64537e-08	2.73905e-06
DPM1	1770.13	2234.74	1305.53	0.584198	-0.77547	0.605494	-0.723816	7.83989e-08	2.79666e-06
TMBIM1	4434.34	3427.95	5440.74	1.58717	0.666457	1.5543	0.636266	7.86995e-08	2.79961e-06
LOC388692	1298.92	933.926	1663.92	1.78164	0.833208	1.70376	0.768718	8.07158e-08	2.8634e-06
LRP5L	945.865	627.835	1263.89	2.0131	1.00942	1.86804	0.901522	8.36773e-08	2.96029e-06
CLCF1	1546.55	1120.03	1973.07	1.76163	0.816907	1.68685	0.754331	8.70778e-08	3.07212e-06
C5orf24	4526.98	5540.62	3513.34	0.634106	-0.657205	0.641039	-0.641517	8.90292e-08	3.12298e-06
LRRC40	1465.07	1894.97	1035.18	0.546279	-0.872289	0.567306	-0.817801	8.91609e-08	3.12298e-06
PPIP5K1	1866.73	2349.12	1384.33	0.589295	-0.762938	0.610454	-0.712046	8.92489e-08	3.12298e-06
CCDC77	1382.53	1769.18	995.876	0.562902	-0.829045	0.590519	-0.759945	9.36103e-08	3.26669e-06
PAQR3	2013.88	2539.26	1488.5	0.586195	-0.770548	0.598913	-0.739582	9.65875e-08	3.36145e-06
MSH2	4198.18	5149.27	3247.08	0.63059	-0.665226	0.645364	-0.631815	9.78709e-08	3.39691e-06
THADA	2147.95	2715	1580.91	0.582286	-0.780199	0.605908	-0.722828	1.02512e-07	3.54841e-06
TTC13	714.298	948.605	479.99	0.505995	-0.982804	0.54397	-0.8784	1.0455e-07	3.60923e-06
C4orf46	1943.96	2438.66	1449.26	0.594287	-0.750768	0.614214	-0.703188	1.05735e-07	3.64035e-06
CLGN	917.821	1200.51	635.13	0.529049	-0.918526	0.561348	-0.833032	1.06579e-07	3.6596e-06
LOC90246	265.449	388.895	142.004	0.365148	-1.45345	0.449463	-1.15373	1.07821e-07	3.69236e-06
BIVM	1845.94	2321.45	1370.44	0.59034	-0.760382	0.611696	-0.709114	1.08184e-07	3.69493e-06
SMC2	7148.07	8716.96	5579.17	0.640036	-0.643775	0.656208	-0.607775	1.1166e-07	3.80355e-06
TRAPPC9	540.966	734.395	347.538	0.47323	-1.07939	0.520069	-0.943226	1.13006e-07	3.83923e-06
SMARCC1	7499.18	9183.08	5815.28	0.633261	-0.659129	0.651914	-0.617247	1.13623e-07	3.85e-06
ARHGEF12	7148.35	8721.76	5574.94	0.639199	-0.645663	0.653457	-0.613836	1.17279e-07	3.9634e-06
MON2	2975.34	3714.52	2236.16	0.602005	-0.732152	0.615953	-0.699109	1.18096e-07	3.98056e-06
HARS2	3920.11	3027.44	4812.78	1.58972	0.668774	1.55327	0.635309	1.18536e-07	3.98493e-06
TUBGCP5	1818.2	2285.2	1351.21	0.591289	-0.758064	0.612386	-0.707486	1.23052e-07	4.12595e-06
CENPI	1389.27	1771.93	1006.61	0.568089	-0.815812	0.594807	-0.749506	1.2339e-07	4.12651e-06
SLC15A3	1040.43	712.024	1368.84	1.92246	0.942954	1.80016	0.848124	1.29156e-07	4.30809e-06
HSP90B1	52543.8	64504.7	40582.9	0.629146	-0.668532	0.640413	-0.642925	1.30801e-07	4.34043e-06
SLC7A11	6740.14	8256.23	5224.05	0.632741	-0.660313	0.624627	-0.678934	1.30569e-07	4.34043e-06
RAB11FIP5	3096.37	2360.07	3832.66	1.62396	0.699517	1.57376	0.654213	1.34469e-07	4.45065e-06
ITGA4	5957.51	7312.51	4602.5	0.629401	-0.667949	0.641292	-0.640947	1.37449e-07	4.53757e-06
CSNK1D	11832.7	9372.65	14292.8	1.52495	0.608759	1.49553	0.580658	1.3878e-07	4.55404e-06
IRF9	928.607	647.787	1209.43	1.86701	0.900732	1.76117	0.816538	1.38526e-07	4.55404e-06
PLK2	8213.39	6408.22	10018.6	1.56339	0.644681	1.52302	0.606937	1.39011e-07	4.55404e-06
EHD2	8730.82	6835.83	10625.8	1.55443	0.636383	1.52156	0.605553	1.39433e-07	4.55623e-06
DTX3	28426	22433.4	34418.7	1.53426	0.617548	1.50267	0.587525	1.43019e-07	4.66156e-06
MPHOSPH9	1939.99	2443.6	1436.37	0.587809	-0.766581	0.612002	-0.708392	1.45132e-07	4.71844e-06
PSPC1	2122.54	2646.39	1598.7	0.604106	-0.727127	0.623132	-0.682391	1.61834e-07	5.24815e-06
TNFSF9	1118.82	794.364	1443.28	1.8169	0.86148	1.72664	0.787971	1.68815e-07	5.46075e-06
DPP8	2710.71	3394.31	2027.11	0.597209	-0.743693	0.616088	-0.698793	1.72921e-07	5.57954e-06
MTR	4372.42	5338.36	3406.48	0.638112	-0.648118	0.652885	-0.615099	1.82268e-07	5.86638e-06
CDKN1A	14294.9	5630.7	22959	4.07747	2.02767	2.49762	1.32055	1.85867e-07	5.96576e-06
DIP2C	4662.18	5684.17	3640.18	0.640408	-0.642938	0.654882	-0.610692	1.86285e-07	5.96576e-06
MMP11	946.676	1245.83	647.518	0.519747	-0.944119	0.558925	-0.839275	1.87129e-07	5.9779e-06
NFYB	1546.71	1961.65	1131.77	0.576946	-0.793493	0.601982	-0.732208	1.88684e-07	5.99964e-06
RPL10A	14909.3	17922.2	11896.4	0.663777	-0.591231	0.675572	-0.565818	1.88744e-07	5.99964e-06
EFNA1	329.93	191.984	467.876	2.43706	1.28514	2.0844	1.05963	1.95071e-07	6.18543e-06
PCDH18	1359.97	987.825	1732.11	1.75345	0.8102	1.67392	0.74323	1.97544e-07	6.24843e-06
FH	4474.44	5456.7	3492.17	0.639978	-0.643906	0.654038	-0.612554	2.03511e-07	6.42134e-06
XRN1	2535.77	3166.14	1905.4	0.601806	-0.73263	0.615071	-0.701175	2.04742e-07	6.44435e-06
FEM1A	3496.27	2702.2	4290.33	1.58771	0.666951	1.54888	0.631226	2.11638e-07	6.64512e-06
ADARB1	1545.03	1951.7	1138.37	0.583269	-0.777767	0.606896	-0.720479	2.21348e-07	6.91622e-06
FANCM	832.638	1090.64	574.634	0.526877	-0.924461	0.560407	-0.835453	2.21349e-07	6.91622e-06
PHPT1	2379.13	1781.34	2976.91	1.67116	0.740851	1.61357	0.690259	2.30801e-07	7.19406e-06
ZNF74	1037.26	737.857	1336.67	1.81156	0.857229	1.71814	0.780846	2.31401e-07	7.19529e-06
SRP9	10125.6	12188.4	8062.89	0.661524	-0.596135	0.664568	-0.589512	2.36385e-07	7.33249e-06
DUSP1	5426.02	4263.94	6588.11	1.54508	0.627677	1.51295	0.597369	2.41707e-07	7.47953e-06
DNAJC10	6430.96	7849.71	5012.21	0.638521	-0.647193	0.651743	-0.617625	2.45557e-07	7.5804e-06
CSF1	6045.46	4744.38	7346.54	1.54847	0.630847	1.51426	0.598613	2.49072e-07	7.67047e-06
BTAF1	4310.32	5255.77	3364.86	0.640222	-0.643355	0.654842	-0.610781	2.55241e-07	7.82293e-06
CTDSPL2	3610.67	4444.62	2776.72	0.624738	-0.678678	0.636607	-0.651525	2.54833e-07	7.82293e-06
CDKN2D	1349.22	1715.27	983.171	0.573188	-0.802921	0.600366	-0.736087	2.57906e-07	7.88577e-06
IDE	4370.86	5335.49	3406.23	0.63841	-0.647445	0.652039	-0.616971	2.61363e-07	7.97251e-06
C14orf132	1440.93	1829.38	1052.48	0.575323	-0.797556	0.59817	-0.741373	2.6336e-07	8.01439e-06
DUSP3	8161.69	6477.57	9845.81	1.51998	0.604057	1.49195	0.577194	2.64244e-07	8.02228e-06
ZNF282	1933.19	1436.08	2430.3	1.69232	0.759002	1.62599	0.701316	2.78909e-07	8.44752e-06
CDCA2	3001.11	3736.3	2265.92	0.606462	-0.721511	0.632718	-0.660365	2.84914e-07	8.60087e-06
PPIP5K2	4939.12	6202.49	3675.75	0.592625	-0.754808	0.605053	-0.724867	2.85311e-07	8.60087e-06
DLEU2	231.272	340.914	121.63	0.356777	-1.48691	0.452699	-1.14338	3.09321e-07	9.30281e-06
CSE1L	12418.7	14974.4	9863	0.658659	-0.602397	0.673557	-0.570127	3.13912e-07	9.41883e-06
CCNF	3650.83	4480.67	2820.98	0.629589	-0.667517	0.649255	-0.623143	3.20566e-07	9.57607e-06
UBXN4	6853.01	8298.64	5407.38	0.651599	-0.617945	0.661155	-0.596939	3.20644e-07	9.57607e-06
SKI	2864.08	2207.78	3520.38	1.59453	0.673136	1.55295	0.635007	3.24517e-07	9.66926e-06
PDS5A	5156.38	6334.54	3978.23	0.628023	-0.671111	0.644662	-0.633386	3.38743e-07	1.00698e-05
SLC25A40	1230.34	1562.1	898.581	0.575241	-0.797762	0.59844	-0.740721	3.52598e-07	1.04574e-05
PRIM2	1239.96	1574.55	905.37	0.575001	-0.798364	0.600375	-0.736064	3.59093e-07	1.06255e-05
BRCA2	1503.64	1895.31	1111.97	0.586694	-0.769321	0.607508	-0.719025	3.65902e-07	1.08021e-05
ITPR3	6659.21	8190.64	5127.79	0.626054	-0.67564	0.629017	-0.668829	3.67373e-07	1.08206e-05
ZC3H12D	64.4468	15.9068	112.987	7.10305	2.82844	2.5696	1.36154	3.80855e-07	1.11921e-05
GPRC5B	1275.74	928.281	1623.19	1.7486	0.806201	1.66522	0.735716	3.82369e-07	1.12109e-05
HNRNPA3	30986.4	37147.1	24825.8	0.66831	-0.58141	0.679736	-0.556953	3.99589e-07	1.16891e-05
PLK3	579.671	373.086	786.256	2.10744	1.07549	1.90152	0.927152	4.05968e-07	1.18487e-05
ATM	1998.5	2492.3	1504.71	0.603742	-0.727995	0.620131	-0.689355	4.09134e-07	1.19141e-05
HSPA8	104747	126430	83065	0.657004	-0.606025	0.671871	-0.573744	4.11555e-07	1.19574e-05
ADAMTS1	7478.16	5948.74	9007.59	1.5142	0.598556	1.48593	0.571362	4.28159e-07	1.24118e-05
HMGB3	6928.03	8408.49	5447.57	0.647865	-0.626234	0.663387	-0.592077	4.37136e-07	1.26151e-05
RDX	4859.16	5944.08	3774.24	0.634958	-0.655267	0.64406	-0.634733	4.36512e-07	1.26151e-05
CHRAC1	1093.77	1396.13	791.412	0.566861	-0.818933	0.593041	-0.753795	4.57118e-07	1.31327e-05
LYPD1	2178.05	1661.37	2694.73	1.62199	0.697767	1.57354	0.654016	4.56722e-07	1.31327e-05
TMEM65	1757.19	2185.57	1328.8	0.607988	-0.717886	0.619401	-0.691055	4.73312e-07	1.35676e-05
KCNN4	735.4	504.186	966.613	1.91717	0.938982	1.78514	0.836041	4.94122e-07	1.41325e-05
C2orf69	964.672	1260.43	668.919	0.530708	-0.914009	0.548163	-0.867324	5.1866e-07	1.48014e-05
MAD1L1	1060.51	1363.07	757.937	0.55605	-0.846714	0.583553	-0.777064	5.33832e-07	1.52006e-05
DIMT1	958.05	1232.08	684.017	0.555171	-0.848997	0.582583	-0.779465	5.37456e-07	1.52699e-05
SLTM	5620.9	6868.95	4372.84	0.63661	-0.651519	0.654648	-0.611209	5.43247e-07	1.54004e-05
NCAPD2	27114.3	32654.7	21573.9	0.660668	-0.598003	0.680527	-0.555275	5.50758e-07	1.55604e-05
VPS13A	3028.09	3740.21	2315.97	0.619209	-0.691503	0.627694	-0.671866	5.51314e-07	1.55604e-05
PLAUR	3560.71	2778.62	4342.79	1.56293	0.644255	1.52514	0.608946	5.5258e-07	1.55619e-05
AURKB	3581.86	4356.27	2807.45	0.644461	-0.633834	0.657006	-0.606022	5.63867e-07	1.58428e-05
MBIP	1773.36	1321.23	2225.49	1.68441	0.752244	1.61553	0.692006	5.65022e-07	1.58428e-05
SLC39A11	473.65	642.878	304.422	0.47353	-1.07847	0.524905	-0.929872	5.77709e-07	1.61633e-05
PIK3C2A	5291.81	6463.71	4119.92	0.637392	-0.649746	0.640975	-0.641661	5.87886e-07	1.64123e-05
FKBP14	2054.66	2576.69	1532.63	0.594807	-0.749506	0.611164	-0.710369	5.8941e-07	1.64191e-05
MBLAC2	353.512	492.338	214.686	0.436054	-1.19742	0.500105	-0.999697	5.922e-07	1.64611e-05
ATG7	1564.25	1956.6	1171.9	0.598948	-0.739496	0.621167	-0.686946	6.03287e-07	1.67331e-05
SHPRH	1233.48	1586.38	880.587	0.555092	-0.849202	0.583394	-0.777459	6.05552e-07	1.67597e-05
ZFYVE16	3088.27	3816.13	2360.41	0.618536	-0.693071	0.632126	-0.661717	6.15011e-07	1.69849e-05
LRRC8A	11860	9494.18	14225.9	1.49838	0.583406	1.47202	0.557802	6.19632e-07	1.70758e-05
LOC646719	910.535	1171.12	649.952	0.554984	-0.849481	0.582553	-0.779539	6.25298e-07	1.7195e-05
NEURL1B	3445.5	4192.77	2698.22	0.643541	-0.635895	0.654728	-0.611032	6.40165e-07	1.75662e-05
PLOD2	5349.75	6465.22	4234.27	0.65493	-0.610588	0.663974	-0.590802	6.48686e-07	1.77621e-05
TRIP6	3738.38	2879.08	4597.68	1.59693	0.675299	1.55389	0.635885	6.64005e-07	1.81429e-05
XXYLT1	1322.04	1666.44	977.648	0.586668	-0.769385	0.611365	-0.709894	6.87874e-07	1.87552e-05
PIGN	2416.49	2985.92	1847.06	0.61859	-0.692945	0.634726	-0.655795	6.93554e-07	1.88699e-05
BRCA1	4489.68	5430.71	3548.64	0.653439	-0.613875	0.6654	-0.587706	7.05622e-07	1.91577e-05
ESPL1	4765.51	5755.26	3775.77	0.656054	-0.608113	0.665581	-0.587313	7.19563e-07	1.9495e-05
OSBPL1A	1869.21	2317.84	1420.58	0.612892	-0.706294	0.632538	-0.660777	7.29736e-07	1.9729e-05
LPL	2892.93	3569.82	2216.04	0.620771	-0.687866	0.634185	-0.657025	7.3205e-07	1.975e-05
CPEB4	2212.05	1697.57	2726.53	1.60614	0.683597	1.55942	0.641006	7.3467e-07	1.97791e-05
MTAP	1245.56	1572.46	918.663	0.58422	-0.775416	0.609449	-0.714423	7.48332e-07	2.01048e-05
MDN1	5311.44	6457.87	4165.01	0.644951	-0.632738	0.662306	-0.59443	7.51771e-07	2.0155e-05
ANGPT2	3462.53	2709.13	4215.93	1.55619	0.638021	1.51697	0.601194	7.58859e-07	2.03026e-05
KDM4A	2321.53	2872.6	1770.45	0.616324	-0.698238	0.638262	-0.64778	7.62466e-07	2.03567e-05
RALGAPA2	844.581	1095.15	594.009	0.542398	-0.882575	0.578111	-0.790581	7.76862e-07	2.06981e-05
MMD	2764.65	3383.07	2146.24	0.634405	-0.656523	0.651872	-0.61734	7.79488e-07	2.0725e-05
NAV1	3507.64	4308.67	2706.62	0.62818	-0.670749	0.649768	-0.622004	7.98502e-07	2.11867e-05
AMOTL2	10614.2	8443.22	12785.2	1.51426	0.59861	1.48378	0.569278	8.03235e-07	2.12683e-05
SGK196	1031.15	715.312	1347	1.88309	0.9131	1.76706	0.821355	8.23595e-07	2.17626e-05
SOX8	591.978	788.842	395.114	0.500878	-0.997469	0.548251	-0.867091	8.27312e-07	2.18159e-05
GK	687.863	901.031	474.695	0.526836	-0.924575	0.565348	-0.822788	8.31102e-07	2.18709e-05
B3GALTL	2343.14	2888.52	1797.75	0.622377	-0.68414	0.639684	-0.644568	8.38474e-07	2.19749e-05
R3HDM2	2204.65	2721.63	1687.66	0.620093	-0.689444	0.639377	-0.64526	8.36807e-07	2.19749e-05
DZIP1	2517.49	3085.7	1949.28	0.631712	-0.662661	0.649133	-0.623415	8.44943e-07	2.20993e-05
VPS37B	2690.27	2080.66	3299.89	1.58598	0.665379	1.54166	0.624487	8.4712e-07	2.21112e-05
POC1A	1854.65	2307.23	1402.08	0.607688	-0.718598	0.631994	-0.662018	8.54389e-07	2.22557e-05
KISS1	5677.68	4421.3	6934.07	1.56833	0.649232	1.55736	0.639101	8.57619e-07	2.22946e-05
FAM72A	190.655	285.266	96.0441	0.336682	-1.57054	0.450397	-1.15073	8.9282e-07	2.31628e-05
XYLT1	5132.66	6237.42	4027.9	0.645764	-0.630921	0.659703	-0.600111	8.98672e-07	2.32676e-05
IARS2	6729.11	8137.95	5320.26	0.653759	-0.613168	0.669361	-0.579144	9.04166e-07	2.33628e-05
EEF2K	1295.87	1630.74	961.004	0.589306	-0.76291	0.613824	-0.704104	9.1905e-07	2.36997e-05
GPSM2	2937.74	3718.3	2157.19	0.580154	-0.785492	0.612895	-0.706288	9.38515e-07	2.41531e-05
OSTM1	4986.45	6041.16	3931.73	0.650824	-0.61966	0.653825	-0.613024	9.4648e-07	2.43094e-05
RIT1	2773.7	2090.52	3456.88	1.6536	0.725607	1.58541	0.664852	9.50033e-07	2.4352e-05
RAVER2	1200.38	1515.91	884.856	0.583713	-0.77667	0.609821	-0.713542	9.71974e-07	2.48647e-05
PRKCI	2584.73	3180.25	1989.2	0.625484	-0.676956	0.639059	-0.64598	9.85608e-07	2.51634e-05
ARFGEF2	4694.71	5704.95	3684.47	0.645838	-0.630756	0.658567	-0.602599	9.97171e-07	2.54081e-05
KANSL1	1430.86	1071.05	1790.68	1.6719	0.741488	1.61077	0.687753	1.01131e-06	2.57174e-05
ITGAV	17201.5	20552.6	13850.4	0.673902	-0.56939	0.676729	-0.563351	1.02333e-06	2.59715e-05
TICAM1	932.9	655.597	1210.2	1.84596	0.884368	1.73609	0.79584	1.03931e-06	2.6325e-05
MAP3K7	3981.82	4815.89	3147.76	0.65362	-0.613476	0.66834	-0.581346	1.06148e-06	2.68337e-05
IPO9	10683.6	12742	8625.19	0.676909	-0.562967	0.687119	-0.541367	1.0742e-06	2.71018e-05
TMEM19	2722.11	3391.03	2053.2	0.605481	-0.723846	0.616866	-0.696971	1.10962e-06	2.79406e-05
SORT1	5761	6919.65	4602.35	0.665113	-0.588328	0.678542	-0.55949	1.13721e-06	2.85794e-05
PEAR1	518.889	338.497	699.282	2.06584	1.04673	1.85576	0.892007	1.15911e-06	2.90728e-05
SEMA4C	2390.81	1838.62	2942.99	1.60065	0.678655	1.55586	0.637714	1.16683e-06	2.92093e-05
PKP4	6213	7451.06	4974.94	0.667682	-0.582768	0.679512	-0.557429	1.16989e-06	2.9229e-05
KCNE1L	54.4094	12.109	96.7098	7.98659	2.99758	2.46384	1.30091	1.17709e-06	2.93518e-05
MIB1	4364.89	5306.29	3423.49	0.645175	-0.632237	0.649245	-0.623165	1.20319e-06	2.99446e-05
SPAG9	15603.5	18826.1	12380.9	0.657646	-0.604617	0.672579	-0.572225	1.2123e-06	3.0113e-05
EZH2	3544.02	4327.08	2760.96	0.638066	-0.648223	0.650427	-0.620541	1.22765e-06	3.04354e-05
TMPO-AS1	484.743	651.349	318.137	0.488428	-1.03378	0.5379	-0.894591	1.23195e-06	3.0483e-05
TOP2B	9194.41	11131.2	7257.61	0.652005	-0.617044	0.66692	-0.584415	1.30648e-06	3.2265e-05
GPRC5A	1433.98	1009	1858.96	1.84238	0.881574	1.68909	0.756248	1.31519e-06	3.24178e-05
DUSP14	2679.5	2052.56	3306.43	1.61088	0.687849	1.55107	0.63326	1.31901e-06	3.24496e-05
HSPB8	1251.21	908.903	1593.51	1.75323	0.810013	1.66161	0.732584	1.33514e-06	3.27836e-05
NBAS	2692.06	3288	2096.11	0.637504	-0.649494	0.65571	-0.608871	1.34704e-06	3.30129e-05
NUP98	16949.8	20527.7	13371.9	0.651405	-0.618372	0.673548	-0.570147	1.3505e-06	3.30345e-05
STRN4	4635.77	5640.4	3631.14	0.643772	-0.635377	0.659447	-0.600672	1.36786e-06	3.33956e-05
H1FX	3064.48	3722.75	2406.22	0.646355	-0.629602	0.662242	-0.594569	1.37375e-06	3.34756e-05
MZT2B	2305.26	1714.11	2896.41	1.68974	0.756803	1.6919	0.758648	1.3765e-06	3.34791e-05
TRIM37	4349.69	5242.21	3457.16	0.659484	-0.600589	0.673733	-0.56975	1.4512e-06	3.52292e-05
MIDN	3588.37	2802.85	4373.89	1.56051	0.642019	1.53088	0.614361	1.46453e-06	3.54858e-05
TRIM59	2574.02	3242.4	1905.64	0.587724	-0.766789	0.605335	-0.724194	1.46846e-06	3.55139e-05
DROSHA	1803.66	2227.28	1380.04	0.619607	-0.690574	0.63941	-0.645188	1.47236e-06	3.55415e-05
CARKD	14732	11943.5	17520.6	1.46695	0.552823	1.44175	0.527819	1.506e-06	3.62852e-05
RBL1	1896.1	2338.43	1453.77	0.621686	-0.685743	0.641929	-0.639514	1.51262e-06	3.63765e-05
SNRNP70	8395.05	6730.64	10059.5	1.49458	0.579736	1.4661	0.551985	1.52415e-06	3.65854e-05
GEN1	2676.43	3338.87	2014	0.603197	-0.729298	0.617531	-0.695416	1.53226e-06	3.67114e-05
FAM216A	332.201	462.683	201.719	0.435976	-1.19768	0.504579	-0.986847	1.59012e-06	3.80266e-05
KIAA0368	5810.22	6973.7	4646.74	0.666323	-0.585706	0.68109	-0.554082	1.63356e-06	3.8993e-05
HBEGF	3320.3	2619.56	4021.05	1.53501	0.618247	1.49855	0.583569	1.67453e-06	3.98967e-05
ARMCX4	3023.79	2360.39	3687.19	1.56211	0.643496	1.51661	0.60085	1.68378e-06	4.00428e-05
LOC100130992	62.12	108.542	15.6979	0.144625	-2.78961	0.410826	-1.2834	1.70348e-06	4.04364e-05
SRSF1	23322.5	27729.9	18915.2	0.682121	-0.5519	0.689367	-0.536657	1.716e-06	4.06585e-05
CENPH	1025.3	1299.21	751.383	0.578337	-0.790017	0.606215	-0.722098	1.72176e-06	4.07199e-05
ACAD9	2373.86	2900.89	1846.83	0.636643	-0.651443	0.653398	-0.613967	1.74492e-06	4.11916e-05
STRBP	1548.95	1952.6	1145.3	0.586549	-0.769675	0.616587	-0.697623	1.7633e-06	4.15491e-05
PLCB4	709.126	922.499	495.754	0.537403	-0.895924	0.572371	-0.804978	1.7821e-06	4.19152e-05
NEDD9	1891.96	1443.9	2340.03	1.62063	0.696555	1.5695	0.650302	1.85367e-06	4.35188e-05
TSC22D4	1614.63	1207.28	2021.99	1.67483	0.744015	1.61167	0.688553	1.91108e-06	4.47848e-05
OSBPL8	4010.84	4877.02	3144.66	0.644792	-0.633094	0.650434	-0.620526	1.91804e-06	4.48661e-05
RMI2	710.829	921.785	499.873	0.542288	-0.882868	0.579238	-0.787771	1.94207e-06	4.53457e-05
SGOL1	1538.43	1918.99	1157.88	0.60338	-0.728861	0.628597	-0.669794	1.97595e-06	4.6053e-05
NSUN2	8111.14	9696.02	6526.27	0.673087	-0.571135	0.686127	-0.543453	2.00954e-06	4.67509e-05
GARS	6403.93	7714.21	5093.65	0.660294	-0.59882	0.678171	-0.560279	2.0239e-06	4.69998e-05
PSMC6	5091.31	6147.8	4034.83	0.656305	-0.607561	0.672585	-0.572212	2.06597e-06	4.78902e-05
C12orf68	1467.86	1107.63	1828.1	1.65047	0.722877	1.59138	0.670275	2.10436e-06	4.86921e-05
SMARCA1	7187.65	8601.24	5774.07	0.671306	-0.574957	0.684092	-0.547738	2.13033e-06	4.92044e-05
BORA	1096.12	1449.79	742.445	0.512107	-0.965482	0.562063	-0.831195	2.13534e-06	4.92317e-05
EXO1	2008.53	2496.89	1520.18	0.608832	-0.715884	0.618934	-0.692142	2.14023e-06	4.9256e-05
TRPC4AP	4421.07	5329.38	3512.76	0.659132	-0.601361	0.675384	-0.566221	2.15553e-06	4.94528e-05
ZFP90	438.594	592.574	284.614	0.480302	-1.05799	0.53497	-0.902469	2.15648e-06	4.94528e-05
RCN2	5922.98	7077.07	4768.88	0.673849	-0.569503	0.684493	-0.546891	2.19635e-06	5.02773e-05
MAD2L1	3684.84	4443.91	2925.78	0.658379	-0.603009	0.672434	-0.572536	2.2642e-06	5.17382e-05
DNHD1	158.878	240.598	77.158	0.320693	-1.64074	0.449447	-1.15378	2.27698e-06	5.19377e-05
TMEM56	487.265	650.748	323.782	0.497553	-1.00708	0.548975	-0.865188	2.368e-06	5.39182e-05
ANAPC1	4734.74	5696.18	3773.3	0.662427	-0.594166	0.678519	-0.559538	2.38308e-06	5.41655e-05
EXOC6	944.873	1216.81	672.935	0.553032	-0.854564	0.584032	-0.775881	2.49514e-06	5.66124e-05
HGSNAT	3098.25	3753.33	2443.18	0.650936	-0.619413	0.665089	-0.588382	2.52666e-06	5.72264e-05
ATAD5	1360.06	1692.99	1027.12	0.606691	-0.720966	0.628752	-0.669438	2.53746e-06	5.73698e-05
TBC1D8B	369.095	508.3	229.889	0.452271	-1.14474	0.51571	-0.955369	2.57673e-06	5.81553e-05
SLC8A3	597.221	782.205	412.238	0.52702	-0.92407	0.568808	-0.813985	2.59991e-06	5.85756e-05
CRYL1	293.939	412.793	175.086	0.424149	-1.23736	0.500411	-0.998813	2.64347e-06	5.94527e-05
GTPBP5	1383.23	1044.79	1721.67	1.64786	0.720593	1.58693	0.66624	2.66606e-06	5.9748e-05
KIAA0556	936.602	1188.65	684.548	0.575902	-0.796105	0.605386	-0.724072	2.66252e-06	5.9748e-05
MTHFD1	9964.68	11852.7	8076.68	0.681423	-0.553378	0.686462	-0.542748	2.67056e-06	5.9748e-05
EML1	6195.98	7419.31	4972.64	0.67023	-0.577273	0.683894	-0.548155	2.72091e-06	6.07686e-05
CENPK	1208.59	1514.91	902.278	0.595599	-0.747588	0.622446	-0.68398	2.81194e-06	6.26315e-05
NUP133	3901.4	4719.61	3083.19	0.653273	-0.614243	0.671196	-0.575194	2.81408e-06	6.26315e-05
CRAMP1L	2973.87	2344.05	3603.68	1.53737	0.620468	1.49996	0.584919	2.86875e-06	6.3719e-05
ITGB3BP	973.65	1243.71	703.587	0.565715	-0.821852	0.598829	-0.739784	2.87286e-06	6.3719e-05
CTSO	536.633	707.241	366.024	0.517538	-0.950264	0.560798	-0.834446	2.9435e-06	6.5173e-05
NEK1	1031.84	1304.77	758.904	0.581636	-0.781811	0.610629	-0.711633	2.96569e-06	6.55514e-05
ADAM12	567.542	748.283	386.802	0.516919	-0.951988	0.562527	-0.830006	2.98959e-06	6.59661e-05
JUN	5854.99	4693.06	7016.93	1.49517	0.580312	1.47581	0.561509	3.01132e-06	6.63318e-05
SLC12A8	421.692	275.066	568.318	2.06611	1.04692	1.85281	0.889715	3.03528e-06	6.6745e-05
LRRC8E	796.013	567.848	1024.18	1.80361	0.850891	1.68987	0.756916	3.14395e-06	6.90165e-05
DPP9	7176.02	5814.08	8537.97	1.4685	0.554344	1.44119	0.52726	3.19203e-06	6.99523e-05
NOL10	2184.19	2726.61	1641.76	0.602126	-0.731864	0.630144	-0.666247	3.2203e-06	7.04515e-05
DKK1	1997.91	1548.26	2447.56	1.58084	0.660691	1.53076	0.614252	3.26972e-06	7.14111e-05
KIAA1033	3625.56	4458.02	2793.11	0.626536	-0.67453	0.626365	-0.674925	3.30262e-06	7.19026e-05
SMARCA5	9546.06	11408.2	7683.92	0.673545	-0.570154	0.687871	-0.53979	3.30342e-06	7.19026e-05
ZNF787	968.293	703.151	1233.44	1.75416	0.810777	1.68568	0.753332	3.33079e-06	7.23756e-05
KIAA0247	1971.55	1514.2	2428.91	1.60408	0.681748	1.54674	0.629231	3.3685e-06	7.30576e-05
SGK223	1015.71	739.43	1291.99	1.74727	0.805106	1.65135	0.723649	3.37355e-06	7.30576e-05
C1orf112	1840.05	2255.47	1424.62	0.631629	-0.66285	0.650607	-0.620143	3.431e-06	7.41766e-05
IL1B	525.925	337.88	713.97	2.11309	1.07935	1.86312	0.897721	3.44796e-06	7.44179e-05
LOC100288637	1016.56	1293.25	739.873	0.572103	-0.805654	0.60151	-0.733339	3.47507e-06	7.48773e-05
TRIP13	6391.3	7605.56	5177.04	0.680691	-0.554927	0.69355	-0.527928	3.57187e-06	7.6834e-05
FLNC	14811.6	11784.4	17838.8	1.51376	0.59814	1.46402	0.549931	3.61707e-06	7.76762e-05
HOXC13	840.654	610.06	1071.25	1.75597	0.812268	1.66395	0.734612	3.65005e-06	7.82537e-05
IER2	1820.06	1404.92	2235.21	1.59099	0.669924	1.54994	0.632212	3.66416e-06	7.84253e-05
TGFB1I1	4306.96	3454.76	5159.16	1.49335	0.578552	1.4627	0.548633	3.67483e-06	7.85226e-05
NMD3	3518.35	4281.59	2755.11	0.643479	-0.636035	0.654566	-0.611388	3.71773e-06	7.93075e-05
PDE8A	2621.31	3174.05	2068.57	0.651713	-0.617692	0.6682	-0.581648	3.78193e-06	8.05431e-05
CAST	14677.4	17368.3	11986.6	0.690144	-0.535031	0.701883	-0.510698	3.81712e-06	8.1158e-05
CHCHD7	1267.81	1583.03	952.585	0.60175	-0.732765	0.625832	-0.676153	3.88694e-06	8.25059e-05
GRINA	4027.14	3200.94	4853.35	1.51623	0.600488	1.4823	0.567833	3.90641e-06	8.2646e-05
TLR5	491.951	662.621	321.28	0.484862	-1.04435	0.540951	-0.88643	3.90082e-06	8.2646e-05
SNX29	622.844	809.85	435.837	0.53817	-0.893866	0.578413	-0.789829	3.91563e-06	8.27048e-05
REPIN1	3280.54	2611.98	3949.1	1.51192	0.596379	1.47896	0.564581	3.94538e-06	8.31964e-05
HN1	8325.55	9996.23	6654.87	0.665738	-0.586974	0.681576	-0.553054	4.01552e-06	8.45015e-05
ZYX	12059.6	9876.1	14243.1	1.44218	0.528253	1.41934	0.505216	4.02043e-06	8.45015e-05
EHD1	4575.68	3663.09	5488.27	1.49826	0.58329	1.46636	0.552243	4.06785e-06	8.53585e-05
UTP20	5727.85	6873.02	4582.67	0.666762	-0.584757	0.681483	-0.55325	4.14166e-06	8.67653e-05
ATP11B	4129.94	4982.34	3277.53	0.65783	-0.604212	0.668025	-0.582026	4.17985e-06	8.74228e-05
PAN2	1129.23	1416.25	842.211	0.594675	-0.749826	0.618979	-0.692037	4.22479e-06	8.82191e-05
STARD8	442.278	596.202	288.353	0.483649	-1.04797	0.536751	-0.897674	4.25905e-06	8.87901e-05
TMLHE	1211.39	911.064	1511.73	1.6593	0.730572	1.59293	0.671679	4.28461e-06	8.91781e-05
IGSF3	3957.2	4745.68	3168.71	0.667704	-0.582719	0.680576	-0.555173	4.4346e-06	9.21507e-05
ADAMTSL5	359.641	224.531	494.75	2.20348	1.13978	1.91431	0.936821	4.44219e-06	9.21594e-05
ZFP36L1	3854.89	3090.2	4619.57	1.49491	0.580057	1.46486	0.550766	4.46449e-06	9.24726e-05
WHAMM	1102.85	824.287	1381.4	1.67588	0.744918	1.6046	0.682215	4.48318e-06	9.27102e-05
ITPRIP	2760.29	2183.9	3336.69	1.52786	0.611508	1.48835	0.573714	4.53868e-06	9.3707e-05
MAGI2-AS3	1629.87	2022.29	1237.44	0.611903	-0.708625	0.642441	-0.638364	4.57865e-06	9.43805e-05
GINS1	2691.6	3279.53	2103.66	0.641452	-0.640586	0.660734	-0.597859	4.63481e-06	9.5385e-05
LMF1	426.491	572.163	280.82	0.490805	-1.02678	0.545335	-0.874785	4.65067e-06	9.55581e-05
WWC3	3013.14	3653.16	2373.13	0.649609	-0.622357	0.668586	-0.580814	4.69895e-06	9.63961e-05
RAPGEF2	5102.12	4125.89	6078.35	1.47322	0.558973	1.44716	0.533222	4.85011e-06	9.93382e-05
RBBP4	10817	12768	8866.06	0.694399	-0.526162	0.705527	-0.503227	4.89879e-06	0.000100176
CNPPD1	2108.75	1643.73	2573.76	1.56581	0.646908	1.51623	0.600492	5.03224e-06	0.000102741
MBD5	1004.25	740.767	1267.73	1.71137	0.775152	1.63299	0.707512	5.05526e-06	0.000103047
MASTL	2257.3	2745.08	1769.52	0.644616	-0.633488	0.660547	-0.598267	5.08589e-06	0.000103507
SORBS3	3897.19	3045.45	4748.92	1.55935	0.640942	1.50094	0.585862	5.12234e-06	0.000104084
MVP	10034.9	8221.08	11848.8	1.44127	0.527339	1.41784	0.503693	5.23699e-06	0.000106246
HSPA5	34849.5	41472.1	28226.9	0.680624	-0.55507	0.696019	-0.5228	5.42639e-06	0.000109741
VAT1L	580.236	756.395	404.076	0.534213	-0.904512	0.575934	-0.796026	5.41898e-06	0.000109741
S1PR1	1916.63	1482.81	2350.45	1.58513	0.664602	1.54437	0.627022	5.50351e-06	0.000111126
INHBA	1427.62	1090.77	1764.46	1.61763	0.693877	1.56033	0.64185	5.5387e-06	0.000111661
SPATA5	1011.51	1270.37	752.647	0.592464	-0.755201	0.620652	-0.688144	5.55906e-06	0.000111896
HIC1	757.605	547.622	967.588	1.76689	0.821212	1.67207	0.741635	5.63782e-06	0.000113126
MYBL1	4546.98	5424.05	3669.92	0.6766	-0.563624	0.68973	-0.535896	5.62982e-06	0.000113126
COQ2	1258.58	1563.95	953.218	0.609496	-0.714312	0.635051	-0.655056	5.87128e-06	0.000117627
DNMT1	16595.1	19616.8	13573.4	0.691927	-0.531309	0.698625	-0.51741	5.88483e-06	0.000117715
NASP	10653	12571.3	8734.72	0.694815	-0.5253	0.702857	-0.508698	5.93348e-06	0.000118504
PSIP1	2806.69	3380.25	2233.13	0.660641	-0.598063	0.676065	-0.564767	5.95472e-06	0.000118743
CLASP2	3878.49	4659.62	3097.36	0.664724	-0.589173	0.680514	-0.555303	6.02388e-06	0.000119936
GSPT1	10735.7	12728.3	8743.15	0.686906	-0.541815	0.699921	-0.514737	6.10501e-06	0.000121363
DBN1	10698.1	8683.32	12712.9	1.46406	0.549978	1.4429	0.528969	6.14469e-06	0.000121963
SECISBP2	1783.83	2201.39	1366.28	0.620644	-0.688161	0.642254	-0.638784	6.21275e-06	0.000123124
CHORDC1	1646.89	2046.28	1247.5	0.609642	-0.713965	0.629736	-0.667182	6.25836e-06	0.000123836
CDC45	2838.6	3489.02	2188.19	0.627164	-0.673085	0.630259	-0.665984	6.36578e-06	0.000125768
EIF4G3	5370.91	6429.04	4312.78	0.670829	-0.575983	0.686799	-0.542039	6.40585e-06	0.000126365
TNRC6B	3278.43	2608.84	3948.01	1.51332	0.597718	1.47773	0.563384	6.46379e-06	0.000127313
VWA8	1409.15	1750.96	1067.34	0.609576	-0.714122	0.634738	-0.655767	6.5674e-06	0.000129155
SH3RF1	3095.48	2468.65	3722.31	1.50783	0.592475	1.47268	0.55844	6.62593e-06	0.000130107
CD109	8530.68	10075.6	6985.76	0.693334	-0.528378	0.704897	-0.504517	6.64209e-06	0.000130199
CSRNP1	2044.95	1601.74	2488.16	1.55341	0.635441	1.50879	0.593393	6.65089e-06	0.000130199
DUT	3358.64	4026.76	2690.53	0.668162	-0.58173	0.683394	-0.549211	6.71804e-06	0.000131314
TAF5	679.607	876.763	482.45	0.550263	-0.861806	0.590888	-0.759042	6.79328e-06	0.000132583
RECQL	4837.58	5759.16	3916	0.67996	-0.556479	0.693574	-0.527879	6.83945e-06	0.000133281
TERF2IP	4249.19	3431.29	5067.08	1.47673	0.562403	1.44748	0.533547	6.85675e-06	0.000133416
DEK	16005.2	18889.8	13120.6	0.694585	-0.525776	0.702355	-0.509729	7.00941e-06	0.000136044
MCM8	2962.7	3570.33	2355.08	0.659626	-0.600281	0.671824	-0.573845	7.01301e-06	0.000136044
UBAP2	2327.14	2836.2	1818.07	0.641023	-0.641552	0.663874	-0.591019	7.04843e-06	0.000136525
C10orf54	1245.23	909.134	1581.32	1.73937	0.798564	1.63188	0.706536	7.09573e-06	0.000137028
SELM	1142.79	842.725	1442.85	1.71213	0.77579	1.66859	0.738632	7.08732e-06	0.000137028
RAD21	20068.6	23921.3	16215.9	0.677885	-0.560888	0.690529	-0.534226	7.16481e-06	0.000138154
PROCR	883.234	644.323	1122.15	1.74159	0.800404	1.64262	0.716001	7.24647e-06	0.000139519
ICAM1	4478.65	3626.38	5330.93	1.47004	0.555858	1.44251	0.528584	7.2655e-06	0.000139676
TMX4	2119.79	2570.29	1669.3	0.64946	-0.622687	0.667293	-0.583609	7.30067e-06	0.000140142
FOXF1	5283.46	4252.42	6314.5	1.48492	0.570385	1.44591	0.531981	7.35838e-06	0.000141039
TRIM65	948.34	1192.64	704.042	0.590324	-0.760421	0.619754	-0.690233	7.47993e-06	0.000143155
TDP1	2274.93	2755.89	1793.98	0.650963	-0.619354	0.669782	-0.578236	7.54371e-06	0.000144161
XRCC6BP1	5795.53	6866.22	4724.84	0.688128	-0.539251	0.699437	-0.515734	7.56961e-06	0.000144441
PLIN2	1734.68	1350.05	2119.31	1.56979	0.650576	1.52098	0.605005	7.60346e-06	0.000144872
KLHL29	629.368	816.14	442.597	0.542305	-0.882824	0.582303	-0.780158	7.76287e-06	0.00014769
PARP2	2396.29	2892.63	1899.95	0.656825	-0.606418	0.667173	-0.583867	7.78439e-06	0.00014788
TIMM13	2462.07	1905.91	3018.23	1.58362	0.663222	1.53586	0.619046	7.98449e-06	0.000151458
CAP2	5841.23	6942.61	4739.85	0.682719	-0.550637	0.691693	-0.531795	8.10772e-06	0.000153568
LOC100506714	263.36	371.515	155.204	0.41776	-1.25925	0.504976	-0.985713	8.15638e-06	0.000154262
BAD	2151.99	1624.05	2679.94	1.65016	0.722603	1.60957	0.686673	8.3822e-06	0.000158078
CD274	1164.33	880.202	1448.46	1.6456	0.718612	1.57621	0.656459	8.38275e-06	0.000158078
TMEM106B	1794.99	2198.32	1391.67	0.63306	-0.659585	0.631179	-0.663879	8.67624e-06	0.000163232
TRIM41	1892.85	1484.61	2301.09	1.54997	0.632236	1.50601	0.590729	8.68146e-06	0.000163232
LARP7	2595.82	3148.08	2043.56	0.649145	-0.623388	0.663981	-0.590786	8.76583e-06	0.000164577
UTRN	11905.6	14113.5	9697.74	0.687125	-0.541355	0.700228	-0.514103	8.96087e-06	0.000167993
PCK2	525.165	692.514	357.815	0.51669	-0.952628	0.561403	-0.832891	9.16724e-06	0.000171362
RAD50	4234.77	5110.04	3359.5	0.657431	-0.605088	0.673178	-0.570939	9.16439e-06	0.000171362
RBM15B	6463.32	5290.14	7636.5	1.44353	0.529605	1.41882	0.504693	9.24552e-06	0.000172574
UBE2J2	3099.07	2487.84	3710.29	1.49137	0.576638	1.45915	0.54513	9.26441e-06	0.000172676
TICRR	2424.82	2921.26	1928.38	0.660121	-0.599198	0.672464	-0.572472	9.28418e-06	0.000172793
DOCK10	5382.88	6386.82	4378.95	0.685623	-0.544513	0.699597	-0.515404	9.32326e-06	0.00017327
NCKAP5L	2158.6	1704.72	2612.48	1.5325	0.615883	1.49232	0.577559	9.37636e-06	0.000174005
GDNF	830.932	603.171	1058.69	1.75521	0.811644	1.65235	0.724516	9.39785e-06	0.000174152
SAAL1	2082.61	2523.13	1642.1	0.650821	-0.619668	0.66944	-0.578973	9.56083e-06	0.000176917
METTL4	847.51	1075.84	619.179	0.57553	-0.797038	0.607571	-0.718876	9.58479e-06	0.000177105
TTC3	13914.4	16417	11411.8	0.695123	-0.524661	0.70706	-0.500095	9.66226e-06	0.00017828
TAF1	2806.7	3397	2216.39	0.652456	-0.616048	0.671706	-0.574099	9.72501e-06	0.00017918
FLRT2	2762.51	3324.96	2200.06	0.66168	-0.595794	0.675417	-0.566149	9.8885e-06	0.000181931
C12orf5	2533.28	2003.18	3063.39	1.52926	0.612838	1.48584	0.571275	1.00141e-05	0.000183979
UNC5C	457.66	309.85	605.47	1.95407	0.966485	1.77213	0.825485	1.04006e-05	0.000190806
AHI1	1330.87	1639.47	1022.26	0.623534	-0.681461	0.647005	-0.628152	1.04884e-05	0.000192142
FSCN1	7025.75	5698.52	8352.99	1.46582	0.551705	1.4544	0.540424	1.06738e-05	0.000195261
CPM	3393.16	4048.94	2737.38	0.676074	-0.564747	0.689892	-0.535557	1.0777e-05	0.000196356
INTS8	2224.73	2739.59	1709.88	0.624139	-0.680062	0.64561	-0.631264	1.07796e-05	0.000196356
TRIM21	1779.49	1394.5	2164.47	1.55215	0.634266	1.50674	0.591433	1.07631e-05	0.000196356
NARS2	587.417	760.97	413.864	0.543863	-0.878685	0.586018	-0.770982	1.08256e-05	0.000196916
TLE3	3625.4	2928.96	4321.84	1.47555	0.561256	1.44536	0.531427	1.09254e-05	0.00019845
FLII	7633.54	9009.42	6257.67	0.694569	-0.52581	0.704731	-0.504855	1.09812e-05	0.000199181
PIK3C3	1091.07	1355.41	826.74	0.609957	-0.713221	0.635821	-0.653308	1.11135e-05	0.000201296
RBBP6	5825.1	4650.4	6999.8	1.5052	0.58996	1.47108	0.556872	1.12136e-05	0.000202824
SASS6	879.826	1114.27	645.387	0.579204	-0.787856	0.613225	-0.705512	1.14712e-05	0.000207191
TMEM48	5386.38	6450.44	4322.32	0.670082	-0.577589	0.685612	-0.544536	1.15155e-05	0.0002077
FBLIM1	4247.34	3447.73	5046.95	1.46385	0.549765	1.43566	0.521715	1.16635e-05	0.000210074
PDE6D	750.493	952.789	548.197	0.57536	-0.797462	0.60937	-0.714609	1.17027e-05	0.000210189
RGS3	2131.4	1682.86	2579.94	1.53307	0.616424	1.49238	0.577612	1.16922e-05	0.000210189
WASH5P	1238.68	944.803	1532.56	1.6221	0.697859	1.55707	0.638837	1.1848e-05	0.000212503
RASA1	3080.39	3762.72	2398.06	0.637321	-0.649907	0.652108	-0.616817	1.19326e-05	0.000213721
SH3BGRL3	8585.26	7035.57	10135	1.44053	0.526599	1.4115	0.49723	1.20745e-05	0.000215963
SLC46A3	588.82	759.354	418.286	0.550845	-0.860281	0.590238	-0.76063	1.22327e-05	0.000218487
TMEM123	10324	12211.9	8436.18	0.690818	-0.533622	0.687128	-0.54135	1.25259e-05	0.000223414
FOXL1	1782.36	1398.98	2165.75	1.54809	0.630486	1.50202	0.586906	1.25505e-05	0.000223541
NFKBIZ	1031.87	769.138	1294.61	1.68319	0.751199	1.61127	0.688194	1.2637e-05	0.00022477
STARD4	2132.9	2584.9	1680.9	0.650279	-0.620868	0.663996	-0.590754	1.27078e-05	0.000225717
LRP10	6320.86	5183.99	7457.72	1.4386	0.524671	1.41368	0.499455	1.27824e-05	0.000226702
MAFF	3234.87	2606.87	3862.88	1.48181	0.567358	1.44929	0.53535	1.27986e-05	0.000226702
WDR66	620.979	442.64	799.318	1.8058	0.852636	1.68161	0.749843	1.29285e-05	0.000228688
CPT1A	6293.32	7426.52	5160.12	0.694824	-0.525281	0.707183	-0.499844	1.30732e-05	0.000230296
LOC202781	166.459	244.876	88.0416	0.359535	-1.47579	0.481757	-1.05362	1.30597e-05	0.000230296
RBMX	16601.4	19499.5	13703.2	0.702746	-0.508925	0.715598	-0.482779	1.30425e-05	0.000230296
RANGAP1	11313.9	13254.2	9373.7	0.707227	-0.499754	0.716836	-0.480286	1.30949e-05	0.000230362
BLOC1S2	1674.72	1310.5	2038.95	1.55586	0.637709	1.50807	0.592707	1.32233e-05	0.000232285
SNRPA1	3962.86	3209.25	4716.46	1.46964	0.555466	1.43558	0.521635	1.32404e-05	0.000232285
TUBA1A	7917.29	6527.31	9307.27	1.4259	0.511868	1.40286	0.488372	1.33512e-05	0.00023391
NADKD1	729.925	926.591	533.258	0.575505	-0.7971	0.60584	-0.722992	1.33734e-05	0.00023398
ILF3-AS1	680.41	867.85	492.969	0.568035	-0.815949	0.603965	-0.727464	1.34036e-05	0.000234189
RBM4	4001.03	3237.65	4764.41	1.47157	0.557352	1.44385	0.529918	1.34485e-05	0.000234654
ACTA2	9185.13	7563.63	10806.6	1.42876	0.514764	1.41465	0.500443	1.34769e-05	0.000234831
ZNF34	361.125	235.097	487.153	2.07214	1.05112	1.82926	0.871259	1.35561e-05	0.000235891
XPNPEP1	3679.52	4373.89	2985.15	0.682493	-0.551114	0.696179	-0.522469	1.39694e-05	0.000242753
INSIG1	2206.32	2658.11	1754.52	0.660062	-0.599327	0.673963	-0.569259	1.41517e-05	0.000245589
KTN1	20797.2	24951.1	16643.2	0.667034	-0.584167	0.6803	-0.555757	1.42267e-05	0.000246226
TMEM173	2618.75	2097.22	3140.29	1.49736	0.582422	1.46117	0.547121	1.42102e-05	0.000246226
TP53INP1	632.326	454.374	810.278	1.78328	0.834536	1.68379	0.751716	1.46462e-05	0.000253145
DYNC1I1	330.981	448.621	213.34	0.475546	-1.07234	0.542162	-0.883205	1.47255e-05	0.000254173
ZBTB4	4323.09	3522.8	5123.38	1.45435	0.540374	1.42607	0.512041	1.48318e-05	0.000255665
KRT18	9848.47	8097.69	11599.2	1.43241	0.518449	1.40229	0.487784	1.48785e-05	0.000256126
RTKN2	740.19	937.832	542.548	0.578514	-0.789577	0.612264	-0.707773	1.49171e-05	0.000256446
ACTG2	8180.31	6740.34	9620.27	1.42727	0.513256	1.41732	0.503166	1.50164e-05	0.000257808
AJUBA	6861.95	5638.76	8085.15	1.43385	0.519897	1.40792	0.493564	1.53047e-05	0.000262408
PRDM16	186.692	270.224	103.16	0.381759	-1.38926	0.492497	-1.02181	1.54377e-05	0.000264334
LTN1	3040.98	3684.99	2396.96	0.650467	-0.620451	0.659173	-0.601271	1.58269e-05	0.000270638
RAPGEF6	2827.35	3390.34	2264.37	0.667889	-0.582319	0.682747	-0.550578	1.63249e-05	0.000278782
DUSP4	2091.78	1662.79	2520.77	1.51599	0.600259	1.47817	0.563813	1.66167e-05	0.000283279
RASL12	4232.19	3448.95	5015.44	1.45419	0.54022	1.42707	0.513052	1.66323e-05	0.000283279
BCLAF1	11091	13207.1	8975.03	0.679563	-0.55732	0.6932	-0.528655	1.66783e-05	0.0002833
KRT80	1581.24	1227.6	1934.87	1.57614	0.656395	1.51874	0.602875	1.6707e-05	0.0002833
NPTN	8657.93	10152.4	7163.47	0.705596	-0.503087	0.715619	-0.482737	1.6657e-05	0.0002833
ZNF764	530.279	373.011	687.547	1.84324	0.882241	1.70456	0.7694	1.67218e-05	0.0002833
TBC1D2B	7172.72	5919.79	8425.66	1.4233	0.509244	1.40014	0.485572	1.70318e-05	0.000288171
CMTM4	2466.32	2956.47	1976.17	0.668424	-0.581165	0.684857	-0.546125	1.71595e-05	0.00028995
LRFN4	2373.2	1854.9	2891.49	1.55884	0.640472	1.56339	0.64468	1.71882e-05	0.000290054
PTCHD4	227.637	135.25	320.025	2.36617	1.24255	1.95401	0.966441	1.75199e-05	0.000295263
GLMN	466.561	611.876	321.247	0.52502	-0.929557	0.566565	-0.819687	1.76436e-05	0.000296959
BECN1	3094.61	3686.3	2502.92	0.678979	-0.558561	0.693697	-0.527623	1.78401e-05	0.000299872
MXD3	829.614	1090.47	568.753	0.521564	-0.939083	0.570581	-0.809496	1.79373e-05	0.000301111
CTSD	14953.3	12256.6	17650	1.44004	0.526107	1.41254	0.498289	1.81513e-05	0.000303781
DHRS4-AS1	401.576	532.033	271.12	0.509592	-0.972587	0.564567	-0.824783	1.81673e-05	0.000303781
TRIM56	1419.04	1095.3	1742.78	1.59115	0.670067	1.53831	0.621349	1.81521e-05	0.000303781
DOCK1	8128.23	9537.42	6719.03	0.704492	-0.505345	0.71667	-0.480619	1.82312e-05	0.000304028
MAPK9	6351.08	7475.19	5226.97	0.699242	-0.516135	0.711029	-0.492019	1.82449e-05	0.000304028
ZNF720	298.896	407.291	190.501	0.467727	-1.09626	0.5387	-0.892445	1.8253e-05	0.000304028
NPEPPS	3560.5	4279.73	2841.28	0.663892	-0.590979	0.684534	-0.546806	1.83308e-05	0.000304928
ITGA6	13155.7	15436.8	10874.5	0.704457	-0.505417	0.715701	-0.48257	1.85289e-05	0.000307824
TSC22D1	6567.81	5377.85	7757.77	1.44254	0.528613	1.41246	0.498206	1.85982e-05	0.000308576
HLCS	1619.14	1974.36	1263.93	0.64017	-0.643474	0.661611	-0.595945	1.89323e-05	0.000313715
S100A16	5021.14	4120.8	5921.49	1.43698	0.523038	1.4116	0.497327	1.90679e-05	0.000315554
RHOB	4604.6	3764.22	5444.98	1.44651	0.532577	1.41625	0.502072	1.93561e-05	0.000319911
AGPAT9	1340.08	1040.15	1640.01	1.5767	0.656909	1.5232	0.607104	1.95113e-05	0.000321871
CDC25B	7448.66	8841.11	6056.2	0.685005	-0.545814	0.704439	-0.505453	1.95248e-05	0.000321871
CLCN5	1044.09	1303.58	784.597	0.601878	-0.732456	0.633437	-0.658727	1.97527e-05	0.000325211
SLC26A11	1000.77	742.789	1258.75	1.69462	0.760966	1.60855	0.685762	2.00365e-05	0.00032946
NUP188	11129.8	13002	9257.55	0.71201	-0.490031	0.722482	-0.468967	2.01331e-05	0.000330626
DPF2	8474.56	7018.66	9930.47	1.41487	0.500667	1.39664	0.481964	2.04504e-05	0.000335408
C1orf94	1015.55	1265.95	765.156	0.604413	-0.726394	0.633611	-0.65833	2.06869e-05	0.000338854
MGC21881	223.396	314.071	132.722	0.422586	-1.24268	0.515248	-0.956662	2.07604e-05	0.000339624
CDK15	359.283	486.549	232.018	0.476865	-1.06835	0.545328	-0.874803	2.09022e-05	0.000341508
RPS19	30265.5	25255.8	35275.1	1.39671	0.482033	1.37295	0.45728	2.1017e-05	0.000342949
ME2	2759.63	3291.33	2227.93	0.676908	-0.562969	0.692262	-0.53061	2.13404e-05	0.000347784
BMP8B	206.171	292.315	120.027	0.410607	-1.28417	0.507204	-0.979361	2.14087e-05	0.000348455
SRSF6	8287.83	9708.3	6867.35	0.707369	-0.499466	0.719364	-0.475206	2.17494e-05	0.000353552
CBX5	18748.3	21954	15542.7	0.707966	-0.498249	0.719067	-0.475803	2.1823e-05	0.0003543
SHCBP1	7299.09	8552.49	6045.69	0.706893	-0.500437	0.71758	-0.478788	2.20958e-05	0.000358275
ALCAM	16892.5	19707.2	14077.7	0.714342	-0.485314	0.718884	-0.476169	2.22393e-05	0.000360147
MRE11A	1157.76	1426.63	888.889	0.623069	-0.682537	0.647252	-0.627601	2.23322e-05	0.000360743
SLC35A3	426.46	573.582	279.338	0.487007	-1.03799	0.53515	-0.901984	2.23076e-05	0.000360743
ZNF536	162.191	237.102	87.2791	0.368108	-1.4418	0.491006	-1.02619	2.24485e-05	0.000362165
RHOJ	1334.17	1033.37	1634.98	1.58218	0.661913	1.5224	0.606344	2.26024e-05	0.000364191
MFSD11	1122.39	1382.97	861.819	0.623165	-0.682314	0.647971	-0.625999	2.26445e-05	0.000364411
CYB5R4	1719.33	2090.43	1348.22	0.64495	-0.632741	0.661144	-0.596963	2.27019e-05	0.00036458
HNRNPH1	28586.6	33229.8	23943.3	0.720538	-0.472853	0.730445	-0.453153	2.27117e-05	0.00036458
C3AR1	268.012	167.827	368.196	2.1939	1.1335	1.8786	0.909655	2.27797e-05	0.000365215
KDM1B	1486.43	1811.11	1161.74	0.64145	-0.640591	0.661805	-0.595521	2.2942e-05	0.00036727
NREP	1547.01	1878.98	1215.04	0.646649	-0.628945	0.666232	-0.585903	2.29651e-05	0.00036727
PRKAR1B	167.245	247.544	86.9452	0.351231	-1.50951	0.483921	-1.04716	2.30577e-05	0.000368293
AQPEP	84.8428	33.5879	136.098	4.05199	2.01863	2.17621	1.12182	2.32304e-05	0.00037059
XKR5	150.232	224.513	75.9503	0.338289	-1.56367	0.477603	-1.06612	2.33006e-05	0.000371249
HERC4	3240.43	3897.72	2583.13	0.662727	-0.593513	0.678776	-0.558992	2.34127e-05	0.000372573
NUP160	6013.92	7076.63	4951.21	0.699656	-0.515281	0.713371	-0.487276	2.34845e-05	0.000373253
PLEKHO2	2347.71	1885.73	2809.68	1.48996	0.575278	1.45605	0.542058	2.37855e-05	0.00037757
AHNAK2	10703.6	8872.63	12534.6	1.41272	0.498478	1.40259	0.488093	2.38842e-05	0.000378668
BCL3	714.148	524.895	903.402	1.72111	0.783339	1.62241	0.698135	2.40192e-05	0.000379785
HDAC6	2460.75	2942.91	1978.58	0.672322	-0.572776	0.684754	-0.546341	2.40434e-05	0.000379785
KPNA2	27750.1	33141	22359.2	0.674669	-0.567747	0.700627	-0.513282	2.40226e-05	0.000379785
BCL2L1	6930.99	5711.29	8150.7	1.42712	0.513108	1.39856	0.48394	2.4272e-05	0.000382065
PPP1R15A	5813.25	4792.05	6834.45	1.42621	0.512184	1.40461	0.490172	2.42319e-05	0.000382065
TSSC4	2870.86	2299.49	3442.23	1.49695	0.582028	1.46327	0.549192	2.4277e-05	0.000382065
HOXA3	469.608	322.094	617.122	1.91597	0.938074	1.75596	0.812259	2.46666e-05	0.000387721
C21orf58	665.201	873.747	456.654	0.522639	-0.936114	0.571602	-0.806917	2.51686e-05	0.000395129
HYLS1	586.501	760.529	412.473	0.54235	-0.882705	0.590151	-0.760844	2.53244e-05	0.000397089
YPEL1	63.2522	104.712	21.792	0.208113	-2.26456	0.457306	-1.12877	2.54248e-05	0.000398178
TMCO3	5998.33	7039.65	4957.01	0.704156	-0.506033	0.716062	-0.481844	2.55132e-05	0.000399074
MTSS1L	3348.15	2660.79	4035.51	1.51666	0.600894	1.47689	0.562565	2.58752e-05	0.000404245
PDE4B	1605.22	1258.34	1952.1	1.55133	0.633508	1.49876	0.583773	2.62394e-05	0.000409436
INPP4A	1909.83	2302.35	1517.3	0.659024	-0.601597	0.678054	-0.560529	2.63762e-05	0.000411072
FBXW8	1084.13	1338.69	829.562	0.619681	-0.690402	0.645841	-0.630749	2.64407e-05	0.000411577
EP400	7873.65	9222.07	6525.24	0.707568	-0.499059	0.719777	-0.474377	2.66456e-05	0.000414265
MMP2	17907.2	14996.7	20817.7	1.38816	0.473174	1.36865	0.452758	2.72932e-05	0.00042382
PARVB	780.877	979.852	581.901	0.593867	-0.751789	0.622266	-0.684397	2.7463e-05	0.000425942
METTL21B	6569.27	5370.42	7768.11	1.44646	0.532529	1.41546	0.501266	2.78368e-05	0.000431218
ZCCHC24	1984.69	2385.63	1583.74	0.663866	-0.591036	0.681016	-0.55424	2.83573e-05	0.000438752
ZC3H7A	3669.43	4349.03	2989.83	0.687472	-0.540628	0.700962	-0.512591	2.86252e-05	0.000442364
ZWINT	7984.3	9406.65	6561.94	0.697586	-0.519557	0.702955	-0.508495	2.94361e-05	0.000454349
CBX4	2275.26	1824.76	2725.77	1.49377	0.57896	1.47003	0.555844	2.95515e-05	0.000455582
IPO11	2427.04	2925.05	1929.04	0.659491	-0.600575	0.677772	-0.561128	2.98349e-05	0.000459134
ZNF668	593.042	415.2	770.884	1.85665	0.892706	1.72605	0.787478	2.98534e-05	0.000459134
RPGRIP1L	592.355	760.543	424.168	0.557718	-0.842393	0.600932	-0.734726	2.99918e-05	0.000460191
SLC25A24	4682.06	5521.56	3842.56	0.695919	-0.523008	0.702634	-0.509154	2.99938e-05	0.000460191
PPP1CC	9957.31	11828.5	8086.08	0.683607	-0.54876	0.68577	-0.544204	3.02706e-05	0.000463884
MEF2C	1457.31	1113.73	1800.9	1.61701	0.693325	1.52348	0.607375	3.03679e-05	0.00046482
GPD1L	1075.59	1329.98	821.196	0.617451	-0.695603	0.639939	-0.643993	3.05028e-05	0.000466329
ERRFI1	3547.94	2885.09	4210.79	1.4595	0.545473	1.43537	0.521428	3.0616e-05	0.000467504
CYP2R1	516.398	667.834	364.963	0.546487	-0.871741	0.590503	-0.759983	3.08056e-05	0.000469537
METAP2	6156.66	7239.82	5073.5	0.700778	-0.512971	0.710268	-0.493565	3.08588e-05	0.000469537
SIK1	1171.13	906.464	1435.79	1.58395	0.663525	1.52828	0.611909	3.08537e-05	0.000469537
TMEM71	258.42	365.882	150.959	0.412589	-1.27722	0.507511	-0.978489	3.18012e-05	0.000483303
C6orf89	6070.31	7118.91	5021.71	0.705404	-0.503479	0.717952	-0.47804	3.18799e-05	0.000483625
NFATC2IP	3466.75	4102.4	2831.09	0.690105	-0.535111	0.703491	-0.507396	3.18977e-05	0.000483625
LETM2	943.265	715.123	1171.41	1.63805	0.71198	1.56281	0.644139	3.20859e-05	0.000485332
PKD2	3611.28	4263.31	2959.26	0.694122	-0.526739	0.705653	-0.50297	3.20597e-05	0.000485332
PDLIM2	861.491	637.756	1085.23	1.70163	0.766919	1.61138	0.688297	3.21681e-05	0.000486003
GLTPD1	1256.91	963.497	1550.32	1.60906	0.686218	1.55542	0.637302	3.24039e-05	0.000488633
SPIN4	1451.6	1789.62	1113.59	0.62225	-0.684433	0.654891	-0.610673	3.24183e-05	0.000488633
PIGX	995.947	1230.07	761.822	0.619331	-0.691216	0.645967	-0.630468	3.29675e-05	0.000496329
KIAA1109	5796.69	6978.05	4615.33	0.661406	-0.596392	0.677923	-0.560806	3.3061e-05	0.000497154
PHIP	4479.31	5296.26	3662.35	0.691497	-0.532206	0.698598	-0.517465	3.32854e-05	0.000499943
MTMR10	1563.92	1904.54	1223.3	0.642305	-0.638669	0.663698	-0.591402	3.36821e-05	0.000505311
BDP1	3871.35	4660.88	3081.82	0.66121	-0.596819	0.673831	-0.56954	3.37352e-05	0.000505516
C19orf24	752.46	549.778	955.142	1.73732	0.796866	1.6426	0.71598	3.43619e-05	0.000514307
PIK3R3	1519.2	1867.84	1170.55	0.626685	-0.674187	0.655527	-0.609272	3.46347e-05	0.000517787
LRRC47	3909.59	3198.81	4620.38	1.44441	0.530476	1.41643	0.502259	3.47464e-05	0.00051825
TMEM30A	14788.6	17228	12349.2	0.716813	-0.480332	0.716397	-0.481169	3.47371e-05	0.00051825
CHD1L	3358.34	3972.42	2744.27	0.69083	-0.533598	0.705382	-0.503523	3.48277e-05	0.000518861
UBR1	4008.27	4798.19	3218.35	0.670743	-0.576169	0.685862	-0.544009	3.49939e-05	0.000520731
FHDC1	396.919	263.287	530.552	2.01511	1.01086	1.78292	0.834244	3.54798e-05	0.000526134
HIST1H2BK	1743.35	2104.26	1382.43	0.656971	-0.606098	0.665337	-0.587842	3.54496e-05	0.000526134
ZNF704	1005.2	1248.93	761.476	0.609701	-0.713825	0.639879	-0.644129	3.54694e-05	0.000526134
DDRGK1	1051.91	808.652	1295.17	1.60164	0.679553	1.53887	0.621873	3.55293e-05	0.000526236
SGSH	2217.95	1755.93	2679.96	1.52623	0.609975	1.48099	0.566557	3.55687e-05	0.000526236
LINC00641	1275.95	1595.92	955.971	0.599008	-0.739353	0.614912	-0.701548	3.59548e-05	0.000531337
CCDC41	598.987	764.128	433.846	0.567766	-0.816631	0.607534	-0.718963	3.61658e-05	0.000533841
APOL1	986.188	733.673	1238.7	1.68836	0.755623	1.59975	0.677844	3.64238e-05	0.000536562
LTBP1	1742.29	2100.36	1384.23	0.659043	-0.601556	0.676101	-0.56469	3.64338e-05	0.000536562
HS1BP3	1087.9	1336.64	839.161	0.627816	-0.671586	0.653388	-0.613988	3.71349e-05	0.000546262
NUDT16L1	1249.15	972.393	1525.91	1.56923	0.650056	1.51541	0.599705	3.79288e-05	0.000556352
NUP88	4425.78	5228.39	3623.17	0.69298	-0.529115	0.709901	-0.49431	3.79508e-05	0.000556352
RPS27L	4127.54	3392.09	4862.98	1.43362	0.519668	1.40883	0.494498	3.78843e-05	0.000556352
YY2	218.088	304.399	131.776	0.432905	-1.20788	0.521863	-0.938258	3.80712e-05	0.000557481
DRAM1	2014.09	1616.04	2412.13	1.49261	0.57784	1.45476	0.540782	3.82929e-05	0.000559451
GLT8D1	1792.27	2154.86	1429.68	0.663468	-0.591902	0.68191	-0.552347	3.82725e-05	0.000559451
HERC1	4816.28	5682.42	3950.14	0.695151	-0.524601	0.711142	-0.491791	3.83677e-05	0.000559907
DNAJC14	3845.79	3161.32	4530.27	1.43303	0.519072	1.40671	0.492329	3.87902e-05	0.000565431
CARD6	800.828	600.169	1001.49	1.66867	0.738701	1.58404	0.663611	3.90155e-05	0.000568069
A4GALT	969.605	741.241	1197.97	1.61617	0.692578	1.54895	0.631295	3.92847e-05	0.00057134
ELL	978.399	739.894	1216.9	1.6447	0.717824	1.57248	0.653041	3.94508e-05	0.000573107
LOC645638	237.346	143.063	331.63	2.31807	1.21292	1.89997	0.925975	3.95958e-05	0.000574564
GATA4	320.828	437.429	204.227	0.46688	-1.09888	0.541376	-0.885296	4.05161e-05	0.000586593
RELA	8710.74	7276.94	10144.5	1.39407	0.479299	1.3732	0.457538	4.04874e-05	0.000586593
PTK2	6333.28	7506.67	5159.89	0.687374	-0.540832	0.702561	-0.509306	4.08151e-05	0.000590256
SOLH	1771.88	1364.11	2179.64	1.59784	0.676126	1.57602	0.656288	4.18815e-05	0.000604996
AMN1	353.46	471.737	235.184	0.498548	-1.0042	0.559136	-0.83873	4.19693e-05	0.000605583
CDC42BPA	7128.38	8361.03	5895.73	0.705144	-0.504011	0.718675	-0.476589	4.22947e-05	0.000609594
ATRNL1	824.409	1026.61	622.204	0.606074	-0.722434	0.636473	-0.651829	4.24061e-05	0.000609831
TP53I3	894.739	669.471	1120.01	1.67297	0.742412	1.58673	0.666055	4.23783e-05	0.000609831
SETD1B	1897.14	1519.19	2275.1	1.49757	0.582626	1.45864	0.544627	4.26921e-05	0.000613257
HMGN1	10476.7	12172.1	8781.31	0.72143	-0.47107	0.730993	-0.45207	4.32406e-05	0.000620442
ALKBH4	601.373	438.634	764.112	1.74202	0.800765	1.63202	0.706658	4.34705e-05	0.000623045
ZNF408	698.156	508.483	887.829	1.74604	0.804084	1.63349	0.707959	4.35281e-05	0.000623174
NPTXR	2522.17	3009.5	2034.85	0.676141	-0.564603	0.687395	-0.540789	4.3711e-05	0.000625096
SH2B2	974.923	743.785	1206.06	1.62152	0.697345	1.55786	0.639562	4.37851e-05	0.00062546
LOC100653515	56.8899	18.4859	95.2939	5.15495	2.36596	2.136	1.09491	4.4103e-05	0.000629301
LBR	6037.61	7130.57	4944.64	0.693441	-0.528154	0.701028	-0.512457	4.45118e-05	0.000634151
PLSCR1	2282.66	2724.7	1840.63	0.675534	-0.565899	0.690835	-0.533587	4.46404e-05	0.000634151
PRCC	3613.5	2964.48	4262.52	1.43786	0.523924	1.40802	0.493672	4.46331e-05	0.000634151
SMC6	3466.99	4108.7	2825.29	0.687636	-0.540284	0.704222	-0.505898	4.46193e-05	0.000634151
CD70	3070.91	2497.26	3644.57	1.45943	0.545402	1.42899	0.514994	4.52206e-05	0.000641683
DNAJB2	1909.09	1531.42	2286.75	1.49323	0.578433	1.45456	0.540579	4.55059e-05	0.000645018
EFNB1	1900.84	1476.63	2325.04	1.57455	0.654941	1.5192	0.603315	4.57301e-05	0.000647482
HJURP	6607.31	7705.46	5509.16	0.714968	-0.484049	0.725067	-0.463814	4.62066e-05	0.000653508
PDIA6	16814.3	19469.5	14159.2	0.727248	-0.45948	0.736851	-0.440555	4.66873e-05	0.00065958
DNM1L	5399.02	6354.28	4443.76	0.699333	-0.515948	0.711817	-0.490422	4.68852e-05	0.000661648
GPX1	7562.1	6193.61	8930.58	1.4419	0.527972	1.42513	0.511091	4.69542e-05	0.000661895
SPC24	652.925	833.229	472.622	0.567217	-0.818026	0.60212	-0.731876	4.70099e-05	0.000661954
IRAK2	576.439	419.08	733.798	1.75097	0.808155	1.63611	0.71027	4.78457e-05	0.000672985
SLC11A2	1545.51	1872.43	1218.6	0.650809	-0.619694	0.67119	-0.575207	4.86239e-05	0.000682436
TEAD3	2015.02	1614.36	2415.68	1.49637	0.581468	1.45306	0.539097	4.86028e-05	0.000682436
FRYL	2956.54	3537.87	2375.2	0.671365	-0.574831	0.688318	-0.538853	4.89767e-05	0.000686637
TLR6	287.759	185.696	389.821	2.09924	1.06987	1.81216	0.857714	4.94502e-05	0.000692518
TBC1D15	1764.61	2118.21	1411.02	0.666135	-0.586113	0.684479	-0.546921	4.97498e-05	0.000695955
GPRASP1	511.129	363.764	658.495	1.81022	0.856167	1.66629	0.736641	4.98987e-05	0.00069671
LRPPRC	9108.54	10690.7	7526.38	0.704011	-0.506329	0.718511	-0.476917	4.99348e-05	0.00069671
PPP1R35	438	568.891	307.109	0.539839	-0.8894	0.589532	-0.762358	4.99665e-05	0.00069671
ARRDC3	1401.56	1087.3	1715.83	1.57806	0.658152	1.5149	0.599218	5.03071e-05	0.000700698
VPS18	3119.05	2528.23	3709.87	1.46738	0.553243	1.42667	0.512654	5.04044e-05	0.000700864
XPO4	3815.73	4506.58	3124.88	0.693405	-0.528231	0.704264	-0.505813	5.04281e-05	0.000700864
AMD1	5871.16	6955.36	4786.96	0.688241	-0.539014	0.691794	-0.531586	5.17211e-05	0.000718057
EPHB1	173.165	246.801	99.5291	0.403276	-1.31016	0.514343	-0.959198	5.18954e-05	0.000719699
BRIP1	3623.92	4263.59	2984.25	0.699939	-0.514699	0.713013	-0.488	5.20018e-05	0.000720396
SOWAHC	1322.79	1040.97	1604.61	1.54145	0.624292	1.49203	0.577277	5.26553e-05	0.000728663
DPY19L1	5512.79	6435.52	4590.05	0.713237	-0.487547	0.723062	-0.46781	5.31901e-05	0.000735271
TMPO	14509.8	16799	12220.6	0.72746	-0.459059	0.736985	-0.440294	5.36726e-05	0.000741143
METTL22	747.851	558.919	936.782	1.67606	0.745073	1.58539	0.664838	5.40083e-05	0.000744978
CPS1	1060.52	1300.48	820.56	0.630965	-0.664367	0.657033	-0.605962	5.41613e-05	0.000745487
UNG	2642.75	3155.41	2130.09	0.675058	-0.566916	0.694309	-0.526351	5.41453e-05	0.000745487
ALMS1	3147.23	3726.4	2568.06	0.689153	-0.537104	0.706146	-0.501962	5.55123e-05	0.00076222
BBS5	513.253	362.143	664.362	1.83453	0.875409	1.69938	0.765007	5.54697e-05	0.00076222
MEF2D	2216.24	1793.55	2638.93	1.47135	0.557137	1.4358	0.521853	5.55551e-05	0.00076222
IGFBP3	3863.04	4539.24	3186.84	0.702065	-0.510324	0.71468	-0.48463	5.57778e-05	0.00076446
HOXC6	1060.48	810.552	1310.4	1.61668	0.693031	1.55234	0.634442	5.6482e-05	0.000772953
KIAA1324	311.752	203.942	419.562	2.05726	1.04073	1.7944	0.843503	5.65179e-05	0.000772953
TDRKH	429.764	560.092	299.436	0.53462	-0.903415	0.588085	-0.765902	5.6923e-05	0.000777665
GINS4	2124.98	2563.87	1686.09	0.657634	-0.604644	0.666302	-0.585752	5.75146e-05	0.000784912
CST3	4112.33	3372.1	4852.56	1.43903	0.5251	1.41064	0.496349	5.78951e-05	0.00078786
RPS15	13858.6	11525.4	16191.7	1.40487	0.490438	1.38223	0.466998	5.79146e-05	0.00078786
VANGL1	5498.48	6449.22	4547.75	0.705163	-0.503971	0.719505	-0.474923	5.78448e-05	0.00078786
LZTS1	12362.2	10183.2	14541.2	1.42796	0.513956	1.39033	0.475431	5.80482e-05	0.000788842
RRM2B	2721.33	2179.67	3262.99	1.49701	0.582083	1.44009	0.526162	5.85152e-05	0.000794347
UBA6	4502.01	5346.43	3657.59	0.684118	-0.547682	0.69275	-0.529594	5.99077e-05	0.000812392
APEH	4595.63	5380.12	3811.14	0.708374	-0.497417	0.720108	-0.473714	6.00742e-05	0.000813692
H2AFX	2924.48	3466.34	2382.61	0.687357	-0.540869	0.705343	-0.503603	6.01303e-05	0.000813692
MMP14	6898.3	5641.02	8155.58	1.44576	0.531831	1.41355	0.499323	6.10766e-05	0.000825627
ARHGEF39	399.475	521.333	277.618	0.532515	-0.909105	0.584936	-0.773649	6.15702e-05	0.000831424
ARFIP2	1388.09	1097.82	1678.36	1.52882	0.612415	1.48068	0.566261	6.19724e-05	0.000835977
PDLIM3	1665.9	2021.59	1310.21	0.648111	-0.625687	0.671478	-0.574588	6.32957e-05	0.000852931
COA5	654.662	825.896	483.427	0.585337	-0.772662	0.621742	-0.685613	6.50332e-05	0.000875426
RARB	730.492	548.651	912.333	1.66287	0.733673	1.5769	0.657087	6.57095e-05	0.000883603
AGPS	7299.6	8490.96	6108.24	0.719381	-0.475172	0.726775	-0.460419	6.65701e-05	0.00089424
GPR180	1433.46	1734.93	1131.98	0.652467	-0.616024	0.661155	-0.596939	6.72324e-05	0.000902192
BCAM	13567.3	11224.8	15909.8	1.41738	0.503225	1.40117	0.486634	6.76563e-05	0.000906933
ZEB1-AS1	381.396	499.536	263.255	0.527	-0.924126	0.579955	-0.785988	6.77965e-05	0.000907865
ARHGEF4	255.439	347.476	163.403	0.470256	-1.08848	0.549377	-0.864132	6.80401e-05	0.000910179
TAGLN	16181.3	13679.8	18682.7	1.36572	0.449657	1.34835	0.431192	6.87168e-05	0.000918274
USP9X	10025.2	11701.6	8348.91	0.713487	-0.487042	0.726071	-0.461817	6.92514e-05	0.000924455
HNRNPA2B1	62945.1	72911.9	52978.4	0.726608	-0.460751	0.737989	-0.438329	6.94453e-05	0.000926081
PKIG	1629.01	1290.23	1967.79	1.52514	0.608945	1.47628	0.561968	6.96167e-05	0.000927404
SCAF1	4479.47	3670.85	5288.1	1.44057	0.526638	1.41135	0.497077	7.0223e-05	0.000934512
MANF	3539.69	4155.52	2923.86	0.703609	-0.507154	0.716976	-0.480003	7.03249e-05	0.000934899
EMB	232.885	319.195	146.575	0.459203	-1.12279	0.541701	-0.88443	7.08047e-05	0.000940304
MMS22L	2246.12	2666.91	1825.32	0.684432	-0.547021	0.700818	-0.512888	7.09512e-05	0.000941276
FAM120B	2098.46	2496.08	1700.85	0.681407	-0.553412	0.698224	-0.518238	7.1264e-05	0.000944404
RUSC2	2897.46	2344.6	3450.31	1.4716	0.557386	1.42831	0.514311	7.1334e-05	0.000944404
HRH1	4010.92	3318.05	4703.78	1.41764	0.503486	1.39253	0.477713	7.22343e-05	0.000955338
TNFRSF12A	8441.03	7097.35	9784.71	1.37864	0.46325	1.36063	0.444272	7.36729e-05	0.000973361
NME2	434.385	288.899	579.871	2.00717	1.00517	1.8513	0.888536	7.38164e-05	0.000974255
CMBL	458.288	324.957	591.62	1.82061	0.864425	1.6711	0.740799	7.46985e-05	0.000984844
SLC9A3R2	1998.71	1609.41	2388.01	1.48378	0.569281	1.46006	0.546026	7.47721e-05	0.000984844
PIGW	923.648	1139.88	707.412	0.6206	-0.688265	0.641582	-0.640295	7.51304e-05	0.00098855
DENND4C	925.831	1143.52	708.146	0.619271	-0.691358	0.64621	-0.629925	7.58972e-05	0.000997616
EPT1	2598.8	3081.67	2115.94	0.68662	-0.542416	0.697342	-0.520061	7.70824e-05	0.00101216
USP40	2823.08	3335.93	2310.23	0.692529	-0.530054	0.707675	-0.498841	7.74167e-05	0.00101551
CEP112	776.322	969.256	583.387	0.601891	-0.732425	0.635241	-0.654623	7.77344e-05	0.00101864
PPFIA1	11597.5	13425.8	9769.28	0.727653	-0.458678	0.738805	-0.436735	7.78652e-05	0.00101931
ARL8A	1866.09	1505.77	2226.41	1.47859	0.564222	1.44262	0.528687	7.85084e-05	0.00102564
CEP152	2173.04	2580.89	1765.19	0.683946	-0.548045	0.701078	-0.512353	7.8446e-05	0.00102564
ZDHHC21	582.081	733.311	430.852	0.587543	-0.767235	0.61428	-0.703031	7.86555e-05	0.00102652
CPA4	1861.54	1447	2276.07	1.57296	0.65348	1.51241	0.596853	8.01813e-05	0.00104521
HGS	9090.09	7645.66	10534.5	1.37784	0.462413	1.35735	0.44079	8.02506e-05	0.00104521
KAT2B	1451.36	1753.08	1149.63	0.655776	-0.608725	0.677202	-0.562343	8.13224e-05	0.0010581
COX10-AS1	420.264	544.231	296.298	0.544433	-0.877173	0.595392	-0.748087	8.20945e-05	0.00106706
SPAG16	335.153	442.793	227.513	0.513813	-0.960684	0.576148	-0.795488	8.24135e-05	0.00107013
DPYSL3	16501.6	19018.9	13984.3	0.735286	-0.443622	0.74391	-0.426799	8.26562e-05	0.00107219
PLS1	1307.6	1580.67	1034.52	0.65448	-0.61158	0.676158	-0.564568	8.28474e-05	0.00107359
TIMM23	3852.87	4522.84	3182.89	0.703737	-0.506892	0.7187	-0.476538	8.29853e-05	0.00107429
HEXDC	556.753	709.834	403.673	0.568686	-0.814296	0.615568	-0.700009	8.33516e-05	0.00107795
POU2F2	210.785	127.735	293.835	2.30035	1.20186	1.87822	0.909367	8.36154e-05	0.00108027
AP5B1	4636.59	3862.18	5411.01	1.40103	0.486483	1.37708	0.461617	8.41086e-05	0.00108337
FXYD5	5090.78	4191.8	5989.76	1.42892	0.514929	1.38979	0.474864	8.40592e-05	0.00108337
PTAFR	257.504	350.041	164.967	0.471278	-1.08535	0.552409	-0.856191	8.39888e-05	0.00108337
RAB28	497.715	635.577	359.854	0.566184	-0.820657	0.60929	-0.7148	8.42728e-05	0.0010844
MORF4L2	13767.2	15968	11566.4	0.724349	-0.465243	0.733198	-0.447724	8.46393e-05	0.00108803
WDR11	3771.5	4418.11	3124.88	0.70729	-0.499627	0.719809	-0.474314	8.5358e-05	0.00109617
PHLDA1	6573.04	5360.2	7785.88	1.45253	0.538573	1.40003	0.485459	8.56615e-05	0.00109897
MALT1	1905.04	2288.16	1521.93	0.665133	-0.588285	0.681586	-0.553033	8.69442e-05	0.0011132
WDR35	1039.51	1270.37	808.648	0.636545	-0.651666	0.660482	-0.598408	8.69275e-05	0.0011132
LGALS3BP	17695.7	14765.3	20626.1	1.39692	0.482253	1.36749	0.451535	8.73411e-05	0.00111717
PTCD3	4808.11	5652.05	3964.17	0.701367	-0.511758	0.716434	-0.481094	8.81411e-05	0.00112628
DIP2A	2074.05	2475.28	1672.82	0.675811	-0.565309	0.694223	-0.52653	8.84335e-05	0.00112777
GTF2A1	3865.89	4542.58	3189.2	0.702067	-0.510319	0.69374	-0.527534	8.83498e-05	0.00112777
FAM167A	505.525	649.044	362.005	0.557751	-0.842306	0.606733	-0.720865	8.89582e-05	0.00113334
NFAT5	5282.96	4314.94	6250.97	1.44868	0.534739	1.39268	0.477867	8.92029e-05	0.00113533
DDX27	3233.78	3802.73	2664.84	0.700771	-0.512986	0.715627	-0.482721	8.94756e-05	0.0011369
TXNIP	4341.6	3569.1	5114.1	1.43288	0.518919	1.41049	0.496193	8.95034e-05	0.0011369
LPPR2	1590.26	1263.62	1916.9	1.51699	0.601212	1.46499	0.550888	9.11121e-05	0.00115619
SERTAD1	915.423	697.332	1133.51	1.6255	0.700884	1.54949	0.631791	9.15858e-05	0.00115991
TLE1	1039.36	807.536	1271.18	1.57414	0.654564	1.51423	0.598589	9.14977e-05	0.00115991
PRICKLE2	2513.92	2009.51	3018.33	1.50202	0.586906	1.45161	0.537652	9.1847e-05	0.00116207
COL6A1	15248.2	12642.6	17853.8	1.41219	0.497938	1.39055	0.475652	9.27452e-05	0.00117186
GLI1	46953.9	39917	53990.8	1.35258	0.43571	1.33421	0.415982	9.28032e-05	0.00117186
NUP107	5399.91	6282.96	4516.86	0.718905	-0.476127	0.731271	-0.451521	9.33262e-05	0.0011773
PSTPIP2	1052.18	819.133	1285.22	1.569	0.649846	1.5077	0.592349	9.36008e-05	0.00117961
METRNL	1112.59	850.482	1374.69	1.61637	0.692757	1.5588	0.640435	9.44609e-05	0.00118812
TXNRD3	473.116	607.458	338.773	0.557689	-0.842468	0.605264	-0.724364	9.44405e-05	0.00118812
ASB13	445.529	578.153	312.904	0.541214	-0.88573	0.593652	-0.752311	9.4733e-05	0.00118921
THBD	917.367	704.998	1129.74	1.60247	0.680294	1.53374	0.617054	9.46493e-05	0.00118921
DHX9	20480.7	23642.6	17318.7	0.732522	-0.449056	0.744979	-0.424728	9.49891e-05	0.00119126
THY1	5116.82	4240.55	5993.09	1.41328	0.49905	1.38711	0.472079	9.55456e-05	0.00119707
EMP3	6195.5	5200.96	7190.04	1.38244	0.467222	1.36134	0.44503	9.6895e-05	0.00121279
FLJ10038	377.44	493.324	261.557	0.530194	-0.915409	0.581643	-0.781795	9.71446e-05	0.00121473
IL4R	2232.9	1752.28	2713.52	1.54857	0.630937	1.48367	0.569175	9.80266e-05	0.00122457
CENPE	5861.83	9454.06	2269.61	0.240067	-2.05849	0.485387	-1.04279	9.94718e-05	0.00124021
TMEM237	2123.07	2516.26	1729.87	0.687476	-0.540618	0.704039	-0.506273	9.94659e-05	0.00124021
KIAA1908	330.136	435.458	224.813	0.516268	-0.953807	0.57817	-0.790435	9.98056e-05	0.00124196
SALL1	2189.92	1783.3	2596.54	1.45603	0.542038	1.42171	0.507632	9.97442e-05	0.00124196
GSE1	1454.46	1758.92	1150	0.65381	-0.613056	0.676374	-0.564108	0.000100301	0.00124692
AFG3L2	4213.63	4935.24	3492.01	0.707566	-0.499062	0.723339	-0.467257	0.000100429	0.0012473
ASB6	1922.49	1559.26	2285.72	1.4659	0.551788	1.42997	0.51598	0.000100664	0.00124901
PHRF1	2306.27	1857.84	2754.7	1.48275	0.568271	1.44357	0.529644	0.000101141	0.00125372
NARG2	2648.72	3144.42	2153.03	0.684713	-0.546429	0.698365	-0.517946	0.000102014	0.00126332
ACSL3	5062.6	5905.15	4220.06	0.71464	-0.484711	0.727003	-0.459967	0.000102722	0.00127005
SCAF4	4507.92	3748.43	5267.4	1.40523	0.490804	1.37601	0.460492	0.000102755	0.00127005
B3GALT6	1425.57	1139.23	1711.91	1.5027	0.587553	1.45941	0.545384	0.000103136	0.00127353
GTPBP2	3058.27	3590.24	2526.31	0.70366	-0.507049	0.718109	-0.477725	0.00010443	0.00128827
HIST2H2BF	317.233	427.156	207.31	0.485326	-1.04297	0.556781	-0.844818	0.000104646	0.0012897
KLHL5	4437.69	5197.57	3677.81	0.7076	-0.498993	0.715931	-0.482107	0.00010479	0.00129023
PBX3	1473.26	1772.95	1173.57	0.66193	-0.595248	0.682859	-0.55034	0.000105479	0.00129748
ESCO2	1825.63	2180.56	1470.7	0.674458	-0.5682	0.692868	-0.529347	0.000106724	0.00131153
SPG11	2643.71	3147.51	2139.91	0.679873	-0.556662	0.697828	-0.519057	0.00010687	0.00131206
RNF19B	1313.41	1045.18	1581.65	1.51328	0.59768	1.46835	0.554198	0.000107032	0.0013128
APLF	171.081	241.412	100.749	0.417333	-1.26073	0.527014	-0.924086	0.00010736	0.00131432
STOX1	50.8935	85.2524	16.5346	0.193949	-2.36625	0.487975	-1.03512	0.000107305	0.00131432
MYOF	35544.3	41087.9	30000.6	0.730157	-0.453721	0.742549	-0.429441	0.000108561	0.00132775
USP48	3438.18	4053.11	2823.26	0.696566	-0.521668	0.712915	-0.488197	0.000110287	0.00134758
QRSL1	1478.23	1778.49	1177.96	0.662337	-0.594362	0.683966	-0.548004	0.000110621	0.00135037
TACO1	2250.42	1841.33	2659.51	1.44434	0.530407	1.4122	0.497946	0.000111756	0.00136293
ANAPC7	3309.32	3876.25	2742.4	0.707487	-0.499224	0.721486	-0.470957	0.000112341	0.00136876
MAPK8IP3	3443.45	2719.32	4167.58	1.53258	0.615964	1.50012	0.585076	0.000112725	0.00137215
MRGPRF	8001.91	6587.11	9416.72	1.42957	0.515579	1.40044	0.485884	0.000112896	0.00137293
GET4	1726.4	1391.23	2061.57	1.48183	0.567383	1.44188	0.527949	0.000114364	0.00138947
ADORA2B	1599.7	1288.19	1911.21	1.48364	0.56914	1.44299	0.529058	0.0001149	0.00139333
WDR60	352.75	461.812	243.689	0.52768	-0.922264	0.586961	-0.768663	0.000114804	0.00139333
CRY2	1660.16	1333.31	1987.02	1.49029	0.575595	1.4462	0.532267	0.000115373	0.00139775
KBTBD11	384.384	501.216	267.552	0.533806	-0.905613	0.586539	-0.7697	0.000116224	0.00140674
CAD	5035.99	5861.84	4210.15	0.71823	-0.477482	0.72572	-0.462515	0.000116694	0.00140977
FIZ1	723.823	548.66	898.985	1.63851	0.712384	1.55381	0.635811	0.000116617	0.00140977
TCEA1	10297.3	11907.9	8686.76	0.729499	-0.455023	0.732975	-0.448163	0.000117536	0.0014186
TPM2	12838.5	10876.3	14800.6	1.36081	0.444467	1.34131	0.423643	0.000119491	0.00144085
PPP2R3C	853.331	1060.68	645.985	0.60903	-0.715414	0.637617	-0.649238	0.000120136	0.00144727
RASGRF2	1364.94	1656.33	1073.54	0.648145	-0.625612	0.668324	-0.581381	0.000121962	0.00146788
TRMT61A	1194.14	934.841	1453.43	1.55474	0.63667	1.50821	0.592839	0.000122687	0.00147523
C1S	1455.5	1155.71	1755.3	1.5188	0.602929	1.46713	0.553001	0.000125071	0.00150249
H2AFV	12126	13997	10255.1	0.732666	-0.448772	0.744311	-0.426022	0.000125534	0.00150659
NAP1L1	23829.8	27353.1	20306.5	0.742385	-0.429761	0.751401	-0.412344	0.000125647	0.00150659
NUDT18	132.517	192.629	72.4056	0.375882	-1.41165	0.514489	-0.958789	0.000125987	0.00150926
ATN1	12771.2	10759.5	14782.8	1.37393	0.458306	1.34902	0.431916	0.000126456	0.00151347
FAM65A	4836.08	4026.51	5645.66	1.40212	0.48761	1.37256	0.456869	0.000126657	0.00151446
UBE2J1	3444.06	4030.72	2857.39	0.708905	-0.496336	0.719321	-0.475293	0.000127778	0.00152644
STARD13	2602.73	2145.34	3060.12	1.42641	0.512386	1.39988	0.485299	0.000128088	0.00152873
ERLIN1	6738.96	7794.86	5683.06	0.729078	-0.455855	0.740116	-0.434177	0.000128953	0.00153762
CCNA2	9571.16	11088.4	8053.89	0.726333	-0.461298	0.73782	-0.43866	0.000129422	0.00154177
L3HYPDH	1186.59	941.067	1432.12	1.5218	0.60578	1.47387	0.55961	0.000129936	0.00154647
ATP6V0C	3371.73	2790.59	3952.86	1.4165	0.502327	1.38858	0.47361	0.000130339	0.00154983
NAB1	2406.21	1978.37	2834.06	1.43252	0.518558	1.405	0.490569	0.000130854	0.00155226
PDIA3P	192.681	270.036	115.326	0.427076	-1.22744	0.53494	-0.902551	0.000130725	0.00155226
SUCLG2	3755.88	4392.71	3119.05	0.710052	-0.494004	0.722533	-0.468865	0.000130906	0.00155226
NGLY1	1467.59	1758.24	1176.93	0.66938	-0.579102	0.690673	-0.533926	0.000133017	0.00157584
THNSL2	472.718	604.385	341.05	0.564292	-0.825485	0.611263	-0.710134	0.000133659	0.00158198
CD68	1262.2	1001.66	1522.74	1.52021	0.604273	1.46618	0.552057	0.000134399	0.00158927
ZCCHC11	2870.29	3391.57	2349.01	0.692603	-0.529899	0.709175	-0.495786	0.0001352	0.00159727
USP46	2697.77	2196.99	3198.55	1.45588	0.541892	1.40656	0.492172	0.000137324	0.00162088
HMOX1	383.703	269.97	497.435	1.84256	0.881711	1.67373	0.743063	0.000137715	0.001624
ADRA1B	512.75	375.261	650.239	1.73277	0.793076	1.61298	0.68973	0.000137859	0.00162421
LOC645166	1023.38	793.1	1253.67	1.58072	0.660584	1.50599	0.590717	0.00013867	0.00163085
ZRANB2	3682.76	4289.83	3075.7	0.716976	-0.480003	0.727327	-0.459324	0.000138677	0.00163085
SENP7	1180.91	1438.4	923.425	0.641979	-0.639401	0.659712	-0.600091	0.00013982	0.00164279
HPSE	1313.72	1588.9	1038.55	0.653627	-0.613461	0.673729	-0.56976	0.000140346	0.00164746
NINJ1	885.023	673.198	1096.85	1.62931	0.70426	1.54861	0.630973	0.000140774	0.00165097
IFIT3	820.096	631.004	1009.19	1.59934	0.677473	1.52505	0.608853	0.000142245	0.00166671
LOC730101	1584.15	1889.28	1279.01	0.676984	-0.562807	0.69521	-0.52448	0.000142799	0.00167168
PLD1	567.023	712.722	421.324	0.591148	-0.758408	0.630231	-0.666047	0.000144802	0.00169358
NUDCD2	1501.28	1803.86	1198.7	0.66452	-0.589616	0.677176	-0.562397	0.00014651	0.00171199
PVT1	384.806	271.339	498.272	1.83634	0.876835	1.66899	0.738979	0.000148209	0.00173027
NOC3L	2584.17	3068.54	2099.8	0.684299	-0.547301	0.700018	-0.514536	0.000148634	0.00173365
PDLIM1	8146.05	6873.88	9418.22	1.37015	0.45433	1.34644	0.429153	0.000148808	0.00173411
BCAR3	3646.77	3028.15	4265.39	1.40858	0.494241	1.38488	0.469764	0.000149756	0.00174357
LOC344887	281.183	187.502	374.863	1.99925	0.999456	1.76031	0.815832	0.000150982	0.00175626
MARCKSL1	3496.92	4092.26	2901.58	0.709042	-0.496057	0.723459	-0.467018	0.000151348	0.00175723
P4HA1	3050.26	3568.58	2531.95	0.709513	-0.4951	0.721482	-0.470965	0.000151476	0.00175723
STAG1	4310.95	5169.57	3452.34	0.667819	-0.58247	0.688795	-0.537854	0.00015146	0.00175723
IL6R	3712.62	3095.49	4329.75	1.39873	0.484114	1.37641	0.460915	0.000151961	0.00176126
UCHL5	2670.15	3132.87	2207.43	0.704601	-0.505121	0.71814	-0.477662	0.000152508	0.00176602
ASH2L	3812.88	4438.28	3187.49	0.718182	-0.477579	0.730546	-0.452954	0.000154542	0.00178795
CYCS	9321.86	10712.3	7931.45	0.740409	-0.433606	0.744909	-0.424864	0.000155617	0.00179715
HAUS4	1395.21	1677.6	1112.82	0.663339	-0.592181	0.676463	-0.563918	0.000155483	0.00179715
PI4KA	5567.93	6442.41	4693.45	0.728524	-0.456951	0.735363	-0.443471	0.000156612	0.00180702
PHLDA2	2948.52	2399.01	3498.03	1.45811	0.544104	1.47304	0.558801	0.000156954	0.00180934
KIF5A	1211.37	962.342	1460.41	1.51755	0.601747	1.46636	0.552244	0.000157225	0.00181084
ZMYND8	2924.76	2408.89	3440.63	1.42831	0.514308	1.39683	0.482157	0.000157868	0.00181661
BIRC6	8260.81	9595.73	6925.9	0.721769	-0.470392	0.732044	-0.449997	0.000158441	0.00182158
EEF1A1	418403	478558	358248	0.748598	-0.417737	0.758712	-0.398375	0.000160392	0.00184236
EPM2A	252.896	339.668	166.125	0.489081	-1.03185	0.566637	-0.819502	0.000160536	0.00184236
CPSF1	2645.46	3117.82	2173.11	0.696996	-0.520779	0.710558	-0.492976	0.0001611	0.00184719
DOHH	759.333	582.01	936.656	1.60935	0.686475	1.54353	0.626232	0.000161346	0.00184836
PALMD	404.114	287.495	520.732	1.81127	0.857001	1.65382	0.725805	0.00016192	0.00185328
ZNF23	1847.96	1503.2	2192.72	1.4587	0.544686	1.42358	0.509527	0.000162249	0.00185539
TMEM181	3853.55	4504.99	3202.11	0.710792	-0.492501	0.717917	-0.478111	0.000163386	0.00186673
RFWD3	6735.86	7774.07	5697.64	0.732903	-0.448305	0.741344	-0.431784	0.000166916	0.00190536
FOXF2	5248.27	4321.57	6174.98	1.42888	0.514881	1.37946	0.464108	0.000169256	0.00193036
CYB561	1123.81	880.947	1366.66	1.55136	0.633532	1.49605	0.581155	0.000170798	0.00194106
DENND5A	3171.07	3712.53	2629.61	0.708306	-0.497556	0.724105	-0.465729	0.000170684	0.00194106
NCAPD3	3973.89	4625.3	3322.48	0.718327	-0.477287	0.724306	-0.465329	0.000170556	0.00194106
TSKU	1370.23	1093.67	1646.78	1.50574	0.590473	1.46024	0.54621	0.00017071	0.00194106
RWDD4	1594.64	1896.39	1292.89	0.681764	-0.552655	0.699467	-0.515673	0.000172012	0.00195311
MTA1	2144.46	2539.17	1749.74	0.689099	-0.537216	0.705493	-0.503297	0.000173514	0.00196669
NCS1	3981.81	4689.12	3274.5	0.698318	-0.518044	0.712617	-0.488802	0.000173404	0.00196669
CES2	2203.23	1810.55	2595.92	1.43377	0.519817	1.40193	0.487419	0.000174604	0.00197731
ITGA10	903.551	699.758	1107.34	1.58247	0.662176	1.50642	0.591125	0.000175503	0.00198573
PPP4R4	257.117	344.341	169.892	0.493384	-1.01922	0.569511	-0.812204	0.000175725	0.0019865
IL7R	9183.41	7792.99	10573.8	1.35684	0.44025	1.33825	0.420343	0.000175922	0.00198698
ARHGAP11B	253.016	342.85	163.182	0.475957	-1.0711	0.561671	-0.832202	0.000176152	0.00198782
RPS6KA5	237.374	320.42	154.328	0.481644	-1.05396	0.563663	-0.827096	0.000178303	0.00201033
PML	2581.1	2114.52	3047.69	1.44132	0.527387	1.39927	0.484677	0.000179369	0.00202058
RRP9	1858.89	2198.7	1519.08	0.6909	-0.533451	0.707519	-0.49916	0.000180568	0.0020323
ZNF614	967.675	746.278	1189.07	1.59334	0.672053	1.51761	0.601797	0.000180951	0.00203482
ALG10B	335.181	440.434	229.928	0.52205	-0.93774	0.590196	-0.760734	0.000181307	0.00203526
ANKRD26	1133.91	1369.86	897.948	0.655503	-0.609327	0.675623	-0.56571	0.000181215	0.00203526
MEX3A	522.14	663.915	380.364	0.57291	-0.803619	0.619463	-0.690911	0.000183133	0.00205396
DNAJB11	5414.76	6274.78	4554.75	0.725883	-0.462192	0.73798	-0.438346	0.000184724	0.00207001
ATG2B	1943.86	2327.2	1560.52	0.670556	-0.57657	0.687574	-0.540413	0.000185312	0.00207478
PPM1E	1030.17	1256.61	803.73	0.639603	-0.644751	0.669196	-0.579499	0.000187917	0.00210211
EPHA4	956.434	748.15	1164.72	1.5568	0.63858	1.4935	0.5787	0.000190522	0.00212755
NRD1	13350	15488.3	11211.6	0.723876	-0.466186	0.739874	-0.434649	0.000190443	0.00212755
APOBEC3F	375.414	265.212	485.616	1.83105	0.872671	1.66175	0.7327	0.000191243	0.00213375
REEP3	3850.12	4464.83	3235.41	0.724645	-0.464654	0.732969	-0.448177	0.000191599	0.00213586
HLA-B	28672.2	24020.7	33323.7	1.38729	0.472272	1.3748	0.459224	0.000192592	0.00214507
IL1A	197.076	122.798	271.355	2.20976	1.14389	1.8154	0.860284	0.000193022	0.002148
C1R	2764.34	2243.93	3284.75	1.46384	0.549758	1.42506	0.511018	0.000193198	0.0021481
GCFC2	945.055	1156.03	734.076	0.634995	-0.655183	0.659952	-0.599567	0.000195152	0.00216794
SPATA5L1	848.054	656.944	1039.16	1.58181	0.66158	1.50868	0.593288	0.000196226	0.00217799
QARS	6257.77	7214.12	5301.42	0.734866	-0.444446	0.744657	-0.425353	0.000198696	0.00220194
SHMT1	2012.13	2396.37	1627.88	0.679313	-0.557851	0.682479	-0.551144	0.000198727	0.00220194
KIAA0528	2055.18	2438.69	1671.66	0.685475	-0.544824	0.701795	-0.510879	0.000200633	0.00222114
MAST3	668.543	483.922	853.165	1.76302	0.818051	1.60779	0.685083	0.000201105	0.00222445
FAM149B1	704.975	872.451	537.499	0.61608	-0.698811	0.650369	-0.62067	0.000205885	0.00227536
RBMXL1	1489.86	1774.89	1204.82	0.678812	-0.558915	0.696695	-0.5214	0.000207034	0.0022861
STS	1075.43	1299.06	851.805	0.655706	-0.608879	0.678859	-0.558817	0.000207577	0.00229012
FAM100A	501.417	366.087	636.746	1.73933	0.798529	1.61933	0.695394	0.000208496	0.00229828
SLC2A3	4156.29	3488.2	4824.39	1.38306	0.467862	1.36109	0.444768	0.000209195	0.00230402
SLC22A15	490.85	361.217	620.483	1.71776	0.780525	1.59753	0.675843	0.00020959	0.00230639
ACADSB	1352.27	1616.87	1087.67	0.672703	-0.571959	0.692539	-0.530033	0.000211018	0.00231625
C15orf39	5068.39	4272.44	5864.33	1.3726	0.456906	1.35005	0.433014	0.000210936	0.00231625
CARS2	11069.2	9393.12	12745.3	1.35687	0.440286	1.33572	0.417616	0.000211027	0.00231625
POLR2L	2585.56	2095.14	3075.97	1.46815	0.553996	1.42836	0.514359	0.000212446	0.00232983
C19orf54	605.245	455.172	755.318	1.65941	0.730672	1.56053	0.642034	0.00021288	0.00233061
DUSP7	2411.69	1983.18	2840.2	1.43215	0.518178	1.40377	0.48931	0.000212728	0.00233061
INTS5	2310.06	1901.82	2718.3	1.42931	0.515323	1.39578	0.481074	0.00021334	0.00233365
CD14	239.662	156.395	322.929	2.06482	1.04602	1.76584	0.820358	0.000216591	0.00236318
CLOCK	4416.66	5174.07	3659.25	0.707228	-0.499753	0.712553	-0.488932	0.000216452	0.00236318
SDPR	806.033	610.762	1001.3	1.63943	0.713198	1.54336	0.626073	0.000216238	0.00236318
FAM175A	569.094	712.034	426.155	0.598504	-0.740567	0.633466	-0.658662	0.000217008	0.00236572
ACAD10	591.355	739.448	443.262	0.59945	-0.738288	0.637562	-0.649364	0.000217555	0.00236967
C5orf42	1639.53	1948.05	1331.02	0.683256	-0.549501	0.700233	-0.514092	0.000219998	0.00239222
CBX8	952.24	744.963	1159.52	1.55648	0.638284	1.49483	0.579977	0.000219946	0.00239222
BBS7	902.09	1098.21	705.976	0.642845	-0.637457	0.669933	-0.57791	0.000220497	0.00239563
LARS	11882.2	13722.5	10041.9	0.731779	-0.450519	0.745852	-0.423039	0.000220805	0.00239693
FADS2	4939.66	5710.19	4169.14	0.730123	-0.453789	0.742033	-0.430445	0.000221685	0.00240446
FLJ39653	108.041	55.9516	160.13	2.86193	1.51699	1.9345	0.951962	0.000222503	0.0024113
CCNA1	112.919	167.837	58.002	0.345586	-1.53288	0.514802	-0.95791	0.00022353	0.00242038
EDN1	1234.1	985.611	1482.58	1.50422	0.589019	1.45891	0.544891	0.000225966	0.0024447
PDGFRA	1098.82	854.001	1343.63	1.57334	0.653828	1.49638	0.581478	0.000226639	0.00244991
FST	1476.2	1175.11	1777.3	1.51245	0.596891	1.45027	0.536325	0.000227032	0.0024521
AASS	2169.61	2551.35	1787.87	0.700752	-0.513023	0.714446	-0.485104	0.000227283	0.00245275
DUSP10	632.545	479.484	785.607	1.63844	0.712325	1.54795	0.63036	0.000228131	0.00245394
PIBF1	865.685	1068.92	662.454	0.619743	-0.690257	0.654581	-0.611356	0.000227943	0.00245394
RXRA	3521.88	2902.61	4141.15	1.4267	0.512683	1.39326	0.47846	0.00022854	0.00245394
SH3RF2	2939.75	2453.24	3426.26	1.39662	0.481944	1.37535	0.459803	0.000228403	0.00245394
SLC39A1	7761.3	6519.82	9002.77	1.38083	0.465538	1.35054	0.433539	0.000228417	0.00245394
SP4	809.775	996.154	623.395	0.625802	-0.676222	0.647782	-0.626419	0.000228139	0.00245394
HEXB	11286.6	13000.1	9573.01	0.736379	-0.441479	0.747176	-0.42048	0.000231384	0.00248032
SLC25A30	3115.97	2525.52	3706.41	1.46759	0.553444	1.41053	0.496242	0.000231302	0.00248032
USP45	659.536	814.476	504.597	0.619536	-0.69074	0.648483	-0.624859	0.000233447	0.00250036
FBXO21	2711.34	3166.56	2256.12	0.712485	-0.489069	0.726733	-0.460502	0.000236577	0.00253177
NCOA6	3297.5	3867.23	2727.78	0.705358	-0.503572	0.725025	-0.463897	0.000237199	0.0025342
PREPL	3651.85	4237.42	3066.28	0.72362	-0.466697	0.735786	-0.442642	0.000237051	0.0025342
PRKCA	9894.86	11348.1	8441.61	0.743878	-0.426861	0.754269	-0.40685	0.000242615	0.00258991
CEBPB	648.541	494.711	802.37	1.62189	0.69768	1.54069	0.623572	0.000244029	0.00260284
NMU	185.566	257.136	113.997	0.443332	-1.17354	0.547873	-0.868087	0.000244896	0.00260992
CD81	13305	11331.8	15278.2	1.34825	0.431093	1.32501	0.406005	0.000246019	0.00261972
LRRC14	1958.64	1609.43	2307.86	1.43396	0.520006	1.40028	0.485714	0.00024765	0.0026349
CPSF2	4870.05	5673.72	4066.38	0.716703	-0.480552	0.726675	-0.460618	0.000249239	0.0026496
SYNPO	2535.48	2074.76	2996.19	1.44411	0.53018	1.41436	0.50015	0.000252982	0.00268717
PAG1	1110.64	884.669	1336.62	1.51087	0.595376	1.46399	0.549907	0.000253476	0.00269019
DNAJC13	6637.1	7752.49	5521.72	0.712252	-0.48954	0.72774	-0.458504	0.000254	0.00269353
SRGAP1	2159.12	1782.92	2535.32	1.42201	0.507928	1.38997	0.475056	0.000254417	0.00269573
EEA1	2991.26	3504.35	2478.17	0.707168	-0.499875	0.710078	-0.49395	0.000255097	0.00269683
MBNL3	548.042	684.987	411.096	0.600151	-0.736602	0.638339	-0.647605	0.000255151	0.00269683
PRR12	2235.85	1819.57	2652.14	1.45756	0.543559	1.41935	0.505235	0.000254798	0.00269683
HERC2	8064.18	9252.19	6876.18	0.743195	-0.428188	0.752765	-0.409728	0.00025719	0.00271615
RFWD2	2078.65	2454.41	1702.9	0.69381	-0.527387	0.714008	-0.485989	0.000260322	0.00274697
CTDSPL	3521.77	4091.42	2952.13	0.721543	-0.470843	0.734188	-0.445778	0.000263039	0.00277335
DLC1	12653.6	10794.4	14512.7	1.34446	0.427032	1.32907	0.410421	0.000266633	0.00280488
NLRC5	1976.63	1627.76	2325.49	1.42864	0.514645	1.40131	0.486778	0.000266903	0.00280488
TROAP	3516.93	4124.3	2909.55	0.705465	-0.503353	0.726295	-0.461372	0.000266811	0.00280488
ZNF703	400.071	277.7	522.442	1.88132	0.911743	1.70432	0.769193	0.000266343	0.00280488
FLVCR2	183.089	113.748	252.429	2.21919	1.15003	1.80732	0.85385	0.000267536	0.00280924
IDH3A	3964.19	4593.94	3334.44	0.725834	-0.462289	0.738054	-0.438202	0.000269327	0.00282574
EMC10	3734.86	3099.6	4370.12	1.4099	0.495592	1.38752	0.472506	0.000270688	0.0028377
GRN	14002.2	11843.3	16161.1	1.36458	0.448455	1.33908	0.421245	0.000272289	0.00285205
MAP2K3	3154.65	2628.72	3680.58	1.40014	0.485574	1.37013	0.454308	0.000272502	0.00285205
CYFIP1	7370.05	8465.04	6275.05	0.74129	-0.431891	0.750886	-0.413333	0.000273891	0.00286425
C1QTNF6	1265.25	1011.9	1518.59	1.50073	0.585669	1.45548	0.541499	0.000274452	0.00286531
PRKAA1	5508.46	6338.54	4678.38	0.738085	-0.438141	0.747325	-0.420192	0.000274314	0.00286531
RUFY2	1190.74	945.473	1436	1.51881	0.602945	1.45401	0.540033	0.000274661	0.00286531
ELL2	4423.96	3734.43	5113.49	1.36928	0.453419	1.34626	0.428955	0.000275117	0.00286774
MED21	1317.57	1570.65	1064.5	0.677743	-0.56119	0.692669	-0.529762	0.000279586	0.00290959
ONECUT2	403.993	516.959	291.028	0.562962	-0.828891	0.615292	-0.700657	0.000279501	0.00290959
NCR3LG1	891.077	1082.2	699.954	0.646788	-0.628636	0.6743	-0.568539	0.00028143	0.00292642
FAM176B	405.453	294.364	516.542	1.75477	0.811284	1.64338	0.716668	0.000282393	0.00293405
CEP97	1714.94	2040.79	1389.09	0.680663	-0.554987	0.700681	-0.51317	0.000283082	0.00293884
CDK14	2920.8	3399.95	2441.64	0.718141	-0.477661	0.731361	-0.451345	0.000288915	0.00299214
HPRT1	2610.47	3048.14	2172.8	0.712827	-0.488377	0.727453	-0.459073	0.000288505	0.00299214
IWS1	4045	4690.59	3399.41	0.72473	-0.464484	0.739358	-0.435655	0.000288874	0.00299214
GK5	1812.27	2134.74	1489.8	0.697881	-0.518947	0.711544	-0.490976	0.000290583	0.00300699
GOT1	4629.09	5378.67	3879.52	0.72128	-0.471368	0.738511	-0.437308	0.000292438	0.00302374
CKS2	3249.03	3830.91	2667.14	0.696218	-0.52239	0.712117	-0.489814	0.000293832	0.00303327
IPO4	2566.53	2994.85	2138.2	0.713959	-0.486086	0.728545	-0.45691	0.000293656	0.00303327
ACLY	14953.1	17092.2	12814.1	0.749705	-0.415606	0.760411	-0.395149	0.000294277	0.00303543
CLIP4	1388.96	1652.28	1125.65	0.681272	-0.553697	0.701917	-0.510627	0.00029678	0.00305879
LRRTM2	182.654	113.762	251.545	2.21115	1.1448	1.80007	0.84805	0.000297553	0.0030643
SKIV2L2	4650.97	5448.65	3853.28	0.7072	-0.499809	0.725158	-0.463634	0.000298125	0.00306773
NES	9847.28	8332.15	11362.4	1.36368	0.447506	1.33061	0.412091	0.000300126	0.00308434
RTTN	2758.5	3210.14	2306.85	0.718613	-0.476714	0.728598	-0.456805	0.00030022	0.00308434
ATIC	5664.19	6514.56	4813.81	0.738931	-0.436489	0.749479	-0.41604	0.000300497	0.00308472
VAC14	2108.28	2471.96	1744.61	0.705757	-0.502756	0.72162	-0.470689	0.000301184	0.0030893
STOM	8974.18	7675.81	10272.6	1.3383	0.420403	1.32112	0.40176	0.000305625	0.00313235
P2RX1	547.128	682.088	412.168	0.604273	-0.726727	0.641739	-0.639942	0.000307608	0.00314971
RNF152	408.41	296.074	520.746	1.75884	0.814621	1.61503	0.691557	0.000307809	0.00314971
KIF5B	28115.9	32586.6	23645.1	0.72561	-0.462734	0.729899	-0.454231	0.000309336	0.00316281
C4orf27	1201.77	1447.62	955.911	0.660333	-0.598734	0.682237	-0.551656	0.000309776	0.00316479
PPP3CB	2805.91	3349.64	2262.19	0.675352	-0.566288	0.68515	-0.545508	0.000312463	0.00318971
HRAS	1439.45	1151.7	1727.2	1.4997	0.584677	1.43923	0.525298	0.000314448	0.00320742
ADCY3	2566.27	3059.78	2072.76	0.677423	-0.561872	0.676901	-0.562983	0.000316553	0.00322633
LOC150381	141.812	82.9042	200.719	2.4211	1.27566	1.85118	0.888447	0.000320462	0.00326358
TRNT1	967.443	1170.61	764.278	0.65289	-0.615088	0.674267	-0.568608	0.000321391	0.00327044
FTL	50235	42825.2	57644.7	1.34605	0.428728	1.32289	0.403693	0.000323009	0.00328352
NDUFB7	2582.48	2111.98	3052.99	1.44556	0.531626	1.42113	0.507038	0.000323187	0.00328352
MGRN1	2301.52	1877.42	2725.63	1.4518	0.537841	1.41675	0.502582	0.000323884	0.003288
TMEM245	8396.82	9647.7	7145.94	0.740689	-0.43306	0.748462	-0.417999	0.000324672	0.00329339
ANO7	296.734	203.231	390.238	1.92017	0.941234	1.69974	0.765316	0.000326607	0.00331041
PAICS	17174.2	19570.3	14778	0.755128	-0.405208	0.762571	-0.391056	0.000327467	0.0033165
ARMCX6	1828.45	1502.36	2154.54	1.43411	0.520154	1.39887	0.484266	0.000329844	0.00333795
ADSS	3151.2	3668.68	2633.71	0.717891	-0.478164	0.730546	-0.452953	0.000333192	0.00336917
PEA15	30015	25898.1	34131.8	1.31793	0.398273	1.30315	0.382008	0.00033504	0.00338519
FAM174A	601.923	457.772	746.074	1.6298	0.704691	1.53731	0.620407	0.000338914	0.00341896
KATNB1	851.155	1038.62	663.69	0.639011	-0.646087	0.665173	-0.588199	0.000338901	0.00341896
PLGRKT	554.979	697.005	412.953	0.592468	-0.755192	0.636994	-0.650649	0.000339763	0.00342483
VPS13D	3535.89	4104.39	2967.38	0.722978	-0.467976	0.737953	-0.438398	0.00034034	0.00342796
HMGN5	460.889	580.835	340.943	0.586987	-0.768598	0.630144	-0.666247	0.000341037	0.00343229
ZNF205	572.687	432.859	712.515	1.64607	0.719024	1.55504	0.636948	0.000343583	0.0034552
POC1B	1358.02	1616.38	1099.66	0.680323	-0.555709	0.695806	-0.523242	0.000343902	0.0034557
ATP11C	2356.68	2753.47	1959.89	0.711789	-0.490478	0.723483	-0.466968	0.000346684	0.00347758
EPB41L2	13283.1	15147.5	11418.7	0.753835	-0.407678	0.762895	-0.390444	0.000346891	0.00347758
PIK3CB	2516.36	2949.06	2083.67	0.706553	-0.501131	0.72162	-0.470688	0.000346835	0.00347758
HSPD1	36915.1	42385.9	31444.2	0.741857	-0.430788	0.756936	-0.401756	0.000348465	0.00348519
MYADM	9678.88	8300.17	11057.6	1.33221	0.413826	1.31926	0.399734	0.000348103	0.00348519
PRPF4B	5294.45	6183.7	4405.19	0.712387	-0.489267	0.722858	-0.468216	0.000348216	0.00348519
BAZ1B	12177.6	13932.3	10422.8	0.748104	-0.41869	0.759872	-0.396172	0.000351443	0.00350678
FOXD2	667.857	513.673	822.041	1.60032	0.678361	1.52368	0.607556	0.000351313	0.00350678
ROCK2	7142.51	8361.98	5923.03	0.708329	-0.497509	0.716561	-0.480838	0.000351085	0.00350678
AHDC1	992.177	760.115	1224.24	1.6106	0.687594	1.5354	0.618617	0.000352155	0.00351116
SF3A2	4206.86	3399.35	5014.36	1.47509	0.560807	1.42353	0.509473	0.000356125	0.00354799
AP3B1	5863.75	6794.41	4933.08	0.726049	-0.46186	0.744303	-0.426038	0.000357697	0.00356089
GLS	5069.74	5838.45	4301.03	0.736674	-0.440902	0.72994	-0.45415	0.000358254	0.00356091
NCKAP1	16005.4	18432.3	13578.5	0.736668	-0.440913	0.742293	-0.42994	0.000358034	0.00356091
CLTB	3978.26	3306.8	4649.72	1.40611	0.491707	1.37614	0.460627	0.000360157	0.00357705
KIAA1143	2663.76	3099.21	2228.31	0.718995	-0.475947	0.732757	-0.448592	0.000361042	0.00358308
PKNOX1	1686.72	2000.96	1372.47	0.685902	-0.543925	0.706541	-0.501154	0.000364079	0.00361042
GGT7	1397.78	1124.02	1671.54	1.48711	0.572508	1.44012	0.526194	0.000364634	0.0036131
MOB3A	2155.16	1784.68	2525.64	1.41518	0.500982	1.38653	0.471476	0.000365193	0.0036131
TRAF4	1979.68	1601.48	2357.89	1.47232	0.558089	1.4175	0.503353	0.000364937	0.0036131
RBBP7	9754.17	11144.6	8363.71	0.750471	-0.414132	0.760633	-0.394728	0.000366596	0.00362419
ID3	8235.96	7006.81	9465.12	1.35085	0.433864	1.34865	0.431511	0.000367967	0.00362936
STK39	2233.41	2612.56	1854.25	0.709746	-0.494626	0.725413	-0.463126	0.0003679	0.00362936
ZAK	10932	12529.9	9334.11	0.744947	-0.424791	0.754352	-0.406691	0.000367434	0.00362936
BCL2L2	2925.42	2456.41	3394.44	1.38187	0.466624	1.35833	0.441832	0.00036871	0.00363391
ATP2C1	10683.8	12246.1	9121.6	0.744857	-0.424964	0.754885	-0.405672	0.00036962	0.00363729
GAL3ST4	203.591	131.199	275.983	2.10355	1.07283	1.75954	0.8152	0.000369583	0.00363729
PIK3R4	2508.74	2927.11	2090.38	0.714145	-0.485712	0.729781	-0.454464	0.000372027	0.00365817
C14orf93	488.095	364.009	612.18	1.68177	0.749981	1.56851	0.649391	0.000373815	0.00367294
RALGPS1	230.013	307.582	152.445	0.495623	-1.01268	0.578299	-0.790112	0.000375162	0.00368336
SQLE	2737.68	3204.42	2270.94	0.708692	-0.49677	0.717666	-0.478615	0.000376202	0.00369075
ALDH7A1	6263.73	7180.63	5346.82	0.744617	-0.425429	0.755008	-0.405435	0.000377906	0.00370463
SERP1	3368.69	3913.9	2823.49	0.721401	-0.471127	0.719466	-0.475002	0.000379215	0.00371463
EFTUD1	1429.88	1692.67	1167.09	0.689501	-0.536376	0.70836	-0.497446	0.000385713	0.0037754
RIOK3	3816.2	3185.02	4447.38	1.39634	0.481651	1.36379	0.447622	0.000386631	0.00378151
PISD	1438.12	1167.71	1708.53	1.46315	0.549081	1.4179	0.503757	0.000387583	0.00378793
ARHGAP10	1771.12	2096.05	1446.2	0.689963	-0.535409	0.712622	-0.488791	0.000388861	0.00379753
TPCN1	1332.71	1581.75	1083.67	0.685109	-0.545594	0.704234	-0.505873	0.000390918	0.00381472
CCDC124	2592.71	2126.12	3059.3	1.43891	0.524979	1.41618	0.502	0.000394519	0.00384694
SMNDC1	2642.4	2169.79	3115.02	1.43564	0.521689	1.38445	0.46931	0.000396082	0.00385925
ALPK1	677.643	833.682	521.603	0.625663	-0.676543	0.660977	-0.597329	0.00039739	0.00386905
RHBDL3	218.504	299.684	137.324	0.458228	-1.12586	0.55673	-0.844949	0.000399283	0.00388454
CEP89	820.115	995.24	644.989	0.648075	-0.625768	0.674421	-0.568279	0.000401251	0.00390073
PPL	206.329	279.815	132.844	0.474754	-1.07475	0.567181	-0.818119	0.000402687	0.00390877
TMEM38B	1797.94	2135.69	1460.18	0.683706	-0.548553	0.705891	-0.502482	0.000402551	0.00390877
ZNF428	1161.73	934.064	1389.39	1.48747	0.57286	1.45377	0.539802	0.000404646	0.00392483
ARL4C	3204.25	2664.01	3744.5	1.40559	0.491172	1.36409	0.447938	0.000405297	0.00392817
AHCYL2	1086.8	1302.01	871.598	0.669425	-0.579006	0.691349	-0.532514	0.000406525	0.0039371
COL6A2	21484.6	18213.1	24756	1.35924	0.4428	1.3419	0.424277	0.000407517	0.00394373
NOTCH2NL	1571.23	1855.77	1286.69	0.693349	-0.528346	0.710463	-0.493169	0.000409326	0.00395826
RPUSD1	1228.4	980.636	1476.16	1.50531	0.590058	1.46705	0.552919	0.000409704	0.00395893
C16orf72	4119.59	3368.99	4870.18	1.44559	0.53166	1.38341	0.46823	0.000411166	0.00397007
USP35	334.845	237.765	431.925	1.8166	0.861244	1.6398	0.713522	0.000411547	0.00397076
TUBB4B	31218	35451.9	26984.1	0.761147	-0.393753	0.768552	-0.379785	0.000414648	0.00399768
PITX1	1040.46	819.76	1261.16	1.53845	0.621478	1.50372	0.588534	0.000416956	0.00401691
NBPF3	2642.61	3087.9	2197.32	0.71159	-0.490881	0.728297	-0.457402	0.00041825	0.00402637
TP53BP1	4318.78	4987.43	3650.13	0.731865	-0.450351	0.745766	-0.423205	0.000419438	0.00403478
C2CD3	1210.9	1440.62	981.184	0.681086	-0.554091	0.700784	-0.512959	0.000420155	0.00403689
USP14	7282.65	8376.16	6189.15	0.7389	-0.436549	0.750568	-0.413946	0.000420287	0.00403689
UBTD1	645.573	497.766	793.38	1.59388	0.672545	1.51572	0.6	0.000421364	0.00404421
C8orf40	587.32	727.73	446.91	0.614115	-0.703418	0.650696	-0.619945	0.000422433	0.00405145
BRD7	4714.98	5459.24	3970.72	0.727339	-0.4593	0.744412	-0.425827	0.000424507	0.00406526
COPA	13812	15755.2	11868.7	0.753321	-0.408664	0.764134	-0.388102	0.000424428	0.00406526
ZNF142	2087.47	1719.93	2455	1.42738	0.513373	1.38553	0.47044	0.000426216	0.00407859
VASP	5672.29	4833.52	6511.06	1.34706	0.429818	1.32964	0.411037	0.000428991	0.00410209
ARID5B	4344.58	3686.99	5002.17	1.35671	0.440112	1.33951	0.421708	0.000432302	0.00413067
ERCC3	3646.44	4206.48	3086.39	0.733723	-0.446692	0.744525	-0.425609	0.000432995	0.00413422
SLC39A8	2089.83	2443.97	1735.69	0.710191	-0.49372	0.725631	-0.462692	0.000435111	0.00415133
ISOC1	2930.49	3403	2457.97	0.722294	-0.469341	0.737307	-0.439663	0.00043683	0.00416464
GRIPAP1	1730.79	2033.13	1428.44	0.702582	-0.509262	0.71872	-0.476498	0.000442465	0.00421523
TARBP1	1372.54	1635.77	1109.31	0.678161	-0.560301	0.699801	-0.514983	0.000445201	0.00423816
GLIS2	503.66	378.235	629.086	1.66321	0.733972	1.55456	0.636505	0.000448477	0.00426618
MEMO1	1567.47	1850.57	1284.38	0.694045	-0.526898	0.71197	-0.490112	0.000449456	0.00427233
TIPRL	3641.41	4251.87	3030.95	0.712853	-0.488324	0.718985	-0.475967	0.000454375	0.00431589
ADAM10	7298.49	8382.14	6214.85	0.74144	-0.431599	0.75162	-0.411924	0.000455481	0.0043232
PTPN11	13391.1	15373.5	11408.8	0.742107	-0.430301	0.750654	-0.41378	0.000459709	0.0043601
PTGES	280.051	191.094	369.008	1.93103	0.949368	1.68341	0.75139	0.000460521	0.00436458
NXT2	644.574	790.116	499.032	0.631594	-0.662931	0.662072	-0.594939	0.000466161	0.00441477
KIAA0101	2231.74	2653.61	1809.86	0.682035	-0.552081	0.703311	-0.507764	0.000468186	0.00443069
CLN8	4026.87	3412.64	4641.1	1.35997	0.443579	1.34111	0.423424	0.000472309	0.00446641
WDR52	248.229	328.265	168.192	0.512367	-0.964751	0.589483	-0.762477	0.000474587	0.00448465
IQCB1	1294.83	1535.68	1053.97	0.68632	-0.543048	0.706805	-0.500616	0.00047687	0.00450291
BTG2	774.447	324.458	1224.44	3.77379	1.91601	1.91396	0.936561	0.000477289	0.00450356
ARSE	379.241	274.417	484.064	1.76397	0.818828	1.60927	0.686403	0.0004825	0.00454605
HMGCS1	3148.87	3646.63	2651.1	0.727	-0.459973	0.734391	-0.44538	0.000482447	0.00454605
ANKS6	1565.72	1847.2	1284.23	0.695229	-0.52444	0.710977	-0.492125	0.000483758	0.00455456
PET112	1018.03	1219.91	816.151	0.669027	-0.579864	0.693574	-0.527878	0.000484493	0.00455814
TAF2	3219.95	3732.45	2707.45	0.725381	-0.463188	0.737915	-0.438474	0.000488456	0.00459206
TMEM185B	7653.27	6535.04	8771.5	1.34223	0.424627	1.32126	0.401918	0.000489915	0.0046024
IL28RA	382.548	266.252	498.845	1.87358	0.905799	1.64357	0.716837	0.000491733	0.00461611
ZNF318	3234.44	3750.21	2718.67	0.724938	-0.46407	0.741508	-0.431465	0.000495202	0.00464527
UEVLD	578.518	718.138	438.897	0.61116	-0.710378	0.646235	-0.62987	0.000496448	0.00465062
ZNF593	609.627	468.376	750.878	1.60315	0.680912	1.52121	0.605223	0.000496496	0.00465062
MDM1	847.348	1023.18	671.511	0.656295	-0.607583	0.682983	-0.550079	0.000497577	0.00465735
IRF2BPL	925.382	737.827	1112.94	1.5084	0.593018	1.45967	0.545644	0.000502669	0.00470158
NPTX2	5007.01	5780.61	4233.4	0.732344	-0.449406	0.747195	-0.420443	0.000511933	0.00478475
FAM127A	4812.11	4078.49	5545.72	1.35975	0.443339	1.33557	0.417456	0.000513078	0.00479196
NDUFA13	4574.82	3874.5	5275.14	1.3615	0.445199	1.33456	0.416362	0.000516888	0.00482404
SLC14A1	1905.67	1583.7	2227.65	1.40661	0.492222	1.37596	0.460439	0.000517549	0.0048267
ERO1L	3860.92	4458.73	3263.1	0.731847	-0.450387	0.738367	-0.43759	0.00051872	0.00483141
XRCC3	1465.21	1145.17	1785.25	1.55895	0.640571	1.47632	0.562004	0.000518807	0.00483141
PSAT1	1883.82	2207.89	1559.75	0.706445	-0.501351	0.723875	-0.466187	0.00052085	0.00484692
MYL6	57545.8	49984.9	65106.7	1.30253	0.381313	1.2888	0.366026	0.000521586	0.00484866
PTGES3	15899.9	18341.1	13458.6	0.733794	-0.446553	0.735835	-0.442546	0.000521791	0.00484866
CBX3	11367.9	13006.8	9728.91	0.747986	-0.418917	0.75222	-0.410773	0.000526474	0.00488863
DAPK3	3095.72	2615.93	3575.51	1.36682	0.450824	1.34392	0.426451	0.000530924	0.00492284
NUP205	10142.1	11549.5	8734.68	0.75628	-0.403008	0.766731	-0.383208	0.000530658	0.00492284
SHC3	234.144	312.26	156.029	0.499676	-1.00094	0.584767	-0.774065	0.000536941	0.00497503
HLA-A	6105.05	5182.58	7027.53	1.35599	0.439348	1.34017	0.422414	0.000537562	0.0049772
SLC25A38	2261.67	1893.2	2630.14	1.38926	0.474314	1.3624	0.446147	0.000538202	0.00497953
RARG	1145.3	924.374	1366.23	1.478	0.563651	1.42727	0.513259	0.000539611	0.00498538
TARDBP	12379.5	14103.4	10655.7	0.75554	-0.40442	0.764956	-0.386551	0.00053924	0.00498538
SLC1A7	146.96	205.09	88.831	0.433132	-1.20712	0.556029	-0.846768	0.000540578	0.00499072
MAGT1	6199.04	7092.14	5305.95	0.748145	-0.418611	0.755136	-0.405191	0.000541631	0.00499685
NUDT14	1007.67	800.967	1214.37	1.51614	0.600399	1.45461	0.540636	0.000542756	0.00500364
GPD2	6855.02	7833.27	5876.78	0.750233	-0.414589	0.761487	-0.393109	0.00054355	0.00500737
SLC16A7	750.359	908.739	591.979	0.651429	-0.61832	0.667199	-0.583812	0.00054421	0.00500985
SEMA5A	2638.55	3060.2	2216.9	0.724428	-0.465085	0.736573	-0.4411	0.000544994	0.00500989
ZMYM2	2659.1	3085.52	2232.69	0.723604	-0.466728	0.736122	-0.441984	0.000544987	0.00500989
DOK1	1161.26	942.13	1380.39	1.46518	0.551078	1.42075	0.506657	0.000548556	0.00503902
FAM53C	4512.39	3844.04	5180.74	1.34773	0.430535	1.32632	0.407424	0.000552027	0.00506728
DISP1	726.849	567.345	886.354	1.56228	0.643656	1.49515	0.580293	0.000553069	0.00507323
EPS15	2999.31	3520.63	2477.98	0.703847	-0.506667	0.720735	-0.472459	0.000555117	0.00508838
SLC28A3	89.6801	46.2571	133.103	2.87747	1.5248	1.87531	0.907131	0.00055654	0.00509717
ZNHIT2	356.644	257.115	456.172	1.77419	0.827161	1.63431	0.708682	0.00055687	0.00509717
ESM1	369.438	266.284	472.591	1.77476	0.827626	1.61756	0.693824	0.000557748	0.00510156
LARP1B	1037.85	1239.6	836.113	0.674504	-0.568101	0.697327	-0.520092	0.000564572	0.00516031
C10orf10	173.58	109.084	238.075	2.18249	1.12598	1.76942	0.823277	0.00056539	0.00516411
ABHD4	1678.57	1365.71	1991.43	1.45816	0.544153	1.41114	0.496866	0.000568402	0.0051724
BRAF	405.85	513.604	298.095	0.580398	-0.784887	0.631291	-0.663623	0.000568715	0.0051724
HMGN2	49458.4	56086.4	42830.4	0.763649	-0.389018	0.774667	-0.368353	0.000567277	0.0051724
SNAPC2	850.185	668.897	1031.47	1.54205	0.624848	1.47424	0.559967	0.000568499	0.0051724
TTC7B	2001.48	2334.18	1668.78	0.714931	-0.484124	0.729874	-0.45428	0.000567749	0.0051724
UPF1	7864.2	6743.11	8985.28	1.33251	0.414148	1.3128	0.392645	0.000568236	0.0051724
STAU1	7682.45	8771.99	6592.91	0.751586	-0.411989	0.762635	-0.390936	0.000569949	0.00517996
UGGT1	11120.7	12639.8	9601.6	0.759633	-0.396626	0.76895	-0.379038	0.000571011	0.00518595
KIF20A	12162.5	18149.5	6175.39	0.340251	-1.55533	0.533041	-0.907681	0.000571652	0.00518809
AKAP7	252.728	332.388	173.068	0.520682	-0.941526	0.595771	-0.747169	0.000572572	0.00519277
FILIP1L	1584.72	1302.06	1867.37	1.43417	0.520216	1.40115	0.486611	0.000579001	0.00524737
PI4KB	5966.66	5109.64	6823.68	1.33545	0.417331	1.31489	0.394945	0.000583543	0.00528108
TIMELESS	4580.24	5288.74	3871.75	0.732075	-0.449936	0.730645	-0.452757	0.000583231	0.00528108
BAK1	2834.21	2388.01	3280.42	1.37371	0.458074	1.34682	0.429559	0.000584559	0.00528656
SLC25A43	1079.86	1289.49	870.231	0.674866	-0.567326	0.696606	-0.521584	0.000592634	0.00535204
WDR91	1387.29	1129.05	1645.52	1.45744	0.543436	1.41061	0.496316	0.000592345	0.00535204
KDELC1	4546.52	5212.37	3880.67	0.744512	-0.425634	0.755548	-0.404405	0.000593482	0.00535594
MTOR	8293.01	9462.53	7123.48	0.752809	-0.409644	0.764886	-0.386683	0.000594719	0.00536333
PKDCC	2346.5	1968.26	2724.74	1.38434	0.4692	1.35792	0.441401	0.000596422	0.00537491
MED20	2683.06	2251.26	3114.86	1.3836	0.468432	1.36086	0.444516	0.000601254	0.00541466
BASP1	12433.9	10772.7	14095	1.3084	0.387807	1.29835	0.376675	0.000603815	0.00543264
PRAF2	528.095	661.4	394.79	0.5969	-0.744438	0.641591	-0.640274	0.000604097	0.00543264
ALDH1L2	87.4683	129.9	45.0368	0.346704	-1.52822	0.534962	-0.902493	0.000605586	0.00544223
RPLP2	9209.44	7938.23	10480.7	1.32028	0.400839	1.30402	0.382962	0.000609088	0.00546986
SLC35A4	12154.1	10499.1	13809.1	1.31527	0.395354	1.29773	0.375991	0.000613191	0.00550287
FADS1	8662.26	9912.64	7411.89	0.747721	-0.419428	0.756137	-0.403281	0.000615932	0.00552361
TSPAN31	12851.7	10846.8	14856.5	1.36967	0.453828	1.33859	0.420716	0.000616472	0.00552459
EPN1	4834.17	4037.39	5630.94	1.3947	0.479951	1.36366	0.447487	0.000617212	0.00552498
TTC27	1703.65	2009.91	1397.4	0.695255	-0.524387	0.716167	-0.481633	0.000617376	0.00552498
NUP85	5046.82	5819.79	4273.84	0.734362	-0.445436	0.735733	-0.442746	0.000619006	0.0055357
JDP2	854.161	674.003	1034.32	1.53459	0.617853	1.47163	0.557412	0.000624954	0.00558501
AMPH	1190.38	1419.03	961.733	0.677742	-0.561192	0.696685	-0.521421	0.000627531	0.00560414
EFR3B	171.59	235.6	107.581	0.456626	-1.13092	0.567812	-0.816514	0.00062959	0.00561862
BTBD2	1823.14	2170.77	1475.51	0.679718	-0.556992	0.705101	-0.504099	0.00063142	0.00562713
UBR5	9749.71	11215.1	8284.33	0.738678	-0.436982	0.751987	-0.41122	0.000631051	0.00562713
BRD1	2616.26	2203.82	3028.7	1.37429	0.45869	1.3512	0.434245	0.00063867	0.0056878
HDAC5	3365.47	2805.3	3925.63	1.39936	0.484765	1.38104	0.465754	0.000640555	0.00570063
TOB2	2813.03	2375.7	3250.37	1.36817	0.452249	1.34858	0.431446	0.000641449	0.00570463
BSG	19702.4	16880.1	22524.7	1.33439	0.416182	1.31162	0.391349	0.000643788	0.00572147
JPH2	1141.67	924.058	1359.27	1.47098	0.556779	1.42116	0.507068	0.000644953	0.00572786
RPLP1	36558.8	31503.8	41613.8	1.32091	0.401534	1.30369	0.382599	0.000645904	0.00573234
MELK	2596.51	3005.31	2187.71	0.72795	-0.458089	0.74235	-0.429828	0.000647422	0.00574185
IFITM3	7421.01	6390.42	8451.6	1.32254	0.403314	1.30508	0.384133	0.000650622	0.00576624
MXRA5	56.0203	89.3749	22.6658	0.253603	-1.97935	0.531159	-0.912785	0.000653898	0.00579128
TEX10	2373.04	2753.67	1992.42	0.723552	-0.466831	0.738925	-0.4365	0.000657508	0.00581924
HMGB2	14953	16945.7	12960.3	0.764816	-0.386816	0.773895	-0.36979	0.000661371	0.0058494
TARS	4321.71	4989.67	3653.75	0.732262	-0.449567	0.748608	-0.417718	0.000663224	0.00586175
SLC35E4	329.953	235.431	424.475	1.80297	0.850378	1.62347	0.699078	0.000666567	0.00588724
TRAPPC5	838.293	661.835	1014.75	1.53324	0.616584	1.49963	0.584606	0.000667672	0.00589295
ERN1	548.723	420.53	676.917	1.60968	0.68677	1.51729	0.601494	0.000668566	0.00589679
ESYT2	6834.24	7785.18	5883.3	0.755705	-0.404105	0.765587	-0.385361	0.000669813	0.00590373
LIMK2	2151.17	1778.13	2524.2	1.41958	0.505461	1.37834	0.462927	0.000676619	0.00595963
LMNB2	22344.9	25342.5	19347.4	0.763437	-0.389419	0.772262	-0.372838	0.000678793	0.00596651
UPF2	2810.58	3298.42	2322.74	0.704198	-0.505947	0.722918	-0.468095	0.000678713	0.00596651
VRK1	2490.81	2882.03	2099.6	0.728512	-0.456975	0.738338	-0.437647	0.000678724	0.00596651
MST4	1318.95	1556.85	1081.04	0.694379	-0.526204	0.706159	-0.501934	0.000680199	0.00597477
SRSF7	8171.61	9303.25	7039.96	0.75672	-0.402169	0.765641	-0.385261	0.000682248	0.00598867
CHD1	5929.1	6876.15	4982.05	0.72454	-0.464862	0.738701	-0.436938	0.000685957	0.00601712
HLA-C	16987.6	14668.9	19306.4	1.31614	0.396314	1.29911	0.377518	0.000687487	0.00602007
KLHL21	1826.65	1520.07	2133.22	1.40338	0.488902	1.37173	0.455995	0.00068718	0.00602007
TM9SF3	13909.5	15902.5	11916.6	0.749353	-0.416282	0.738926	-0.436499	0.0006877	0.00602007
PIH1D1	1347.87	1588.03	1107.7	0.697536	-0.519661	0.716194	-0.481579	0.000692728	0.00605996
DCAF16	1195.42	1416.71	974.13	0.687598	-0.540363	0.708224	-0.497723	0.000695313	0.00607842
SNHG11	336.261	242.594	429.928	1.77221	0.825551	1.60645	0.683873	0.000699551	0.00611132
USP33	4011.44	4666.49	3356.39	0.719253	-0.475429	0.730371	-0.453298	0.000700562	0.00611599
IFNGR1	3446.85	2892.16	4001.54	1.38358	0.468406	1.34915	0.432053	0.000701339	0.00611861
C10orf25	204.004	273.537	134.472	0.491604	-1.02443	0.581491	-0.782172	0.000703677	0.00613484
FAM199X	2453.48	2835.84	2071.13	0.730341	-0.453357	0.727121	-0.459734	0.00070561	0.00614752
SLC1A1	225.04	298.249	151.831	0.509074	-0.974053	0.59214	-0.75599	0.000706583	0.00615183
KIF23	11241.7	12800.5	9682.9	0.756449	-0.402685	0.770153	-0.376783	0.000707376	0.00615456
ORC3	1682.08	1968.62	1395.54	0.708893	-0.496359	0.726995	-0.459983	0.000709631	0.00616999
MFGE8	9449.1	8101.63	10796.6	1.33264	0.41429	1.31256	0.392388	0.000710465	0.00617307
H2AFZ	21026.5	23780.8	18272.2	0.76836	-0.380145	0.777064	-0.363895	0.000711472	0.00617764
XPA	366.629	466.632	266.627	0.571386	-0.807462	0.62621	-0.675282	0.000712264	0.00618034
RBM42	3886.07	3304.26	4467.87	1.35215	0.435259	1.33081	0.412307	0.000713984	0.00619108
FDFT1	7574.57	8630.25	6518.88	0.755353	-0.404778	0.765168	-0.386151	0.000714882	0.00619141
PSEN2	780.743	618.891	942.596	1.52304	0.606955	1.46027	0.546232	0.000714987	0.00619141
CDR2L	941.286	738.351	1144.22	1.5497	0.631989	1.47727	0.562929	0.000720071	0.00623123
SUV39H2	1310.53	1547.72	1073.35	0.693506	-0.528021	0.713615	-0.486783	0.000721015	0.00623521
MAU2	3149.73	2672.1	3627.36	1.3575	0.440949	1.33402	0.415781	0.000725658	0.00627113
SNAPC4	874.222	694.513	1053.93	1.51751	0.601709	1.45904	0.545021	0.000726239	0.00627194
HDAC10	527.281	395.13	659.432	1.6689	0.738897	1.54974	0.632027	0.000726963	0.00627397
CLIC4	20827.2	23651.7	18002.6	0.761158	-0.393733	0.748626	-0.417683	0.000731314	0.00630728
GALNT12	232.238	309.939	154.537	0.498603	-1.00404	0.58462	-0.774429	0.000732069	0.00630955
LOC339803	462.032	577.495	346.569	0.600125	-0.736664	0.643053	-0.63699	0.000734064	0.0063225
USP36	3718.13	3170.29	4265.97	1.34561	0.428262	1.32435	0.405284	0.000737351	0.00634655
TAF9B	2123.5	2467.44	1779.57	0.721221	-0.471487	0.72837	-0.457257	0.000737897	0.006347
PLA2G15	1109.05	895.331	1322.77	1.47741	0.563067	1.42434	0.510298	0.000739497	0.00635651
HYOU1	9365.02	10636.1	8093.99	0.760995	-0.394041	0.770601	-0.375944	0.000743828	0.00638946
S100A2	580.829	448.875	712.783	1.58793	0.667148	1.50239	0.58726	0.000745136	0.00639641
SLC25A13	2953.9	3412.66	2495.14	0.731144	-0.451773	0.746202	-0.422361	0.000750879	0.00644141
PDRG1	2037.82	1708.04	2367.61	1.38615	0.471089	1.3581	0.441587	0.000751611	0.00644338
DIS3L	1809.97	2112.74	1507.19	0.713382	-0.487254	0.730185	-0.453667	0.000754107	0.00646047
GOLGA5	2039.96	2375.43	1704.49	0.717549	-0.47885	0.733744	-0.446652	0.000754867	0.00646266
CYBASC3	3329.54	3824.95	2834.14	0.740961	-0.43253	0.752517	-0.410204	0.000758061	0.00648569
POLE2	799.606	969.218	629.994	0.650003	-0.621482	0.678713	-0.559127	0.000759357	0.00648813
TCEB2	5105.7	4342.62	5868.79	1.35144	0.434497	1.32572	0.406775	0.000759068	0.00648813
APOL6	2344.86	1951.78	2737.95	1.4028	0.488308	1.36925	0.453382	0.000761576	0.00650277
MNS1	383.184	484.539	281.828	0.581642	-0.781798	0.630745	-0.664871	0.000763409	0.00651408
DHX57	1646.1	1930.43	1361.77	0.705422	-0.503442	0.724089	-0.465762	0.000765844	0.00652619
FKBP5	1017.74	1236.36	799.128	0.646356	-0.629599	0.669356	-0.579153	0.000765682	0.00652619
PTPN18	1780.63	2077.08	1484.18	0.714554	-0.484886	0.728204	-0.457586	0.000768373	0.0065434
UBAP1	1711.54	1421.8	2001.29	1.40758	0.493213	1.37727	0.461814	0.000769066	0.00654496
SPHK1	4755.27	4046.14	5464.41	1.35053	0.433521	1.33311	0.414797	0.000770189	0.00655017
ABHD6	714.991	563.682	866.299	1.53686	0.619984	1.46852	0.554367	0.000775075	0.00658581
DTD2	513.391	633.99	392.791	0.619554	-0.690699	0.65289	-0.615088	0.000775405	0.00658581
WDR17	584.493	720.61	448.376	0.622217	-0.684511	0.659701	-0.600115	0.000776792	0.00659323
POLQ	2554.49	2953	2155.99	0.7301	-0.453834	0.74069	-0.433058	0.000783705	0.00664751
ABCB9	865.462	676.28	1054.64	1.55948	0.641061	1.48727	0.57267	0.000788922	0.00668294
IGF2BP2	9449.79	10724.3	8175.26	0.76231	-0.391551	0.772131	-0.373082	0.000788424	0.00668294
SUN2	9848.99	11229.4	8468.54	0.754138	-0.4071	0.763824	-0.388689	0.00078954	0.00668376
MUL1	2658.71	2249.03	3068.39	1.36432	0.448178	1.3418	0.424172	0.000790311	0.00668588
NUPL1	6507.25	7415.93	5598.58	0.75494	-0.405566	0.7641	-0.388166	0.00079386	0.00671149
TMEM200C	345.465	251.356	439.573	1.74881	0.806373	1.59772	0.676011	0.000804232	0.00679471
NYNRIN	489.865	366.936	612.794	1.67003	0.739875	1.54502	0.627622	0.000805949	0.00680473
HP1BP3	11791.3	13388.6	10193.9	0.761389	-0.393295	0.768974	-0.378994	0.000806953	0.00680873
TAF4B	339.21	432.221	246.199	0.569615	-0.811942	0.627053	-0.67334	0.000812133	0.00684794
C1orf86	1281.86	1031.77	1531.96	1.48479	0.570256	1.45218	0.538217	0.000813153	0.00685204
SOGA3	770.142	610.488	929.795	1.52304	0.606951	1.46521	0.551108	0.000822485	0.00692613
SYT1	5398.72	4470.43	6327.01	1.4153	0.50111	1.36373	0.447556	0.000823087	0.00692666
NDE1	2372.75	2754.75	1990.74	0.722658	-0.468614	0.74101	-0.432435	0.000830096	0.00698107
TFAP2A	1515.79	1248.27	1783.31	1.42863	0.514628	1.38273	0.467522	0.000833645	0.00700633
MSC	460.767	343.319	578.214	1.68419	0.752054	1.566	0.647081	0.000835716	0.00701456
ZNF317	2215.58	1866.26	2564.89	1.37435	0.458748	1.34951	0.432436	0.000835294	0.00701456
CCNYL1	1021.18	1222.39	819.964	0.670787	-0.576074	0.692666	-0.529769	0.00083744	0.00702443
CSF2	105.922	57.7259	154.118	2.66983	1.41675	1.82468	0.867642	0.000839754	0.00703925
HNRNPUL2	5822.15	6632.06	5012.24	0.755759	-0.404001	0.766584	-0.383484	0.000840398	0.00704005
LPHN1	1665.22	1351.28	1979.16	1.46465	0.550561	1.41243	0.498175	0.000842336	0.00704709
S100PBP	1795.87	2108.07	1483.66	0.7038	-0.506763	0.720853	-0.472222	0.000841871	0.00704709
IMPA1	1835.12	2134.5	1535.73	0.719484	-0.474966	0.721267	-0.471395	0.0008469	0.00708066
RIPK4	149.81	92.928	206.692	2.22421	1.1533	1.75798	0.813917	0.000850852	0.00710907
IFFO2	3656.96	3124.15	4189.76	1.34109	0.423404	1.32607	0.40716	0.000853244	0.00712442
ABCD3	3138.41	3660.17	2616.64	0.714896	-0.484194	0.729661	-0.454702	0.000856877	0.00714181
ARL6IP6	1360.35	1621.52	1099.17	0.677864	-0.560933	0.709757	-0.494603	0.000857234	0.00714181
COPG1	9612.59	10903.6	8321.61	0.7632	-0.389868	0.772986	-0.371486	0.000857551	0.00714181
SMYD2	2245.69	2599.06	1892.32	0.728081	-0.45783	0.74238	-0.429771	0.000857051	0.00714181
OAS3	5579.04	6391.25	4766.84	0.745838	-0.423066	0.74724	-0.420357	0.000863452	0.00718629
ACVRL1	531.1	405.101	657.099	1.62206	0.697829	1.53544	0.618648	0.000865376	0.00719764
ARHGAP17	4878.65	4190.56	5566.73	1.3284	0.409688	1.31183	0.391583	0.000867558	0.00721112
DTX4	2374.8	2005.59	2744.01	1.36819	0.452264	1.34331	0.425796	0.000870183	0.00722826
CC2D2A	527.837	650.713	404.961	0.622333	-0.684241	0.660992	-0.597296	0.000873843	0.00725169
PRKAR2B	579.836	709.322	450.35	0.634902	-0.655394	0.663423	-0.591999	0.000874133	0.00725169
C4orf21	1365.16	1604.17	1126.14	0.702005	-0.510447	0.721508	-0.470912	0.00087725	0.00727285
ABCB10	1439.05	1692.35	1185.76	0.700658	-0.513217	0.721371	-0.471187	0.000879102	0.0072835
RFFL	349.617	253.978	445.255	1.75312	0.809927	1.58861	0.667766	0.000885843	0.00733462
DAGLB	1686.94	1402	1971.88	1.40647	0.492083	1.36917	0.453303	0.000887754	0.00734571
IGF2BP3	7452.01	6333.67	8570.35	1.35314	0.436311	1.3201	0.400643	0.000890773	0.00736594
SLC20A2	1938.67	1625.48	2251.86	1.38536	0.470258	1.3563	0.439679	0.000891348	0.00736596
LMO4	1510.49	1767.1	1253.88	0.709572	-0.49498	0.725832	-0.462292	0.000894139	0.00738426
SURF4	16331.7	18469.1	14194.4	0.768548	-0.379793	0.776849	-0.364293	0.000896477	0.00739882
TMEM201	2172.99	1728.82	2617.17	1.51385	0.598218	1.4391	0.525166	0.00089891	0.00741413
MFAP1	3176.78	2707.25	3646.3	1.34686	0.429604	1.32587	0.406942	0.000899749	0.00741629
UBOX5	713.613	563.908	863.317	1.53095	0.614429	1.46223	0.548173	0.000903551	0.00744285
BRF1	1526.54	1255.96	1797.12	1.43088	0.5169	1.39409	0.479322	0.000905204	0.00745168
KCTD9	4093.52	4773.11	3413.92	0.715241	-0.483499	0.726279	-0.461405	0.000907993	0.00746986
SRC	1676.51	1369.59	1983.43	1.4482	0.534257	1.39918	0.484582	0.000909187	0.00747489
SDC3	12387.6	14015.8	10759.4	0.767663	-0.381455	0.774946	-0.367833	0.000913377	0.00750453
C14orf142	466.197	578.402	353.992	0.612018	-0.708354	0.654052	-0.612522	0.000914812	0.00751152
CSTB	4450	3807.41	5092.59	1.33755	0.419591	1.3164	0.396602	0.000918172	0.00753429
CHMP1A	4883.14	4161	5605.29	1.3471	0.429859	1.32029	0.400858	0.000918896	0.00753542
CYYR1	1229.78	1453.24	1006.31	0.692461	-0.530196	0.715604	-0.482767	0.000924237	0.00757438
SLC10A3	1024.16	823.976	1224.34	1.48589	0.571325	1.42897	0.514972	0.000928966	0.00760828
RAP2B	2350.16	1964.32	2736.01	1.39286	0.478045	1.35189	0.434972	0.000934041	0.00764497
TTLL1	412.608	516.705	308.51	0.597073	-0.744021	0.645063	-0.632489	0.00093604	0.00765645
NIN	7344.69	8360.33	6329.06	0.757034	-0.401569	0.768397	-0.380075	0.000941335	0.00769486
ATL2	2771.76	3247.57	2295.95	0.706972	-0.500274	0.72143	-0.471068	0.000942741	0.00770145
FIG4	845.317	1015.16	675.476	0.665391	-0.587725	0.694329	-0.526308	0.000952646	0.00777742
SCOC	3176.84	3651.83	2701.85	0.739862	-0.434673	0.708527	-0.497104	0.000957173	0.00780941
RIF1	6419.75	7353.79	5485.71	0.74597	-0.42281	0.747499	-0.419856	0.000962663	0.00784922
SLC2A10	873.255	1062.26	684.245	0.644138	-0.634557	0.683623	-0.548727	0.000968888	0.00789496
MCM7	16951.2	19228.8	14673.6	0.763104	-0.390048	0.760767	-0.394473	0.000972512	0.00791946
LIG1	3260.43	3781.38	2739.48	0.724466	-0.46501	0.723012	-0.467909	0.000977973	0.00795889
DARS2	3776.57	4324.98	3228.16	0.746398	-0.421983	0.760029	-0.395873	0.000985737	0.00800179
PXDC1	2957.82	2518.25	3397.4	1.34911	0.432012	1.32642	0.407535	0.000985058	0.00800179
SSPN	1774.46	2059.04	1489.87	0.723577	-0.466782	0.725745	-0.462465	0.000985291	0.00800179
TGFBR2	9934.14	8556.07	11312.2	1.32213	0.402861	1.30275	0.381566	0.000984784	0.00800179
HSF1	2882.67	2440.01	3325.34	1.36284	0.446615	1.33592	0.417835	0.000987612	0.00800184
RAB11A	5340.39	6093.72	4587.05	0.75275	-0.409758	0.762082	-0.391982	0.000987534	0.00800184
SFSWAP	2831.89	2407.15	3256.62	1.35289	0.436048	1.32947	0.410849	0.00098741	0.00800184
PPP6R2	2116.27	2451.86	1780.68	0.726259	-0.461444	0.740471	-0.433485	0.000989518	0.00801223
ASB8	17585.5	15266.6	19904.4	1.30379	0.382711	1.2896	0.366929	0.000992226	0.00802909
CARS	3261.44	3746.35	2776.52	0.741127	-0.432207	0.75531	-0.40486	0.000993215	0.00803203
ABCA5	914.544	1090.84	738.249	0.676772	-0.563257	0.699014	-0.516607	0.000999762	0.00807989
TAF12	726.252	875.814	576.689	0.658461	-0.602831	0.687544	-0.540475	0.00100046	0.00808048
HSBP1L1	230.508	157.996	303.02	1.9179	0.939529	1.66014	0.731305	0.00100166	0.00808505
SAMHD1	843.014	1009.47	676.558	0.670211	-0.577312	0.695638	-0.523591	0.0010039	0.00809801
CHST7	430.788	324.739	536.838	1.65313	0.725203	1.53817	0.621216	0.00100835	0.00812887
MBTPS1	6853.35	7774.66	5932.04	0.762997	-0.390251	0.772654	-0.372106	0.00101838	0.00820456
PFN1	68045.6	59365.8	76725.4	1.29242	0.370073	1.27872	0.354696	0.00102039	0.00821557
GABARAPL1	1857.76	1557.1	2158.43	1.38618	0.471114	1.35586	0.439208	0.00102265	0.00822862
ABTB2	404.446	301.854	507.037	1.67974	0.748239	1.54979	0.632076	0.00102582	0.00823371
IGFBP6	1206.22	991.2	1421.25	1.43386	0.519909	1.39396	0.47919	0.00102585	0.00823371
PPM1F	5450.65	4664.32	6236.99	1.33717	0.419184	1.32005	0.400592	0.00102464	0.00823371
USP28	757.988	913.447	602.529	0.659621	-0.60029	0.68989	-0.535562	0.00102529	0.00823371
ADAM19	9999.62	8683.35	11315.9	1.30317	0.382027	1.28816	0.365317	0.00102958	0.00825854
GOLGB1	4902.75	5678.14	4127.35	0.726884	-0.460204	0.744489	-0.425678	0.0010312	0.00826115
UPP1	2971.82	2526.93	3416.72	1.35212	0.435228	1.32658	0.407713	0.00103084	0.00826115
DDX60L	1087.49	1284.45	890.527	0.693315	-0.528417	0.711255	-0.49156	0.00103233	0.00826509
LZTFL1	581.144	710.797	451.492	0.635191	-0.654738	0.66876	-0.580439	0.00103568	0.0082867
CDC42EP1	2779.48	2332.2	3226.77	1.38357	0.468397	1.35204	0.435141	0.00103896	0.00830779
RAB11FIP4	109.652	156.292	63.012	0.403168	-1.31055	0.558194	-0.841163	0.00104035	0.0083105
SNAPC1	1482.85	1745.09	1220.62	0.699456	-0.515696	0.718597	-0.476745	0.00104059	0.0083105
RPL23AP7	485.814	371.525	600.103	1.61524	0.691753	1.5145	0.598843	0.00104441	0.00833579
E2F2	1257	1481.58	1032.43	0.696843	-0.521095	0.714328	-0.485342	0.00104975	0.00837322
BRD8	5664.49	6533.48	4795.49	0.733987	-0.446174	0.752734	-0.409787	0.00105155	0.00838236
CLYBL	262.668	340.351	184.984	0.54351	-0.879621	0.613476	-0.70492	0.00105451	0.00840073
FBXO44	460.491	349.161	571.821	1.6377	0.711673	1.52536	0.609152	0.00105731	0.00841262
GRAMD4	456.012	568.068	343.956	0.605484	-0.723839	0.651871	-0.617341	0.00105676	0.00841262
ARMCX1	954.496	768.461	1140.53	1.48418	0.569662	1.42329	0.509228	0.0010602	0.00842638
CCDC138	629.653	777.984	481.323	0.61868	-0.692734	0.659226	-0.601155	0.00106105	0.00842638
PLCG2	333.516	423.482	243.551	0.575115	-0.798076	0.632261	-0.661408	0.00106166	0.00842638
ZNF280D	1592.11	1875.89	1308.33	0.697445	-0.519848	0.701135	-0.512236	0.00106146	0.00842638
ACACA	6065.16	6884.55	5245.78	0.761965	-0.392203	0.771544	-0.37418	0.00106865	0.00847656
GUK1	3714.11	3131.6	4296.63	1.37202	0.456305	1.35264	0.435777	0.00107323	0.00850767
FAM160B2	2138.25	1782.33	2494.16	1.39939	0.484796	1.36538	0.449302	0.00107573	0.00852224
IRF2BP2	3677.91	3149.4	4206.41	1.33562	0.417511	1.31411	0.394083	0.00107895	0.00854246
FAM26E	599.329	467.775	730.884	1.56247	0.643827	1.48062	0.5662	0.00108343	0.00856739
PGF	146.775	91.3892	202.16	2.21207	1.1454	1.74231	0.800998	0.00108307	0.00856739
ZFP41	887.138	716.28	1058	1.47707	0.562739	1.42428	0.510234	0.00109278	0.00863595
RPS28	9197.13	7897.12	10497.1	1.32923	0.410596	1.30499	0.384043	0.00109541	0.00865143
HIVEP2	2891.04	2465.05	3317.04	1.34563	0.428277	1.32463	0.405593	0.00110113	0.00869125
TGFBRAP1	2099.58	1767.14	2432.01	1.37624	0.460734	1.34626	0.428962	0.00110196	0.00869252
GDI2	14887	16872.9	12901.1	0.7646	-0.387222	0.775738	-0.366358	0.00110488	0.0087102
KIAA1598	1736.7	2018.43	1454.98	0.720844	-0.47224	0.734536	-0.445095	0.00111593	0.00879191
JAK2	837.448	1000.69	674.205	0.673739	-0.569737	0.695348	-0.524193	0.0011186	0.00880751
TIMP3	5417.86	4666.19	6169.53	1.32218	0.402916	1.30223	0.380985	0.00113009	0.00889251
ATRX	4420.02	5128.17	3711.87	0.723819	-0.4663	0.724818	-0.46431	0.0011373	0.00893831
RNGTT	2302.87	2660.7	1945.04	0.731026	-0.452005	0.74347	-0.427653	0.00113674	0.00893831
STRN	4019.57	4617.1	3422.05	0.741169	-0.432126	0.74801	-0.418871	0.0011382	0.00893992
XKR8	791.478	633.997	948.96	1.49679	0.581871	1.43723	0.523289	0.00114179	0.00896262
CKAP2L	5246.6	5982.4	4510.81	0.754014	-0.407337	0.768285	-0.380286	0.00114652	0.00898327
HN1L	24657.5	27811.7	21503.2	0.773172	-0.371139	0.780426	-0.357666	0.00114771	0.00898327
NME6	1151.55	945.048	1358.05	1.43702	0.523076	1.39495	0.480217	0.00114724	0.00898327
SYNC	6460.48	7351.78	5569.18	0.757528	-0.400629	0.76306	-0.390131	0.00114537	0.00898327
TBX3	2662.79	2265.65	3059.93	1.35057	0.433571	1.32695	0.408119	0.00114792	0.00898327
GSTCD	1657.92	1930.06	1385.79	0.718006	-0.477931	0.733554	-0.447025	0.00115313	0.0090186
IMPACT	1374.17	1607.94	1140.4	0.709229	-0.495676	0.722124	-0.469681	0.00115868	0.00905643
BNIP3L	4482.33	5102.3	3862.35	0.756982	-0.401668	0.765555	-0.385422	0.00117041	0.00913318
EXOC4	2984.75	3442.55	2526.94	0.734032	-0.446085	0.750839	-0.413425	0.00116991	0.00913318
NSMCE4A	1193.19	1404.13	982.258	0.699548	-0.515505	0.717434	-0.479083	0.00117063	0.00913318
JUNB	904.957	722.679	1087.23	1.50445	0.589235	1.49464	0.579799	0.00117341	0.00914932
AP2B1	45555	51420	39689.9	0.771876	-0.373558	0.784279	-0.350561	0.00117953	0.00919143
RNF187	3479.19	2974.25	3984.14	1.33954	0.421743	1.31756	0.397874	0.0011809	0.00919653
SHROOM1	1600.24	1304.43	1896.04	1.45355	0.539577	1.40965	0.495332	0.00118179	0.00919794
URB1	4164.42	4757.91	3570.93	0.750525	-0.414027	0.763157	-0.389948	0.00118398	0.0092094
SLX4	1345.29	1575.2	1115.37	0.708085	-0.498005	0.72485	-0.464246	0.00118756	0.00922929
TBC1D16	2056.37	2421.17	1691.56	0.698655	-0.517349	0.723554	-0.466827	0.00118798	0.00922929
DLG4	1045.15	851.932	1238.37	1.4536	0.53963	1.40344	0.488965	0.00119001	0.00923512
SYDE1	5878.54	5081.44	6675.64	1.31373	0.393669	1.29976	0.378244	0.00119017	0.00923512
FASN	14114	16128.5	12099.5	0.750193	-0.414665	0.763868	-0.388605	0.00119459	0.00926386
ANKRD32	1087.45	1288.76	886.152	0.687602	-0.540355	0.708072	-0.498032	0.00119986	0.00929907
SELO	748.891	582.815	914.967	1.56991	0.650682	1.49901	0.584011	0.00121455	0.00940725
IDI1	3377.97	3864.56	2891.38	0.748178	-0.418546	0.752298	-0.410624	0.00121817	0.00941968
RNF180	225.162	149.689	300.636	2.0084	1.00605	1.6702	0.740019	0.00121702	0.00941968
SUPT7L	2654.37	2260.51	3048.24	1.34847	0.431328	1.32554	0.406583	0.00121835	0.00941968
TMTC4	969.933	1151.15	788.71	0.685147	-0.545514	0.709051	-0.496039	0.00121935	0.00942174
SLC38A1	6326.87	7236.32	5417.42	0.748644	-0.417649	0.760204	-0.395542	0.00122657	0.00947177
GLTSCR1	761.208	608.935	913.481	1.50013	0.585086	1.44208	0.528152	0.00123175	0.00950423
SNORD23	58.5177	26.4816	90.5539	3.4195	1.77379	1.82334	0.86658	0.00123225	0.00950423
HEATR5A	1593.48	1854.24	1332.71	0.718738	-0.476462	0.735102	-0.443983	0.00123306	0.00950479
STMN3	2345.98	1973.88	2718.09	1.37703	0.461562	1.34627	0.428964	0.0012407	0.00955791
DHX34	1476.4	1229.8	1722.99	1.40103	0.486488	1.36646	0.45044	0.00124386	0.0095765
MME	4404.07	5026.73	3781.41	0.75226	-0.410697	0.764103	-0.388162	0.00124892	0.00960395
PALB2	1359.91	1127.74	1592.08	1.41175	0.49748	1.37395	0.458326	0.00124837	0.00960395
CLU	5855.6	5042.87	6668.32	1.32233	0.403078	1.29808	0.376385	0.00126069	0.00968867
MTFR1	1679.23	1952.58	1405.88	0.720012	-0.473908	0.73692	-0.440421	0.0012635	0.0096987
NARFL	859.836	688.851	1030.82	1.49643	0.581529	1.43759	0.523655	0.00126336	0.0096987
FOSL1	14166	12373.9	15958	1.28965	0.366983	1.27524	0.350774	0.00126687	0.00971874
FIS1	1896.82	1587.22	2206.41	1.39011	0.475201	1.35572	0.439057	0.00126792	0.00971962
PCSK1N	82.1863	42.8023	121.57	2.84028	1.50603	1.8075	0.853998	0.0012685	0.00971962
DERA	1763.2	2047.31	1479.08	0.72245	-0.469031	0.73807	-0.43817	0.00127297	0.00974806
ABAT	509.932	626.02	393.844	0.629124	-0.668584	0.668422	-0.581169	0.0012783	0.00978233
LPIN1	2919.43	2494.64	3344.23	1.34057	0.422845	1.31848	0.398879	0.0012797	0.00978233
TOLLIP	1193.3	979.82	1406.79	1.43576	0.521817	1.39413	0.47937	0.00127973	0.00978233
ROMO1	1855.1	1549.05	2161.15	1.39515	0.480417	1.36017	0.443789	0.00128064	0.00978345
CEP78	2281.42	2625.65	1937.18	0.737791	-0.438716	0.749633	-0.415744	0.00128211	0.00978883
EDN2	162.111	100.444	223.779	2.2279	1.15569	1.73631	0.796024	0.00128994	0.00984214
KIAA0754	2696.44	3107.63	2285.25	0.735367	-0.443463	0.751662	-0.411844	0.00129062	0.00984214
PPP2R2C	177.634	239.487	115.781	0.483456	-1.04854	0.589965	-0.7613	0.00129674	0.00988291
TMEM158	488.78	601.543	376.017	0.625088	-0.67787	0.665471	-0.587553	0.00130112	0.00991043
PTPLB	976.098	1161.51	790.691	0.680747	-0.55481	0.695513	-0.52385	0.00130247	0.00991481
LYRM7	1879.36	2171.12	1587.6	0.731237	-0.451589	0.739277	-0.435812	0.00130595	0.00993543
CLASRP	1556.53	1301.66	1811.39	1.3916	0.476749	1.35911	0.442661	0.00131901	0.010017
CYB5R1	1484.61	1239.81	1729.4	1.39489	0.480152	1.36413	0.447981	0.00131859	0.010017
PARG	1803.11	2094.51	1511.7	0.721744	-0.47044	0.738023	-0.438262	0.00131801	0.010017
POP5	980.621	1163.77	797.473	0.685251	-0.545296	0.710918	-0.492245	0.00132508	0.0100572
GATA3	338.335	246.518	430.153	1.74492	0.803158	1.59142	0.670312	0.00132624	0.01006
FLCN	2415.21	2053.32	2777.1	1.35249	0.435622	1.32882	0.410142	0.00132813	0.0100625
RIN2	1237.1	1016.86	1457.34	1.43318	0.519218	1.387	0.471966	0.0013275	0.0100625
SMC3	12206.3	14009.6	10402.9	0.742551	-0.429437	0.761103	-0.393836	0.00133091	0.0100776
CNKSR1	45.5755	73.1388	18.0123	0.246275	-2.02166	0.553209	-0.854103	0.00133506	0.0100987
IL6	222.729	153.139	292.318	1.90884	0.932694	1.64596	0.718926	0.00133527	0.0100987
CRLS1	1165.32	1384.57	946.07	0.683296	-0.549417	0.693619	-0.527784	0.00134588	0.0101669
DSCC1	1659.56	1928.12	1391	0.72143	-0.47107	0.736795	-0.440665	0.00134556	0.0101669
MED16	2212.27	1862.96	2561.58	1.37501	0.459438	1.35	0.43296	0.00134782	0.0101755
POP1	3086.2	2642.41	3529.98	1.33589	0.417805	1.31514	0.395215	0.0013486	0.0101755
DCUN1D4	1822.35	2107.02	1537.67	0.729785	-0.454457	0.742298	-0.42993	0.00135198	0.0101951
C22orf46	2019.52	2337.03	1702.01	0.728279	-0.457437	0.738207	-0.437902	0.00135408	0.0101999
DNMBP	4093.05	3528.37	4657.74	1.32008	0.40063	1.30184	0.380558	0.00135422	0.0101999
RNF144B	1366.25	1136.42	1596.07	1.40448	0.490033	1.36909	0.453218	0.00135675	0.010213
IL8	299.166	213.236	385.096	1.80596	0.852764	1.5958	0.674277	0.00135937	0.0102207
PAPLN	342.33	245.45	439.211	1.78941	0.839484	1.59868	0.67688	0.00135921	0.0102207
SNPH	1300.91	1079.51	1522.31	1.41019	0.495894	1.37342	0.457771	0.00136284	0.0102408
RBM25	6014.12	6828.58	5199.66	0.761456	-0.393168	0.769228	-0.378516	0.00136815	0.0102748
MEX3D	1225.13	1011.31	1438.94	1.42284	0.508775	1.40908	0.494752	0.00137111	0.010285
PURB	5414.18	4563.64	6264.72	1.37275	0.457065	1.32192	0.40263	0.00137046	0.010285
S100A6	22913.1	20093.6	25732.7	1.28064	0.356862	1.26839	0.342996	0.00137782	0.0103292
CADPS2	715.625	859.795	571.455	0.66464	-0.589354	0.694042	-0.526905	0.00138224	0.0103563
NR2F6	1069.45	878.256	1260.65	1.4354	0.521457	1.39246	0.477634	0.00138729	0.0103881
SRPK1	4074.4	4638.04	3510.75	0.756949	-0.401732	0.767913	-0.380986	0.00138891	0.0103941
RPS19BP1	2684.23	2281.15	3087.32	1.3534	0.436593	1.33493	0.416768	0.00139502	0.0104338
NACAD	291.162	202.803	379.521	1.87138	0.904099	1.6207	0.696615	0.00140041	0.010468
TUFT1	2292.12	1928.63	2655.62	1.37695	0.461476	1.3399	0.422123	0.0014072	0.0105127
DNAJC9	4550.57	5175.5	3925.65	0.758505	-0.398769	0.765911	-0.384751	0.00140996	0.010515
KIAA0196	4113.03	4692.1	3533.96	0.753171	-0.408951	0.765844	-0.384878	0.00140915	0.010515
NUP35	1537.08	1797.86	1276.29	0.709896	-0.49432	0.732017	-0.450051	0.00140934	0.010515
PNPT1	3771.27	4339.46	3203.07	0.738128	-0.438058	0.752927	-0.409417	0.00141613	0.0105502
TBCD	5808.17	6611.97	5004.38	0.756867	-0.401889	0.763119	-0.390021	0.00141633	0.0105502
CDC7	1081.39	1273.68	889.091	0.698047	-0.518604	0.71944	-0.475054	0.00141731	0.0105514
ASB1	6490.98	5634.83	7347.12	1.30388	0.382806	1.28681	0.363801	0.00141932	0.0105575
TMEM132A	4738.07	4060.9	5415.24	1.33351	0.415227	1.33037	0.411823	0.00141978	0.0105575
ZDHHC8	1929.85	1612.13	2247.58	1.39417	0.479407	1.36614	0.450101	0.00143036	0.01063
MIR17HG	161.299	218.129	104.469	0.478932	-1.06211	0.58664	-0.769452	0.00143449	0.0106545
LOC100288778	559.936	434.832	685.041	1.57542	0.655733	1.4834	0.568908	0.00143776	0.0106726
MLH3	1633.87	1356.86	1910.88	1.40831	0.493966	1.36942	0.453563	0.00144132	0.0106812
SH3RF3	1328.84	1555.16	1102.53	0.708951	-0.496242	0.727775	-0.458437	0.00144038	0.0106812
TBCK	713.424	859.427	567.421	0.660232	-0.598955	0.687481	-0.540609	0.0014414	0.0106812
CPZ	5979.14	5140.23	6818.06	1.32641	0.40753	1.31096	0.390619	0.00144858	0.0107282
PSAP	41459	36385.9	46532	1.27885	0.354843	1.26419	0.338215	0.00145183	0.0107461
UPF3A	2061.55	2384.66	1738.45	0.729013	-0.455984	0.741769	-0.430959	0.00145823	0.0107872
BTN2A1	5452.08	4680.3	6223.86	1.3298	0.411209	1.31351	0.393422	0.00146097	0.0107955
CEP135	1534.07	1826.04	1242.09	0.680212	-0.555944	0.700747	-0.513035	0.00146103	0.0107955
BTG3	3680.01	4194.5	3165.52	0.754684	-0.406056	0.765879	-0.384811	0.00146599	0.0108259
DUS3L	1298.41	1075.29	1521.54	1.41501	0.500809	1.38117	0.465887	0.00146941	0.0108449
TMEM11	1492.24	1232.38	1752.1	1.42172	0.507634	1.38321	0.468025	0.00147049	0.0108467
DKFZP434I0714	237.563	309.05	166.076	0.537375	-0.896	0.614135	-0.703371	0.00147499	0.0108736
BAMBI	1167.95	963.147	1372.75	1.42528	0.511242	1.38359	0.468412	0.00147875	0.0108908
FAM83G	824.636	659.109	990.163	1.50228	0.587149	1.43447	0.520519	0.00147902	0.0108908
ZNF462	2144.44	1814.85	2474.03	1.36322	0.447016	1.33443	0.41622	0.00147988	0.0108909
PLA2G4A	451.407	558.7	344.115	0.61592	-0.699185	0.662388	-0.594252	0.00148139	0.0108958
SCN9A	1792.57	2081.5	1503.63	0.72238	-0.46917	0.736159	-0.44191	0.0014834	0.0109043
CGGBP1	6154.66	6984.78	5324.53	0.762305	-0.39156	0.760242	-0.395469	0.00149122	0.0109556
MLLT4	9638.45	10876.6	8400.32	0.772331	-0.372708	0.781776	-0.355174	0.00149395	0.0109693
KCTD10	6177.42	5349.18	7005.66	1.30967	0.389203	1.29168	0.369245	0.00149664	0.0109828
CCDC102A	438.15	332.57	543.729	1.63493	0.709228	1.52471	0.608535	0.00150434	0.0110329
ACAP2	3990.53	4532.17	3448.88	0.760977	-0.394076	0.765786	-0.384987	0.00150671	0.0110441
TMBIM4	1591.42	1857.24	1325.6	0.713743	-0.486523	0.709237	-0.495659	0.00152265	0.0111545
SLC33A1	1189.21	1394.39	984.042	0.705717	-0.502838	0.724569	-0.464804	0.00153159	0.0112136
PIGO	1107.43	912.331	1302.53	1.4277	0.51369	1.38722	0.472194	0.0015342	0.0112263
FAM89B	1864.28	1569.28	2159.28	1.37597	0.46045	1.3443	0.426853	0.00153928	0.0112571
DHFR	10241.7	11578.5	8904.83	0.769084	-0.378788	0.774316	-0.369006	0.00154249	0.0112678
SDK1	1905.89	2200.13	1611.65	0.732523	-0.449053	0.746025	-0.422704	0.00154248	0.0112678
FAM214B	594.043	461.91	726.177	1.57212	0.652708	1.48596	0.571397	0.00154922	0.0113105
XRCC1	2728.36	3132.08	2324.64	0.742205	-0.43011	0.750285	-0.414488	0.0015552	0.0113412
ZNF319	888.43	720.628	1056.23	1.46571	0.551599	1.41212	0.497862	0.00155479	0.0113412
PYROXD2	608.78	472.668	744.892	1.57593	0.656204	1.49408	0.579258	0.00156746	0.0114241
LYSMD3	1446.83	1685.8	1207.87	0.716497	-0.480967	0.711219	-0.491633	0.00157013	0.0114371
BLMH	5938.05	6724.33	5151.78	0.766141	-0.384318	0.777164	-0.36371	0.00157155	0.011441
CD164	9847.91	11050	8645.79	0.782422	-0.353981	0.762435	-0.391313	0.0015733	0.0114472
CHERP	4062.93	3480.56	4645.3	1.33464	0.416454	1.30967	0.389204	0.0015784	0.0114778
CTAGE5	834.742	1002.35	667.134	0.665569	-0.587339	0.694466	-0.526024	0.00159021	0.0115571
CALU	46962.7	52673.5	41251.9	0.783162	-0.352617	0.790156	-0.33979	0.00160277	0.0116418
MID1	2174.1	2515.46	1832.74	0.72859	-0.456821	0.747333	-0.420176	0.00160568	0.0116564
KDM5D	2478.31	2115.08	2841.55	1.34347	0.425961	1.31974	0.400248	0.00161134	0.0116909
ZNF341	299.805	218.301	381.31	1.74672	0.804646	1.57517	0.655508	0.00161821	0.0117341
FLJ31306	749.316	900.601	598.03	0.664034	-0.590671	0.689243	-0.536915	0.00162338	0.0117649
LOC283070	214.697	281.345	148.049	0.526218	-0.926266	0.609185	-0.715047	0.00162513	0.011771
BUB3	11324.3	12803.9	9844.68	0.768881	-0.379167	0.778691	-0.360877	0.00162882	0.0117911
FBXO48	166.986	224.913	109.059	0.484893	-1.04426	0.592751	-0.754503	0.00163024	0.0117947
SFXN2	163.432	220.306	106.559	0.483686	-1.04786	0.592533	-0.755033	0.00163265	0.0118054
C8orf33	2850.88	2428.46	3273.31	1.3479	0.430709	1.32427	0.405201	0.00163602	0.0118231
HSPA1B	135.134	192.023	78.2462	0.407484	-1.29518	0.566195	-0.820628	0.00163748	0.011827
GPC1	7841.07	6586.18	9095.97	1.38107	0.465786	1.35885	0.442385	0.00164361	0.0118647
ITM2C	12891.9	11273.9	14509.9	1.28704	0.364053	1.27191	0.347	0.00164468	0.0118657
AQR	3191.38	3667.48	2715.28	0.740367	-0.433687	0.756786	-0.402043	0.00164594	0.0118682
CNR1	416.897	316.424	517.37	1.63506	0.70934	1.52309	0.607	0.00165053	0.0118945
PHLDB2	4068.58	4664.58	3472.57	0.744454	-0.425745	0.761091	-0.39386	0.00165548	0.0119236
ALKBH5	4799.68	4158.4	5440.95	1.30842	0.38783	1.29196	0.369567	0.00167117	0.0120206
COG2	1298.1	1516.69	1079.5	0.711748	-0.490562	0.731336	-0.451393	0.00167045	0.0120206
SYTL3	894.274	728.427	1060.12	1.45536	0.541371	1.40449	0.490046	0.00167177	0.0120206
RBM12B	1937.77	2251.19	1624.35	0.721554	-0.470821	0.733962	-0.446223	0.00168225	0.0120892
ETFDH	930.43	1100.35	760.513	0.691157	-0.532914	0.714885	-0.484217	0.00169306	0.0121601
HPS1	3378.54	2901.99	3855.09	1.32843	0.409724	1.30484	0.38387	0.00169637	0.0121703
LSM12	5461.59	4736.75	6186.44	1.30605	0.385212	1.28732	0.36437	0.00169543	0.0121703
DCHS1	2916.51	2425.16	3407.87	1.40522	0.490794	1.35123	0.434273	0.00170128	0.0121957
FOPNL	3331.28	3814.83	2847.73	0.746488	-0.421808	0.751253	-0.41263	0.00170371	0.0121957
NDUFA11	4383.72	3704.38	5063.07	1.36678	0.450781	1.33703	0.419037	0.00170365	0.0121957
PPP1R3E	199.612	264.558	134.665	0.509021	-0.974204	0.60035	-0.736124	0.0017023	0.0121957
FOXK1	6924.6	6027.29	7821.9	1.29775	0.376011	1.28042	0.35662	0.00170756	0.0122049
TWSG1	6038	6820.34	5255.66	0.770587	-0.37597	0.779703	-0.359003	0.00170785	0.0122049
ZNF777	805.204	651.758	958.65	1.47087	0.556667	1.41587	0.501694	0.00170748	0.0122049
TSC22D3	872.533	709.466	1035.6	1.45969	0.545662	1.40877	0.494433	0.00171024	0.0122152
C7orf23	490.279	604.797	375.762	0.621302	-0.686633	0.669945	-0.577886	0.00171337	0.0122307
FMNL3	3247.03	3700.46	2793.6	0.754933	-0.40558	0.76695	-0.382796	0.0017154	0.0122316
IKBKB	1661.41	1926.27	1396.55	0.725003	-0.463941	0.740023	-0.434359	0.00171539	0.0122316
BNC2	1168.12	967.279	1368.97	1.41528	0.501088	1.37521	0.459652	0.00171742	0.0122322
NOP2	6826.93	5934.39	7719.47	1.3008	0.379402	1.28854	0.365739	0.00171797	0.0122322
RALGAPB	4989.81	5705.26	4274.36	0.749196	-0.416585	0.763735	-0.388855	0.00171834	0.0122322
HSP90AA1	123418	138780	108057	0.778619	-0.361011	0.790225	-0.339664	0.00172514	0.0122738
ZNF623	1940.6	1644.89	2236.31	1.35955	0.443134	1.33364	0.415375	0.0017438	0.0123997
ERO1LB	549.362	667.864	430.86	0.645131	-0.632336	0.681242	-0.55376	0.00175289	0.0124575
CCDC12	1079.05	889.345	1268.76	1.42662	0.512601	1.38284	0.467631	0.00177035	0.0125746
VBP1	3588.71	4111.87	3065.54	0.745534	-0.423654	0.75403	-0.407306	0.00178241	0.0126533
LOC100130776	9843.3	8568.93	11117.7	1.29744	0.375668	1.28939	0.36669	0.00179005	0.0127004
FAHD2CP	62.2324	95.0887	29.3761	0.308933	-1.69463	0.559701	-0.837273	0.0017933	0.0127165
SMUG1	1695.64	1429.2	1962.09	1.37286	0.457185	1.34193	0.424313	0.0018012	0.0127654
STT3B	8606.66	9736.27	7477.06	0.767959	-0.380899	0.779187	-0.359958	0.00180518	0.0127866
ANKRD5	257.231	182.388	332.075	1.82071	0.864501	1.60511	0.682673	0.00180762	0.0127968
DCUN1D3	780.665	629.239	932.091	1.4813	0.566863	1.42139	0.507303	0.00181695	0.0128558
TRAPPC11	2785.76	3194.34	2377.18	0.744186	-0.426264	0.7569	-0.401825	0.00181967	0.0128679
TMEM9	3040.03	2611.99	3468.06	1.32775	0.40898	1.30663	0.385848	0.00183409	0.0129557
ZNF579	409.222	310.38	508.063	1.6369	0.71097	1.52679	0.6105	0.00183312	0.0129557
ZNF628	205.393	141.067	269.718	1.91199	0.935074	1.64522	0.718282	0.00183608	0.0129626
CUL4A	6055.13	6843.79	5266.47	0.769526	-0.377958	0.77968	-0.359047	0.00183872	0.0129741
TRABD2B	382.751	476.001	289.501	0.608193	-0.717399	0.657243	-0.6055	0.00186318	0.0131395
CD276	10245.5	8949.1	11541.8	1.28972	0.367057	1.27309	0.348336	0.00187066	0.0131849
CD248	25086.9	21682.5	28491.4	1.31403	0.393994	1.32044	0.401013	0.00187723	0.0132228
SMG9	3495.99	3002.37	3989.6	1.32882	0.410143	1.30244	0.381216	0.00187809	0.0132228
REV3L	4218.58	4820.2	3616.96	0.750375	-0.414317	0.760965	-0.394098	0.00187949	0.0132254
SNHG10	255.042	327.696	182.388	0.556576	-0.84535	0.627543	-0.672213	0.00189903	0.0133556
ANKRD28	6432.84	7360.45	5505.23	0.747948	-0.418991	0.761031	-0.393973	0.00190754	0.0134081
FAM54A	442.471	544.336	340.605	0.625725	-0.6764	0.668539	-0.580917	0.0019184	0.0134771
SLC25A15	1121.47	1313.57	929.359	0.707503	-0.499191	0.728065	-0.45786	0.00192464	0.0135061
TMEM67	331.799	417.013	246.585	0.591311	-0.758011	0.644138	-0.634558	0.0019245	0.0135061
DNMT3B	818.384	972.35	664.418	0.683311	-0.549385	0.710142	-0.493821	0.00193545	0.0135746
AMZ2	5174.05	4499.72	5848.37	1.29972	0.378199	1.28355	0.360137	0.001946	0.0136411
ST6GAL1	341.74	427.847	255.634	0.59749	-0.743014	0.648816	-0.62412	0.00195663	0.0137081
OGDH	6914.49	7788.41	6040.58	0.775586	-0.366641	0.783456	-0.352075	0.00195934	0.0137197
AIFM2	2259.23	1929.02	2589.43	1.34235	0.424762	1.31824	0.398611	0.00196108	0.0137211
ENOSF1	1061.17	1245.3	877.047	0.704285	-0.505769	0.725531	-0.46289	0.00196168	0.0137211
IRGQ	2730.32	2341.57	3119.07	1.33204	0.41364	1.31166	0.391394	0.00196436	0.0137323
DNAJC5	5609.97	4878.26	6341.69	1.29999	0.378499	1.28231	0.358747	0.00197169	0.0137761
SNCAIP	387.383	480.858	293.909	0.611218	-0.710241	0.659738	-0.600035	0.00198167	0.0138383
GALC	1076.86	1262.26	891.459	0.70624	-0.501769	0.72557	-0.462814	0.00198366	0.0138447
GALNT7	3428.52	3900.4	2956.64	0.758035	-0.399664	0.766172	-0.384259	0.00199197	0.0138951
GATAD1	1465.77	1701.62	1229.93	0.722799	-0.468334	0.741462	-0.431555	0.00199345	0.0138979
TOP3B	1424.9	1193.93	1655.86	1.3869	0.471862	1.3519	0.434986	0.00199702	0.0139152
CLTCL1	1106.52	1296.93	916.113	0.706372	-0.5015	0.727457	-0.459065	0.00200077	0.0139338
SPNS1	2667.13	2268.62	3065.64	1.35132	0.434373	1.3226	0.403377	0.00200351	0.0139453
COMMD5	1216.38	1008.65	1424.1	1.41188	0.497619	1.37437	0.458774	0.00200708	0.0139626
TMED1	1370.09	1137.47	1602.71	1.40902	0.494691	1.36756	0.451608	0.00202136	0.0140543
TCTA	1256.82	1048.71	1464.94	1.39689	0.482222	1.36082	0.444478	0.00202349	0.0140615
PYGO1	399.124	304.038	494.21	1.62549	0.700873	1.50978	0.594334	0.00202509	0.014065
CDKN2A	2641.75	2268.93	3014.58	1.32863	0.409945	1.31213	0.391905	0.00202745	0.0140687
ZZEF1	4301.43	4872.55	3730.3	0.765574	-0.385386	0.776687	-0.364595	0.00202781	0.0140687
DDB2	2489.82	2104.49	2875.15	1.3662	0.450171	1.32855	0.409856	0.00203018	0.0140766
KIAA1549L	2917.67	3325.44	2509.9	0.754757	-0.405916	0.767209	-0.382308	0.00203114	0.0140766
PCGF1	729.373	588.447	870.299	1.47898	0.5646	1.42046	0.506357	0.00203691	0.014109
IDH2	1713.81	2005.66	1421.96	0.708975	-0.496193	0.713815	-0.486377	0.00204042	0.0141257
STAG2	7642.65	8648.52	6636.77	0.767389	-0.38197	0.775851	-0.366148	0.00204673	0.0141617
MYO19	2866.05	3338.24	2393.86	0.717104	-0.479746	0.723922	-0.466095	0.00204957	0.0141737
TMEM86B	243.364	173.319	313.409	1.80828	0.854614	1.59806	0.676326	0.00205519	0.0142049
GGT1	202.713	138.211	267.214	1.93338	0.951123	1.63595	0.710126	0.00205784	0.0142156
PTPRR	95.7237	53.8618	137.586	2.55442	1.353	1.75484	0.811342	0.00206099	0.0142297
JMJD6	3876.44	3360.01	4392.87	1.3074	0.386699	1.2916	0.369161	0.00206788	0.0142543
MATN3	251.809	323.125	180.494	0.558587	-0.840145	0.628763	-0.669412	0.00206638	0.0142543
TMEM184A	310.077	229.161	390.992	1.70619	0.770775	1.55791	0.639608	0.00206703	0.0142543
NUDT9	1067.92	1252.52	883.324	0.705237	-0.503821	0.727024	-0.459925	0.00208691	0.0143777
C2orf18	4260.61	3697.38	4823.85	1.30467	0.383683	1.28677	0.363754	0.00209248	0.0143929
MAP2K7	1412.95	1184.65	1641.24	1.38542	0.470322	1.36032	0.443946	0.00209175	0.0143929
SQSTM1	21457.2	18882.4	24032	1.27272	0.347914	1.25915	0.332453	0.00209224	0.0143929
METTL10	1108.55	1309.02	908.082	0.693712	-0.52759	0.712345	-0.489352	0.00209584	0.0144007
SMS	19323	21806.2	16839.8	0.77225	-0.372861	0.782472	-0.35389	0.00209489	0.0144007
SPATA18	138.577	86.6403	190.514	2.1989	1.13678	1.70832	0.772578	0.00210342	0.014445
ISG15	936.034	756.096	1115.97	1.47597	0.561661	1.43368	0.519719	0.00210864	0.0144731
DDX3X	20533.5	23268.6	17798.4	0.764912	-0.386634	0.768801	-0.379318	0.00211041	0.0144775
AMIGO2	3208.54	2769.21	3647.87	1.3173	0.397579	1.29877	0.377143	0.0021135	0.0144909
CCDC90A	2778.01	3167.88	2388.14	0.75386	-0.407631	0.766554	-0.383541	0.00212277	0.014539
PFKFB4	745.505	892.887	598.123	0.669875	-0.578036	0.701553	-0.511377	0.00212221	0.014539
AGPAT2	1327.42	1075.64	1579.19	1.46813	0.55398	1.41924	0.505116	0.00213715	0.0146297
ACSF2	690.453	827.515	553.391	0.668738	-0.580487	0.697779	-0.519157	0.00213975	0.0146318
CNNM4	1363.49	1143.76	1583.21	1.38421	0.469067	1.35156	0.434625	0.00213894	0.0146318
RIPK2	3031.09	2600.75	3461.43	1.33093	0.412437	1.30504	0.384095	0.00214087	0.0146318
SPATA2L	195.942	131.217	260.667	1.98653	0.990253	1.66389	0.734558	0.00215196	0.0146997
ZWILCH	4522.85	5120.38	3925.31	0.766605	-0.383445	0.777961	-0.36223	0.00216276	0.0147657
AK4	1649.65	1903.6	1395.69	0.733184	-0.447754	0.748659	-0.41762	0.00216674	0.014785
PACS2	1757.36	2032.23	1482.48	0.729481	-0.455057	0.744787	-0.425101	0.00218174	0.0148794
EXOC5	6317.33	7137.93	5496.73	0.770074	-0.376931	0.762437	-0.39131	0.00218822	0.01491
LOC100130705	248.321	177.433	319.209	1.79904	0.847227	1.5952	0.673738	0.00218971	0.01491
RNF157	1620.08	1876.52	1363.63	0.726678	-0.460612	0.740227	-0.433959	0.00218882	0.01491
PTP4A1	7160.62	6185.57	8135.68	1.31527	0.395356	1.28305	0.359579	0.00219965	0.0149697
SLC35A5	1572.91	1826.95	1318.86	0.721893	-0.470143	0.728256	-0.457483	0.00220382	0.0149902
ANKRA2	460.874	564.496	357.253	0.63287	-0.660018	0.674487	-0.568138	0.00220807	0.0150111
CRIM1	22207.8	24873.4	19542.2	0.785667	-0.348011	0.792495	-0.335526	0.00221031	0.0150184
RNF217	475.411	369.613	581.209	1.57248	0.65304	1.47695	0.562621	0.00221245	0.015025
FOXD1	938.179	771.966	1104.39	1.43062	0.516644	1.3884	0.473428	0.00221776	0.0150531
C16orf62	3094.43	3518.7	2670.17	0.758852	-0.39811	0.770698	-0.375762	0.00222122	0.0150686
GPRC5C	933.192	767.091	1099.29	1.43307	0.519105	1.38854	0.473569	0.0022244	0.0150822
CNPY3	2647.33	2268.79	3025.88	1.3337	0.41543	1.30734	0.386636	0.00222924	0.0151071
AKT1	11143.1	12538.6	9747.69	0.777416	-0.363242	0.782507	-0.353825	0.00224903	0.0152194
CCNG2	710.749	856.713	564.785	0.659247	-0.601109	0.691248	-0.532725	0.00224869	0.0152194
ZNF326	2099.02	2406.08	1791.97	0.744766	-0.425141	0.758767	-0.398271	0.00224937	0.0152194
MAML1	5686.96	4964.05	6409.88	1.29126	0.368778	1.27526	0.350796	0.00228345	0.0154418
ITPRIPL2	5086.06	4392.43	5779.68	1.31583	0.39597	1.28762	0.364712	0.00229117	0.0154778
SMC1A	16834.2	18820.9	14847.5	0.788883	-0.342116	0.793763	-0.33322	0.00229114	0.0154778
RRP8	540.255	426.15	654.36	1.53552	0.618724	1.46076	0.546722	0.00229377	0.0154872
NDUFC2	1095.91	907.543	1284.27	1.41511	0.500913	1.37006	0.454243	0.00229885	0.0155052
PIGL	422.652	325.018	520.286	1.60079	0.678785	1.49518	0.580316	0.00229831	0.0155052
C1QL1	1071.71	862.333	1281.09	1.48561	0.57106	1.43235	0.518379	0.00230266	0.0155145
TNRC18	2086.99	1781.59	2392.39	1.34284	0.425289	1.32101	0.401636	0.00230264	0.0155145
USP22	25077.1	22107.5	28046.7	1.26865	0.343294	1.25667	0.329603	0.00230393	0.015515
TBC1D25	1269.65	1063.18	1476.12	1.3884	0.473423	1.35534	0.438658	0.00230788	0.0155334
HSD17B7	369.288	458.876	279.699	0.609531	-0.714229	0.658738	-0.602224	0.00231425	0.0155682
WHAMMP3	652.55	522.704	782.396	1.49682	0.581903	1.43331	0.519355	0.00231833	0.0155874
DCLRE1A	1766.07	2043.42	1488.73	0.728546	-0.456907	0.746922	-0.420971	0.00233236	0.0156736
MRPL53	1194.57	992.663	1396.48	1.40681	0.492424	1.36894	0.453057	0.00235711	0.015828
PAX9	438.136	338.6	537.672	1.58793	0.667146	1.48577	0.571214	0.0023578	0.015828
COL11A1	29641.5	33122.9	26160.1	0.789791	-0.340458	0.798149	-0.325269	0.00236463	0.0158421
LARP6	1952.43	1660.62	2244.24	1.35144	0.434503	1.32352	0.404375	0.00236415	0.0158421
STAT2	2419.67	2762.92	2076.41	0.751529	-0.412099	0.764681	-0.38707	0.0023625	0.0158421
TYW1B	218.278	285.44	151.115	0.529413	-0.917536	0.619343	-0.691188	0.00236485	0.0158421
CXCR7	234.092	164.72	303.463	1.8423	0.881505	1.61131	0.688238	0.00236805	0.0158553
TUBGCP3	6157.04	6938.16	5375.92	0.774834	-0.368041	0.785289	-0.348704	0.00237745	0.01591
RNF135	868.807	711.076	1026.54	1.44364	0.529713	1.39494	0.480201	0.0023803	0.0159207
APLP1	1130.37	913.444	1347.3	1.47497	0.560683	1.40783	0.493473	0.00238569	0.0159374
BAZ2B	1681.89	1406.99	1956.79	1.39077	0.475881	1.34682	0.429555	0.00238494	0.0159374
KLF13	6399.81	5597.9	7201.71	1.2865	0.363455	1.27104	0.346012	0.00238652	0.0159374
CDC42EP2	792.778	645.843	939.713	1.45502	0.541035	1.40215	0.487643	0.00238879	0.0159443
DYNC2H1	294.192	373.637	214.746	0.574744	-0.799009	0.636911	-0.650837	0.00241337	0.0161
ZFP91	7651.73	8647.65	6655.81	0.769667	-0.377694	0.771251	-0.374728	0.00243433	0.0162314
ARID3A	394.851	297.782	491.92	1.65195	0.724167	1.52834	0.611967	0.00243812	0.0162482
CCDC92	1023.01	1199.05	846.962	0.70636	-0.501525	0.728382	-0.457232	0.00244087	0.0162581
RAB3GAP1	4671.57	5299.9	4043.23	0.762889	-0.390455	0.774622	-0.368436	0.00244284	0.0162628
SH3TC1	173.503	116.76	230.246	1.97196	0.979633	1.6497	0.7222	0.00245147	0.0163118
ADAMTS2	1964.36	2266.21	1662.51	0.73361	-0.446915	0.747849	-0.419182	0.00245311	0.0163143
RAB3B	9811.11	11004.5	8617.7	0.783105	-0.352723	0.792149	-0.336156	0.00245716	0.0163327
ITGA1	1773.23	2040.28	1506.19	0.73823	-0.437859	0.751679	-0.411812	0.0024639	0.0163691
DENND4A	1293.19	1519.8	1066.59	0.701799	-0.51087	0.725793	-0.462371	0.00246929	0.0163964
NPPB	4499.44	3804.15	5194.72	1.36554	0.449471	1.31238	0.39218	0.00247416	0.0164117
SH3TC2	3158.48	2712.32	3604.65	1.32899	0.410334	1.30176	0.380464	0.00247411	0.0164117
TMEM156	967.655	790.975	1144.34	1.44674	0.532805	1.3886	0.473627	0.00247596	0.0164152
ZSWIM6	2614.63	2249.92	2979.33	1.32419	0.405112	1.30216	0.380905	0.00248812	0.0164873
SNX21	679.056	546.97	811.141	1.48297	0.56849	1.42011	0.506003	0.0024974	0.0165403
LY6E	3208.84	2730.31	3687.36	1.35053	0.433521	1.32094	0.401565	0.00249914	0.0165433
NEK7	3790.5	4283.38	3297.62	0.769865	-0.377322	0.776823	-0.364343	0.00250308	0.0165608
MCM5	7668.57	8766.71	6570.43	0.749475	-0.416048	0.754899	-0.405644	0.00250736	0.0165721
VDR	757.669	606.02	909.318	1.50048	0.58542	1.41889	0.504763	0.00250673	0.0165721
CCDC94	1051.83	872.693	1230.97	1.41054	0.496246	1.37126	0.455506	0.00250877	0.0165728
TEX15	508.666	617.02	400.311	0.648781	-0.624196	0.685321	-0.545148	0.00251498	0.0166053
HNRNPC	46738.6	41239.7	52237.5	1.26668	0.341052	1.25282	0.325182	0.00252322	0.0166426
PRKY	662.343	533.03	791.655	1.4852	0.570656	1.42233	0.508252	0.00252255	0.0166426
PAFAH1B1	12075	13588.4	10561.6	0.777247	-0.363555	0.785784	-0.347796	0.00253407	0.0167056
BCL9	2413.11	2074	2752.23	1.32702	0.408188	1.30575	0.384881	0.0025391	0.0167216
PIAS3	2944.18	2528.1	3360.25	1.32916	0.410515	1.30989	0.389441	0.00253808	0.0167216
DZIP3	1869.61	2192.75	1546.47	0.705266	-0.50376	0.719901	-0.47413	0.00254511	0.0167485
ESD	4439.82	5023.74	3855.9	0.767536	-0.381693	0.778729	-0.360807	0.00254579	0.0167485
AP2S1	7499.4	6503.43	8495.38	1.30629	0.385477	1.28424	0.360918	0.00254761	0.0167519
ACIN1	11142.8	9811.11	12474.4	1.27146	0.346484	1.25919	0.332496	0.00255328	0.0167725
PCDHGC3	3164.9	2736.82	3592.99	1.31283	0.392685	1.29227	0.369913	0.00255336	0.0167725
SLC25A29	1108.56	897.009	1320.12	1.47169	0.557474	1.41203	0.497769	0.00257015	0.0168742
RNASE4	188.263	247.3	129.227	0.522551	-0.936357	0.61351	-0.704841	0.00257953	0.0169271
PRKCDBP	667.527	806.427	528.627	0.655517	-0.609294	0.698366	-0.517944	0.00258696	0.0169656
SAP30	765.767	908.336	623.198	0.686087	-0.543537	0.713116	-0.487791	0.00258805	0.0169656
DHX36	3681.46	4215.96	3146.96	0.74644	-0.421901	0.755358	-0.404767	0.00259658	0.0170129
ZNF496	1232.58	1025.19	1439.98	1.4046	0.49016	1.36501	0.448912	0.00260533	0.0170615
PRKAG2	2624.37	3011.84	2236.9	0.7427	-0.429149	0.753229	-0.408839	0.00260907	0.0170773
FBXO4	271.552	346.298	196.806	0.568312	-0.815244	0.639136	-0.645806	0.00261456	0.0170944
MVD	844.951	1010.64	679.258	0.672105	-0.573242	0.707063	-0.500089	0.00261425	0.0170944
RNF123	1269.92	1475.56	1064.28	0.721274	-0.47138	0.739533	-0.435314	0.00261567	0.0170944
VPS25	3904.73	3394.53	4414.93	1.3006	0.379178	1.28313	0.359663	0.00262217	0.0171282
ERF	2103.78	1792.78	2414.79	1.34695	0.4297	1.33652	0.418483	0.00263009	0.0171711
DLEU2L	69.0968	102.058	36.1358	0.354072	-1.49789	0.572756	-0.804007	0.00263286	0.0171805
MXD1	506.59	395.525	617.654	1.5616	0.643028	1.4638	0.549716	0.00264946	0.01728
SLCO2A1	68.2509	100.995	35.5072	0.351576	-1.50809	0.572991	-0.803416	0.00265534	0.0173096
NME4	2881.21	2466.16	3296.26	1.3366	0.418566	1.30873	0.388168	0.00265909	0.0173253
BICD2	5603.28	4900.03	6306.53	1.28704	0.364057	1.27107	0.346041	0.00266774	0.0173728
EIF4E3	1156.36	1347.63	965.082	0.716132	-0.481702	0.734573	-0.445022	0.00267227	0.0173934
MTMR11	973.458	803.519	1143.4	1.42299	0.508923	1.3762	0.460694	0.00268107	0.0174419
PCYOX1L	1128.47	1317.01	939.939	0.713694	-0.486623	0.728452	-0.457095	0.00268884	0.0174748
ZNF227	887.804	724.721	1050.89	1.45006	0.536111	1.41332	0.499089	0.00268843	0.0174748
AOX1	2047.78	1752.37	2343.19	1.33716	0.419168	1.31274	0.392587	0.00270489	0.017546
CEP19	247.522	178.421	316.624	1.7746	0.82749	1.57364	0.654106	0.00270663	0.017546
HS2ST1	2891.39	3282.2	2500.58	0.761862	-0.392398	0.771429	-0.374395	0.00270307	0.017546
PRPS2	3676.42	4158.37	3194.47	0.768204	-0.380439	0.778893	-0.360502	0.00270529	0.017546
PSIMCT-1	277.216	351.655	202.776	0.576633	-0.794275	0.64307	-0.636952	0.00270629	0.017546
SDAD1	3211.63	3678.75	2744.51	0.746045	-0.422665	0.759241	-0.39737	0.00270984	0.0175579
ADAM9	18168	20355	15981	0.785113	-0.349028	0.790395	-0.339354	0.00271522	0.0175839
FAM102B	3240.91	3690.87	2790.95	0.756178	-0.403202	0.761911	-0.392306	0.00272648	0.0176479
CCNH	1477.07	1722.3	1231.85	0.715237	-0.483507	0.739326	-0.435717	0.0027354	0.0176789
IGFBP4	2702.24	2329.32	3075.17	1.3202	0.400757	1.29851	0.376856	0.00273285	0.0176789
PRKCD	1456.64	1225.72	1687.56	1.37679	0.461312	1.33996	0.422195	0.00273509	0.0176789
SEC63	5907.95	6660.83	5155.08	0.77394	-0.369707	0.782711	-0.353449	0.00274516	0.017733
NBPF1	3773.21	4292.67	3253.75	0.757979	-0.399771	0.77236	-0.372654	0.00275175	0.0177667
ELMOD2	1946.53	2225.15	1667.91	0.749574	-0.415856	0.754432	-0.406538	0.00276405	0.0178282
IL24	109.982	67.002	152.962	2.28295	1.1909	1.70335	0.768372	0.00276312	0.0178282
CAPNS1	19222.3	16924.8	21519.8	1.2715	0.346526	1.2544	0.326998	0.00276797	0.0178445
LOC100506990	1527.38	1767.7	1287.06	0.728098	-0.457795	0.745413	-0.423888	0.00277683	0.0178837
SH3D19	2650.62	2286.51	3014.73	1.31848	0.398878	1.29743	0.375653	0.00277573	0.0178837
URGCP	1682.65	1430.23	1935.07	1.35298	0.436144	1.32468	0.405644	0.0027955	0.0179949
DNAJC16	1888.9	1601.59	2176.2	1.35878	0.442308	1.32679	0.407935	0.00280301	0.0180342
[truncated: 11,640 more rows]

## Sheet: shCDK19_5FU_vs_shCDK19_DMSO
Comparison:	shCDK19_5FU vs. shCDK19_DMSO
Cell line:		SJSA shCDK19
Treatment:		DMSO	5FU
id	baseMean	baseMeanA	baseMeanB	foldChange	log2FoldChange	foldChange_adj	log2FoldChange_adj	pval	padj
KCNAB2	279.713	500.706	58.7201	0.117275	-3.09204	0.183077	-2.44947	6.59475e-20	8.5303e-16
ZNF469	1303.32	2104.48	502.167	0.238618	-2.06723	0.285107	-1.81042	1.32705e-16	8.58271e-13
MXD3	992.459	1640.23	344.69	0.210148	-2.25052	0.266504	-1.90777	2.51483e-16	1.08431e-12
CYS1	407.025	686.616	127.434	0.185597	-2.42975	0.250098	-1.99943	1.66088e-15	4.54746e-12
OSBPL5	1255.74	2011.42	500.061	0.24861	-2.00804	0.298158	-1.74585	1.75781e-15	4.54746e-12
RC3H1	1837.85	745.717	2929.98	3.92908	1.97419	3.37364	1.75431	7.78697e-15	1.67874e-11
PSKH1	1227.31	1955.54	499.087	0.255217	-1.9702	0.306528	-1.70591	1.93203e-14	3.57011e-11
PDE9A	415.341	687.709	142.973	0.207897	-2.26606	0.266826	-1.90603	3.27554e-14	5.29614e-11
PCBP3	386.887	639.765	134.01	0.209467	-2.2552	0.275848	-1.85805	1.10922e-13	1.5942e-10
CCND2	3110.51	1499.37	4721.65	3.14909	1.65494	2.77365	1.47179	1.13611e-12	1.46955e-09
LOC90834	181.177	49.4863	312.868	6.3223	2.66045	3.99794	1.99926	2.7479e-12	3.23128e-09
C10orf12	1269.65	562.889	1976.42	3.5112	1.81197	2.94876	1.56011	3.75998e-12	4.05294e-09
FAM19A5	738.148	1183.48	292.813	0.247416	-2.01499	0.306426	-1.70639	5.59721e-12	5.56922e-09
EEFSEC	965.673	1520.42	410.921	0.270268	-1.88754	0.335075	-1.57744	1.39547e-11	1.28932e-08
HNRNPL	12839.6	19151.3	6527.95	0.340862	-1.55274	0.386344	-1.37204	1.62608e-11	1.40223e-08
BDKRB2	1352.26	2047.29	657.238	0.321028	-1.63923	0.368628	-1.43976	2.61835e-11	2.11677e-08
FAS	1998.21	894.021	3102.39	3.47016	1.795	2.96223	1.56668	3.25133e-11	2.47388e-08
PRKAR1B	195.781	331.067	60.4941	0.182725	-2.45226	0.276063	-1.85693	3.64929e-11	2.62242e-08
PIF1	729.426	1186.04	272.809	0.230016	-2.12019	0.312606	-1.67758	7.46973e-11	5.08532e-08
E2F1	2002.19	3012.55	991.829	0.329233	-1.60282	0.378947	-1.39993	1.34064e-10	8.67057e-08
SYNDIG1	214.716	356.013	73.4184	0.206224	-2.27772	0.293581	-1.76817	1.52145e-10	9.37139e-08
TBC1D22A	904.759	1414.01	395.512	0.27971	-1.83799	0.347712	-1.52404	1.84069e-10	1.08224e-07
SGK196	714.62	312.687	1116.55	3.57083	1.83626	2.96158	1.56637	2.20636e-10	1.24084e-07
LMF1	568.941	891.594	246.288	0.276233	-1.85604	0.344288	-1.53831	2.75154e-10	1.48296e-07
CALML4	302.807	484.577	121.037	0.249778	-2.00128	0.323822	-1.62673	3.16193e-10	1.57306e-07
RBM14	9318.19	4878.85	13757.5	2.81983	1.49561	2.51579	1.33101	3.04485e-10	1.57306e-07
CREBRF	592.624	274.776	910.472	3.3135	1.72836	2.82983	1.50071	5.5335e-10	2.65096e-07
MCM3	9801.72	14192.3	5411.18	0.381277	-1.39109	0.421227	-1.24733	5.96694e-10	2.75651e-07
C1RL	235.922	383.237	88.6067	0.231206	-2.11275	0.31531	-1.66516	6.70592e-10	2.99107e-07
BTG2	2034.48	986.742	3082.22	3.12363	1.64322	2.591	1.37351	9.19998e-10	3.89952e-07
TMEM187	70.3854	129.432	11.3386	0.0876027	-3.51288	0.25216	-1.98759	9.34558e-10	3.89952e-07
ANKRD12	1894.16	1025.71	2762.62	2.69337	1.42941	2.4612	1.29936	1.57658e-09	6.37282e-07
H6PD	2618.1	3802.22	1433.98	0.377144	-1.40681	0.419791	-1.25226	1.77002e-09	6.93794e-07
THEM6	912.522	1402.12	422.92	0.301628	-1.72916	0.368425	-1.44056	2.03057e-09	7.72512e-07
GDF15	910.553	468.872	1352.23	2.88401	1.52808	2.52094	1.33396	2.26328e-09	8.27527e-07
LOC100653515	68.4906	10.0087	126.972	12.6862	3.66519	3.90502	1.96533	2.30313e-09	8.27527e-07
SFI1	556.348	843.74	268.955	0.318765	-1.64943	0.37738	-1.40591	2.72292e-09	9.51917e-07
C21orf58	792.671	1185.24	400.099	0.337567	-1.56675	0.390763	-1.35563	2.87541e-09	9.78775e-07
PCK2	674.245	1024.96	323.53	0.315651	-1.6636	0.380213	-1.39512	3.08288e-09	1.02249e-06
IDH2	612.187	923.012	301.363	0.326499	-1.61485	0.385826	-1.37398	4.48783e-09	1.38214e-06
METTL3	2117.07	3063.91	1170.23	0.381941	-1.38858	0.424135	-1.23741	4.35333e-09	1.38214e-06
SPC24	534.172	808.06	260.283	0.322109	-1.63438	0.380293	-1.39482	4.44036e-09	1.38214e-06
SERPINC1	100.954	21.2707	180.638	8.49233	3.08616	3.68978	1.88353	4.79209e-09	1.44153e-06
IMPG2	96.9783	24.0822	169.874	7.05393	2.81843	3.55876	1.83137	5.82897e-09	1.71358e-06
PPP1R35	584.022	925.309	242.734	0.262327	-1.93056	0.350675	-1.51179	7.2028e-09	2.0704e-06
CABLES2	871.677	1287.22	456.136	0.354358	-1.49672	0.407318	-1.29577	7.71622e-09	2.16977e-06
TNFRSF10D	18743.7	10907.6	26579.7	2.43681	1.28499	2.22507	1.15385	8.41437e-09	2.31574e-06
ST3GAL3	702.394	1059.15	345.642	0.32634	-1.61555	0.391416	-1.35322	1.19309e-08	3.21513e-06
CDH4	527.494	799.458	255.531	0.31963	-1.64553	0.387738	-1.36685	1.30399e-08	3.30925e-06
CTNNBIP1	1108.04	1622.43	593.651	0.365902	-1.45047	0.418619	-1.25629	1.31511e-08	3.30925e-06
MMP11	2194.55	3204.66	1184.44	0.369598	-1.43597	0.410195	-1.28562	1.27584e-08	3.30925e-06
MTRNR2L8	3425.22	1577.53	5272.91	3.34252	1.74094	2.60141	1.37929	1.33035e-08	3.30925e-06
MAD1L1	1217.03	1815.81	618.254	0.340484	-1.55434	0.408518	-1.29153	1.41621e-08	3.45634e-06
MDM2	236075	135603	336546	2.48185	1.31142	2.31305	1.2098	1.4563e-08	3.48838e-06
FILIP1L	1614.17	906.496	2321.85	2.56135	1.3569	2.29859	1.20075	1.78754e-08	4.20396e-06
BAZ2B	1428.2	788.709	2067.7	2.62162	1.39046	2.36978	1.24475	1.84919e-08	4.27129e-06
INHBA	1075.6	585.015	1566.18	2.67716	1.4207	2.36662	1.24283	2.25179e-08	5.10998e-06
SSU72	1846.79	2705.83	987.754	0.365047	-1.45385	0.421932	-1.24492	2.47421e-08	5.51792e-06
HDAC4	629.673	933.866	325.48	0.34853	-1.52065	0.407619	-1.29471	2.60875e-08	5.71934e-06
SOX8	635.269	994.112	276.426	0.278063	-1.84652	0.355556	-1.49185	2.95569e-08	6.37198e-06
C18orf1	137.358	229.706	45.0101	0.195946	-2.35147	0.321008	-1.63932	3.85647e-08	8.17762e-06
AVIL	599.323	308.879	889.767	2.88064	1.52639	2.45661	1.29667	4.08572e-08	8.524e-06
RNF165	213.742	340.872	86.612	0.25409	-1.97659	0.350076	-1.51426	4.23221e-08	8.68947e-06
CD2AP	2395.74	1399.11	3392.36	2.42465	1.27778	2.23963	1.16326	4.70261e-08	9.50441e-06
NFAT5	4647.19	2688.63	6605.74	2.45692	1.29685	2.34295	1.22833	4.8678e-08	9.68693e-06
MVD	1757.84	2572.08	943.594	0.366861	-1.4467	0.429125	-1.22053	5.41564e-08	1.04554e-05
SLC1A7	377.264	578.585	175.944	0.304093	-1.71741	0.375239	-1.41412	5.34381e-08	1.04554e-05
RAB37	5200.15	7296.94	3103.35	0.425295	-1.23347	0.4653	-1.10377	5.81304e-08	1.10576e-05
GAN	317.674	140.515	494.834	3.52158	1.81622	2.76456	1.46705	6.30415e-08	1.1818e-05
USP53	2177.94	1243.72	3112.16	2.5023	1.32325	2.27793	1.18772	6.41719e-08	1.18581e-05
RBAK	1434.45	808.709	2060.19	2.54751	1.34909	2.29555	1.19884	6.70549e-08	1.22018e-05
RBBP6	5599.49	3306.59	7892.39	2.38686	1.25512	2.17944	1.12396	6.79186e-08	1.22018e-05
RHBDL3	151.693	246.349	57.0373	0.23153	-2.11073	0.339403	-1.55893	8.3338e-08	1.47668e-05
ZNF614	1135.61	629.596	1641.62	2.60742	1.38263	2.31697	1.21224	8.66926e-08	1.51536e-05
C11orf96	2122.18	3051.03	1193.33	0.391122	-1.35431	0.42867	-1.22206	9.165e-08	1.58045e-05
CDCA3	3565.66	5174.96	1956.37	0.378045	-1.40337	0.437995	-1.19101	9.28598e-08	1.58045e-05
C7orf53	116.317	39.018	193.617	4.96225	2.31099	3.06274	1.61482	9.84262e-08	1.63223e-05
TRIOBP	4004.03	5688.86	2319.2	0.407675	-1.29451	0.455949	-1.13306	9.83377e-08	1.63223e-05
NEURL1B	1572.58	2236.24	908.925	0.406452	-1.29884	0.449923	-1.15225	1.01454e-07	1.64327e-05
TFRC	5740.78	8131.69	3349.88	0.411954	-1.27945	0.461757	-1.11479	1.01632e-07	1.64327e-05
AURKB	3180.03	4469.14	1890.91	0.423104	-1.24092	0.469706	-1.09017	1.43751e-07	2.28237e-05
HEXDC	733.437	1094.75	372.124	0.339918	-1.55674	0.406346	-1.29922	1.44688e-07	2.28237e-05
LRP8	2415.62	3445.32	1385.93	0.402264	-1.31378	0.4524	-1.14433	1.52326e-07	2.34139e-05
RNF180	200.53	86.2429	314.818	3.65036	1.86804	2.75481	1.46195	1.52711e-07	2.34139e-05
TMPPE	184.767	76.2896	293.244	3.84383	1.94254	2.79823	1.48452	1.53861e-07	2.34139e-05
ZMAT3	7499.49	4510.85	10488.1	2.32509	1.21729	2.22511	1.15388	1.62422e-07	2.44293e-05
KIF20A	10406	14791.3	6020.8	0.407051	-1.29672	0.456709	-1.13065	1.88392e-07	2.80098e-05
DKK1	3532.35	2139.66	4925.04	2.30179	1.20276	2.10521	1.07397	2.03525e-07	2.99159e-05
CDC20	11487.4	16978.5	5996.22	0.353166	-1.50158	0.429827	-1.21817	2.30059e-07	3.30647e-05
DNHD1	169.353	269.616	69.0907	0.256256	-1.96434	0.359688	-1.47518	2.2881e-07	3.30647e-05
KLHL29	605.291	880.284	330.298	0.375217	-1.4142	0.434089	-1.20394	2.58972e-07	3.68111e-05
SLC6A17	1124.13	1593.59	654.662	0.41081	-1.28346	0.458334	-1.12553	2.68667e-07	3.7774e-05
FAM160B1	2083.46	1231.41	2935.5	2.38386	1.2533	2.23029	1.15723	2.83466e-07	3.94261e-05
IMPA2	172.777	273.457	72.096	0.263646	-1.92332	0.36526	-1.453	3.10553e-07	4.27341e-05
ARHGEF4	238.887	367.797	109.978	0.299017	-1.7417	0.386845	-1.37017	3.3659e-07	4.58294e-05
RAPGEF2	3308.78	1914.45	4703.11	2.45664	1.29669	2.18089	1.12491	4.12298e-07	5.5202e-05
TCEA2	747.745	1106.16	389.334	0.35197	-1.50648	0.418815	-1.25562	4.13962e-07	5.5202e-05
SERPINE1	11689.1	7307.79	16070.4	2.19908	1.1369	2.01842	1.01323	4.8317e-07	6.37735e-05
JMJD1C	4379.16	2725.26	6033.06	2.21376	1.1465	2.03947	1.02819	5.09322e-07	6.58808e-05
LAP3	1248.99	1763.59	734.403	0.416425	-1.26387	0.466817	-1.09907	5.0768e-07	6.58808e-05
EXD3	72.2037	125.827	18.5804	0.147666	-2.75959	0.324442	-1.62397	5.27299e-07	6.68687e-05
PLK1	7084.17	10094.2	4074.12	0.403609	-1.30897	0.463713	-1.1087	5.24529e-07	6.68687e-05
SAMD9	1410.36	822.645	1998.08	2.42884	1.28027	2.20239	1.13907	5.63622e-07	7.07811e-05
LRRC45	979.477	1410.97	547.983	0.388373	-1.36449	0.445782	-1.16559	5.97744e-07	7.43444e-05
PRMT3	711.49	1017.49	405.49	0.39852	-1.32728	0.454537	-1.13753	6.87249e-07	8.46625e-05
RCCD1	843.529	1200.63	486.426	0.405142	-1.3035	0.459895	-1.12062	8.04069e-07	9.81192e-05
MTRNR2L2	2884.74	1731.63	4037.85	2.33183	1.22146	2.09226	1.06506	8.87254e-07	0.000107258
CRYL1	457.059	664.194	249.923	0.37628	-1.41012	0.440621	-1.18239	1.01143e-06	0.000121138
RND3	7030.38	4450.34	9610.42	2.15948	1.11069	1.99291	0.994877	1.0318e-06	0.000122443
XKR5	164.529	260.946	68.1126	0.261021	-1.93776	0.371212	-1.42968	1.08598e-06	0.000127702
P2RX1	1361.14	1892.53	829.749	0.438434	-1.18957	0.483334	-1.04891	1.1988e-06	0.000139698
CPEB4	1995.61	1214.58	2776.63	2.28609	1.19288	2.16559	1.11476	1.22098e-06	0.000141012
C7orf50	2147.48	3182.31	1112.65	0.349636	-1.51607	0.438264	-1.19013	1.31887e-06	0.000149645
CDKN1A	15940.9	9988.48	21893.4	2.19186	1.13216	1.98801	0.991322	1.30964e-06	0.000149645
PLEKHJ1	1028.78	1486.52	571.043	0.384148	-1.38027	0.45258	-1.14376	1.34074e-06	0.000150804
PEMT	726.939	1075.6	378.281	0.351694	-1.50761	0.430358	-1.21639	1.40044e-06	0.000156161
PSRC1	4162.29	5917.51	2407.07	0.40677	-1.29771	0.472747	-1.08086	1.50734e-06	0.000166645
SESN1	2539.57	1573.54	3505.6	2.22784	1.15565	2.05919	1.04208	1.80446e-06	0.00019614
TACC3	4744.47	6588.77	2900.18	0.44017	-1.18387	0.494767	-1.01518	1.7911e-06	0.00019614
GATA4	203.05	310.548	95.5529	0.307691	-1.70044	0.401776	-1.31554	1.88089e-06	0.000202744
MBIP	1582.57	976	2189.14	2.24297	1.16541	2.05549	1.03948	1.93732e-06	0.000207101
CTGF	92521.9	58465	126579	2.16504	1.11439	2.0081	1.00583	1.9758e-06	0.000209483
RPS6KA2	1763.23	2457.08	1069.38	0.435224	-1.20017	0.485759	-1.04169	2.26356e-06	0.000238042
TMPO-AS1	436.568	636.364	236.772	0.37207	-1.42635	0.443967	-1.17148	2.40358e-06	0.000250729
BUB1B	5129.47	7017.04	3241.89	0.462002	-1.11403	0.50381	-0.98905	2.51851e-06	0.000260615
TTC14	1312.32	804.924	1819.71	2.26073	1.17679	2.08246	1.05829	2.79544e-06	0.000286976
ZNF804A	1095.91	675.658	1516.16	2.24397	1.16605	2.0375	1.0268	2.86196e-06	0.000291491
CCDC48	47.2491	84.8262	9.67193	0.114021	-3.13263	0.342267	-1.5468	2.99739e-06	0.0003029
ASB13	527.114	757.398	296.831	0.391909	-1.35141	0.458121	-1.1262	3.03812e-06	0.000304636
KCNE1L	47.4782	10.0861	84.8704	8.41463	3.0729	2.91433	1.54316	3.12833e-06	0.000311269
VAV2	2887.05	3922.94	1851.16	0.47188	-1.08351	0.512709	-0.963787	3.27934e-06	0.000323803
ATF3	897.082	544.32	1249.84	2.29616	1.19922	2.04809	1.03428	3.62399e-06	0.000355124
AZI1	1413.27	2018.72	807.831	0.400171	-1.32131	0.470199	-1.08866	3.6621e-06	0.00035616
ZC3H12D	54.7303	13.4724	95.9883	7.12481	2.83285	2.87322	1.52267	3.76101e-06	0.00036305
MAP1A	14407.2	9114.32	19700.1	2.16145	1.112	1.94622	0.960678	3.92783e-06	0.000376345
THNSL2	821.686	1154.95	488.42	0.422893	-1.24164	0.480336	-1.05789	3.97211e-06	0.000377788
POLD1	1861.11	2556.15	1166.07	0.456183	-1.13232	0.504313	-0.98761	4.01382e-06	0.000378969
FASTK	2681.49	3785.2	1577.78	0.41683	-1.26247	0.479694	-1.05981	4.39531e-06	0.00041198
TRIM65	1122.52	1571.54	673.503	0.428564	-1.22242	0.482914	-1.05016	4.43275e-06	0.000412501
PIK3CA	1734.17	1067.98	2400.36	2.24757	1.16837	2.07456	1.05281	4.61281e-06	0.000426191
IQGAP3	5114.38	6879.5	3349.25	0.486845	-1.03847	0.523408	-0.933992	4.81454e-06	0.000441675
GNAZ	1868.36	2595.49	1141.22	0.439693	-1.18543	0.492442	-1.02197	5.02513e-06	0.000448716
LRP5	5067.22	6821.6	3312.85	0.48564	-1.04204	0.524338	-0.931431	5.03006e-06	0.000448716
MYEF2	612.107	863.526	360.689	0.417693	-1.25949	0.477838	-1.06541	4.94746e-06	0.000448716
PRDM1	455.809	246.316	665.302	2.70101	1.4335	2.2559	1.1737	4.9785e-06	0.000448716
ADCY3	1818.83	2476.05	1161.61	0.46914	-1.09191	0.508403	-0.975956	5.11214e-06	0.000452915
BMP8B	213.453	320.574	106.333	0.331694	-1.59207	0.42138	-1.24681	5.15845e-06	0.000453373
CCNB2	4251.51	5744.26	2758.76	0.480264	-1.0581	0.522358	-0.936888	5.18741e-06	0.000453373
ACTR1B	1888.32	2614.34	1162.29	0.444582	-1.16948	0.498419	-1.00457	5.27794e-06	0.000458189
LOC100289092	73.0985	126.229	19.9676	0.158185	-2.66032	0.358728	-1.47904	5.42109e-06	0.000467478
ATP2A3	610.154	863.263	357.045	0.4136	-1.27369	0.475617	-1.07213	5.5164e-06	0.000469438
VGLL3	1882.52	1197.3	2567.74	2.1446	1.10071	2.00255	1.00184	5.51344e-06	0.000469438
CNTROB	3173.7	4356.99	1990.4	0.45683	-1.13027	0.51268	-0.963869	5.61361e-06	0.000474589
SPIRE2	150.393	232.722	68.064	0.292469	-1.77364	0.402442	-1.31315	5.75104e-06	0.00048305
LNPEP	1421.12	848.115	1994.13	2.35124	1.23342	2.14689	1.10225	5.79094e-06	0.000483263
CDKN2D	1382.82	1907.12	858.522	0.450166	-1.15147	0.504974	-0.985718	6.49999e-06	0.000535524
RUFY2	1130.34	713.582	1547.1	2.16807	1.11641	1.9884	0.991606	6.49586e-06	0.000535524
SPAG5	8843.29	11828.4	5858.17	0.495262	-1.01373	0.532709	-0.908581	6.56161e-06	0.00053718
ITPR3	3403.64	4617.52	2189.76	0.474229	-1.07634	0.513039	-0.962861	6.64118e-06	0.000540274
C12orf5	2727.35	1748.26	3706.44	2.12008	1.08412	1.95621	0.96806	6.89111e-06	0.000557103
BNC2	971.722	595.123	1348.32	2.26562	1.1799	2.03973	1.02838	6.97457e-06	0.000560348
TNFRSF1B	445.239	634.022	256.456	0.404491	-1.30582	0.461789	-1.1147	7.15171e-06	0.000571033
LIG1	3266.25	4410.78	2121.73	0.481033	-1.05579	0.525543	-0.928119	7.51342e-06	0.000592598
RFX2	223.866	334.453	113.279	0.338698	-1.56193	0.430218	-1.21686	7.49813e-06	0.000592598
POC1A	2005.76	2727.68	1283.84	0.47067	-1.08721	0.518812	-0.946718	7.70752e-06	0.000602991
SAMD9L	1215.1	766.733	1663.46	2.16955	1.11739	1.99216	0.994335	7.73842e-06	0.000602991
CDC45	2586.8	3495.93	1677.66	0.47989	-1.05922	0.516945	-0.951917	7.95234e-06	0.000615949
CACNG4	2162.24	2936.35	1388.12	0.472739	-1.08088	0.515418	-0.956186	8.01103e-06	0.000616801
CEP85L	676.188	411.18	941.197	2.28902	1.19473	2.09745	1.06864	8.07096e-06	0.000617739
RIT1	2639.52	1728.76	3550.28	2.05365	1.03819	1.90157	0.92719	8.56896e-06	0.000651997
FAM64A	5205.61	7157.79	3253.43	0.45453	-1.13755	0.513459	-0.96168	8.68467e-06	0.000656937
BTBD2	1535.29	2178.46	892.124	0.409521	-1.28799	0.477298	-1.06704	8.755e-06	0.000658407
AURKA	6469.39	8677.64	4261.14	0.491049	-1.02606	0.531499	-0.911861	8.8296e-06	0.000660178
COL13A1	7906.27	10734.4	5078.15	0.473073	-1.07987	0.52373	-0.933103	8.93405e-06	0.000664149
LEPR	408.563	236.123	581.002	2.46059	1.29901	2.18376	1.12681	8.99634e-06	0.000664958
SLC39A11	442.393	626.865	257.922	0.411448	-1.28122	0.474044	-1.07691	9.06687e-06	0.000666363
ANKRD1	5534.83	3671.1	7398.57	2.01535	1.01103	1.86636	0.900231	9.57815e-06	0.000699963
H2AFX	3063.4	4366.9	1759.89	0.403008	-1.31112	0.466986	-1.09855	9.76695e-06	0.00070975
SYT1	5236.56	3480	6993.11	2.00951	1.00685	1.88976	0.918207	9.87203e-06	0.000713378
AQPEP	48.8858	11.7085	86.0632	7.35051	2.87784	2.75306	1.46104	1.00013e-05	0.000718702
AOX1	1659.68	1061.37	2257.99	2.12742	1.0891	1.92651	0.945993	1.00762e-05	0.000720088
ARID5B	4273.59	2700.34	5846.84	2.16523	1.11452	1.9535	0.96606	1.01746e-05	0.000723121
GADD45A	3538.85	2335.28	4742.43	2.03078	1.02203	1.87586	0.907549	1.03666e-05	0.000728763
PVRL4	51.9577	11.4852	92.4301	8.04773	3.00858	2.75101	1.45996	1.03289e-05	0.000728763
HIBCH	772.029	1066.28	477.774	0.448074	-1.15819	0.500448	-0.998709	1.04806e-05	0.000728855
RIOK3	3396.92	2229.38	4564.45	2.04741	1.0338	1.90939	0.933113	1.04666e-05	0.000728855
PHF19	5592.11	7497.58	3686.65	0.491712	-1.02412	0.534826	-0.902858	1.26392e-05	0.000874268
STRN4	4478.55	6091.74	2865.35	0.470367	-1.08814	0.520729	-0.941394	1.30923e-05	0.000900792
CDC25C	1683.34	2267.98	1098.7	0.484439	-1.04561	0.526745	-0.924824	1.33879e-05	0.000916257
CIT	5790.4	7717.35	3863.44	0.500618	-0.998219	0.536406	-0.898602	1.37431e-05	0.000933447
RGMA	565.049	791.113	338.985	0.428492	-1.22266	0.486754	-1.03874	1.37834e-05	0.000933447
CD274	1108.26	674.647	1541.88	2.28546	1.19249	2.00106	1.00077	1.41865e-05	0.000955742
TP53INP1	1056.77	670.691	1442.86	2.1513	1.10521	2.05288	1.03765	1.4444e-05	0.000968044
TNFAIP8L1	731.677	1039.75	423.609	0.407416	-1.29543	0.480528	-1.05731	1.45534e-05	0.000970352
KATNB1	780.29	1106.39	454.19	0.410515	-1.28449	0.486427	-1.0397	1.48869e-05	0.000987496
ZNF23	2159.62	1406.73	2912.51	2.07041	1.04992	1.88913	0.917722	1.51971e-05	0.00100293
CCNB1	8174.66	10913.6	5435.73	0.49807	-1.00558	0.538265	-0.89361	1.54102e-05	0.00101183
LOC643201	352.697	509.977	195.417	0.383188	-1.38387	0.46066	-1.11823	1.56511e-05	0.00102246
MORC3	1987.98	1291.33	2684.64	2.07897	1.05587	1.94461	0.959481	1.59094e-05	0.00103411
SPSB4	98.4147	157.862	38.9672	0.246843	-2.01833	0.393469	-1.34568	1.60305e-05	0.00103677
KIAA1731	1807.32	1160.2	2454.44	2.11553	1.08102	1.93773	0.954364	1.6787e-05	0.00107099
LOC100506714	265.436	389.669	141.203	0.362366	-1.46448	0.450287	-1.15108	1.68628e-05	0.00107099
SHC2	269.659	405.348	133.971	0.33051	-1.59724	0.430844	-1.21476	1.68835e-05	0.00107099
TNRC6B	3722.33	2461.82	4982.84	2.02405	1.01724	1.87323	0.905526	1.69736e-05	0.00107099
TROVE2	1200.07	774.504	1625.63	2.09893	1.06965	1.98896	0.992012	1.69477e-05	0.00107099
FLJ46906	144.821	226.142	63.4994	0.280795	-1.83241	0.411729	-1.28023	1.71793e-05	0.00107772
ZNF536	100.857	160.596	41.1179	0.256032	-1.9656	0.398762	-1.3264	1.72469e-05	0.00107772
SLC30A1	822.693	521.356	1124.03	2.15597	1.10834	2.08379	1.05921	1.77536e-05	0.00110405
ARL5B	1429.41	938.97	1919.86	2.04464	1.03185	1.99715	0.997939	1.842e-05	0.00113834
GRAMD4	522.557	737.402	307.712	0.417291	-1.26087	0.482491	-1.05143	1.84809e-05	0.00113834
CPSF1	3058.17	4145.19	1971.14	0.475525	-1.07241	0.527109	-0.923826	1.85714e-05	0.00113849
RNF217	431.499	256.483	606.515	2.36473	1.24168	2.07263	1.05146	2.02209e-05	0.00123376
PKI55	1044.5	1415.62	673.382	0.475679	-1.07194	0.522535	-0.936402	2.05111e-05	0.00124559
FRS2	2485.61	1646.54	3324.69	2.0192	1.01379	1.94677	0.961084	2.12396e-05	0.00128381
GTSE1	3875.04	5140.7	2609.39	0.507594	-0.978253	0.546528	-0.871632	2.1429e-05	0.00128923
MTX3	2467.3	1662.41	3272.18	1.96834	0.976978	1.85831	0.893988	2.23153e-05	0.00133634
UNC5C	689.267	421.991	956.543	2.26674	1.18062	2.05855	1.04163	2.24539e-05	0.00133844
SMNDC1	2432.66	1615.97	3249.35	2.01078	1.00775	1.89785	0.924367	2.27555e-05	0.00135019
C16orf72	3848.77	2611.64	5085.91	1.9474	0.96155	1.8321	0.873495	2.29558e-05	0.00135586
MAP3K2	3706.14	2461.48	4950.81	2.01132	1.00814	1.92741	0.946665	2.39026e-05	0.00140537
IL1RAP	1305.69	840.021	1771.36	2.10872	1.07636	1.9771	0.983383	2.44869e-05	0.0014332
MBD5	823.839	512.708	1134.97	2.21368	1.14644	1.97699	0.983307	2.47216e-05	0.00144042
BLOC1S2	1964.38	1301.92	2626.85	2.01768	1.0127	1.86722	0.900895	2.49725e-05	0.00144852
TRAPPC9	474.477	660.719	288.234	0.436243	-1.1968	0.496124	-1.01123	2.51228e-05	0.00145073
CYBASC3	2780.66	3720.87	1840.45	0.494628	-1.01558	0.540331	-0.888084	2.52528e-05	0.00145176
F2RL2	943.133	613.941	1272.32	2.07239	1.05129	1.94149	0.957161	2.59013e-05	0.00148245
ATHL1	395.875	571.375	220.375	0.385691	-1.37448	0.473455	-1.0787	2.62261e-05	0.00149442
ZFHX4	3416.9	2254.62	4579.18	2.03103	1.02221	1.90644	0.930884	2.6474e-05	0.00150194
DNAJC16	1104.32	709.075	1499.57	2.11483	1.08054	1.94266	0.958034	2.68944e-05	0.00151877
PKMYT1	1555.26	2117.41	993.115	0.469023	-1.09227	0.52343	-0.933931	2.71509e-05	0.00151877
TST	460.649	664.338	256.96	0.386791	-1.37037	0.475999	-1.07097	2.71126e-05	0.00151877
XXYLT1	1064.27	1439.02	689.52	0.479159	-1.06142	0.526089	-0.926621	2.72404e-05	0.00151877
CDKN3	2044.06	2752.8	1335.32	0.485077	-1.04372	0.531885	-0.910813	2.76265e-05	0.00152713
H1FX	3039.47	4396.3	1682.64	0.38274	-1.38556	0.461868	-1.11445	2.7621e-05	0.00152713
NRIP1	1995.8	1312.87	2678.72	2.04035	1.02882	1.90587	0.930452	2.77541e-05	0.00152766
AKAP9	2853.4	1927.63	3779.16	1.96052	0.971237	1.82384	0.866981	2.85929e-05	0.00156054
HNRPLL	1141.27	1553.15	729.394	0.469624	-1.09042	0.525462	-0.928342	2.85702e-05	0.00156054
HELZ	3983.4	2683.69	5283.11	1.9686	0.977172	1.84933	0.887005	2.90257e-05	0.00157751
C9orf40	530.117	732.642	327.592	0.447138	-1.16121	0.503686	-0.989402	2.96914e-05	0.00160634
JAG1	5846.69	3982.63	7710.75	1.9361	0.95315	1.81272	0.858157	2.98046e-05	0.00160634
NT5M	102.359	165.11	39.6071	0.239883	-2.0596	0.403717	-1.30858	3.02555e-05	0.00162388
BRD4	5623.03	3844.18	7401.88	1.92548	0.945215	1.79817	0.846532	3.06307e-05	0.00163723
SRSF5	4526.85	5968.69	3085	0.516864	-0.952143	0.554607	-0.850462	3.10065e-05	0.00165049
FBRSL1	625.93	888.225	363.635	0.409395	-1.28843	0.480414	-1.05765	3.28041e-05	0.00173052
FGD4	409.292	246.143	572.44	2.32564	1.21763	2.02443	1.01752	3.29114e-05	0.00173052
NECAB3	734.556	1027.6	441.511	0.429652	-1.21876	0.493441	-1.01905	3.29084e-05	0.00173052
SH3RF1	2938.38	1977.98	3898.78	1.97109	0.978994	1.82628	0.868909	3.32227e-05	0.00173982
ZNF808	317.845	162.705	472.985	2.90701	1.53954	2.32459	1.21698	3.42293e-05	0.00178531
SHMT1	1603.33	2133.69	1072.96	0.502868	-0.991749	0.540674	-0.887169	3.45603e-05	0.00179533
SFXN2	239.934	347.729	132.139	0.380004	-1.39591	0.464641	-1.10581	3.65816e-05	0.00189273
CENPT	1531.96	2100.25	963.675	0.458839	-1.12394	0.524026	-0.932291	3.72947e-05	0.00189935
GNB1L	299.825	452.781	146.869	0.324371	-1.62428	0.442545	-1.1761	3.72775e-05	0.00189935
SLK	3189.03	2159.58	4218.48	1.95338	0.965972	1.82533	0.868153	3.72968e-05	0.00189935
ZNF791	792.473	479.262	1105.68	2.30705	1.20605	2.04414	1.0315	3.68831e-05	0.00189935
HNRNPA1	9707.35	12828.1	6586.65	0.513456	-0.961686	0.553303	-0.853858	3.85944e-05	0.00195772
FRMD6	7114.58	4885.25	9343.9	1.91268	0.935593	1.79718	0.845735	3.924e-05	0.00198269
SLC25A30	2271.47	1523.03	3019.91	1.98283	0.987564	1.85911	0.894612	4.04515e-05	0.00203595
LOC202781	139.448	211.159	67.7359	0.320781	-1.64034	0.435446	-1.19944	4.21836e-05	0.0021149
KLHL22	798.135	1084.52	511.754	0.471872	-1.08353	0.525013	-0.929574	4.30141e-05	0.00214821
LRRTM2	208.332	108.269	308.394	2.84839	1.51015	2.27924	1.18856	4.32135e-05	0.00214987
MBNL2	2215.26	1509.98	2920.54	1.93416	0.951705	1.81628	0.86099	4.33978e-05	0.00215077
C1orf233	342.685	500.833	184.536	0.368459	-1.44043	0.470807	-1.08679	4.38547e-05	0.00216512
FASN	19086.9	25166.9	13006.9	0.516826	-0.95225	0.556619	-0.845238	4.58326e-05	0.00224601
MCM7	15795.5	20751.4	10839.5	0.522352	-0.936904	0.564316	-0.825424	4.58405e-05	0.00224601
TMLHE	1230.38	810.858	1649.9	2.03476	1.02486	1.86833	0.901747	4.67554e-05	0.00228219
FLJ39653	111.987	50.9541	173.019	3.3956	1.76366	2.34732	1.23102	4.85905e-05	0.00236285
CENPA	1190.1	1594.44	785.772	0.492821	-1.02086	0.538547	-0.892855	4.90482e-05	0.00237617
IL7R	9699.27	6535.55	12863	1.96816	0.976846	1.8459	0.884322	5.0154e-05	0.00242068
TRIM22	5742.74	3881.54	7603.94	1.959	0.97012	1.84735	0.885453	5.11567e-05	0.00245989
LRRC8C	2911	1994.66	3827.35	1.91879	0.940201	1.81402	0.859188	5.27623e-05	0.0025277
SUV420H1	5000.7	3443.34	6558.06	1.90457	0.929462	1.78499	0.835918	5.35136e-05	0.00255424
MCM6	5896.38	7736.26	4056.49	0.524348	-0.931404	0.563466	-0.827599	5.44639e-05	0.00259004
CHRAC1	1231.86	1639.67	824.054	0.502574	-0.992593	0.544213	-0.877755	5.68594e-05	0.00267643
PAWR	1016.64	672.705	1360.58	2.02254	1.01617	1.8713	0.904039	5.67473e-05	0.00267643
UBE2S	14250.9	20147.6	8354.12	0.414646	-1.27005	0.497206	-1.00808	5.69012e-05	0.00267643
PRKACB	5742.63	4005.92	7479.33	1.86707	0.900777	1.81428	0.859398	5.76334e-05	0.00270104
FAM20C	294.258	420.506	168.009	0.39954	-1.32359	0.482512	-1.05136	5.88197e-05	0.00273932
LCOR	1483.31	1018.68	1947.94	1.91223	0.935256	1.87699	0.908423	5.88736e-05	0.00273932
ARHGEF39	333.482	467.895	199.068	0.425455	-1.23292	0.49415	-1.01698	6.17616e-05	0.00283293
HES4	231.237	341.219	121.256	0.35536	-1.49265	0.439854	-1.1849	6.12803e-05	0.00283293
HES6	169.457	258.829	80.0851	0.309413	-1.69239	0.438338	-1.18988	6.15291e-05	0.00283293
ZDBF2	1595.52	1067.18	2123.85	1.99014	0.992873	1.90149	0.92713	6.15873e-05	0.00283293
PLK2	9583.48	6580.02	12586.9	1.9129	0.935765	1.76905	0.822972	6.32583e-05	0.00289133
SAC3D1	1439.81	1985.97	893.655	0.449985	-1.15205	0.526709	-0.924921	6.4444e-05	0.00293515
EIF2C2	1023.89	678.046	1369.73	2.02011	1.01444	1.8449	0.88354	6.66753e-05	0.00302612
NEXN	2736.63	1833.86	3639.39	1.98455	0.98881	1.83427	0.875204	6.74364e-05	0.00304996
PRKAB2	1811.74	1220.71	2402.77	1.96833	0.976974	1.85659	0.892653	6.78254e-05	0.00305687
SPC25	1169.68	1604.65	734.702	0.457858	-1.12703	0.526495	-0.925508	6.96007e-05	0.00312599
RRM2B	3031.82	2068.38	3995.26	1.93159	0.949792	1.86601	0.899954	6.99274e-05	0.00312979
CNKSR1	42.5488	74.1944	10.9032	0.146955	-2.76656	0.401018	-1.31826	7.05535e-05	0.00313612
HDAC9	3445.66	2372.24	4519.09	1.90499	0.929781	1.79943	0.847536	7.03772e-05	0.00313612
LOC90246	134.501	203.525	65.4779	0.32172	-1.63612	0.442508	-1.17622	7.17973e-05	0.00318047
PACS2	1604.07	2142.02	1066.12	0.497717	-1.0066	0.548167	-0.867311	7.35692e-05	0.00324291
UNKL	897.239	1206.69	587.789	0.487108	-1.03769	0.533901	-0.905356	7.37081e-05	0.00324291
PTTG1	8681.89	11693.2	5670.59	0.484948	-1.0441	0.548862	-0.865484	7.40464e-05	0.00324675
PDE4B	1354.52	919.48	1789.57	1.94628	0.960721	1.81731	0.861803	7.52063e-05	0.0032754
TTLL1	511.683	702.067	321.298	0.457646	-1.1277	0.518098	-0.948704	7.51784e-05	0.0032754
ANGPT2	7474.05	5192.25	9755.85	1.87893	0.909908	1.77799	0.83025	7.72582e-05	0.00335
ATP8B1	1020.38	676.041	1364.73	2.0187	1.01343	1.83779	0.877975	7.76963e-05	0.00335
CPEB2	128.772	60.105	197.438	3.28489	1.71584	2.34479	1.22946	7.76464e-05	0.00335
CDCA8	3240.46	4237.25	2243.68	0.529514	-0.917259	0.568483	-0.81481	7.89052e-05	0.00339083
ANKRD46	780.348	515.225	1045.47	2.02915	1.02088	1.88586	0.915219	8.01972e-05	0.00343494
DYNC1I1	455.215	624.36	286.071	0.458184	-1.126	0.514368	-0.959127	8.07226e-05	0.00344603
CYFIP2	1914.99	1286.6	2543.37	1.97681	0.983174	1.79715	0.84571	8.19155e-05	0.00348545
PFKL	4511.9	5952.31	3071.49	0.516016	-0.954511	0.564378	-0.825265	8.31931e-05	0.00352821
PDK1	398.073	553.083	243.062	0.439467	-1.18617	0.509181	-0.973748	8.88739e-05	0.00375681
CHD9	3566.37	2481.07	4651.67	1.87487	0.906789	1.8	0.847999	9.03971e-05	0.00380414
IPMK	935.432	631.836	1239.03	1.961	0.971586	1.92217	0.942734	9.05817e-05	0.00380414
DLC1	11892.9	8333.91	15451.8	1.85409	0.890709	1.73269	0.793014	9.3266e-05	0.00390419
ESPL1	3242.48	4223.14	2261.82	0.535579	-0.90083	0.571956	-0.806023	9.53295e-05	0.0039522
RNF144B	1112.01	749.829	1474.19	1.96603	0.975285	1.80746	0.853961	9.52109e-05	0.0039522
SLC25A10	977.248	1323.64	630.855	0.476606	-1.06913	0.536431	-0.898537	9.52939e-05	0.0039522
RAB30	225.882	128.406	323.358	2.51823	1.33241	2.07142	1.05062	9.82327e-05	0.00403122
RANBP2	7078.42	4973.68	9183.15	1.84635	0.884677	1.74121	0.800092	9.81655e-05	0.00403122
SLFN12	1340	899.921	1780.08	1.97805	0.984076	1.83115	0.872746	9.78305e-05	0.00403122
XRCC1	2929.17	3887.5	1970.83	0.506966	-0.980039	0.560748	-0.834574	9.84821e-05	0.00403122
ZNF644	2541.7	1778.99	3304.4	1.85746	0.893333	1.76248	0.81761	9.89363e-05	0.00403704
MTA1	2224.05	2960.9	1487.21	0.502282	-0.993431	0.554698	-0.850225	0.000101764	0.00411584
NEK2	2045.14	2676.31	1413.98	0.528333	-0.920481	0.567886	-0.816328	0.00010214	0.00411584
OXCT1	2838.45	3740.79	1936.11	0.517568	-0.95018	0.56068	-0.834749	0.000101844	0.00411584
PFKFB4	1108.41	1470.56	746.268	0.507473	-0.978597	0.553539	-0.853244	0.0001013	0.00411584
CEP44	592.402	815.53	369.275	0.452804	-1.14304	0.524951	-0.929744	0.00010316	0.00413126
PARVB	858.42	1152.54	564.297	0.489611	-1.03029	0.544423	-0.877201	0.000103162	0.00413126
CAMSAP2	4565.07	3160.63	5969.51	1.88871	0.917398	1.81268	0.858121	0.000103729	0.00414115
ZNF629	3333.81	2334.16	4333.46	1.85654	0.892617	1.73847	0.797819	0.000106926	0.00425564
CPA4	2683.77	1873.59	3493.94	1.86484	0.899051	1.7463	0.804299	0.000107258	0.00425577
USP46	2191.39	1513.5	2869.28	1.89579	0.922798	1.83031	0.872085	0.000107637	0.00425777
KRT42P	217.548	312.161	122.934	0.393817	-1.3444	0.482459	-1.05152	0.000110561	0.00436008
E2F2	681.622	919.572	443.672	0.482476	-1.05147	0.531063	-0.913045	0.000111261	0.00437433
EDA2R	2202.84	1519.95	2885.73	1.89857	0.924911	1.79306	0.842425	0.000114262	0.00444695
NR1D2	3492.05	2500.34	4483.75	1.79325	0.842579	1.76482	0.81952	0.000114483	0.00444695
PURB	3777.48	2674.23	4880.74	1.8251	0.867974	1.74471	0.802986	0.000113875	0.00444695
RAB11FIP4	88.4104	141.934	34.8866	0.245794	-2.02448	0.42398	-1.23793	0.00011379	0.00444695
SLC8A3	619.817	841.288	398.345	0.473495	-1.07858	0.533193	-0.90727	0.000115954	0.00449063
ZNF845	490.929	314.338	667.519	2.12357	1.08649	1.89047	0.918745	0.000118802	0.00458716
LRIG2	755.224	497.936	1012.51	2.03342	1.02391	1.8577	0.893514	0.000119488	0.00459992
CYR61	33658	23945.4	43370.6	1.81123	0.85697	1.74648	0.804449	0.00012012	0.00461052
PRDM16	82.9746	130.982	34.9676	0.266966	-1.90527	0.428282	-1.22337	0.000121022	0.00463142
PI4K2B	631.775	871.297	392.252	0.450193	-1.15138	0.530615	-0.914264	0.000124182	0.00473833
MLL5	2768.25	1909.64	3626.85	1.89924	0.925421	1.7711	0.824645	0.000126076	0.0047833
WDR66	489.234	312.44	666.029	2.1317	1.09201	1.88795	0.916821	0.0001261	0.0047833
REST	3284.85	2288.63	4281.07	1.87058	0.903488	1.8005	0.848394	0.000127728	0.00483089
LSS	5593.07	7246.26	3939.88	0.543712	-0.879085	0.582212	-0.780382	0.000128692	0.00485315
GLTSCR2	1859.32	2591.67	1126.97	0.434843	-1.20143	0.520037	-0.943315	0.000130372	0.00490221
APOLD1	247.578	350.266	144.891	0.413659	-1.27349	0.49268	-1.02128	0.00013091	0.00490818
MCM4	17301.1	22563.3	12038.9	0.533562	-0.906273	0.578571	-0.789434	0.00013351	0.00498727
WSCD1	318.634	443.915	193.354	0.435565	-1.19904	0.509061	-0.974089	0.000133791	0.00498727
PYGO1	297.461	177.19	417.732	2.35754	1.23728	2.03176	1.02273	0.000135161	0.00502387
ALKBH8	726.211	483.325	969.097	2.00506	1.00365	1.82424	0.867292	0.000138418	0.00513017
PRKCZ	476.026	648.764	303.289	0.467487	-1.097	0.530113	-0.915629	0.000139376	0.00515095
MIR100HG	691.968	460.562	923.374	2.00488	1.00352	1.83194	0.873375	0.00014098	0.00519538
KIF2C	6429.9	8345.83	4513.97	0.540866	-0.886658	0.583113	-0.778153	0.000142337	0.00523047
TMEM129	488.137	683.292	292.981	0.428778	-1.2217	0.510788	-0.969203	0.000144299	0.00528756
SGSM3	1391.7	1856.93	926.47	0.498924	-1.00311	0.554067	-0.851868	0.000145056	0.00530029
PAQR4	1333.83	1786.65	881.004	0.493104	-1.02004	0.539802	-0.889497	0.000146156	0.0053213
PCED1A	1377.71	1830.27	925.142	0.505467	-0.984311	0.556435	-0.845714	0.000146454	0.0053213
C1orf94	1223.19	1618.53	827.841	0.511476	-0.967261	0.558451	-0.840497	0.000147355	0.00533905
ELL2	4335.96	3023.46	5648.45	1.86821	0.901658	1.75085	0.808056	0.000149285	0.00539387
GPRC5A	1398.82	925.417	1872.23	2.02312	1.01658	1.78942	0.839491	0.000151126	0.00544515
NUDT8	170.142	261.086	79.1981	0.303341	-1.72099	0.452639	-1.14357	0.000152948	0.00549552
SDPR	571.764	374.802	768.726	2.05102	1.03634	1.84675	0.884992	0.000154746	0.00554472
CHML	3146.45	2236.39	4056.5	1.81386	0.859064	1.73833	0.797703	0.000156694	0.00558359
PRICKLE2	2327.7	1626.09	3029.32	1.86295	0.897591	1.75501	0.811482	0.000156614	0.00558359
KIF4A	5698.87	7345.09	4052.65	0.551749	-0.857916	0.583484	-0.777235	0.000157591	0.00559682
RASA2	456.767	290.176	623.358	2.1482	1.10313	1.95276	0.965517	0.000158064	0.00559682
RECQL4	1736.3	2274.43	1198.17	0.526802	-0.924666	0.571318	-0.807635	0.000158364	0.00559682
THOP1	1855.24	2473.05	1237.43	0.500367	-0.99894	0.555319	-0.848611	0.000159634	0.00562635
ARHGAP5	4744.26	3383.92	6104.6	1.804	0.851199	1.77911	0.831154	0.000160818	0.00565266
MEF2C	1485.72	1039.98	1931.46	1.8572	0.893131	1.76853	0.822552	0.000161796	0.00567164
ZNF720	295.312	411.932	178.692	0.433789	-1.20493	0.508131	-0.976727	0.000162252	0.00567224
FBXW7	1736.72	1171.59	2301.84	1.96471	0.974319	1.80128	0.849026	0.000162734	0.00567368
RRP9	1781.68	2472.03	1091.33	0.441471	-1.17961	0.527817	-0.921889	0.00016317	0.00567368
ZNF292	1845.12	1299.94	2390.29	1.83876	0.878735	1.7555	0.811885	0.000164908	0.00571872
MXD1	679.346	441.695	916.997	2.07609	1.05387	1.88389	0.913714	0.00016649	0.00575815
ABCA1	4228.04	2760.55	5695.53	2.06319	1.04488	1.89262	0.920388	0.000170162	0.00585384
EVL	1082.66	1457.39	707.93	0.485751	-1.04171	0.550668	-0.860745	0.000169983	0.00585384
WHAMMP3	947.132	643.303	1250.96	1.94459	0.959467	1.78539	0.836236	0.000171333	0.0058785
ACBD7	205.533	294.303	116.762	0.39674	-1.33374	0.485056	-1.04378	0.000171817	0.0058795
APC	4343.86	3080.12	5607.6	1.82058	0.864398	1.71491	0.778133	0.000175278	0.0059821
TLR6	364.092	229.47	498.714	2.17333	1.11991	1.92592	0.945548	0.00017682	0.00600306
ZEB2	4862.1	3447.44	6276.76	1.8207	0.864495	1.72556	0.787061	0.000176528	0.00600306
BCL2L12	1303.03	1801.3	804.767	0.446769	-1.1624	0.53144	-0.912023	0.000177373	0.00600608
OLR1	254.34	151.91	356.77	2.34857	1.23178	1.98506	0.989182	0.000178556	0.00603033
GDNF	591.711	384.97	798.453	2.07407	1.05246	1.84252	0.881683	0.000179396	0.00603257
PEAR1	460.107	298.932	621.282	2.07833	1.05543	1.8846	0.914262	0.000179555	0.00603257
CDCA7	2903.99	3752.86	2055.12	0.547615	-0.868766	0.584434	-0.774888	0.000181709	0.00608915
CCNF	3127.77	4084.25	2171.28	0.531623	-0.911523	0.578204	-0.790349	0.000186291	0.0062105
LIN7C	3155.6	2251.53	4059.66	1.80307	0.850454	1.70991	0.773919	0.000186151	0.0062105
F3	2519.2	1771.48	3266.93	1.84418	0.882982	1.71887	0.781462	0.000191263	0.00635986
SERPINB7	542.398	347.421	737.375	2.12242	1.08571	1.89199	0.919901	0.00019264	0.00638924
ZFX	1963.03	1371.62	2554.45	1.86236	0.897132	1.75697	0.813086	0.00019512	0.00645494
MAP3K1	1519.99	1031.55	2008.43	1.947	0.961256	1.83645	0.87692	0.000199293	0.00657615
PIGQ	819.075	1116.94	521.209	0.466639	-1.09962	0.532225	-0.909893	0.000204831	0.0067417
DEPDC1B	1602.94	2093.06	1112.82	0.531673	-0.91139	0.574976	-0.798427	0.00020573	0.00674231
TREX1	284.983	404.746	165.219	0.408203	-1.29264	0.499713	-1.00083	0.000205892	0.00674231
TET2	2222.58	1557.44	2887.71	1.85413	0.890744	1.7747	0.827578	0.000207394	0.00677433
AHNAK	143891	97876.8	189905	1.94025	0.956241	1.73443	0.794466	0.000210746	0.00686651
TROAP	3114.62	4165.78	2063.45	0.495334	-1.01353	0.563399	-0.82777	0.000211496	0.00687361
ABL2	6733.16	4713.48	8752.84	1.85698	0.892958	1.72761	0.788781	0.000214353	0.00692618
KIF18A	1182.38	1545.86	818.904	0.529739	-0.916646	0.572229	-0.805335	0.000215204	0.00692618
THBS1	46528	33626	59430	1.76738	0.821614	1.66818	0.738271	0.000215255	0.00692618
ZNF623	1545.58	1035.84	2055.32	1.9842	0.988557	1.81224	0.857775	0.000214541	0.00692618
PRC1	12271.5	15703.7	8839.27	0.56288	-0.829102	0.595701	-0.74734	0.000217831	0.00699166
S1PR1	950.32	652.006	1248.63	1.91507	0.937395	1.76463	0.819363	0.00021994	0.00704188
FOXRED1	683.904	911.542	456.266	0.500542	-0.998436	0.554875	-0.849767	0.000221082	0.0070436
TLR4	4971.25	3546.43	6396.06	1.80352	0.850817	1.72438	0.786079	0.000220766	0.0070436
LHPP	423.43	590.325	256.535	0.434566	-1.20235	0.516873	-0.952119	0.000222718	0.00707826
H1F0	4113.23	5494.04	2732.42	0.497343	-1.00769	0.544114	-0.87802	0.000224459	0.0071161
RB1CC1	4990.89	3600.65	6381.12	1.77221	0.825551	1.69111	0.757967	0.000234109	0.00740391
LOC155060	53.6602	88.2723	19.0482	0.215789	-2.21231	0.432665	-1.20868	0.000239114	0.00754375
PRPF39	1496.22	1041.09	1951.36	1.87435	0.906392	1.79977	0.847816	0.000248857	0.00781301
RC3H2	2821.94	1934.89	3708.99	1.9169	0.938771	1.78889	0.839064	0.000248396	0.00781301
EXOSC8	1799.77	2333.59	1265.96	0.542493	-0.882323	0.583733	-0.776619	0.000249501	0.00781428
BTBD7	3399.12	2409.49	4388.75	1.82144	0.865082	1.73791	0.797355	0.000250865	0.00781912
NUDT18	161.02	241.579	80.4617	0.333066	-1.58612	0.471751	-1.0839	0.000250436	0.00781912
PTPN18	1750.18	2294.38	1205.99	0.525627	-0.927888	0.577276	-0.792667	0.000254256	0.00790578
ZNF37A	972.94	669.39	1276.49	1.90695	0.931264	1.75076	0.807981	0.000264199	0.00819525
ALDH16A1	976.439	1333.21	619.67	0.464796	-1.10533	0.533719	-0.905848	0.000266442	0.00824505
FBXL6	511.605	716.223	306.987	0.428619	-1.22223	0.522301	-0.937046	0.000267125	0.00824644
ATP6V0A2	1339.01	1767.77	910.263	0.514923	-0.957572	0.572062	-0.805757	0.000269204	0.00827828
SLC45A4	310.199	430.975	189.423	0.439522	-1.18599	0.51782	-0.949478	0.000269436	0.00827828
HDAC6	2426.42	3135.63	1717.22	0.547645	-0.868686	0.58972	-0.761897	0.000270752	0.00829901
MCM5	7475.09	9653.04	5297.14	0.548754	-0.865769	0.590286	-0.760513	0.000271894	0.00831429
KANSL1	1262.6	882.479	1642.72	1.86148	0.896453	1.72691	0.788194	0.000272693	0.00831906
NCS1	2522.46	3250.82	1794.09	0.55189	-0.857549	0.5909	-0.759013	0.00027518	0.00835109
PIH1D1	1223.93	1667.16	780.699	0.46828	-1.09456	0.549983	-0.862542	0.000274926	0.00835109
ZNF34	297.32	184.433	410.207	2.22414	1.15325	1.91404	0.936622	0.00027568	0.00835109
CORO7	172.901	257.335	88.467	0.343781	-1.54044	0.477357	-1.06686	0.00027716	0.00835362
GTPBP10	1137.02	793.318	1480.72	1.86649	0.900325	1.73386	0.793985	0.000278346	0.00835362
SACS	3919.49	2837.62	5001.36	1.76252	0.81764	1.69497	0.76126	0.000277727	0.00835362
ZFPM1	103.385	156.605	50.1661	0.320336	-1.64234	0.460018	-1.12024	0.000276891	0.00835362
APEH	4825.28	6321.94	3328.63	0.52652	-0.925441	0.579495	-0.787132	0.000279541	0.00837007
TOR2A	619.453	830.85	408.056	0.491131	-1.02582	0.552226	-0.856669	0.000281359	0.00840503
STARD13	2902.56	2042.74	3762.38	1.84183	0.881139	1.69923	0.764881	0.000283302	0.00844357
PANK3	5425.05	3825.03	7025.08	1.83661	0.877043	1.77106	0.824617	0.000285333	0.00848455
STK11	1628.31	2193.74	1062.88	0.484507	-1.04541	0.546329	-0.872158	0.00028844	0.00855728
CARD6	738.198	489.592	986.804	2.01557	1.01118	1.81619	0.860913	0.000291649	0.00861686
LYST	1099.29	761.34	1437.25	1.88779	0.916695	1.78282	0.834157	0.000291781	0.00861686
ARRDC3	890.633	608.258	1173.01	1.92847	0.947456	1.82587	0.868587	0.000302535	0.00887367
RBPMS2	268.668	373.407	163.929	0.439008	-1.18768	0.517921	-0.949195	0.000301839	0.00887367
TRIM23	1133.45	792.63	1474.27	1.85998	0.895283	1.7323	0.792689	0.000302009	0.00887367
ATP8B3	236.185	330.059	142.311	0.431167	-1.21368	0.512281	-0.964994	0.000304658	0.00891572
MLH3	1405.37	974.712	1836.03	1.88366	0.913539	1.74839	0.806031	0.000309062	0.0090242
SKIL	1705.15	1235.08	2175.21	1.76119	0.816548	1.72936	0.790238	0.00030976	0.0090242
MFAP3	4256.7	3024.09	5489.31	1.8152	0.860125	1.7483	0.805952	0.000312402	0.00906035
PDCD1LG2	729.157	491.853	966.46	1.96494	0.974482	1.78401	0.835127	0.000311793	0.00906035
ERRFI1	4445.58	3092.8	5798.36	1.87479	0.906731	1.72007	0.782466	0.000313306	0.00906626
DHTKD1	1266.37	1664.98	867.762	0.521186	-0.940131	0.569438	-0.81239	0.000317215	0.00915887
FLVCR2	303.43	191.18	415.68	2.17429	1.12054	1.89706	0.923766	0.000320939	0.00924252
TNFRSF10B	16028.2	11648.9	20407.4	1.75187	0.808899	1.65324	0.725297	0.000321541	0.00924252
PTP4A1	7478.6	5426.14	9531.06	1.75651	0.81271	1.7128	0.77636	0.000326436	0.0093624
FAM169A	833.817	569.077	1098.56	1.93042	0.948913	1.82099	0.864722	0.000330686	0.00946332
TAOK1	7273.73	5283.75	9263.7	1.75324	0.810026	1.71886	0.781452	0.000332238	0.00948674
HSD17B7	539.392	720.42	358.364	0.497437	-1.00741	0.548448	-0.866573	0.000335139	0.0095485
GSE1	1293.15	1707.44	878.852	0.514719	-0.958144	0.570929	-0.808618	0.000336288	0.00955132
RSF1	1012.61	705.484	1319.73	1.87067	0.903558	1.72848	0.789504	0.000336714	0.00955132
IFIT2	200.996	114.934	287.057	2.49758	1.32053	1.99979	0.999848	0.000342402	0.00962156
IGF2BP3	13542.8	9876.62	17209.1	1.7424	0.80108	1.6703	0.740111	0.000342681	0.00962156
RANBP6	1699.32	1189.23	2209.41	1.85785	0.893637	1.77327	0.826414	0.00034291	0.00962156
SLC38A2	12802.3	9509.22	16095.4	1.69261	0.759251	1.67193	0.741514	0.000341021	0.00962156
ZBTB41	785.733	549.654	1021.81	1.85901	0.894536	1.77013	0.823858	0.00034275	0.00962156
PCMTD1	776.101	540.751	1011.45	1.87046	0.903393	1.78484	0.835799	0.000351125	0.00983073
CPXM1	1220.75	1582.81	858.692	0.542511	-0.882275	0.584303	-0.775212	0.000353863	0.00988599
CACNA2D1	1700.73	1195.84	2205.61	1.8444	0.883151	1.75863	0.814451	0.000359574	0.0100239
DNAH1	180.369	259.127	101.612	0.392132	-1.35059	0.495881	-1.01193	0.000360711	0.010034
MAP3K6	979.883	1285.21	674.554	0.524859	-0.929998	0.576223	-0.795302	0.00036332	0.0100849
BIRC5	11556	14838.8	8273.24	0.557541	-0.842851	0.598782	-0.739896	0.000368031	0.010173
INCENP	4586.28	5847.01	3325.54	0.568758	-0.814112	0.603111	-0.729505	0.000368287	0.010173
RUNX1T1	752.014	516.786	987.242	1.91035	0.933836	1.76198	0.817195	0.000368853	0.010173
FBF1	532.699	708.154	357.244	0.504472	-0.987154	0.558591	-0.840135	0.000375769	0.0103416
GALNTL2	80.4196	124.162	36.6768	0.295394	-1.75929	0.456855	-1.13019	0.000377668	0.0103499
WHAMM	1197.1	841.05	1553.14	1.84667	0.884927	1.71117	0.774985	0.000376916	0.0103499
MARCKSL1	3699.87	4766.5	2633.24	0.552448	-0.856089	0.588215	-0.765584	0.000381209	0.0104248
POLA1	2068.03	2725.08	1410.97	0.517774	-0.949607	0.569441	-0.812382	0.000385766	0.0105272
SLC22A15	533.648	344.044	723.252	2.10221	1.07191	1.86651	0.900345	0.000386858	0.0105334
SMEK2	3902.22	2849.09	4955.35	1.73928	0.798487	1.67322	0.742627	0.000387621	0.0105334
DHRS3	174.215	251.318	97.1122	0.386411	-1.37179	0.496504	-1.01012	0.000389109	0.0105516
ZNF227	932.058	646.791	1217.32	1.8821	0.912342	1.72829	0.789348	0.000393579	0.0106505
ZBTB38	5440.44	3955.44	6925.44	1.75086	0.808068	1.66956	0.739466	0.000399092	0.0107771
TIA1	2549.37	3313.6	1785.14	0.538731	-0.892362	0.593824	-0.751892	0.000403558	0.0108751
ACAP3	1016.09	1343.1	689.089	0.513059	-0.962803	0.5642	-0.825721	0.000404792	0.0108856
HS1BP3	1200.43	1600.06	800.8	0.500481	-0.998613	0.56718	-0.818121	0.000405861	0.0108917
POLK	1202.49	852.397	1552.59	1.82144	0.865081	1.70729	0.771711	0.000406857	0.0108958
FAM208B	5711.15	4045.9	7376.4	1.82318	0.866457	1.72202	0.784099	0.000408757	0.0109241
CREB5	1360.73	967.285	1754.17	1.8135	0.858778	1.71369	0.777104	0.000412307	0.0109963
ZNF28	982.023	686.576	1277.47	1.86064	0.895799	1.72729	0.788514	0.000420159	0.0111826
SRGAP1	2061.05	1436.17	2685.93	1.8702	0.903194	1.71871	0.781325	0.000421334	0.0111909
NUFIP2	7078.26	5213	8943.52	1.71562	0.77873	1.65302	0.725103	0.000422988	0.0112118
CAMK2N2	186.809	270.151	103.467	0.382997	-1.38459	0.498885	-1.00322	0.000423879	0.0112124
MYO19	2921.91	3738.18	2105.64	0.563279	-0.828079	0.598458	-0.740679	0.000428034	0.0112992
PPP4R2	2728.9	1949.62	3508.18	1.79941	0.847525	1.6829	0.750951	0.00042914	0.0113053
MLL3	3768.76	2651.99	4885.52	1.84221	0.881439	1.74294	0.801524	0.000430781	0.0113255
LOC100287015	147.209	215.468	78.951	0.366417	-1.44844	0.488971	-1.03218	0.000433102	0.0113404
LTB4R	304.486	417.785	191.187	0.457619	-1.12778	0.533278	-0.907039	0.000433023	0.0113404
MCCC1	1148.5	1485.71	811.296	0.546066	-0.872853	0.585645	-0.771901	0.000436118	0.0113963
PDZD8	3002.25	2106.85	3897.64	1.84998	0.887512	1.72941	0.790276	0.00043786	0.0114188
RBM27	4244.6	3057.52	5431.68	1.7765	0.829035	1.68545	0.753134	0.000439777	0.0114457
CREB3L4	180.478	257.662	103.295	0.400893	-1.31871	0.503454	-0.990069	0.000445811	0.0115589
WDR70	1251.16	1624.88	877.444	0.540006	-0.888954	0.586628	-0.769483	0.000445912	0.0115589
EFHD1	117.577	173.322	61.8327	0.356751	-1.48701	0.481459	-1.05452	0.000446857	0.0115602
MRAS	2539.71	3242.99	1836.43	0.566277	-0.820421	0.602738	-0.730398	0.000448938	0.0115908
DENND1B	679.484	474.105	884.862	1.86638	0.900246	1.78442	0.835455	0.000454158	0.0117023
FAM73A	1405.95	1014.3	1797.6	1.77225	0.825583	1.707	0.771466	0.000468186	0.0120397
PRKAA2	471.628	318.228	625.028	1.96409	0.97386	1.79941	0.847522	0.000474299	0.0121727
FLNC	10030.6	7402.84	12658.4	1.70993	0.773938	1.62971	0.70462	0.000481129	0.0123236
HAUS4	757.78	992.085	523.475	0.527651	-0.922343	0.577577	-0.791914	0.000482359	0.0123307
SEPT9	13988.2	17866.2	10110.2	0.565885	-0.821419	0.608508	-0.716651	0.000490844	0.0125228
MANF	4714.35	6019.3	3409.39	0.566409	-0.820083	0.606492	-0.72144	0.000500926	0.0127549
ACADS	264.292	373.144	155.439	0.416566	-1.26338	0.517394	-0.950666	0.000503911	0.0127929
LIFR	3579.61	2608.12	4551.1	1.74497	0.803205	1.69587	0.762025	0.000504398	0.0127929
SMURF2	6752.61	4948.07	8557.14	1.72939	0.790263	1.63834	0.712238	0.00050638	0.0128181
PTCD2	602.539	413.178	791.9	1.9166	0.938553	1.75608	0.812356	0.000518096	0.0130635
USP38	1327.47	944.142	1710.8	1.81201	0.857594	1.70863	0.772842	0.000517143	0.0130635
VSTM2L	200.048	289.156	110.94	0.383667	-1.38207	0.500139	-0.999598	0.000519927	0.0130842
ADARB1	1150.98	1485.36	816.59	0.549758	-0.86313	0.591744	-0.756956	0.000521906	0.013093
C10orf118	647.828	442.97	852.685	1.92493	0.944805	1.74338	0.801883	0.000522303	0.013093
ODF2	4809.83	6115.55	3504.1	0.572982	-0.803438	0.611011	-0.710729	0.000523469	0.0130968
KRR1	2973.32	2152.54	3794.09	1.76261	0.817716	1.67535	0.744462	0.00054364	0.0135753
CAPN7	2463.18	1773.53	3152.83	1.77772	0.830027	1.69858	0.764333	0.000548716	0.0136756
TIMP3	3058.68	2177.54	3939.82	1.8093	0.855433	1.67126	0.740933	0.000558948	0.0139038
GPRC5B	1278.85	896.719	1660.99	1.85229	0.889312	1.69233	0.759008	0.00056072	0.0139211
ZC3H12C	651.156	446.022	856.29	1.91984	0.940984	1.80958	0.855657	0.000563063	0.0139525
OXLD1	427.951	591.625	264.277	0.446697	-1.16263	0.536763	-0.897643	0.000579531	0.0143058
TELO2	1530.97	2022.06	1039.87	0.514262	-0.959424	0.57257	-0.804475	0.000579428	0.0143058
ARHGAP19	1526.92	1956.52	1097.32	0.56085	-0.834313	0.600751	-0.73516	0.000580726	0.014308
GSDMD	1919.76	2505.43	1334.09	0.532481	-0.909199	0.586202	-0.770529	0.000582387	0.0143216
CDK6	13382	9723.08	17041	1.75263	0.809525	1.62372	0.699305	0.000592009	0.0145306
XYLT1	2973.03	3836.33	2109.72	0.549933	-0.862673	0.602133	-0.731847	0.000597558	0.014639
STRN3	2592.35	1886.34	3298.36	1.74855	0.806157	1.68829	0.755567	0.000598913	0.0146445
KIAA1908	494.534	662.211	326.857	0.493584	-1.01863	0.558357	-0.840741	0.000604428	0.0147515
FAM72D	442.177	588.063	296.292	0.503844	-0.98895	0.562792	-0.829325	0.000621208	0.015104
PGP	1516.09	1961.59	1070.59	0.545774	-0.873625	0.59394	-0.751611	0.000621201	0.015104
ACSF2	979.862	1270.65	689.07	0.542296	-0.882847	0.590801	-0.759256	0.00063272	0.015355
EPHA2	11498.4	8542.86	14454	1.69194	0.758675	1.62752	0.702679	0.000639854	0.0154991
ABCA13	407.139	269.235	545.043	2.02441	1.0175	1.82315	0.86643	0.000649507	0.0156878
THAP7-AS1	42.6371	70.6024	14.6719	0.207811	-2.26666	0.456776	-1.13044	0.00065007	0.0156878
YTHDF3	5015.53	3712.53	6318.53	1.70195	0.767188	1.64891	0.721516	0.000652604	0.0157196
BUB1	5548.97	7070.38	4027.56	0.569639	-0.81188	0.608752	-0.716074	0.000656516	0.0157774
CDKL5	328.905	202.748	455.061	2.24446	1.16637	1.9271	0.946435	0.000657442	0.0157774
ZNF354B	362.835	231.853	493.817	2.12988	1.09077	1.90822	0.93223	0.000659518	0.0157979
ERN1	382.36	251.019	513.7	2.04646	1.03313	1.81235	0.857858	0.000667103	0.01595
BNC1	2422.24	1765.25	3079.23	1.74437	0.802702	1.63649	0.710606	0.000670765	0.0159785
ZNF362	1174.26	1536.02	812.511	0.528973	-0.918735	0.575471	-0.797184	0.000670732	0.0159785
EPM2A	224.445	310.214	138.676	0.447032	-1.16155	0.526996	-0.924135	0.000672832	0.0159983
AKAP11	3634.95	2669.53	4600.37	1.72329	0.785167	1.70338	0.768399	0.000674488	0.0160083
ANKS6	1338.6	1714.46	962.74	0.56154	-0.832539	0.60192	-0.732357	0.000676946	0.0160372
LINC00261	117.032	172.683	61.3811	0.355456	-1.49226	0.489784	-1.02978	0.000680955	0.0161027
[truncated: 13,187 more rows]
