# Supplementary material for: A Kinase-Independent Role for Cyclin-Dependent Kinase 19 in p53 Response
Source: Mol Cell Biol. 2017 Jun 15;37(13):e00626-16. doi: 10.1128/MCB.00626-16 (PMC5472832; doi:10.1128/MCB.00626-16)
Supplement: Supplemental material [file MCB.00626-16_zmb999101512sd3.xlsx]

## Sheet: shCDK19_DMSO_vs_shCTRL_DMSO
Comparison	CDK19_DMSO vs. CTRL_DMSO
Num Genes	579			356			223
Filter	padj < 0.1			padj < 0.1, DOWN			padj < 0.1, UP
Genelist Name	id	foldChange		id	foldChange		id	foldChange
	CDK19	0.155592		CDK19	0.155592		RASGRP2	28.2633
	SGMS2	0.188419		SGMS2	0.188419		PARVG	10.3254
	LINC00282	0.221275		LINC00282	0.221275		MYL4	9.34872
	GPR64	0.240932		GPR64	0.240932		CA10	7.49357
	MYOCD	0.247309		MYOCD	0.247309		CLEC3B	5.85009
	AFF2	0.251414		AFF2	0.251414		MPZ	5.58821
	GABRQ	0.259019		GABRQ	0.259019		KRT3	5.30001
	MMGT1	0.262277		MMGT1	0.262277		TRPV2	5.14861
	NDNF	0.263471		NDNF	0.263471		KRT4	5.10336
	RELN	0.271749		RELN	0.271749		SNCG	5.08915
	CNTNAP2	0.272909		CNTNAP2	0.272909		BPI	5.02617
	PRRG4	0.275896		PRRG4	0.275896		GDF15	4.9889
	AFF3	0.276576		AFF3	0.276576		CTSE	4.76263
	NOS1	0.27758		NOS1	0.27758		ITGA8	4.74642
	TMEM64	0.278039		TMEM64	0.278039		C19orf33	4.72626
	KPNA1	0.281425		KPNA1	0.281425		FMOD	4.69494
	MOB3B	0.284865		MOB3B	0.284865		LCTL	4.6056
	ADCY2	0.287804		ADCY2	0.287804		GMFG	4.50152
	NUP210	0.290218		NUP210	0.290218		PCSK1N	4.3723
	KIAA1644	0.290798		KIAA1644	0.290798		PLA1A	4.36865
	PITPNM3	0.295349		PITPNM3	0.295349		TM4SF18	4.29868
	TNS1	0.299827		TNS1	0.299827		ZG16B	4.2742
	TMEM245	0.305309		TMEM245	0.305309		ALDOC	4.17285
	ELOVL7	0.308095		ELOVL7	0.308095		FABP4	4.05351
	ADIPOR1	0.308581		ADIPOR1	0.308581		COL9A3	4.00028
	QSOX2	0.310625		QSOX2	0.310625		TMEM204	3.92225
	CLDN12	0.314803		CLDN12	0.314803		NR1H4	3.91909
	ELAVL2	0.316283		ELAVL2	0.316283		RAB37	3.91104
	SAMD5	0.316892		SAMD5	0.316892		PDZD7	3.87391
	PARP11	0.318675		PARP11	0.318675		SCNN1D	3.87299
	LPL	0.319398		LPL	0.319398		VIT	3.79089
	FAT3	0.321645		FAT3	0.321645		F10	3.78731
	KDSR	0.329482		KDSR	0.329482		DHRS3	3.76646
	PPM1E	0.330554		PPM1E	0.330554		DHRS2	3.73602
	COBLL1	0.333321		COBLL1	0.333321		SYTL5	3.60378
	KAT2B	0.333352		KAT2B	0.333352		DHRS9	3.52034
	MARCH1	0.333567		MARCH1	0.333567		NEFL	3.51527
	TGOLN2	0.336355		TGOLN2	0.336355		KIAA1755	3.49174
	ITGA9	0.338024		ITGA9	0.338024		PTCHD4	3.46781
	KIAA1244	0.338905		KIAA1244	0.338905		CADM3	3.34414
	NPTX1	0.340886		NPTX1	0.340886		SOD3	3.34101
	B3GNT5	0.344731		B3GNT5	0.344731		GDF6	3.31509
	SYT9	0.346521		SYT9	0.346521		LIPH	3.30385
	APOOL	0.349155		APOOL	0.349155		CEACAM1	3.27934
	DCLK1	0.354543		DCLK1	0.354543		BTG2	3.27742
	ZDHHC23	0.35591		ZDHHC23	0.35591		DDIT4	3.24172
	LEPR	0.362898		LEPR	0.362898		SLC16A5	3.24151
	PRKCQ	0.364998		PRKCQ	0.364998		TMEM187	3.2393
	RAB3B	0.365009		RAB3B	0.365009		PIK3IP1	3.23275
	FAM160A1	0.36738		FAM160A1	0.36738		TULP3	3.1936
	ACTA2	0.37668		ACTA2	0.37668		ARPC3	3.15707
	CDC23	0.376985		CDC23	0.376985		OPLAH	3.155
	NEGR1	0.377281		NEGR1	0.377281		BBC3	3.15253
	TMEM71	0.377838		TMEM71	0.377838		KRT79	3.14359
	ZFYVE16	0.378353		ZFYVE16	0.378353		SLC39A4	3.12935
	ARHGAP31	0.381057		ARHGAP31	0.381057		ADAMTS13	3.11907
	SKIL	0.38242		SKIL	0.38242		L1CAM	3.07443
	TMEM246	0.385908		TMEM246	0.385908		ITGA11	3.04448
	CD2AP	0.38598		CD2AP	0.38598		SLC1A7	3.03668
	MCAM	0.388555		MCAM	0.388555		C10orf10	3.0261
	KCNH1	0.389742		KCNH1	0.389742		KRT15	2.99027
	DGKH	0.391023		DGKH	0.391023		P2RX1	2.98804
	NIPAL1	0.398579		NIPAL1	0.398579		SLC7A8	2.98719
	THRB	0.399808		THRB	0.399808		MGC16121	2.9731
	AKAP5	0.400985		AKAP5	0.400985		ANGPTL4	2.96394
	REL	0.401883		REL	0.401883		LRRC17	2.96192
	VPS13A	0.402043		VPS13A	0.402043		SULF2	2.96064
	PRRX1	0.40479		PRRX1	0.40479		AFAP1L2	2.93942
	WDR17	0.405247		WDR17	0.405247		ITGB4	2.93334
	EMB	0.406173		EMB	0.406173		HHLA3	2.91357
	TEX15	0.408105		TEX15	0.408105		MYH15	2.87166
	ARRDC4	0.408704		ARRDC4	0.408704		EDN2	2.86078
	SFT2D2	0.408742		SFT2D2	0.408742		GPSM1	2.85257
	KCNQ3	0.410014		KCNQ3	0.410014		IL2RB	2.84221
	SLC7A6	0.410684		SLC7A6	0.410684		FADS2	2.83149
	NIPSNAP3A	0.410946		NIPSNAP3A	0.410946		DUSP15	2.79968
	N4BP2	0.41182		N4BP2	0.41182		FGFR4	2.79935
	KIAA1211	0.413473		KIAA1211	0.413473		RABL6	2.79591
	UBE2W	0.415157		UBE2W	0.415157		MMP11	2.76991
	TMPPE	0.41546		TMPPE	0.41546		NSG1	2.74435
	ALG10B	0.41639		ALG10B	0.41639		CD96	2.74104
	FER	0.418981		FER	0.418981		MVD	2.73911
	SPOCK1	0.419378		SPOCK1	0.419378		CD14	2.73347
	DDAH1	0.419654		DDAH1	0.419654		COL9A2	2.72748
	CUL3	0.419765		CUL3	0.419765		CLSTN2	2.71726
	TPT1	0.420098		TPT1	0.420098		PHLDA2	2.70667
	RASA2	0.420928		RASA2	0.420928		RNF43	2.69214
	SLC8A1	0.422		SLC8A1	0.422		EBI3	2.6889
	LOC643650	0.422231		LOC643650	0.422231		ITGB2-AS1	2.66011
	MRPS27	0.423002		MRPS27	0.423002		DECR2	2.65988
	ADD2	0.423766		ADD2	0.423766		PRKCDBP	2.64749
	SEMA3C	0.424269		SEMA3C	0.424269		FCGRT	2.64393
	NFU1	0.424323		NFU1	0.424323		MYPN	2.64338
	PDE3B	0.425081		PDE3B	0.425081		LIPG	2.61728
	ISOC1	0.426506		ISOC1	0.426506		PTPRH	2.58988
	FAM123B	0.427553		FAM123B	0.427553		GAMT	2.56145
	GLOD4	0.428568		GLOD4	0.428568		OLFML3	2.56103
	C9orf41	0.430219		C9orf41	0.430219		REEP2	2.55944
	GCH1	0.43077		GCH1	0.43077		CLU	2.55587
	RORA	0.431245		RORA	0.431245		KIRREL2	2.51381
	IQGAP2	0.43175		IQGAP2	0.43175		JUP	2.51282
	NTNG1	0.432511		NTNG1	0.432511		PGF	2.506
	ASPM	0.433553		ASPM	0.433553		SLC22A18	2.50193
	SRSF12	0.433646		SRSF12	0.433646		TUBG2	2.48043
	TMEM41A	0.435419		TMEM41A	0.435419		VASN	2.47119
	BDKRB1	0.437029		BDKRB1	0.437029		ETFB	2.46753
	SAMD9	0.437383		SAMD9	0.437383		SLC26A10	2.46743
	MBNL3	0.437711		MBNL3	0.437711		HR	2.46246
	CBL	0.437811		CBL	0.437811		TCP11	2.45935
	FAM46C	0.439175		FAM46C	0.439175		GGT5	2.45604
	DSP	0.439903		DSP	0.439903		INSIG1	2.44874
	ZNF92	0.442267		ZNF92	0.442267		GHDC	2.44827
	LTN1	0.442616		LTN1	0.442616		ENPP5	2.44717
	IL1B	0.442703		IL1B	0.442703		SLC12A8	2.44323
	TRAM1L1	0.443573		TRAM1L1	0.443573		SERPINA5	2.43136
	ZBTB41	0.443932		ZBTB41	0.443932		COX7C	2.42031
	SYT14	0.444978		SYT14	0.444978		TBXAS1	2.39997
	DOPEY2	0.44526		DOPEY2	0.44526		ENPP2	2.39922
	SYDE2	0.447057		SYDE2	0.447057		MVK	2.38113
	ATP11B	0.448438		ATP11B	0.448438		SLC14A1	2.36767
	GPC6	0.449652		GPC6	0.449652		C16orf95	2.35538
	QSER1	0.449653		QSER1	0.449653		F2RL2	2.35008
	MLLT4	0.449982		MLLT4	0.449982		GLIS1	2.32991
	NAV2	0.450333		NAV2	0.450333		POLD4	2.31568
	PAPPA	0.450483		PAPPA	0.450483		PHLDB3	2.31229
	ARAP2	0.452683		ARAP2	0.452683		PPDPF	2.31048
	ENPEP	0.453244		ENPEP	0.453244		MXD4	2.3092
	MED13	0.454373		MED13	0.454373		IFI27L2	2.30819
	BDP1	0.454712		BDP1	0.454712		TIE1	2.308
	CNKSR2	0.454801		CNKSR2	0.454801		CLEC11A	2.3061
	NTRK2	0.455173		NTRK2	0.455173		SESN2	2.27215
	ZNF107	0.45533		ZNF107	0.45533		GAA	2.27198
	IFNAR1	0.456139		IFNAR1	0.456139		PADI1	2.26744
	KLHL8	0.456798		KLHL8	0.456798		DGCR6	2.26303
	CASC5	0.458501		CASC5	0.458501		SLC27A1	2.25519
	MCOLN3	0.459132		MCOLN3	0.459132		DHCR7	2.25444
	ANKRD12	0.45939		ANKRD12	0.45939		RARRES3	2.25429
	LAPTM4A	0.459741		LAPTM4A	0.459741		PROSAPIP1	2.24316
	LAMA1	0.460827		LAMA1	0.460827		LY6K	2.23411
	WDR36	0.461261		WDR36	0.461261		SCAND1	2.22288
	IL32	0.46149		IL32	0.46149		ZCWPW1	2.21224
	CTSS	0.462569		CTSS	0.462569		LSS	2.19945
	KIF20B	0.464265		KIF20B	0.464265		SMPD1	2.18236
	CD55	0.466608		CD55	0.466608		LINC00467	2.17458
	MORN4	0.467008		MORN4	0.467008		ACCS	2.17312
	SMC2	0.46705		SMC2	0.46705		CST3	2.16375
	COG5	0.467255		COG5	0.467255		PGLS	2.15095
	SEMA5A	0.467396		SEMA5A	0.467396		PLD3	2.13824
	FAM60A	0.469071		FAM60A	0.469071		SPHK2	2.13488
	IMPAD1	0.469172		IMPAD1	0.469172		PYROXD2	2.13166
	REEP1	0.469789		REEP1	0.469789		BMP6	2.13107
	BBX	0.470944		BBX	0.470944		FDXR	2.13066
	PMAIP1	0.471094		PMAIP1	0.471094		FBLN2	2.13032
	LOC202181	0.47128		LOC202181	0.47128		TNNT1	2.12334
	SGK196	0.471585		SGK196	0.471585		NUDT14	2.1219
	RAB14	0.472078		RAB14	0.472078		PLAU	2.10713
	NEDD1	0.472696		NEDD1	0.472696		TP53I3	2.1058
	FAM169A	0.472969		FAM169A	0.472969		MMAB	2.09837
	S1PR1	0.473367		S1PR1	0.473367		ATHL1	2.08391
	KIF14	0.47433		KIF14	0.47433		COPZ2	2.08246
	ZEB1	0.47475		ZEB1	0.47475		LINC00263	2.08136
	PDE10A	0.474845		PDE10A	0.474845		EMID1	2.07559
	SYNE2	0.475109		SYNE2	0.475109		CEACAM19	2.07049
	NIPA1	0.475134		NIPA1	0.475134		CERCAM	2.06844
	FHOD3	0.476116		FHOD3	0.476116		ANGPT2	2.06492
	MIS18BP1	0.476454		MIS18BP1	0.476454		PROCR	2.06348
	IPO7	0.476565		IPO7	0.476565		DUSP22	2.06069
	MPP7	0.476905		MPP7	0.476905		THNSL2	2.05837
	DNAJC16	0.477198		DNAJC16	0.477198		TNFSF9	2.05831
	ZNF521	0.47732		ZNF521	0.47732		CRTC1	2.0498
	MTMR12	0.477584		MTMR12	0.477584		LIMK1	2.03757
	SCML2	0.479267		SCML2	0.479267		CHCHD10	2.03673
	DHX15	0.479564		DHX15	0.479564		JAKMIP2	2.02804
	ATAD5	0.481847		ATAD5	0.481847		TCN2	2.01956
	UHRF1BP1	0.482075		UHRF1BP1	0.482075		HMGCS1	2.01713
	EI24	0.482465		EI24	0.482465		TINAGL1	2.01679
	CKAP5	0.482832		CKAP5	0.482832		DAK	2.01373
	GAS2L3	0.483511		GAS2L3	0.483511		GSTZ1	2.01215
	C1orf21	0.483821		C1orf21	0.483821		ASTN1	2.00712
	RFTN1	0.48649		RFTN1	0.48649		EPN1	2.00045
	YAP1	0.486559		YAP1	0.486559		FTL	2.00037
	TPD52	0.487013		TPD52	0.487013		RNF215	1.98748
	MYO3A	0.487486		MYO3A	0.487486		ECM1	1.98728
	PIP4K2C	0.488063		PIP4K2C	0.488063		SYNGR1	1.98672
	UGT8	0.488527		UGT8	0.488527		VEGFA	1.98185
	SPAST	0.488737		SPAST	0.488737		SLC22A17	1.97587
	RIF1	0.489204		RIF1	0.489204		SPATA20	1.97278
	ZNF441	0.490067		ZNF441	0.490067		CLIP3	1.96812
	BRIP1	0.490367		BRIP1	0.490367		PPAP2B	1.96594
	KIAA1009	0.491352		KIAA1009	0.491352		PTCH2	1.96374
	USP38	0.491487		USP38	0.491487		FAM117A	1.96336
	ADAMTS2	0.49239		ADAMTS2	0.49239		FDFT1	1.95892
	EEA1	0.492534		EEA1	0.492534		METTL22	1.95667
	SCARB2	0.492926		SCARB2	0.492926		LDOC1	1.95099
	FAM111B	0.495233		FAM111B	0.495233		B3GAT3	1.94314
	ALMS1	0.495666		ALMS1	0.495666		UBAC2-AS1	1.93805
	IDH2	0.496029		IDH2	0.496029		OLFML2A	1.93772
	OTUB2	0.496196		OTUB2	0.496196		PTRHD1	1.92899
	CDK15	0.497964		CDK15	0.497964		PPAP2C	1.92062
	PHIP	0.498339		PHIP	0.498339		DNASE1L1	1.9114
	EIF2C2	0.498545		EIF2C2	0.498545		CDKN1A	1.91093
	MOB1A	0.498575		MOB1A	0.498575		CENPBD1	1.91088
	C22orf28	0.498659		C22orf28	0.498659		PIR	1.90786
	SENP7	0.498819		SENP7	0.498819		CHPF	1.90537
	KLF12	0.500016		KLF12	0.500016		CTSL1	1.90451
	RAPGEF2	0.5003		RAPGEF2	0.5003		CMTM3	1.89896
	DDX47	0.500353		DDX47	0.500353		ATP13A2	1.8868
	CRYBG3	0.500945		CRYBG3	0.500945		LIMD2	1.88453
	RANBP2	0.500978		RANBP2	0.500978		TP53INP2	1.8801
	GPR126	0.50165		GPR126	0.50165		ITGA10	1.86565
	RPA1	0.501684		RPA1	0.501684		TBC1D8	1.86396
	LMTK2	0.502061		LMTK2	0.502061		S100A13	1.85515
	KLHL28	0.502149		KLHL28	0.502149		EIF4E2	1.8504
	MAP9	0.502378		MAP9	0.502378		HHIP	1.84825
	BTBD10	0.502576		BTBD10	0.502576		DUSP4	1.84822
	TIMP3	0.502899		TIMP3	0.502899		EPHX1	1.8438
	MAP4K5	0.50311		MAP4K5	0.50311		TMEM156	1.83253
	USP22	0.503298		USP22	0.503298		C14orf1	1.82792
	THBD	0.503414		THBD	0.503414		FGF19	1.82168
	XRCC2	0.503876		XRCC2	0.503876		CFDP1	1.81482
	CCSAP	0.504148		CCSAP	0.504148		LAMB2	1.80457
	EPG5	0.504759		EPG5	0.504759		FKBP10	1.80081
	ZNF706	0.506109		ZNF706	0.506109		LAMA5	1.75164
	PDP1	0.506924		PDP1	0.506924
	TNC	0.507338		TNC	0.507338
	ERO1L	0.507468		ERO1L	0.507468
	ANAPC1	0.508042		ANAPC1	0.508042
	CCDC132	0.508474		CCDC132	0.508474
	UTRN	0.509146		UTRN	0.509146
	WDR47	0.509186		WDR47	0.509186
	SFMBT2	0.5094		SFMBT2	0.5094
	GREB1L	0.510413		GREB1L	0.510413
	MME	0.510528		MME	0.510528
	LRBA	0.511189		LRBA	0.511189
	ATP11C	0.511674		ATP11C	0.511674
	SREK1IP1	0.511718		SREK1IP1	0.511718
	BACE2	0.51207		BACE2	0.51207
	DUSP7	0.512271		DUSP7	0.512271
	CEP290	0.512275		CEP290	0.512275
	PLCB1	0.513211		PLCB1	0.513211
	RAB11FIP2	0.51338		RAB11FIP2	0.51338
	BMP2K	0.513482		BMP2K	0.513482
	ANO1	0.513517		ANO1	0.513517
	CTDSPL2	0.513541		CTDSPL2	0.513541
	SIKE1	0.514748		SIKE1	0.514748
	AMPH	0.515308		AMPH	0.515308
	SLK	0.515429		SLK	0.515429
	VCAN	0.515911		VCAN	0.515911
	SCN9A	0.516928		SCN9A	0.516928
	VWA8	0.517124		VWA8	0.517124
	PTGFRN	0.517724		PTGFRN	0.517724
	SLC6A17	0.51804		SLC6A17	0.51804
	SMC4	0.518432		SMC4	0.518432
	RALGPS2	0.518676		RALGPS2	0.518676
	MYO5C	0.518686		MYO5C	0.518686
	CLCF1	0.51893		CLCF1	0.51893
	CENPE	0.519081		CENPE	0.519081
	STEAP1	0.519693		STEAP1	0.519693
	DENND5B	0.519838		DENND5B	0.519838
	NRIP1	0.520719		NRIP1	0.520719
	IL1RAP	0.521359		IL1RAP	0.521359
	NOLC1	0.52171		NOLC1	0.52171
	PRKAA2	0.522148		PRKAA2	0.522148
	PHF3	0.522417		PHF3	0.522417
	PTBP3	0.523143		PTBP3	0.523143
	CASP8AP2	0.523767		CASP8AP2	0.523767
	B3GALTL	0.524726		B3GALTL	0.524726
	TMEM56	0.525708		TMEM56	0.525708
	PDPR	0.52586		PDPR	0.52586
	KLHL15	0.526071		KLHL15	0.526071
	ENTPD7	0.526099		ENTPD7	0.526099
	EIF2AK2	0.526159		EIF2AK2	0.526159
	SLC1A3	0.526376		SLC1A3	0.526376
	ELOVL2	0.52719		ELOVL2	0.52719
	CPM	0.528277		CPM	0.528277
	LOC100507127	0.528738		LOC100507127	0.528738
	ARL5A	0.529329		ARL5A	0.529329
	CHD9	0.529488		CHD9	0.529488
	ZBTB10	0.529774		ZBTB10	0.529774
	USP37	0.530972		USP37	0.530972
	KIF21A	0.531569		KIF21A	0.531569
	TXNIP	0.531776		TXNIP	0.531776
	ROCK2	0.532185		ROCK2	0.532185
	MST4	0.532594		MST4	0.532594
	ZNF292	0.532845		ZNF292	0.532845
	TSPYL4	0.533367		TSPYL4	0.533367
	TMEM216	0.534269		TMEM216	0.534269
	MEST	0.535016		MEST	0.535016
	IGSF3	0.535128		IGSF3	0.535128
	NETO2	0.535502		NETO2	0.535502
	C10orf118	0.535531		C10orf118	0.535531
	KIAA0146	0.535865		KIAA0146	0.535865
	AIDA	0.536778		AIDA	0.536778
	USP9Y	0.537042		USP9Y	0.537042
	VPS41	0.537248		VPS41	0.537248
	ACVR2B	0.538802		ACVR2B	0.538802
	VPS13C	0.538815		VPS13C	0.538815
	HOOK3	0.538907		HOOK3	0.538907
	MAP1B	0.538966		MAP1B	0.538966
	BRCA2	0.539925		BRCA2	0.539925
	CENPF	0.540177		CENPF	0.540177
	C5orf42	0.541349		C5orf42	0.541349
	PPIG	0.541541		PPIG	0.541541
	UHRF2	0.541645		UHRF2	0.541645
	TTC21B	0.541804		TTC21B	0.541804
	CEP152	0.542019		CEP152	0.542019
	SOS1	0.542646		SOS1	0.542646
	PPIP5K2	0.542681		PPIP5K2	0.542681
	UBA6	0.54283		UBA6	0.54283
	HCFC2	0.54324		HCFC2	0.54324
	CBFB	0.545061		CBFB	0.545061
	UHRF1BP1L	0.545258		UHRF1BP1L	0.545258
	PRKDC	0.545703		PRKDC	0.545703
	ADAMTS1	0.54593		ADAMTS1	0.54593
	YTHDF3	0.547878		YTHDF3	0.547878
	CHD1	0.547933		CHD1	0.547933
	PDS5B	0.548083		PDS5B	0.548083
	ZNHIT6	0.548135		ZNHIT6	0.548135
	PCGF5	0.548198		PCGF5	0.548198
	AGFG1	0.548545		AGFG1	0.548545
	AMOTL2	0.549756		AMOTL2	0.549756
	PROSER1	0.54995		PROSER1	0.54995
	MARCH4	0.550154		MARCH4	0.550154
	PRKCH	0.550544		PRKCH	0.550544
	BRWD1	0.550867		BRWD1	0.550867
	STAG2	0.551279		STAG2	0.551279
	EDIL3	0.551594		EDIL3	0.551594
	RQCD1	0.55184		RQCD1	0.55184
	FAM120A	0.552663		FAM120A	0.552663
	AKAP9	0.552921		AKAP9	0.552921
	ANKRD13A	0.553301		ANKRD13A	0.553301
	NLN	0.553615		NLN	0.553615
	SPTBN2	0.553706		SPTBN2	0.553706
	SORT1	0.554292		SORT1	0.554292
	FGF5	0.554817		FGF5	0.554817
	PIK3C2A	0.5551		PIK3C2A	0.5551
	DIAPH3	0.555107		DIAPH3	0.555107
	PIP5K1A	0.555125		PIP5K1A	0.555125
	ALCAM	0.555893		ALCAM	0.555893
	LOC387647	0.556949		LOC387647	0.556949
	RASSF3	0.557003		RASSF3	0.557003
	VANGL1	0.558353		VANGL1	0.558353
	ARL5B	0.558955		ARL5B	0.558955
	JMJD1C	0.559484		JMJD1C	0.559484
	SOCS4	0.559645		SOCS4	0.559645
	COX15	0.560548		COX15	0.560548
	USP34	0.560689		USP34	0.560689
	ZHX1	0.561265		ZHX1	0.561265
	LRRC8C	0.56385		LRRC8C	0.56385
	FOSL2	0.564377		FOSL2	0.564377
	PWP1	0.564926		PWP1	0.564926
	MSRB3	0.565264		MSRB3	0.565264
	LCOR	0.56766		LCOR	0.56766
	SCAF11	0.570162		SCAF11	0.570162
	FAR1	0.572165		FAR1	0.572165
	MSN	0.585967		MSN	0.585967
	LAMA5	1.75164
	FKBP10	1.80081
	LAMB2	1.80457
	CFDP1	1.81482
	FGF19	1.82168
	C14orf1	1.82792
	TMEM156	1.83253
	EPHX1	1.8438
	DUSP4	1.84822
	HHIP	1.84825
	EIF4E2	1.8504
	S100A13	1.85515
	TBC1D8	1.86396
	ITGA10	1.86565
	TP53INP2	1.8801
	LIMD2	1.88453
	ATP13A2	1.8868
	CMTM3	1.89896
	CTSL1	1.90451
	CHPF	1.90537
	PIR	1.90786
	CENPBD1	1.91088
	CDKN1A	1.91093
	DNASE1L1	1.9114
	PPAP2C	1.92062
	PTRHD1	1.92899
	OLFML2A	1.93772
	UBAC2-AS1	1.93805
	B3GAT3	1.94314
	LDOC1	1.95099
	METTL22	1.95667
	FDFT1	1.95892
	FAM117A	1.96336
	PTCH2	1.96374
	PPAP2B	1.96594
	CLIP3	1.96812
	SPATA20	1.97278
	SLC22A17	1.97587
	VEGFA	1.98185
	SYNGR1	1.98672
	ECM1	1.98728
	RNF215	1.98748
	FTL	2.00037
	EPN1	2.00045
	ASTN1	2.00712
	GSTZ1	2.01215
	DAK	2.01373
	TINAGL1	2.01679
	HMGCS1	2.01713
	TCN2	2.01956
	JAKMIP2	2.02804
	CHCHD10	2.03673
	LIMK1	2.03757
	CRTC1	2.0498
	TNFSF9	2.05831
	THNSL2	2.05837
	DUSP22	2.06069
	PROCR	2.06348
	ANGPT2	2.06492
	CERCAM	2.06844
	CEACAM19	2.07049
	EMID1	2.07559
	LINC00263	2.08136
	COPZ2	2.08246
	ATHL1	2.08391
	MMAB	2.09837
	TP53I3	2.1058
	PLAU	2.10713
	NUDT14	2.1219
	TNNT1	2.12334
	FBLN2	2.13032
	FDXR	2.13066
	BMP6	2.13107
	PYROXD2	2.13166
	SPHK2	2.13488
	PLD3	2.13824
	PGLS	2.15095
	CST3	2.16375
	ACCS	2.17312
	LINC00467	2.17458
	SMPD1	2.18236
	LSS	2.19945
	ZCWPW1	2.21224
	SCAND1	2.22288
	LY6K	2.23411
	PROSAPIP1	2.24316
	RARRES3	2.25429
	DHCR7	2.25444
	SLC27A1	2.25519
	DGCR6	2.26303
	PADI1	2.26744
	GAA	2.27198
	SESN2	2.27215
	CLEC11A	2.3061
	TIE1	2.308
	IFI27L2	2.30819
	MXD4	2.3092
	PPDPF	2.31048
	PHLDB3	2.31229
	POLD4	2.31568
	GLIS1	2.32991
	F2RL2	2.35008
	C16orf95	2.35538
	SLC14A1	2.36767
	MVK	2.38113
	ENPP2	2.39922
	TBXAS1	2.39997
	COX7C	2.42031
	SERPINA5	2.43136
	SLC12A8	2.44323
	ENPP5	2.44717
	GHDC	2.44827
	INSIG1	2.44874
	GGT5	2.45604
	TCP11	2.45935
	HR	2.46246
	SLC26A10	2.46743
	ETFB	2.46753
	VASN	2.47119
	TUBG2	2.48043
	SLC22A18	2.50193
	PGF	2.506
	JUP	2.51282
	KIRREL2	2.51381
	CLU	2.55587
	REEP2	2.55944
	OLFML3	2.56103
	GAMT	2.56145
	PTPRH	2.58988
	LIPG	2.61728
	MYPN	2.64338
	FCGRT	2.64393
	PRKCDBP	2.64749
	DECR2	2.65988
	ITGB2-AS1	2.66011
	EBI3	2.6889
	RNF43	2.69214
	PHLDA2	2.70667
	CLSTN2	2.71726
	COL9A2	2.72748
	CD14	2.73347
	MVD	2.73911
	CD96	2.74104
	NSG1	2.74435
	MMP11	2.76991
	RABL6	2.79591
	FGFR4	2.79935
	DUSP15	2.79968
	FADS2	2.83149
	IL2RB	2.84221
	GPSM1	2.85257
	EDN2	2.86078
	MYH15	2.87166
	HHLA3	2.91357
	ITGB4	2.93334
	AFAP1L2	2.93942
	SULF2	2.96064
	LRRC17	2.96192
	ANGPTL4	2.96394
	MGC16121	2.9731
	SLC7A8	2.98719
	P2RX1	2.98804
	KRT15	2.99027
	C10orf10	3.0261
	SLC1A7	3.03668
	ITGA11	3.04448
	L1CAM	3.07443
	ADAMTS13	3.11907
	SLC39A4	3.12935
	KRT79	3.14359
	BBC3	3.15253
	OPLAH	3.155
	ARPC3	3.15707
	TULP3	3.1936
	PIK3IP1	3.23275
	TMEM187	3.2393
	SLC16A5	3.24151
	DDIT4	3.24172
	BTG2	3.27742
	CEACAM1	3.27934
	LIPH	3.30385
	GDF6	3.31509
	SOD3	3.34101
	CADM3	3.34414
	PTCHD4	3.46781
	KIAA1755	3.49174
	NEFL	3.51527
	DHRS9	3.52034
	SYTL5	3.60378
	DHRS2	3.73602
	DHRS3	3.76646
	F10	3.78731
	VIT	3.79089
	SCNN1D	3.87299
	PDZD7	3.87391
	RAB37	3.91104
	NR1H4	3.91909
	TMEM204	3.92225
	COL9A3	4.00028
	FABP4	4.05351
	ALDOC	4.17285
	ZG16B	4.2742
	TM4SF18	4.29868
	PLA1A	4.36865
	PCSK1N	4.3723
	GMFG	4.50152
	LCTL	4.6056
	FMOD	4.69494
	C19orf33	4.72626
	ITGA8	4.74642
	CTSE	4.76263
	GDF15	4.9889
	BPI	5.02617
	SNCG	5.08915
	KRT4	5.10336
	TRPV2	5.14861
	KRT3	5.30001
	MPZ	5.58821
	CLEC3B	5.85009
	CA10	7.49357
	MYL4	9.34872
	PARVG	10.3254
	RASGRP2	28.2633

## Sheet: shCTRL_5FU_vs_shCTRL_DMSO
Comparison	CTRL_5FU-CTRL_DMSO
Num Genes	3561			1969			1592
Filter	padj < 0.1			padj < 0.1, DOWN			padj < 0.1, UP
Genelist Name	id	foldChange		id	foldChange		id	foldChange
	SERPINC1	10.2522		LOC100130992	0.144625		SERPINC1	10.2522
	KCNE1L	7.98659		KCNAB2	0.163397		KCNE1L	7.98659
	ZC3H12D	7.10305		STOX1	0.193949		ZC3H12D	7.10305
	GDF15	6.4641		CYS1	0.201966		GDF15	6.4641
	IMPG2	6.21924		YPEL1	0.208113		IMPG2	6.21924
	C7orf53	5.55841		CENPE	0.240067		C7orf53	5.55841
	LOC90834	5.24543		CNKSR1	0.246275		LOC90834	5.24543
	LOC100653515	5.15495		MXRA5	0.253603		LOC100653515	5.15495
	CDKN1A	4.07747		ACBD7	0.257055		CDKN1A	4.07747
	AQPEP	4.05199		C1RL	0.289915		AQPEP	4.05199
	BTG2	3.77379		PIF1	0.297096		BTG2	3.77379
	SNORD23	3.4195		RNF165	0.297483		SNORD23	3.4195
	BCYRN1	3.4142		TFRC	0.304376		BCYRN1	3.4142
	BBC3	3.34929		SYNDIG1	0.308909		BBC3	3.34929
	VASN	3.27072		FAHD2CP	0.308933		VASN	3.27072
	MCF2	3.16086		PRMT3	0.309855		MCF2	3.16086
	SFN	3.14967		CDH4	0.310311		SFN	3.14967
	PRDM1	3.10227		APOLD1	0.311039		PRDM1	3.10227
	UNC13D	3.02298		PSKH1	0.31248		UNC13D	3.02298
	FAS	3.00804		GNG7	0.318436		FAS	3.00804
	IFIT2	2.98476		DNHD1	0.320693		IFIT2	2.98476
	MIR637	2.94425		CALML4	0.320738		MIR637	2.94425
	SLC28A3	2.87747		PDK1	0.324334		SLC28A3	2.87747
	FLJ39653	2.86193		KIF18A	0.330975		FLJ39653	2.86193
	RBM14	2.84095		FAM72A	0.336682		RBM14	2.84095
	PCSK1N	2.84028		XKR5	0.338289		PCSK1N	2.84028
	PHLDA3	2.81974		KIF20B	0.339857		PHLDA3	2.81974
	DRP2	2.72379		KIF20A	0.340251		DRP2	2.72379
	TMPPE	2.68378		LOC100128822	0.342423		TMPPE	2.68378
	CSF2	2.66983		SAPCD2	0.342696		CSF2	2.66983
	CCND2	2.62211		CCNA1	0.345586		CCND2	2.62211
	IL17RE	2.58879		ST3GAL3	0.345799		IL17RE	2.58879
	SLC16A12	2.56992		ALDH1L2	0.346704		SLC16A12	2.56992
	PTPRR	2.55442		KIF14	0.348741		PTPRR	2.55442
	GPR87	2.54613		LRRCC1	0.349901		GPR87	2.54613
	RC3H1	2.51102		PRKAR1B	0.351231		RC3H1	2.51102
	ITGB1BP2	2.48205		LOC144486	0.35126		ITGB1BP2	2.48205
	CEACAM1	2.46326		SLCO2A1	0.351576		CEACAM1	2.46326
	EFNA1	2.43706		DLEU2L	0.354072		EFNA1	2.43706
	AVIL	2.42285		C18orf1	0.354095		AVIL	2.42285
	LOC150381	2.4211		DLEU2	0.356777		LOC150381	2.4211
	CCRL2	2.4139		KIAA1456	0.357274		CCRL2	2.4139
	SULT4A1	2.40771		MYEF2	0.357656		SULT4A1	2.40771
	TBX2	2.40102		LOC202781	0.359535		TBX2	2.40102
	GBAP1	2.3932		H6PD	0.360378		GBAP1	2.3932
	C7orf61	2.38336		LOC90246	0.365148		C7orf61	2.38336
	PTCHD4	2.36617		HNRPLL	0.36561		PTCHD4	2.36617
	LOC400684	2.32886		FAM72B	0.365645		LOC400684	2.32886
	OAS2	2.32267		CWF19L2	0.366619		OAS2	2.32267
	LOC645638	2.31807		ZNF536	0.368108		LOC645638	2.31807
	F2RL2	2.30645		PDE9A	0.368594		F2RL2	2.30645
	POU2F2	2.30035		DLGAP5	0.368843		POU2F2	2.30035
	TNFRSF10D	2.28333		PCBP3	0.370206		TNFRSF10D	2.28333
	IL24	2.28295		CEP44	0.370317		IL24	2.28295
	SESN2	2.2791		OXCT1	0.371461		SESN2	2.2791
	TRIM22	2.24439		CCDC18	0.371552		TRIM22	2.24439
	EDN2	2.2279		MYO5C	0.374763		EDN2	2.2279
	RIPK4	2.22421		NUDT18	0.375882		RIPK4	2.22421
	FLVCR2	2.21919		RASAL2-AS1	0.379594		FLVCR2	2.21919
	CTU1	2.21849		PRDM16	0.381759		CTU1	2.21849
	CAPS	2.21308		ASPM	0.381938		CAPS	2.21308
	PGF	2.21207		CNTRL	0.382094		PGF	2.21207
	LRRTM2	2.21115		EEFSEC	0.387649		LRRTM2	2.21115
	IL1A	2.20976		LOC643201	0.390164		IL1A	2.20976
	METTL7B	2.20674		PI4K2B	0.390446		METTL7B	2.20674
	ADAMTSL5	2.20348		CCDC146	0.39244		ADAMTSL5	2.20348
	SPATA18	2.1989		SHISA3	0.393403		SPATA18	2.1989
	FDXR	2.19762		ATP6V1E2	0.393865		FDXR	2.19762
	C3AR1	2.1939		HIBCH	0.395376		C3AR1	2.1939
	ATF3	2.18481		BUB1B	0.396287		ATF3	2.18481
	C10orf10	2.18249		ZSCAN5A	0.396576		C10orf10	2.18249
	STX1A	2.17773		OSBPL5	0.397453		STX1A	2.17773
	XIRP1	2.17441		CCNB1	0.39759		XIRP1	2.17441
	C10orf12	2.17407		ANLN	0.399161		C10orf12	2.17407
	ADORA2A	2.16831		AURKA	0.399956		ADORA2A	2.16831
	RAB3A	2.15353		FAM72D	0.401718		RAB3A	2.15353
	ZMAT3	2.12937		BUB1	0.402635		ZMAT3	2.12937
	CYFIP2	2.11518		RAB11FIP4	0.403168		CYFIP2	2.11518
	IL1B	2.11309		EPHB1	0.403276		IL1B	2.11309
	PLK3	2.10744		MIS18BP1	0.403434		PLK3	2.10744
	GAL3ST4	2.10355		CYP1B1	0.403627		GAL3ST4	2.10355
	TLR6	2.09924		LOC100272217	0.405555		TLR6	2.09924
	ZNF34	2.07214		HSPA1B	0.407484		ZNF34	2.07214
	SEMA7A	2.07006		TBC1D22A	0.407777		SEMA7A	2.07006
	SLC12A8	2.06611		NEK2	0.407826		SLC12A8	2.06611
	PEAR1	2.06584		ARHGAP19	0.408345		PEAR1	2.06584
	CD14	2.06482		CEP70	0.408435		CD14	2.06482
	ZNF629	2.06042		SPC25	0.408544		ZNF629	2.06042
	PLD6	2.05983		TTK	0.409832		PLD6	2.05983
	KIAA1324	2.05726		BMP8B	0.410607		KIAA1324	2.05726
	LOC100292680	2.05668		LOC100129961	0.411359		LOC100292680	2.05668
	RGS14	2.04978		TMEM71	0.412589		RGS14	2.04978
	RHBDL2	2.04965		CDKN3	0.415848		RHBDL2	2.04965
	SERPINE1	2.04889		APLF	0.417333		SERPINE1	2.04889
	LAPTM5	2.04818		GNAZ	0.417686		LAPTM5	2.04818
	LAMB3	2.03899		LOC100506714	0.41776		LAMB3	2.03899
	PLAU	2.03858		KIAA1024	0.418533		PLAU	2.03858
	FHDC1	2.01511		DHRS2	0.419394		FHDC1	2.01511
	LRP5L	2.0131		PKI55	0.420096		LRP5L	2.0131
	FILIP1	2.01073		CNTLN	0.420404		FILIP1	2.01073
	RNF180	2.0084		CTNNBIP1	0.420514		RNF180	2.0084
	NME2	2.00717		TNFAIP8L1	0.420615		NME2	2.00717
	DAGLA	2.0035		ATAD2	0.422467		DAGLA	2.0035
	TGFA	2.00044		MGC21881	0.422586		TGFA	2.00044
	AEN	2.00005		CRYL1	0.424149		AEN	2.00005
	LOC344887	1.99925		KIAA0586	0.424403		LOC344887	1.99925
	SPATA2L	1.98653		DEPDC1B	0.424945		SPATA2L	1.98653
	BTBD19	1.97759		FAM19A5	0.426543		BTBD19	1.97759
	SH3TC1	1.97196		PDIA3P	0.427076		SH3TC1	1.97196
	PTPN22	1.96612		HMMR	0.428531		PTPN22	1.96612
	EDA2R	1.95981		BCKDHB	0.430107		EDA2R	1.95981
	SLC39A4	1.95441		KIF15	0.431636		SLC39A4	1.95441
	UNC5C	1.95407		CENPA	0.43177		UNC5C	1.95407
	LOC100506963	1.95364		YY2	0.432905		LOC100506963	1.95364
	IL2RB	1.94094		LAP3	0.433008		IL2RB	1.94094
	AKR1B10	1.93422		ECT2	0.433104		AKR1B10	1.93422
	GGT1	1.93338		SLC1A7	0.433132		GGT1	1.93338
	PTGES	1.93103		CKAP5	0.434126		PTGES	1.93103
	WTIP	1.93003		GAS2L3	0.434366		WTIP	1.93003
	SLC30A1	1.92533		C9orf40	0.435835		SLC30A1	1.92533
	ADM	1.92477		FAM216A	0.435976		ADM	1.92477
	NOS1AP	1.92464		MBLAC2	0.436054		NOS1AP	1.92464
	MAP1A	1.92331		SGOL2	0.438759		MAP1A	1.92331
	HHIPL2	1.92329		HNRNPL	0.440673		HHIPL2	1.92329
	SLC15A3	1.92246		PLK1	0.441771		SLC15A3	1.92246
	ANO7	1.92017		LRP8	0.442265		ANO7	1.92017
	HSBP1L1	1.9179		PARPBP	0.442804		HSBP1L1	1.9179
	KCNN4	1.91717		NMU	0.443332		KCNN4	1.91717
	HOXA3	1.91597		TIA1	0.443584		HOXA3	1.91597
	APOBEC3D	1.91465		KNTC1	0.444917		APOBEC3D	1.91465
	ZNF628	1.91199		SPIRE2	0.447071		ZNF628	1.91199
	IL6	1.90884		CCNB2	0.447479		IL6	1.90884
	GADD45A	1.90688		PAN3-AS1	0.447814		GADD45A	1.90688
	MSS51	1.9033		CENPF	0.447954		MSS51	1.9033
	SESN1	1.90318		RAD21L1	0.448004		SESN1	1.90318
	BCAR1	1.89624		PAQR8	0.450013		BCAR1	1.89624
	DUSP8	1.89567		DEPDC1	0.450366		DUSP8	1.89567
	NUDT17	1.88563		CDC20	0.450381		NUDT17	1.88563
	SGK196	1.88309		TBC1D8B	0.452271		SGK196	1.88309
	TNFAIP2	1.88143		RFX8	0.452694		TNFAIP2	1.88143
	ZNF703	1.88132		METTL3	0.453018		ZNF703	1.88132
	HSD3B7	1.88082		ZNF425	0.45335		HSD3B7	1.88082
	IL28RA	1.87358		HLF	0.453392		IL28RA	1.87358
	NACAD	1.87138		NIPSNAP3A	0.45455		NACAD	1.87138
	NRXN2	1.86853		AOC2	0.455392		NRXN2	1.86853
	IRF9	1.86701		EFR3B	0.456626		IRF9	1.86701
	TTYH2	1.86299		SRBD1	0.457264		TTYH2	1.86299
	ZNF668	1.85665		RHBDL3	0.458228		ZNF668	1.85665
	ZC3H4	1.85495		EMB	0.459203		ZC3H4	1.85495
	ASPHD1	1.84711		FLJ46906	0.459992		ASPHD1	1.84711
	TICAM1	1.84596		YTHDC2	0.460777		TICAM1	1.84596
	ZNF764	1.84324		CEP192	0.461315		ZNF764	1.84324
	MAP1S	1.84277		SMCHD1	0.461796		MAP1S	1.84277
	HMOX1	1.84256		FAM81A	0.462126		HMOX1	1.84256
	GPRC5A	1.84238		CNTNAP2	0.462983		GPRC5A	1.84238
	CXCR7	1.8423		SSU72	0.465664		CXCR7	1.8423
	MTRNR2L2	1.84167		DNAH1	0.465692		MTRNR2L2	1.84167
	GREB1	1.83826		GATA4	0.46688		GREB1	1.83826
	PVT1	1.83634		CASC5	0.467422		PVT1	1.83634
	BBS5	1.83453		ZNF720	0.467727		BBS5	1.83453
	TNFRSF10B	1.83263		POLA1	0.4681		TNFRSF10B	1.83263
	APOBEC3F	1.83105		SLC30A9	0.468331		APOBEC3F	1.83105
	FBXO6	1.8292		HIST1H2BJ	0.46854		FBXO6	1.8292
	EPHA2	1.82543		NEIL3	0.469288		EPHA2	1.82543
	ANKRD5	1.82071		ARHGEF4	0.470256		ANKRD5	1.82071
	CMBL	1.82061		SCLT1	0.47101		CMBL	1.82061
	RHBDD2	1.81955		NCAPG2	0.47108		RHBDD2	1.81955
	TNFSF9	1.8169		PTAFR	0.471278		TNFSF9	1.8169
	USP35	1.8166		PCF11	0.472018		USP35	1.8166
	ZNF74	1.81156		TRAPPC9	0.47323		ZNF74	1.81156
	PALMD	1.81127		SLC25A21	0.473362		PALMD	1.81127
	GPRASP1	1.81022		SLC39A11	0.47353		GPRASP1	1.81022
	TMEM86B	1.80828		G2E3	0.474313		TMEM86B	1.80828
	LIME1	1.80744		PPL	0.474754		LIME1	1.80744
	IL8	1.80596		HERC3	0.474844		IL8	1.80596
	WDR66	1.8058		CABLES2	0.475209		WDR66	1.8058
	LRRC8E	1.80361		CIT	0.475508		LRRC8E	1.80361
	SLC35E4	1.80297		DYNC1I1	0.475546		SLC35E4	1.80297
	DISP2	1.79987		ARHGAP11B	0.475957		DISP2	1.79987
	CMTM3	1.79926		KIAA1524	0.476178		CMTM3	1.79926
	LOC100130705	1.79904		CDK15	0.476865		LOC100130705	1.79904
	TOR4A	1.79827		MIR17HG	0.478932		TOR4A	1.79827
	C10orf47	1.79822		CDC25C	0.479321		C10orf47	1.79822
	LTBR	1.79215		DIAPH3	0.480261		LTBR	1.79215
	PAPLN	1.78941		ZFP90	0.480302		PAPLN	1.78941
	TP53INP1	1.78328		MCM6	0.480379		TP53INP1	1.78328
	LOC388692	1.78164		RPS6KA5	0.481644		LOC388692	1.78164
	FAM70B	1.77511		THEM6	0.482678		FAM70B	1.77511
	ESM1	1.77476		DHX32	0.482842		ESM1	1.77476
	CEP19	1.7746		BSN	0.482888		CEP19	1.7746
	ZNHIT2	1.77419		ATP6V0A2	0.483103		ZNHIT2	1.77419
	SNHG11	1.77221		PPP2R2C	0.483456		SNHG11	1.77221
	MDM2	1.76947		STARD8	0.483649		MDM2	1.76947
	C7orf13	1.76832		SFXN2	0.483686		C7orf13	1.76832
	LZTS2	1.76777		TLR5	0.484862		LZTS2	1.76777
	HIC1	1.76689		FBXO48	0.484893		HIC1	1.76689
	TRAF1	1.76596		SPAG5	0.485216		TRAF1	1.76596
	ARSE	1.76397		HIST2H2BF	0.485326		ARSE	1.76397
	MAST3	1.76302		SLC35A3	0.487007		MAST3	1.76302
	ICAM2	1.76191		TMPO-AS1	0.488428		ICAM2	1.76191
	CLCF1	1.76163		E2F1	0.488818		CLCF1	1.76163
	RNF152	1.75884		EPM2A	0.489081		RNF152	1.75884
	ABHD8	1.75697		DOCK11	0.489193		ABHD8	1.75697
	OSR1	1.75691		RBM26-AS1	0.490363		OSR1	1.75691
	HOXC13	1.75597		LMF1	0.490805		HOXC13	1.75597
	GDNF	1.75521		NUF2	0.490978		GDNF	1.75521
	FAM176B	1.75477		C10orf25	0.491604		FAM176B	1.75477
	ZNF787	1.75416		RPS6KB1	0.491926		ZNF787	1.75416
	PCDH18	1.75345		HACE1	0.492466		PCDH18	1.75345
	HSPB8	1.75323		PPP4R4	0.493384		HSPB8	1.75323
	RFFL	1.75312		MCM3	0.49408		RFFL	1.75312
	BRD4	1.75214		BDKRB2	0.495233		BRD4	1.75214
	IRAK2	1.75097		AGL	0.495591		IRAK2	1.75097
	TMEM200C	1.74881		RALGPS1	0.495623		TMEM200C	1.74881
	GPRC5B	1.7486		ZNF469	0.496052		GPRC5B	1.7486
	SGK223	1.74727		GALNTL2	0.496483		SGK223	1.74727
	WNT2B	1.74697		NCAPG	0.496708		WNT2B	1.74697
	ZNF341	1.74672		TMEM56	0.497553		ZNF341	1.74672
	ZNF408	1.74604		AMN1	0.498548		ZNF408	1.74604
	BCL9L	1.74527		GALNT12	0.498603		BCL9L	1.74527
	GATA3	1.74492		SHC3	0.499676		GATA3	1.74492
	ALKBH4	1.74202		WDR67	0.499733		ALKBH4	1.74202
	PROCR	1.74159		SOX8	0.500878		PROCR	1.74159
	VGLL4	1.74116		USP8	0.503179		VGLL4	1.74116
	C10orf54	1.73937		RCCD1	0.504228		C10orf54	1.73937
	FAM100A	1.73933		HNRNPA1	0.505057		FAM100A	1.73933
	C19orf24	1.73732		H1F0	0.505069		C19orf24	1.73732
	CTGF	1.73395		TTC13	0.505995		CTGF	1.73395
	ADRA1B	1.73277		MSH3	0.507318		ADRA1B	1.73277
	JAG1	1.73038		TMEM133	0.507416		JAG1	1.73038
	IL22RA1	1.72116		DHTKD1	0.507615		IL22RA1	1.72116
	BCL3	1.72111		COPG2	0.507755		BCL3	1.72111
	SLC22A15	1.71776		LRBA	0.50776		SLC22A15	1.71776
	TRIM8	1.71728		CDCA7	0.507993		TRIM8	1.71728
	SELM	1.71213		SEPT10	0.508021		SELM	1.71213
	MBD5	1.71137		IQGAP3	0.50881		MBD5	1.71137
	PI4KAP1	1.70991		PPP1R3E	0.509021		PI4KAP1	1.70991
	BAX	1.70865		SLC1A1	0.509074		BAX	1.70865
	TMEM184A	1.70619		DHRS4-AS1	0.509592		TMEM184A	1.70619
	TRMT10B	1.70557		STIL	0.510263		TRMT10B	1.70557
	IER5	1.70546		CDCA3	0.510438		IER5	1.70546
	ASB2	1.70261		CKAP2	0.510522		ASB2	1.70261
	PDLIM2	1.70163		SMARCA2	0.511014		PDLIM2	1.70163
	ADORA1	1.69925		ARHGAP11A	0.511563		ADORA1	1.69925
	SLC26A11	1.69462		DBF4	0.511629		SLC26A11	1.69462
	ZNF282	1.69232		CDC27	0.511823		ZNF282	1.69232
	PLEKHF1	1.68979		CENPC1	0.511883		PLEKHF1	1.68979
	MZT2B	1.68974		BORA	0.512107		MZT2B	1.68974
	LBH	1.68972		WDR52	0.512367		LBH	1.68972
	APOL1	1.68836		ATOH8	0.513323		APOL1	1.68836
	USP49	1.68726		THSD4	0.513449		USP49	1.68726
	MBIP	1.68441		SPAG16	0.513813		MBIP	1.68441
	MSC	1.68419		NDC80	0.513927		MSC	1.68419
	NFKBIZ	1.68319		MCCC1	0.515543		NFKBIZ	1.68319
	C14orf93	1.68177		RAB37	0.515884		C14orf93	1.68177
	ABTB2	1.67974		RPS6KA2	0.515914		ABTB2	1.67974
	DLX5	1.67821		KIAA1908	0.516268		DLX5	1.67821
	METTL22	1.67606		ZFC3H1	0.516398		METTL22	1.67606
	WHAMM	1.67588		HEATR3	0.516572		WHAMM	1.67588
	TSC22D4	1.67483		PCK2	0.51669		TSC22D4	1.67483
	TP53I3	1.67297		HES6	0.516789		TP53I3	1.67297
	KANSL1	1.6719		ADAM12	0.516919		KANSL1	1.6719
	PHPT1	1.67116		OTUD6B	0.517304		PHPT1	1.67116
	AKAP8L	1.67091		TPX2	0.51737		AKAP8L	1.67091
	NYNRIN	1.67003		LEPROT	0.517531		NYNRIN	1.67003
	HDAC10	1.6689		CTSO	0.517538		HDAC10	1.6689
	CARD6	1.66867		VPS8	0.518003		CARD6	1.66867
	NAGS	1.66586		CCDC88A	0.518252		NAGS	1.66586
	GLIS2	1.66321		SYNE2	0.518262		GLIS2	1.66321
	STYK1	1.66294		LMAN1	0.518488		STYK1	1.66294
	RARB	1.66287		ARFGEF1	0.518959		RARB	1.66287
	F3	1.66036		REPS2	0.518983		F3	1.66036
	C19orf54	1.65941		TBC1D4	0.519004		C19orf54	1.65941
	TMLHE	1.6593		KIF4A	0.519024		TMLHE	1.6593
	CEBPD	1.65886		TOP2A	0.519493		CEBPD	1.65886
	SOD3	1.65589		MMP11	0.519747		SOD3	1.65589
	RIT1	1.6536		PTTG1	0.52037		RIT1	1.6536
	CHST7	1.65313		SLC4A8	0.520652		CHST7	1.65313
	GAD1	1.65302		AKAP7	0.520682		GAD1	1.65302
	ARID3A	1.65195		MXD3	0.521564		ARID3A	1.65195
	C12orf68	1.65047		ALG10B	0.52205		C12orf68	1.65047
	BAD	1.65016		KIF2C	0.522135		BAD	1.65016
	RBM47	1.64895		PSRC1	0.522373		RBM47	1.64895
	GTPBP5	1.64786		RNASE4	0.522551		GTPBP5	1.64786
	ZNF205	1.64607		C21orf58	0.522639		ZNF205	1.64607
	CD274	1.6456		CDK5RAP2	0.52338		CD274	1.6456
	ELL	1.6447		ATR	0.523457		ELL	1.6447
	APOL3	1.6446		EFHD1	0.523758		APOL3	1.6446
	TNKS1BP1	1.64456		TMX3	0.524289		TNKS1BP1	1.64456
	MTRNR2L8	1.64318		GTSE1	0.524351		MTRNR2L8	1.64318
	SLC25A45	1.64145		RACGAP1	0.524726		SLC25A45	1.64145
	GMIP	1.64137		GLMN	0.52502		GMIP	1.64137
	C9orf142	1.63974		THOC2	0.525066		C9orf142	1.63974
	SDPR	1.63943		FAM83D	0.525588		SDPR	1.63943
	FIZ1	1.63851		LOC283070	0.526218		FIZ1	1.63851
	DUSP10	1.63844		LINC00261	0.526303		DUSP10	1.63844
	LETM2	1.63805		GK	0.526836		LETM2	1.63805
	FBXO44	1.6377		FANCM	0.526877		FBXO44	1.6377
	EGR1	1.63749		ZEB1-AS1	0.527		EGR1	1.63749
	ZNF579	1.6369		SLC8A3	0.52702		ZNF579	1.6369
	LIF	1.63626		SLC6A17	0.527149		LIF	1.63626
	SAT1	1.63522		TTLL5	0.527287		SAT1	1.63522
	CNR1	1.63506		WDR60	0.52768		CNR1	1.63506
	CCDC102A	1.63493		GBAS	0.528949		CCDC102A	1.63493
	CYR61	1.63221		CLGN	0.529049		CYR61	1.63221
	FAM174A	1.6298		WRN	0.529342		FAM174A	1.6298
	NINJ1	1.62931		TYW1B	0.529413		NINJ1	1.62931
	LOC339166	1.62849		FLJ10038	0.530194		LOC339166	1.62849
	SERTAD1	1.6255		JPH3	0.530363		SERTAD1	1.6255
	PYGO1	1.62549		SRSF5	0.53059		PYGO1	1.62549
	CREBRF	1.62527		VSTM2L	0.530649		CREBRF	1.62527
	RAB11FIP5	1.62396		C2orf69	0.530708		RAB11FIP5	1.62396
	WASH5P	1.6221		RAPGEFL1	0.530816		WASH5P	1.6221
	ACVRL1	1.62206		WDR70	0.531068		ACVRL1	1.62206
	LYPD1	1.62199		PLXNA4	0.531887		LYPD1	1.62199
	CEBPB	1.62189		LOC100506548	0.532126		CEBPB	1.62189
	SH2B2	1.62152		CAT	0.53218		SH2B2	1.62152
	NEDD9	1.62063		ARHGEF39	0.532515		NEDD9	1.62063
	INHBA	1.61763		RBL2	0.532949		INHBA	1.61763
	MEF2C	1.61701		KBTBD11	0.533806		MEF2C	1.61701
	HOXC6	1.61668		VAT1L	0.534213		HOXC6	1.61668
	METRNL	1.61637		TDRKH	0.53462		METRNL	1.61637
	A4GALT	1.61617		PEX7	0.535052		A4GALT	1.61617
	RPL23AP7	1.61524		CACNG4	0.53523		RPL23AP7	1.61524
	ABCA1	1.6152		FLJ37453	0.535988		ABCA1	1.6152
	DKK2	1.61502		A2M-AS1	0.536421		DKK2	1.61502
	GLYCTK	1.61426		DKFZP434I0714	0.537375		GLYCTK	1.61426
	DUSP14	1.61088		PLCB4	0.537403		DUSP14	1.61088
	AHDC1	1.6106		SPSB4	0.537875		AHDC1	1.6106
	ERN1	1.60968		NPL	0.538099		ERN1	1.60968
	DOHH	1.60935		SNX29	0.53817		DOHH	1.60935
	GLTPD1	1.60906		FAM221A	0.538259		GLTPD1	1.60906
	CPEB4	1.60614		MPDZ	0.53852		CPEB4	1.60614
	KIAA0247	1.60408		SEC23IP	0.538721		KIAA0247	1.60408
	ZNF593	1.60315		HDAC4	0.539393		ZNF593	1.60315
	THBD	1.60247		IFT80	0.539813		THBD	1.60247
	DDRGK1	1.60164		PPP1R35	0.539839		DDRGK1	1.60164
	CRISPLD2	1.6014		CDK19	0.540037		CRISPLD2	1.6014
	PIGL	1.60079		MCCC2	0.540066		PIGL	1.60079
	SEMA4C	1.60065		PGM2	0.540554		SEMA4C	1.60065
	ZNF747	1.60053		C18orf54	0.540818		ZNF747	1.60053
	FOXD2	1.60032		AGTPBP1	0.540845		FOXD2	1.60032
	CHRNA7	1.60001		TPP2	0.540863		CHRNA7	1.60001
	IFIT3	1.59934		PRC1	0.54103		IFIT3	1.59934
	SOLH	1.59784		ASB13	0.541214		SOLH	1.59784
	TRIP6	1.59693		FOCAD	0.541287		TRIP6	1.59693
	ARID5A	1.59468		RMI2	0.542288		ARID5A	1.59468
	SKI	1.59453		KLHL29	0.542305		SKI	1.59453
	UBTD1	1.59388		HYLS1	0.54235		UBTD1	1.59388
	ZNF614	1.59334		RALGAPA2	0.542398		ZNF614	1.59334
	TMEM100	1.59308		USO1	0.542618		TMEM100	1.59308
	TRIM56	1.59115		CLYBL	0.54351		TRIM56	1.59115
	GDPD5	1.59107		NARS2	0.543863		GDPD5	1.59107
	IER2	1.59099		COX10-AS1	0.544433		IER2	1.59099
	HARS2	1.58972		C15orf23	0.545105		HARS2	1.58972
	ADAMTS6	1.58883		PAPD4	0.545295		ADAMTS6	1.58883
	S100A2	1.58793		LOC285033	0.546022		S100A2	1.58793
	PAX9	1.58793		LRRC40	0.546279		PAX9	1.58793
	FEM1A	1.58771		CYP2R1	0.546487		FEM1A	1.58771
	ZNF219	1.58769		PDS5B	0.547208		ZNF219	1.58769
	TMBIM1	1.58717		PPP6R3	0.547518		TMBIM1	1.58717
	VPS37B	1.58598		SPDL1	0.547581		VPS37B	1.58598
	S1PR1	1.58513		USP13	0.550028		S1PR1	1.58513
	SIK1	1.58395		TAF5	0.550263		SIK1	1.58395
	TIMM13	1.58362		SLC46A3	0.550845		TIMM13	1.58362
	CCDC28B	1.58339		LOC100507373	0.550877		CCDC28B	1.58339
	ITGA10	1.58247		MZT1	0.551084		ITGA10	1.58247
	RHOJ	1.58218		NPTX1	0.552108		RHOJ	1.58218
	SRRT	1.58185		PLK4	0.552164		SRRT	1.58185
	SPATA5L1	1.58181		HLTF	0.552505		SPATA5L1	1.58181
	SERPINA1	1.58133		EXOC6	0.553032		SERPINA1	1.58133
	DKK1	1.58084		PHKB	0.553325		DKK1	1.58084
	LOC645166	1.58072		XBP1	0.553633		LOC645166	1.58072
	TMEM234	1.58065		LOC646719	0.554984		TMEM234	1.58065
	HAS3	1.57893		SHPRH	0.555092		HAS3	1.57893
	ARRDC3	1.57806		DIMT1	0.555171		ARRDC3	1.57806
	AGPAT9	1.5767		MAD1L1	0.55605		AGPAT9	1.5767
	KRT80	1.57614		SNHG10	0.556576		KRT80	1.57614
	PYROXD2	1.57593		CNTROB	0.556881		PYROXD2	1.57593
	LOC100288778	1.57542		NUCKS1	0.55734		LOC100288778	1.57542
	LINC00460	1.57521		TXNRD3	0.557689		LINC00460	1.57521
	EFNB1	1.57455		RPGRIP1L	0.557718		EFNB1	1.57455
	TLE1	1.57414		FAM167A	0.557751		TLE1	1.57414
	PDGFRA	1.57334		NUSAP1	0.558034		PDGFRA	1.57334
	CPA4	1.57296		MCM4	0.558108		CPA4	1.57296
	ZNF586	1.5726		MATN3	0.558587		ZNF586	1.5726
	RNF217	1.57248		LOC90784	0.558911		RNF217	1.57248
	FAM214B	1.57212		EXOSC8	0.55963		FAM214B	1.57212
	ZNF79	1.57098		NRARP	0.56011		ZNF79	1.57098
	SELO	1.56991		C5	0.560143		SELO	1.56991
	PLIN2	1.56979		ODF2	0.560728		PLIN2	1.56979
	SPRY4	1.56964		LNP1	0.561956		SPRY4	1.56964
	NUDT16L1	1.56923		TTC21B	0.562125		NUDT16L1	1.56923
	PSTPIP2	1.569		C8orf37	0.562643		PSTPIP2	1.569
	KISS1	1.56833		ATP8B3	0.562769		KISS1	1.56833
	CNPPD1	1.56581		CCDC77	0.562902		CNPPD1	1.56581
	LOXL1-AS1	1.56392		ONECUT2	0.562962		LOXL1-AS1	1.56392
	PLK2	1.56339		MIR600HG	0.563583		PLK2	1.56339
	IGF2	1.56311		DLG1	0.563763		IGF2	1.56311
	PLEKHH3	1.56301		THNSL2	0.564292		PLEKHH3	1.56301
	PLAUR	1.56293		SMC4	0.564954		PLAUR	1.56293
	FAM26E	1.56247		ITGB3BP	0.565715		FAM26E	1.56247
	DISP1	1.56228		LOC440288	0.565806		DISP1	1.56228
	ARMCX4	1.56211		RAB28	0.566184		ARMCX4	1.56211
	MXD1	1.5616		MKI67	0.566316		MXD1	1.5616
	MIDN	1.56051		SNHG3	0.566851		MIDN	1.56051
	NOL3	1.56017		CHRAC1	0.566861		NOL3	1.56017
	ABCB9	1.55948		KIF11	0.567059		ABCB9	1.55948
	SORBS3	1.55935		SPC24	0.567217		SORBS3	1.55935
	XRCC3	1.55895		PHF19	0.56741		XRCC3	1.55895
	LRFN4	1.55884		LINC00476	0.567499		LRFN4	1.55884
	EPHA4	1.5568		ACTR1B	0.567587		EPHA4	1.5568
	CBX8	1.55648		CCDC41	0.567766		CBX8	1.55648
	ANGPT2	1.55619		COL13A1	0.567848		ANGPT2	1.55619
	BLOC1S2	1.55586		ILF3-AS1	0.568035		BLOC1S2	1.55586
	TRMT61A	1.55474		CENPI	0.568089		TRMT61A	1.55474
	EHD2	1.55443		CDCA8	0.568093		EHD2	1.55443
	CSRNP1	1.55341		FBXO4	0.568312		CSRNP1	1.55341
	TRIM21	1.55215		HEXDC	0.568686		TRIM21	1.55215
	CYB561	1.55136		FKBP3	0.568919		CYB561	1.55136
	PDE4B	1.55133		TAF4B	0.569615		PDE4B	1.55133
	TRIM41	1.54997		RAD51AP1	0.570779		TRIM41	1.54997
	CDR2L	1.5497		XPA	0.571386		CDR2L	1.5497
	IL4R	1.54857		FAM64A	0.57173		IL4R	1.54857
	CSF1	1.54847		LOC100288637	0.572103		CSF1	1.54847
	BDKRB1	1.54839		NAV2	0.572358		BDKRB1	1.54839
	FOXL1	1.54809		MEX3A	0.57291		FOXL1	1.54809
	PADI1	1.54784		CDKN2D	0.573188		PADI1	1.54784
	TLR3	1.54761		WDR76	0.573994		TLR3	1.54761
	SLC25A51	1.54621		WHSC1	0.57409		SLC25A51	1.54621
	DUSP1	1.54508		TRIM66	0.574565		DUSP1	1.54508
	HOXC9	1.54262		DYNC2H1	0.574744		HOXC9	1.54262
	SNAPC2	1.54205		FAM91A1	0.574864		SNAPC2	1.54205
	SOWAHC	1.54145		PRIM2	0.575001		SOWAHC	1.54145
	LRRC32	1.54128		PHF21B	0.575001		LRRC32	1.54128
	TNFRSF14	1.54091		PLCG2	0.575115		TNFRSF14	1.54091
	ARMC5	1.53955		SLC25A40	0.575241		ARMC5	1.53955
	PITX1	1.53845		C14orf132	0.575323		PITX1	1.53845
	CRAMP1L	1.53737		PDE6D	0.57536		CRAMP1L	1.53737
	ABHD6	1.53686		NADKD1	0.575505		ABHD6	1.53686
	B3GALT5	1.53642		METTL4	0.57553		B3GALT5	1.53642
	RRP8	1.53552		AKD1	0.57565		RRP8	1.53552
	HBEGF	1.53501		PAPOLA	0.575827		HBEGF	1.53501
	JDP2	1.53459		KIAA0556	0.575902		JDP2	1.53459
	DTX3	1.53426		TLN2	0.576336		DTX3	1.53426
	TRAPPC5	1.53324		PSIMCT-1	0.576633		TRAPPC5	1.53324
	RGS3	1.53307		NFYB	0.576946		RGS3	1.53307
	MAPK8IP3	1.53258		PRDM5	0.577146		MAPK8IP3	1.53258
	NCKAP5L	1.5325		TOPBP1	0.578205		NCKAP5L	1.5325
	TMEM92	1.53229		CENPH	0.578337		TMEM92	1.53229
	UBOX5	1.53095		RTKN2	0.578514		UBOX5	1.53095
	NUAK2	1.5302		PM20D2	0.57874		NUAK2	1.5302
	LOC654342	1.52933		IQCK	0.57895		LOC654342	1.52933
	C12orf5	1.52926		SASS6	0.579204		C12orf5	1.52926
	ARFIP2	1.52882		GPSM2	0.580154		ARFIP2	1.52882
	OLR1	1.52808		BRAF	0.580398		OLR1	1.52808
	ITPRIP	1.52786		USP25	0.580866		ITPRIP	1.52786
	PLEKHG5	1.52782		DNAH6	0.581227		PLEKHG5	1.52782
	ENO3	1.52738		SNX14	0.581317		ENO3	1.52738
	SGSH	1.52623		TRIOBP	0.581337		SGSH	1.52623
	GPR37	1.52581		NEK1	0.581636		GPR37	1.52581
	PKIG	1.52514		MNS1	0.581642		PKIG	1.52514
	CSNK1D	1.52495		SEC23A	0.58219		CSNK1D	1.52495
	PSEN2	1.52304		THADA	0.582286		PSEN2	1.52304
	SOGA3	1.52304		MRAS	0.583022		SOGA3	1.52304
	SLC16A4	1.52247		ADARB1	0.583269		SLC16A4	1.52247
	L3HYPDH	1.5218		DCAF6	0.583408		L3HYPDH	1.5218
	DNASE1	1.52144		ATXN10	0.583713		DNASE1	1.52144
	NR4A1	1.52125		RAVER2	0.583713		NR4A1	1.52125
	CD68	1.52021		DPM1	0.584198		CD68	1.52021
	DUSP3	1.51998		MTAP	0.58422		DUSP3	1.51998
	RUFY2	1.51881		COA5	0.585337		RUFY2	1.51881
	C1S	1.5188		LOC100505783	0.58617		C1S	1.5188
	SLC22A17	1.51789		PAQR3	0.586195		SLC22A17	1.51789
	KIF5A	1.51755		STRBP	0.586549		KIF5A	1.51755
	SNAPC4	1.51751		LHPP	0.586651		SNAPC4	1.51751
	SMPD2	1.51705		ADAM22	0.586653		SMPD2	1.51705
	LPPR2	1.51699		XXYLT1	0.586668		LPPR2	1.51699
	MTSS1L	1.51666		BRCA2	0.586694		MTSS1L	1.51666
	GRINA	1.51623		HMGN5	0.586987		GRINA	1.51623
	NUDT14	1.51614		VPS13C	0.587144		NUDT14	1.51614
	DUSP4	1.51599		HPS3	0.587347		DUSP4	1.51599
	AMOTL2	1.51426		ZDHHC21	0.587543		AMOTL2	1.51426
	ADAMTS1	1.5142		TRIM59	0.587724		ADAMTS1	1.5142
	TMEM201	1.51385		MPHOSPH9	0.587809		TMEM201	1.51385
	FLNC	1.51376		MTL5	0.58812		FLNC	1.51376
	TNRC6B	1.51332		SNORD80	0.588258		TNRC6B	1.51332
	RNF19B	1.51328		PPIP5K1	0.589295		RNF19B	1.51328
	MZT2A	1.51291		EEF2K	0.589306		MZT2A	1.51291
	FST	1.51245		ANP32E	0.589506		FST	1.51245
	REPIN1	1.51192		TRIM65	0.590324		REPIN1	1.51192
	PAG1	1.51087		BIVM	0.59034		PAG1	1.51087
	DOCK3	1.50892		PLEKHH1	0.590862		DOCK3	1.50892
	LSR	1.50884		PLD1	0.591148		LSR	1.50884
	ORAI3	1.50881		TUBGCP5	0.591289		ORAI3	1.50881
	IRF2BPL	1.5084		TMEM67	0.591311		IRF2BPL	1.5084
	SH3RF1	1.50783		SPATA5	0.592464		SH3RF1	1.50783
	TSKU	1.50574		PLGRKT	0.592468		TSKU	1.50574
	RPUSD1	1.50531		PPIP5K2	0.592625		RPUSD1	1.50531
	RBBP6	1.5052		SLC44A1	0.59263		RBBP6	1.5052
	JUNB	1.50445		PHTF2	0.592837		JUNB	1.50445
	EDN1	1.50422		PARVB	0.593867		EDN1	1.50422
	PID1	1.50399		C4orf46	0.594287		PID1	1.50399
	RRAGB	1.50324		FAM111B	0.594511		RRAGB	1.50324
	B3GALT6	1.5027		TPR	0.594659		B3GALT6	1.5027
	FAM83G	1.50228		PAN2	0.594675		FAM83G	1.50228
	PRICKLE2	1.50202		FKBP14	0.594807		PRICKLE2	1.50202
	C1QTNF6	1.50073		XPO1	0.595018		C1QTNF6	1.50073
	VDR	1.50048		LOC100506844	0.595361		VDR	1.50048
	TMEM171	1.50043		CENPK	0.595599		TMEM171	1.50043
	GLTSCR1	1.50013		MLH1	0.596083		GLTSCR1	1.50013
	HRAS	1.4997		LANCL1	0.596442		HRAS	1.4997
	LRRC8A	1.49838		CEP55	0.596829		LRRC8A	1.49838
	EHD1	1.49826		SLFN11	0.596852		EHD1	1.49826
	SETD1B	1.49757		PRAF2	0.5969		SETD1B	1.49757
	TMEM173	1.49736		TTLL1	0.597073		TMEM173	1.49736
	YDJC	1.49732		KHDRBS1	0.597206		YDJC	1.49732
	RRM2B	1.49701		DPP8	0.597209		RRM2B	1.49701
	TSSC4	1.49695		ST6GAL1	0.59749		TSSC4	1.49695
	WHAMMP3	1.49682		KCNA6	0.598466		WHAMMP3	1.49682
	XKR8	1.49679		FAM175A	0.598504		XKR8	1.49679
	NARFL	1.49643		ATG7	0.598948		NARFL	1.49643
	TEAD3	1.49637		LINC00641	0.599008		TEAD3	1.49637
	ZNF490	1.49637		ACAD10	0.59945		ZNF490	1.49637
	JUN	1.49517		HNRNPH3	0.599943		JUN	1.49517
	ZFP36L1	1.49491		LOC339803	0.600125		ZFP36L1	1.49491
	SNRNP70	1.49458		MBNL3	0.600151		SNRNP70	1.49458
	GAN	1.4943		RFX2	0.60158		GAN	1.4943
	CBX4	1.49377		CHCHD7	0.60175		CBX4	1.49377
	TGFB1I1	1.49335		XRN1	0.601806		TGFB1I1	1.49335
	ZNF8	1.49326		CLCN5	0.601878		ZNF8	1.49326
	DNAJB2	1.49323		CEP112	0.601891		DNAJB2	1.49323
	DRAM1	1.49261		MON2	0.602005		DRAM1	1.49261
	ABCA13	1.49187		NOL10	0.602126		ABCA13	1.49187
	UBE2J2	1.49137		AZIN1	0.60244		UBE2J2	1.49137
	CRY2	1.49029		GEN1	0.603197		CRY2	1.49029
	PLEKHO2	1.48996		SGOL1	0.60338		PLEKHO2	1.48996
	TBKBP1	1.48878		LOC286437	0.603517		TBKBP1	1.48878
	ZNF428	1.48747		ATM	0.603742		ZNF428	1.48747
	GGT7	1.48711		GLCE	0.604062		GGT7	1.48711
	SLC10A3	1.48589		PSPC1	0.604106		SLC10A3	1.48589
	C1QL1	1.48561		P2RX1	0.604273		C1QL1	1.48561
	PRKY	1.4852		SNHG4	0.604371		PRKY	1.4852
	FOXF1	1.48492		C1orf94	0.604413		FOXF1	1.48492
	C1orf86	1.48479		TMEM19	0.605481		C1orf86	1.48479
	GATA6	1.48469		GRAMD4	0.605484		GATA6	1.48469
	ARMCX1	1.48418		LOC100287042	0.605873		ARMCX1	1.48418
	SLC9A3R2	1.48378		ATRNL1	0.606074		SLC9A3R2	1.48378
	ADORA2B	1.48364		PBK	0.606156		ADORA2B	1.48364
	SNX21	1.48297		FAM122B	0.606252		SNX21	1.48297
	PHRF1	1.48275		CDCA2	0.606462		PHRF1	1.48275
	DMRTA2	1.48206		ATAD5	0.606691		DMRTA2	1.48206
	GET4	1.48183		POC1A	0.607688		GET4	1.48183
	MAFF	1.48181		IARS	0.607832		MAFF	1.48181
	DCUN1D3	1.4813		TMEM65	0.607988		DCUN1D3	1.4813
	FAM109A	1.48082		ASIC1	0.608133		FAM109A	1.48082
	XAF1	1.47959		TRABD2B	0.608193		XAF1	1.47959
	ARRDC4	1.47915		NCBP1	0.608215		ARRDC4	1.47915
	PCGF1	1.47898		PCM1	0.608699		PCGF1	1.47898
	ARL8A	1.47859		EXO1	0.608832		ARL8A	1.47859
	ZNF707	1.4785		PPP2R3C	0.60903		ZNF707	1.4785
	RARG	1.478		TTF2	0.609148		RARG	1.478
	LRFN3	1.47743		TTC37	0.609202		LRFN3	1.47743
	PLA2G15	1.47741		WDPCP	0.609454		PLA2G15	1.47741
	ZFP41	1.47707		COQ2	0.609496		ZFP41	1.47707
	TERF2IP	1.47673		HSD17B7	0.609531		TERF2IP	1.47673
	ISG15	1.47597		VWA8	0.609576		ISG15	1.47597
	FLJ14186	1.47594		IMPA2	0.609614		FLJ14186	1.47594
	TLE3	1.47555		CHORDC1	0.609642		TLE3	1.47555
	SF3A2	1.47509		ZNF704	0.609701		SF3A2	1.47509
	APLP1	1.47497		INCENP	0.609825		APLP1	1.47497
	RAPGEF2	1.47322		PIK3C3	0.609957		RAPGEF2	1.47322
	TRAF4	1.47232		VAV2	0.610025		TRAF4	1.47232
	SLC25A29	1.47169		UEVLD	0.61116		SLC25A29	1.47169
	PCMTD1	1.47163		SNCAIP	0.611218		PCMTD1	1.47163
	RUSC2	1.4716		MAGI2-AS3	0.611903		RUSC2	1.4716
	RBM4	1.47157		C14orf142	0.612018		RBM4	1.47157
	MEF2D	1.47135		C5orf15	0.612422		MEF2D	1.47135
	JPH2	1.47098		LMNB1	0.612843		JPH2	1.47098
	ZNF777	1.47087		HIST1H2BD	0.612854		ZNF777	1.47087
	ICAM1	1.47004		OSBPL1A	0.612892		ICAM1	1.47004
	SNRPA1	1.46964		ZDHHC23	0.613758		SNRPA1	1.46964
	HOXB2	1.46944		C8orf40	0.614115		HOXB2	1.46944
	DPP9	1.4685		TMX1	0.614301		DPP9	1.4685
	TLCD2	1.46834		SFI1	0.614601		TLCD2	1.46834
	POLR2L	1.46815		LOC440944	0.615067		POLR2L	1.46815
	AGPAT2	1.46813		FAM126A	0.61537		AGPAT2	1.46813
	SLC25A30	1.46759		LINC00263	0.615438		SLC25A30	1.46759
	VPS18	1.46738		PLA2G4A	0.61592		VPS18	1.46738
	RGS19	1.46702		FAM149B1	0.61608		RGS19	1.46702
	CARKD	1.46695		KDM4A	0.616324		CARKD	1.46695
	ASB6	1.4659		LTB4R	0.616505		ASB6	1.4659
	FSCN1	1.46582		ATP2A3	0.616705		FSCN1	1.46582
	SCAND1	1.46574		ERI1	0.616724		SCAND1	1.46574
	ZNF319	1.46571		NSUN6	0.617349		ZNF319	1.46571
	PPAPDC1A	1.46564		GPD1L	0.617451		PPAPDC1A	1.46564
	DOK1	1.46518		C17orf58	0.617558		DOK1	1.46518
	GRAMD1B	1.46513		UBP1	0.617662		GRAMD1B	1.46513
	LPHN1	1.46465		ZNF674-AS1	0.618065		LPHN1	1.46465
	DBN1	1.46406		IQGAP2	0.618265		DBN1	1.46406
	FBLIM1	1.46385		CNOT1	0.618406		FBLIM1	1.46385
	C1R	1.46384		ZFYVE16	0.618536		C1R	1.46384
	PISD	1.46315		PIGN	0.61859		PISD	1.46315
	MON1A	1.46305		CCDC138	0.61868		MON1A	1.46305
	TUBG2	1.46285		VPS13A	0.619209		TUBG2	1.46285
	C16orf13	1.46139		DENND4C	0.619271		C16orf13	1.46139
	TSC22D3	1.45969		PIGX	0.619331		TSC22D3	1.45969
	ERRFI1	1.4595		USP45	0.619536		ERRFI1	1.4595
	CD70	1.45943		DTD2	0.619554		CD70	1.45943
	ZNF23	1.4587		DROSHA	0.619607		ZNF23	1.4587
	ABHD4	1.45816		MTMR4	0.619663		ABHD4	1.45816
	PHLDA2	1.45811		FBXW8	0.619681		PHLDA2	1.45811
	BOC	1.45777		PIBF1	0.619743		BOC	1.45777
	CHST12	1.45766		R3HDM2	0.620093		CHST12	1.45766
	PRR12	1.45756		KDELC2	0.620178		PRR12	1.45756
	WDR91	1.45744		SLC22A4	0.620413		WDR91	1.45744
	MANSC1	1.45705		PIGW	0.6206		MANSC1	1.45705
	SALL1	1.45603		SECISBP2	0.620644		SALL1	1.45603
	USP46	1.45588		CDK1	0.620654		USP46	1.45588
	SYTL3	1.45536		PTGR2	0.620683		SYTL3	1.45536
	KRT79	1.45513		LPL	0.620771		KRT79	1.45513
	CDC42EP2	1.45502		C7orf23	0.621302		CDC42EP2	1.45502
	ZBTB4	1.45435		RBL1	0.621686		ZBTB4	1.45435
	RASL12	1.45419		ZC3H6	0.622088		RASL12	1.45419
	DLG4	1.4536		WDR17	0.622217		DLG4	1.4536
	SHROOM1	1.45355		SPIN4	0.62225		SHROOM1	1.45355
	PLEKHM1	1.45291		CC2D2A	0.622333		PLEKHM1	1.45291
	PHLDA1	1.45253		B3GALTL	0.622377		PHLDA1	1.45253
	MGRN1	1.4518		TACC3	0.622388		MGRN1	1.4518
	SMOX	1.45106		MRE11A	0.623069		SMOX	1.45106
	PEX12	1.45106		MFSD11	0.623165		PEX12	1.45106
	ZNF227	1.45006		AHI1	0.623534		ZNF227	1.45006
	NFAT5	1.44868		UBE2S	0.624081		NFAT5	1.44868
	SRC	1.4482		INTS8	0.624139		SRC	1.4482
	MED9	1.44793		PION	0.624148		MED9	1.44793
	SCO2	1.44753		PDE3B	0.624236		SCO2	1.44753
	PTHLH	1.44716		CTDSPL2	0.624738		PTHLH	1.44716
	TMEM156	1.44674		TMEM158	0.625088		TMEM156	1.44674
	RHOB	1.44651		PRKCI	0.625484		RHOB	1.44651
	METTL21B	1.44646		ALPK1	0.625663		METTL21B	1.44646
	LDOC1	1.44631		NCAPH	0.625663		LDOC1	1.44631
	MMP14	1.44576		FAM54A	0.625725		MMP14	1.44576
	C16orf72	1.44559		SP4	0.625802		C16orf72	1.44559
	NDUFB7	1.44556		ITPR3	0.626054		NDUFB7	1.44556
	FAM160A2	1.4454		KIAA1033	0.626536		FAM160A2	1.4454
	CCL2	1.44505		PIK3R3	0.626685		CCL2	1.44505
	TNK2	1.44447		SKA2	0.627112		TNK2	1.44447
	LRRC47	1.44441		CDC45	0.627164		LRRC47	1.44441
	TACO1	1.44434		PRR11	0.627354		TACO1	1.44434
	SYNPO	1.44411		PRKD3	0.627676		SYNPO	1.44411
	RNF135	1.44364		HS1BP3	0.627816		RNF135	1.44364
	RBM15B	1.44353		PDS5A	0.628023		RBM15B	1.44353
	PPCDC	1.44327		NAV1	0.62818		PPCDC	1.44327
	GAB2	1.44305		HIST2H2BE	0.629024		GAB2	1.44305
	TSC22D1	1.44254		ABAT	0.629124		TSC22D1	1.44254
	ZYX	1.44218		HSP90B1	0.629146		ZYX	1.44218
	GPX1	1.4419		ITGA4	0.629401		GPX1	1.4419
	ZDHHC24	1.4416		CCNF	0.629589		ZDHHC24	1.4416
	C10orf32	1.44147		MSH2	0.63059		C10orf32	1.44147
	PML	1.44132		CPS1	0.630965		PML	1.44132
	MVP	1.44127		NXT2	0.631594		MVP	1.44127
	DOK4	1.44123		C1orf112	0.631629		DOK4	1.44123
	C7orf43	1.44104		DZIP1	0.631712		C7orf43	1.44104
	SCAF1	1.44057		SLC7A11	0.632741		SCAF1	1.44057
	SH3BGRL3	1.44053		SPCS3	0.632841		SH3BGRL3	1.44053
	CTSD	1.44004		ANKRA2	0.63287		CTSD	1.44004
	CST3	1.43903		TMEM106B	0.63306		CST3	1.43903
	CCDC124	1.43891		SMARCC1	0.633261		CCDC124	1.43891
	LRP10	1.4386		C5orf24	0.634106		LRP10	1.4386
	TAPBPL	1.43821		MMD	0.634405		TAPBPL	1.43821
	PQLC2	1.43819		PRKAR2B	0.634902		PQLC2	1.43819
	PRCC	1.43786		RDX	0.634958		PRCC	1.43786
	NME6	1.43702		GCFC2	0.634995		NME6	1.43702
	S100A16	1.43698		LZTFL1	0.635191		S100A16	1.43698
	CDYL2	1.43604		LOC100506730	0.635281		CDYL2	1.43604
	TOLLIP	1.43576		TSPAN2	0.635625		TOLLIP	1.43576
	SMNDC1	1.43564		FANCI	0.63584		SMNDC1	1.43564
	NR2F6	1.4354		WDR35	0.636545		NR2F6	1.4354
	RFX1	1.43488		SLTM	0.63661		RFX1	1.43488
	FILIP1L	1.43417		ACAD9	0.636643		FILIP1L	1.43417
	ARMCX6	1.43411		RASA1	0.637321		ARMCX6	1.43411
	LRRC14	1.43396		PIK3C2A	0.637392		LRRC14	1.43396
	IGFBP6	1.43386		NBAS	0.637504		IGFBP6	1.43386
	AJUBA	1.43385		EZH2	0.638066		AJUBA	1.43385
	CES2	1.43377		MTR	0.638112		CES2	1.43377
	RPS27L	1.43362		HNRNPR	0.638373		RPS27L	1.43362
	RIN2	1.43318		IDE	0.63841		RIN2	1.43318
	KSR1	1.43308		XYLB	0.638492		KSR1	1.43308
	GPRC5C	1.43307		DNAJC10	0.638521		GPRC5C	1.43307
	DNAJC14	1.43303		KATNB1	0.639011		DNAJC14	1.43303
	TXNIP	1.43288		ARHGEF12	0.639199		TXNIP	1.43288
	NAB1	1.43252		PPM1E	0.639603		NAB1	1.43252
	KRT18	1.43241		FH	0.639978		KRT18	1.43241
	DUSP7	1.43215		SMC2	0.640036		DUSP7	1.43215
	RARRES3	1.43194		HLCS	0.64017		RARRES3	1.43194
	ZBTB7B	1.43119		SLC18B1	0.640171		ZBTB7B	1.43119
	BRF1	1.43088		BTAF1	0.640222		BRF1	1.43088
	FOXD1	1.43062		DIP2C	0.640408		FOXD1	1.43062
	TERT	1.4306		BIRC5	0.640629		TERT	1.4306
	MRGPRF	1.42957		DDX46	0.640673		MRGPRF	1.42957
	INTS5	1.42931		UBAP2	0.641023		INTS5	1.42931
	FXYD5	1.42892		KDM1B	0.64145		FXYD5	1.42892
	FOXF2	1.42888		GINS1	0.641452		FOXF2	1.42888
	ACTA2	1.42876		SENP7	0.641979		ACTA2	1.42876
	NLRC5	1.42864		SNTG2	0.64201		NLRC5	1.42864
	TFAP2A	1.42863		MTMR10	0.642305		TFAP2A	1.42863
	ZMYND8	1.42831		BBS7	0.642845		ZMYND8	1.42831
	LZTS1	1.42796		NMD3	0.643479		LZTS1	1.42796
	HTR7	1.42785		NEURL1B	0.643541		HTR7	1.42785
	PIGO	1.4277		STRN4	0.643772		PIGO	1.4277
	ZNF142	1.42738		MORN4	0.644066		ZNF142	1.42738
	ACTG2	1.42727		SLC2A10	0.644138		ACTG2	1.42727
	BCL2L1	1.42712		PRKCZ	0.644294		BCL2L1	1.42712
	RXRA	1.4267		AURKB	0.644461		RXRA	1.4267
	CCDC12	1.42662		MASTL	0.644616		CCDC12	1.42662
	C1orf115	1.4266		OSBPL8	0.644792		C1orf115	1.4266
	STARD13	1.42641		CYB5R4	0.64495		STARD13	1.42641
	HOXB4	1.42624		MDN1	0.644951		HOXB4	1.42624
	PPP1R15A	1.42621		ERO1LB	0.645131		PPP1R15A	1.42621
	MOB3C	1.42602		MIB1	0.645175		MOB3C	1.42602
	TUBA1A	1.4259		XYLT1	0.645764		TUBA1A	1.4259
	ARHGEF3	1.42588		ARFGEF2	0.645838		ARHGEF3	1.42588
	ATP6V0E2	1.42575		H1FX	0.646355		ATP6V0E2	1.42575
	BAMBI	1.42528		FKBP5	0.646356		BAMBI	1.42528
	PDCD1LG2	1.42415		NREP	0.646649		PDCD1LG2	1.42415
	TBC1D2B	1.4233		NCR3LG1	0.646788		TBC1D2B	1.4233
	MTMR11	1.42299		RSPH3	0.647392		MTMR11	1.42299
	MEX3D	1.42284		HOXC4	0.647565		MEX3D	1.42284
	SPHK2	1.42269		HMGB3	0.647865		SPHK2	1.42269
	SRGAP1	1.42201		CEP89	0.648075		SRGAP1	1.42201
	TMEM11	1.42172		PDLIM3	0.648111		TMEM11	1.42172
	DMKN	1.42158		RASGRF2	0.648145		DMKN	1.42158
	MAST4	1.42048		PFN2	0.648356		MAST4	1.42048
	ATXN7L2	1.42039		ARHGEF10	0.6487		ATXN7L2	1.42039
	JAKMIP2	1.41993		TEX15	0.648781		JAKMIP2	1.41993
	LIMK2	1.41958		LARP7	0.649145		LIMK2	1.41958
	TRIB1	1.41914		TMX4	0.64946		TRIB1	1.41914
	HOXB6	1.41864		WWC3	0.649609		HOXB6	1.41864
	HRH1	1.41764		POLE2	0.650003		HRH1	1.41764
	BCAM	1.41738		CAMK1D	0.650279		BCAM	1.41738
	ATP6V0C	1.4165		STARD4	0.650279		ATP6V0C	1.4165
	SYT1	1.4153		LTN1	0.650467		SYT1	1.4153
	BNC2	1.41528		SLC11A2	0.650809		BNC2	1.41528
	MOB3A	1.41518		SAAL1	0.650821		MOB3A	1.41518
	NDUFC2	1.41511		OSTM1	0.650824		NDUFC2	1.41511
	LRIG2	1.41504		HGSNAT	0.650936		LRIG2	1.41504
	DUS3L	1.41501		TDP1	0.650963		DUS3L	1.41501
	DPF2	1.41487		NUP98	0.651405		DPF2	1.41487
	RPL23AP82	1.41397		SLC16A7	0.651429		RPL23AP82	1.41397
	PGAP3	1.41371		UBXN4	0.651599		PGAP3	1.41371
	FAM123B	1.41371		PDE8A	0.651713		FAM123B	1.41371
	THY1	1.41328		TOP2B	0.652005		THY1	1.41328
	RELT	1.41326		TAF1	0.652456		RELT	1.41326
	SHISA4	1.41323		GPR180	0.652467		SHISA4	1.41323
	FCHSD2	1.41303		TRNT1	0.65289		FCHSD2	1.41303
	AHNAK2	1.41272		IFT74	0.653135		AHNAK2	1.41272
	NUMBL	1.41262		NUP133	0.653273		NUMBL	1.41262
	TTC28-AS1	1.41233		BRCA1	0.653439		TTC28-AS1	1.41233
	COL6A1	1.41219		MIPEP	0.653458		COL6A1	1.41219
	COMMD5	1.41188		MAP3K7	0.65362		COMMD5	1.41188
	PALB2	1.41175		HPSE	0.653627		PALB2	1.41175
	CCDC142	1.41094		IFT81	0.65375		CCDC142	1.41094
	MXD4	1.41081		IARS2	0.653759		MXD4	1.41081
	CCDC94	1.41054		GSE1	0.65381		CCDC94	1.41054
	SNPH	1.41019		ASPH	0.654297		SNPH	1.41019
	EMC10	1.4099		ZNF788	0.654339		EMC10	1.4099
	TMED1	1.40902		PLS1	0.65448		TMED1	1.40902
	CCDC85B	1.40866		PLOD2	0.65493		CCDC85B	1.40866
	BCAR3	1.40858		ANKRD26	0.655503		BCAR3	1.40858
	MLH3	1.40831		PRKCDBP	0.655517		MLH3	1.40831
	SLC35D2	1.40826		STS	0.655706		SLC35D2	1.40826
	PER1	1.40784		KAT2B	0.655776		PER1	1.40784
	UBAP1	1.40758		KLHL22	0.655838		UBAP1	1.40758
	MRPL53	1.40681		ESPL1	0.656054		MRPL53	1.40681
	SLC14A1	1.40661		CA13	0.656099		SLC14A1	1.40661
	DAGLB	1.40647		MDM1	0.656295		DAGLB	1.40647
	LTBP4	1.40644		PSMC6	0.656305		LTBP4	1.40644
	CLTB	1.40611		TMEM129	0.656362		CLTB	1.40611
	ARL4C	1.40559		PARP2	0.656825		ARL4C	1.40559
	SCAF4	1.40523		HIST1H2BK	0.656971		SCAF4	1.40523
	DCHS1	1.40522		HSPA8	0.657004		DCHS1	1.40522
	RPS15	1.40487		DNAJB5	0.657098		RPS15	1.40487
	ALKBH8	1.40482		RAD50	0.657431		ALKBH8	1.40482
	ZNF496	1.4046		GINS4	0.657634		ZNF496	1.4046
	RNF144B	1.40448		SPAG9	0.657646		RNF144B	1.40448
	C9orf3	1.40347		ATPBD4	0.657816		C9orf3	1.40347
	KLHL21	1.40338		ATP11B	0.65783		KLHL21	1.40338
	TBC1D10A	1.4033		DOCK8	0.65814		TBC1D10A	1.4033
	APOL6	1.4028		LOC100128361	0.658225		APOL6	1.4028
	FAM65A	1.40212		CELF2	0.658339		FAM65A	1.40212
	INTU	1.40117		MAD2L1	0.658379		INTU	1.40117
	DHX34	1.40103		TAF12	0.658461		DHX34	1.40103
	AP5B1	1.40103		MPP4	0.658598		AP5B1	1.40103
	ZSWIM1	1.40027		CSE1L	0.658659		ZSWIM1	1.40027
	MAP2K3	1.40014		GRIP2	0.658895		MAP2K3	1.40014
	SLC19A1	1.39952		INPP4A	0.659024		SLC19A1	1.39952
	FAM160B2	1.39939		LTBP1	0.659043		FAM160B2	1.39939
	HDAC5	1.39936		TRPC4AP	0.659132		HDAC5	1.39936
	IL6R	1.39873		CCNG2	0.659247		IL6R	1.39873
	TMEM159	1.39829		TRIM37	0.659484		TMEM159	1.39829
	FBXW7	1.39811		IPO11	0.659491		FBXW7	1.39811
	LGALS3BP	1.39692		NPR3	0.659557		LGALS3BP	1.39692
	TCTA	1.39689		USP28	0.659621		TCTA	1.39689
	RPS19	1.39671		MCM8	0.659626		RPS19	1.39671
	SH3RF2	1.39662		CNKSR2	0.659796		SH3RF2	1.39662
	RIOK3	1.39634		ZFAND4	0.659978		RIOK3	1.39634
	C19orf47	1.39566		INSIG1	0.660062		C19orf47	1.39566
	ZNF211	1.39518		FGFR3	0.660079		ZNF211	1.39518
	ROMO1	1.39515		TICRR	0.660121		ROMO1	1.39515
	CYB5R1	1.39489		CCDC15	0.660195		CYB5R1	1.39489
	THAP10	1.39482		TBCK	0.660232		THAP10	1.39482
	ZNF513	1.39474		GARS	0.660294		ZNF513	1.39474
	EPN1	1.3947		C4orf27	0.660333		EPN1	1.3947
	ZDHHC8	1.39417		PSIP1	0.660641		ZDHHC8	1.39417
	RELA	1.39407		NCAPD2	0.660668		RELA	1.39407
	STOML1	1.39353		WSCD1	0.661113		STOML1	1.39353
	ARRDC2	1.39302		TCFL5	0.661204		ARRDC2	1.39302
	RAP2B	1.39286		BDP1	0.66121		RAP2B	1.39286
	PARP10	1.39219		KIAA1109	0.661406		PARP10	1.39219
	ZFPM2	1.39216		SRP9	0.661524		ZFPM2	1.39216
	CLASRP	1.3916		FLRT2	0.66168		CLASRP	1.3916
	ZNF608	1.39114		PBX3	0.66193		ZNF608	1.39114
	BAZ2B	1.39077		PRKDC	0.661985		BAZ2B	1.39077
	ZNF394	1.39042		QRSL1	0.662337		ZNF394	1.39042
	FIS1	1.39011		ANAPC1	0.662427		FIS1	1.39011
	SLC25A38	1.38926		HERC4	0.662727		SLC25A38	1.38926
	MYLK2	1.38887		CCDC57	0.663079		MYLK2	1.38887
	TBC1D25	1.3884		HAUS4	0.663339		TBC1D25	1.3884
	MMP2	1.38816		GLT8D1	0.663468		MMP2	1.38816
	HLA-B	1.38729		ITGA9	0.663729		HLA-B	1.38729
	C2orf47	1.38707		RPL10A	0.663777		C2orf47	1.38707
	TOP3B	1.3869		ZCCHC24	0.663866		TOP3B	1.3869
	GABARAPL1	1.38618		NPEPPS	0.663892		GABARAPL1	1.38618
	PDRG1	1.38615		FLJ31306	0.664034		PDRG1	1.38615
	ZNF444	1.38579		NUDCD2	0.66452		ZNF444	1.38579
	RNF150	1.38572		CADPS2	0.66464		RNF150	1.38572
	MAP2K7	1.38542		CLASP2	0.664724		MAP2K7	1.38542
	SLC20A2	1.38536		MCF2L	0.664972		SLC20A2	1.38536
	PKDCC	1.38434		SORT1	0.665113		PKDCC	1.38434
	CNNM4	1.38421		MALT1	0.665133		CNNM4	1.38421
	FOXO3B	1.38388		FIG4	0.665391		FOXO3B	1.38388
	GRAMD3	1.38373		CTAGE5	0.665569		GRAMD3	1.38373
	MED20	1.3836		HN1	0.665738		MED20	1.3836
	IFNGR1	1.38358		TBC1D15	0.666135		IFNGR1	1.38358
	CDC42EP1	1.38357		KIAA0368	0.666323		CDC42EP1	1.38357
	SLC2A3	1.38306		NTM	0.666326		SLC2A3	1.38306
	EMP3	1.38244		RCBTB2	0.666447		EMP3	1.38244
	BCL2L2	1.38187		CXorf57	0.666523		BCL2L2	1.38187
	BCL7C	1.38131		UTP20	0.666762		BCL7C	1.38131
	GPC1	1.38107		KTN1	0.667034		GPC1	1.38107
	SLC39A1	1.38083		PKP4	0.667682		SLC39A1	1.38083
	ZNF48	1.38042		IGSF3	0.667704		ZNF48	1.38042
	ANKRD46	1.38037		STAG1	0.667819		ANKRD46	1.38037
	POLR1C	1.37902		RAPGEF6	0.667889		POLR1C	1.37902
	TNFRSF12A	1.37864		DUT	0.668162		TNFRSF12A	1.37864
	APOBEC3C	1.37806		STRADB	0.66828		APOBEC3C	1.37806
	HGS	1.37784		HNRNPA3	0.66831		HGS	1.37784
	STMN3	1.37703		CMTM4	0.668424		STMN3	1.37703
	TUFT1	1.37695		ACSF2	0.668738		TUFT1	1.37695
	PRKCD	1.37679		PET112	0.669027		PRKCD	1.37679
	E4F1	1.37632		RCAN2	0.669031		E4F1	1.37632
	TGFBRAP1	1.37624		CCDC136	0.669331		TGFBRAP1	1.37624
	FAM89B	1.37597		NGLY1	0.66938		FAM89B	1.37597
	CDK11A	1.37559		AHCYL2	0.669425		CDK11A	1.37559
	RABAC1	1.37543		PFKFB4	0.669875		RABAC1	1.37543
	MED16	1.37501		PCBD2	0.669897		MED16	1.37501
	SPATA2	1.37478		TMEM48	0.670082		SPATA2	1.37478
	ZNF317	1.37435		SAMHD1	0.670211		ZNF317	1.37435
	BRD1	1.37429		EML1	0.67023		BRD1	1.37429
	ATN1	1.37393		ATG2B	0.670556		ATN1	1.37393
	BAK1	1.37371		UBR1	0.670743		BAK1	1.37371
	TMEM208	1.37352		CCNYL1	0.670787		TMEM208	1.37352
	SMUG1	1.37286		PP7080	0.67079		SMUG1	1.37286
	PURB	1.37275		EIF4G3	0.670829		PURB	1.37275
	C15orf39	1.3726		SMARCA1	0.671306		C15orf39	1.3726
	CXorf40B	1.37258		TCEA2	0.671356		CXorf40B	1.37258
	TNFAIP3	1.37252		FRYL	0.671365		TNFAIP3	1.37252
	FZD5	1.37236		MVD	0.672105		FZD5	1.37236
	GUK1	1.37202		HDAC6	0.672322		GUK1	1.37202
	FGD4	1.37199		ACADSB	0.672703		FGD4	1.37199
	NFKBIB	1.37198		NSUN2	0.673087		NFKBIB	1.37198
	KLF5	1.37181		SMARCA5	0.673545		KLF5	1.37181
	TRIM35	1.37176		JAK2	0.673739		TRIM35	1.37176
	PTCD2	1.37094		RCN2	0.673849		PTCD2	1.37094
	PDLIM1	1.37015		ITGAV	0.673902		PDLIM1	1.37015
	TSPAN31	1.36967		ESCO2	0.674458		TSPAN31	1.36967
	ELL2	1.36928		LARP1B	0.674504		ELL2	1.36928
	CNKSR3	1.36837		KPNA2	0.674669		CNKSR3	1.36837
	DTX4	1.36819		SLC25A43	0.674866		DTX4	1.36819
	TOB2	1.36817		UNG	0.675058		TOB2	1.36817
	TM2D3	1.36727		ARV1	0.67507		TM2D3	1.36727
	IRF1	1.36684		PPP3CB	0.675352		IRF1	1.36684
	DAPK3	1.36682		CDO1	0.675493		DAPK3	1.36682
	NDUFA11	1.36678		PLSCR1	0.675534		NDUFA11	1.36678
	TRANK1	1.36628		ZNF528	0.675613		TRANK1	1.36628
	DDB2	1.3662		DIP2A	0.675811		DDB2	1.3662
	TAGLN	1.36572		CPM	0.676074		TAGLN	1.36572
	NPPB	1.36554		NPTXR	0.676141		NPPB	1.36554
	ING4	1.36505		MYBL1	0.6766		ING4	1.36505
	OSGIN1	1.36493		C15orf57	0.676665		OSGIN1	1.36493
	GRN	1.36458		ABCA5	0.676772		GRN	1.36458
	MUL1	1.36432		ME2	0.676908		MUL1	1.36432
	MAFK	1.3643		IPO9	0.676909		MAFK	1.3643
	ZSWIM7	1.36415		LOC730101	0.676984		ZSWIM7	1.36415
	ARMC7	1.3641		RABL2B	0.677182		ARMC7	1.3641
	PORCN	1.36398		ADCY3	0.677423		PORCN	1.36398
	IFITM2	1.36395		AMPH	0.677742		IFITM2	1.36395
	NES	1.36368		MED21	0.677743		NES	1.36368
	AGTRAP	1.3634		ARL6IP6	0.677864		AGTRAP	1.3634
	SH2B1	1.36327		RAD21	0.677885		SH2B1	1.36327
	FOXS1	1.36322		TARBP1	0.678161		FOXS1	1.36322
	ZNF462	1.36322		ZNF75D	0.678563		ZNF462	1.36322
	HSF1	1.36284		RBMXL1	0.678812		HSF1	1.36284
	FZD8	1.36226		BECN1	0.678979		FZD8	1.36226
	NDUFA13	1.3615		CXorf23	0.679121		NDUFA13	1.3615
	NDNL2	1.36087		SHMT1	0.679313		NDNL2	1.36087
	TPM2	1.36081		C9orf72	0.679504		TPM2	1.36081
	PLCD3	1.36076		BCLAF1	0.679563		PLCD3	1.36076
	UNC119	1.36056		BTBD2	0.679718		UNC119	1.36056
	LOC100859930	1.3602		ST6GALNAC3	0.679847		LOC100859930	1.3602
	CLN8	1.35997		SPG11	0.679873		CLN8	1.35997
	FAM127A	1.35975		LCORL	0.679957		FAM127A	1.35975
	NHSL1	1.35966		RECQL	0.67996		NHSL1	1.35966
	ZNF623	1.35955		CEP135	0.680212		ZNF623	1.35955
	COL6A2	1.35924		POC1B	0.680323		COL6A2	1.35924
	DNAJC16	1.35878		HSPA5	0.680624		DNAJC16	1.35878
	TRIM16L	1.35864		CEP97	0.680663		TRIM16L	1.35864
	MAU2	1.3575		TRIP13	0.680691		MAU2	1.3575
	CITED2	1.35698		PTPLB	0.680747		CITED2	1.35698
	CARS2	1.35687		ST7L	0.680847		CARS2	1.35687
	IL7R	1.35684		C2CD3	0.681086		IL7R	1.35684
	ARID5B	1.35671		CLIP4	0.681272		ARID5B	1.35671
	HLA-A	1.35599		FAM120B	0.681407		HLA-A	1.35599
	CCDC127	1.35559		MTHFD1	0.681423		CCDC127	1.35559
	MB21D2	1.35558		RWDD4	0.681764		MB21D2	1.35558
	CASKIN2	1.3554		KIAA0101	0.682035		CASKIN2	1.3554
	ADAMTS16	1.35512		SRSF1	0.682121		ADAMTS16	1.35512
	PLAT	1.35468		XPNPEP1	0.682493		PLAT	1.35468
	SMPD1	1.35374		CAP2	0.682719		SMPD1	1.35374
	RPS19BP1	1.3534		C5orf42	0.683256		RPS19BP1	1.3534
	IGF2BP3	1.35314		CRLS1	0.683296		IGF2BP3	1.35314
	NDOR1	1.35302		DNMT3B	0.683311		NDOR1	1.35302
	URGCP	1.35298		PPP1CC	0.683607		URGCP	1.35298
	ZNF557	1.35292		TMEM38B	0.683706		ZNF557	1.35292
	SFSWAP	1.35289		CEP152	0.683946		SFSWAP	1.35289
	KLHL36	1.35284		ANKHD1	0.684061		KLHL36	1.35284
	GLI1	1.35258		UBA6	0.684118		GLI1	1.35258
	FLCN	1.35249		NOC3L	0.684299		FLCN	1.35249
	RBM42	1.35215		ANKRD36	0.684381		RBM42	1.35215
	UPP1	1.35212		MMS22L	0.684432		UPP1	1.35212
	ZNF689	1.35202		NARG2	0.684713		ZNF689	1.35202
	LARP6	1.35144		CDC25B	0.685005		LARP6	1.35144
	TCEB2	1.35144		TPCN1	0.685109		TCEB2	1.35144
	SPNS1	1.35132		TMTC4	0.685147		SPNS1	1.35132
	ZBTB48	1.35132		POP5	0.685251		ZBTB48	1.35132
	ID3	1.35085		KIAA0528	0.685475		ID3	1.35085
	LYNX1	1.35079		DOCK10	0.685623		LYNX1	1.35079
	C11orf95	1.35065		PKNOX1	0.685902		C11orf95	1.35065
	TBX3	1.35057		SAP30	0.686087		TBX3	1.35057
	LY6E	1.35053		PEMT	0.686111		LY6E	1.35053
	SPHK1	1.35053		STEAP2	0.686289		SPHK1	1.35053
	RAD52	1.35047		IQCB1	0.68632		RAD52	1.35047
	LNPEP	1.35017		PIGV	0.686403		LNPEP	1.35017
	DHX35	1.35013		OIP5	0.686476		DHX35	1.35013
	C17orf89	1.34978		EPT1	0.68662		C17orf89	1.34978
	ZNF746	1.34978		FAM161A	0.686692		ZNF746	1.34978
	SOCS2	1.34943		GSPT1	0.686906		SOCS2	1.34943
	PXDC1	1.34911		ATG4C	0.686921		PXDC1	1.34911
	TENC1	1.34911		UTRN	0.687125		TENC1	1.34911
	ZBTB7A	1.349		H2AFX	0.687357		ZBTB7A	1.349
	STC1	1.34898		PTK2	0.687374		STC1	1.34898
	RAB3IL1	1.34869		ZC3H7A	0.687472		RAB3IL1	1.34869
	SUPT7L	1.34847		TMEM237	0.687476		SUPT7L	1.34847
	METTL8	1.34836		RNF170	0.687565		METTL8	1.34836
	CD81	1.34825		DCAF16	0.687598		CD81	1.34825
	C8orf33	1.3479		ANKRD32	0.687602		C8orf33	1.3479
	HELZ2	1.34777		SMC6	0.687636		HELZ2	1.34777
	FAM53C	1.34773		DDX60	0.68781		FAM53C	1.34773
	FDX1L	1.34739		XRCC6BP1	0.688128		FDX1L	1.34739
	CHMP1A	1.3471		AMD1	0.688241		CHMP1A	1.3471
	VASP	1.34706		MTA1	0.689099		VASP	1.34706
	SOX12	1.34696		ALMS1	0.689153		SOX12	1.34696
	ERF	1.34695		EFTUD1	0.689501		ERF	1.34695
	MFAP1	1.34686		TPD52	0.689508		MFAP1	1.34686
	ZFP64	1.34668		ARHGAP10	0.689963		ZFP64	1.34668
	FTL	1.34605		NFATC2IP	0.690105		FTL	1.34605
	ZNF7	1.34601		CAST	0.690144		ZNF7	1.34601
	PTPRN	1.34583		TMEM123	0.690818		PTPRN	1.34583
	SULF2	1.34565		CHD1L	0.69083		SULF2	1.34565
	HIVEP2	1.34563		DHRS11	0.690868		HIVEP2	1.34563
	USP36	1.34561		RRP9	0.6909		USP36	1.34561
	CACNB3	1.34533		C4orf33	0.690984		CACNB3	1.34533
	DLC1	1.34446		ETFDH	0.691157		DLC1	1.34446
	EPB41L4B	1.34437		PHIP	0.691497		EPB41L4B	1.34437
	KDM5D	1.34347		WNT5B	0.691503		KDM5D	1.34347
	TNRC18	1.34284		DNMT1	0.691927		TNRC18	1.34284
	TMEM99	1.3427		CYYR1	0.692461		TMEM99	1.3427
	AIFM2	1.34235		USP40	0.692529		AIFM2	1.34235
	TMEM185B	1.34223		LIN9	0.692545		TMEM185B	1.34223
	RBAK	1.34202		ZCCHC11	0.692603		RBAK	1.34202
	DUSP12	1.34178		NUP88	0.69298		DUSP12	1.34178
	AKNA	1.34159		DDX60L	0.693315		AKNA	1.34159
	KDM6B	1.34131		CD109	0.693334		KDM6B	1.34131
	IFFO2	1.34109		NOTCH2NL	0.693349		IFFO2	1.34109
	ARHGAP24	1.34064		XPO4	0.693405		ARHGAP24	1.34064
	LPIN1	1.34057		LBR	0.693441		LPIN1	1.34057
	ZBTB43	1.34042		SUV39H2	0.693506		ZBTB43	1.34042
	PDGFA	1.33992		LMBRD2	0.693632		PDGFA	1.33992
	SURF6	1.33958		METTL10	0.693712		SURF6	1.33958
	RNF187	1.33954		RFWD2	0.69381		RNF187	1.33954
	PNMAL1	1.33936		MEMO1	0.694045		PNMAL1	1.33936
	ANKZF1	1.33893		PKD2	0.694122		ANKZF1	1.33893
	FAM108A1	1.33874		MST4	0.694379		FAM108A1	1.33874
	SHROOM4	1.33853		RBBP4	0.694399		SHROOM4	1.33853
	STOM	1.3383		FLII	0.694569		STOM	1.3383
	UQCR11	1.33813		DEK	0.694585		UQCR11	1.33813
	FAM59A	1.33783		NASP	0.694815		FAM59A	1.33783
	CSTB	1.33755		CPT1A	0.694824		CSTB	1.33755
	RNF25	1.33748		LOC100652772	0.694853		RNF25	1.33748
	IFFO1	1.33745		PRRG1	0.694971		IFFO1	1.33745
	KIAA1609	1.3374		TTC3	0.695123		KIAA1609	1.3374
	PPM1F	1.33717		HERC1	0.695151		PPM1F	1.33717
	AOX1	1.33716		ANKS6	0.695229		AOX1	1.33716
	MXRA8	1.33662		TTC27	0.695255		MXRA8	1.33662
	NME4	1.3366		SLC25A24	0.695919		NME4	1.3366
	ABCG1	1.3362		CKS2	0.696218		ABCG1	1.3362
	POP1	1.33589		USP48	0.696566		POP1	1.33589
	SLC35A2	1.33577		E2F2	0.696843		SLC35A2	1.33577
	GBP1	1.33574		CPSF1	0.696996		GBP1	1.33574
	IRF2BP2	1.33562		ZNF280D	0.697445		IRF2BP2	1.33562
	PI4KB	1.33545		PIH1D1	0.697536		PI4KB	1.33545
	KLF2	1.33539		ZWINT	0.697586		KLF2	1.33539
	CYSTM1	1.33534		GK5	0.697881		CYSTM1	1.33534
	TP53I13	1.33524		CDC7	0.698047		TP53I13	1.33524
	SOX4	1.33484		LOC100506710	0.698151		SOX4	1.33484
	LOC150776	1.33469		NCS1	0.698318		LOC150776	1.33469
	CHERP	1.33464		TBC1D16	0.698655		CHERP	1.33464
	SBNO2	1.33445		TUBE1	0.699174		SBNO2	1.33445
	BSG	1.33439		MAPK9	0.699242		BSG	1.33439
	CNPY3	1.3337		DNM1L	0.699333		CNPY3	1.3337
	TMEM132A	1.33351		SNAPC1	0.699456		TMEM132A	1.33351
	ETV3	1.33336		NSMCE4A	0.699548		ETV3	1.33336
	TMEM205	1.33312		NUP160	0.699656		TMEM205	1.33312
	BRF2	1.33292		BRIP1	0.699939		BRF2	1.33292
	MFGE8	1.33264		RMND1	0.700186		MFGE8	1.33264
	UPF1	1.33251		FAR2	0.700358		UPF1	1.33251
	MYADM	1.33221		FANCB	0.700515		MYADM	1.33221
	IRGQ	1.33204		ABCB10	0.700658		IRGQ	1.33204
	RIPK2	1.33093		AASS	0.700752		RIPK2	1.33093
	GADD45GIP1	1.33033		DDX27	0.700771		GADD45GIP1	1.33033
	BTN2A1	1.3298		METAP2	0.700778		BTN2A1	1.3298
	RTKN	1.32966		SLC35G1	0.700866		RTKN	1.32966
	NIPA1	1.32961		PTCD3	0.701367		NIPA1	1.32961
	RPS28	1.32923		ZNF862	0.701716		RPS28	1.32923
	PIAS3	1.32916		DENND4A	0.701799		PIAS3	1.32916
	SH3TC2	1.32899		C4orf21	0.702005		SH3TC2	1.32899
	TOMM40L	1.3289		ADAMTS9	0.702053		TOMM40L	1.3289
	SMG9	1.32882		IGFBP3	0.702065		SMG9	1.32882
	SEZ6L2	1.32868		GTF2A1	0.702067		SEZ6L2	1.32868
	CDKN2A	1.32863		GRIPAP1	0.702582		CDKN2A	1.32863
	FBXL12	1.32862		RBMX	0.702746		FBXL12	1.32862
	AMBRA1	1.32861		MANF	0.703609		AMBRA1	1.32861
	C19orf70	1.32859		GTPBP2	0.70366		C19orf70	1.32859
	HPS1	1.32843		TIMM23	0.703737		HPS1	1.32843
	ARHGAP17	1.3284		S100PBP	0.7038		ARHGAP17	1.3284
	TMEM9	1.32775		EPS15	0.703847		TMEM9	1.32775
	CCDC97	1.32769		PIGF	0.704006		CCDC97	1.32769
	UBE2L6	1.32739		LRPPRC	0.704011		UBE2L6	1.32739
	OTUD7B	1.32727		TMCO3	0.704156		OTUD7B	1.32727
	BCL9	1.32702		UPF2	0.704198		BCL9	1.32702
	AKR7A2	1.32661		ENOSF1	0.704285		AKR7A2	1.32661
	ETFB	1.32654		ITGA6	0.704457		ETFB	1.32654
	CPZ	1.32641		DOCK1	0.704492		CPZ	1.32641
	TMEM216	1.3261		UCHL5	0.704601		TMEM216	1.3261
	TRO	1.32549		CDC42BPA	0.705144		TRO	1.32549
	C12orf52	1.32539		VANGL1	0.705163		C12orf52	1.32539
	SNX18	1.32525		NUDT9	0.705237		SNX18	1.32525
	SLC25A12	1.32519		DZIP3	0.705266		SLC25A12	1.32519
	DUSP6	1.32488		NCOA6	0.705358		DUSP6	1.32488
	CDK6	1.3247		C6orf89	0.705404		CDK6	1.3247
	FAM43A	1.32428		DHX57	0.705422		FAM43A	1.32428
	ZSWIM6	1.32419		TROAP	0.705465		ZSWIM6	1.32419
	BRAT1	1.32419		NPTN	0.705596		BRAT1	1.32419
	PCOLCE	1.3239		SLC33A1	0.705717		PCOLCE	1.3239
	WDR4	1.32369		VAC14	0.705757		WDR4	1.32369
	TRERF1	1.32319		ZNF594	0.706029		TRERF1	1.32319
	IFITM3	1.32254		GALC	0.70624		IFITM3	1.32254
	EPHB4	1.32245		CCDC92	0.70636		EPHB4	1.32245
	DPH1	1.32243		CLTCL1	0.706372		DPH1	1.32243
	CLU	1.32233		PSAT1	0.706445		CLU	1.32233
	TIMP3	1.32218		PIK3CB	0.706553		TIMP3	1.32218
	TGFBR2	1.32213		SHCBP1	0.706893		TGFBR2	1.32213
	RUNDC1	1.32203		ATL2	0.706972		RUNDC1	1.32203
	SLCO4A1	1.32129		EEA1	0.707168		SLCO4A1	1.32129
	IMP4	1.32125		SKIV2L2	0.7072		IMP4	1.32125
	CCDC8	1.32121		RANGAP1	0.707227		CCDC8	1.32121
	MGC2752	1.32119		CLOCK	0.707228		MGC2752	1.32119
	GOLPH3L	1.3211		WDR11	0.70729		GOLPH3L	1.3211
	RPLP1	1.32091		SRSF6	0.707369		RPLP1	1.32091
	CLP1	1.32091		MND1	0.707391		CLP1	1.32091
	KBTBD4	1.32087		ANAPC7	0.707487		KBTBD4	1.32087
	SAMD9L	1.32073		SLC25A15	0.707503		SAMD9L	1.32073
	PRKAB2	1.32059		E2F8	0.707526		PRKAB2	1.32059
	RPLP2	1.32028		AFG3L2	0.707566		RPLP2	1.32028
	IGFBP4	1.3202		EP400	0.707568		IGFBP4	1.3202
	USP53	1.32019		KLHL5	0.7076		USP53	1.32019
	DNMBP	1.32008		CBX5	0.707966		DNMBP	1.32008
	TMEM69	1.31985		SLX4	0.708085		TMEM69	1.31985
	LATS2	1.31926		DENND5A	0.708306		LATS2	1.31926
	GFER	1.31874		RPGR	0.708311		GFER	1.31874
	GBA	1.31849		ROCK2	0.708329		GBA	1.31849
	SH3D19	1.31848		ITPR1	0.708372		SH3D19	1.31848
	TRIM38	1.31832		APEH	0.708374		TRIM38	1.31832
	BHLHE41	1.31803		SQLE	0.708692		BHLHE41	1.31803
	PEA15	1.31793		ORC3	0.708893		PEA15	1.31793
	PAWR	1.31776		UBE2J1	0.708905		PAWR	1.31776
	DGCR14	1.31765		SH3RF3	0.708951		DGCR14	1.31765
	ATF5	1.31761		IDH2	0.708975		ATF5	1.31761
	UCK1	1.31738		FAM200B	0.709037		UCK1	1.31738
	AMIGO2	1.3173		MARCKSL1	0.709042		AMIGO2	1.3173
	PATZ1	1.31652		IMPACT	0.709229		PATZ1	1.31652
	HIVEP3	1.31633		KRT8	0.70924		HIVEP3	1.31633
	COL18A1	1.31625		P4HA1	0.709513		COL18A1	1.31625
	HLA-C	1.31614		LMO4	0.709572		HLA-C	1.31614
	YRDC	1.31594		STK39	0.709746		YRDC	1.31594
	ITPRIPL2	1.31583		ARL4A	0.709796		ITPRIPL2	1.31583
	EMC8	1.31541		NUP35	0.709896		EMC8	1.31541
	PTP4A1	1.31527		SUCLG2	0.710052		PTP4A1	1.31527
	SLC35A4	1.31527		FLJ42627	0.710124		SLC35A4	1.31527
	WDR81	1.31511		SLC39A8	0.710191		WDR81	1.31511
	NUBP2	1.31474		TMEM181	0.710792		NUBP2	1.31474
	EFNA5	1.31454		CCDC132	0.711446		EFNA5	1.31454
	APOPT1	1.31441		CCDC82	0.711553		APOPT1	1.31441
	CD248	1.31403		NBPF3	0.71159		CD248	1.31403
	CD82	1.31375		COG2	0.711748		CD82	1.31375
	SYDE1	1.31373		ATP11C	0.711789		SYDE1	1.31373
	PCDHGC3	1.31283		NUP188	0.71201		PCDHGC3	1.31283
	ATP9A	1.31221		EFHA2	0.712086		ATP9A	1.31221
	TMEM115	1.31219		DNAJC13	0.712252		TMEM115	1.31219
	CDIPT	1.31188		PRPF4B	0.712387		CDIPT	1.31188
	TTC14	1.31118		FBXO21	0.712485		TTC14	1.31118
	TRIB3	1.31112		HPRT1	0.712827		TRIB3	1.31112
	HDAC9	1.3107		TIPRL	0.712853		HDAC9	1.3107
	RREB1	1.31032		FPGT	0.712894		RREB1	1.31032
	IL10RB	1.31019		ASRGL1	0.712931		IL10RB	1.31019
	KCTD10	1.30967		DPY19L1	0.713237		KCTD10	1.30967
	USF1	1.30899		DIS3L	0.713382		USF1	1.30899
	RAP1GAP2	1.30893		USP9X	0.713487		RAP1GAP2	1.30893
	ARHGEF18	1.30868		PCYOX1L	0.713694		ARHGEF18	1.30868
	TCHP	1.30864		TMBIM4	0.713743		TCHP	1.30864
	ACP2	1.30855		IPO4	0.713959		ACP2	1.30855
	ALKBH5	1.30842		PIK3R4	0.714145		ALKBH5	1.30842
	BASP1	1.3084		ALCAM	0.714342		BASP1	1.3084
	PREB	1.30825		BCL2	0.714478		PREB	1.30825
	ATAD3B	1.30825		PTPN18	0.714554		ATAD3B	1.30825
	MRPL23	1.30795		ACSL3	0.71464		MRPL23	1.30795
	DEF8	1.30789		ABCD3	0.714896		DEF8	1.30789
	C16orf45	1.30765		TTC7B	0.714931		C16orf45	1.30765
	ZNF516	1.30762		HJURP	0.714968		ZNF516	1.30762
	JMJD6	1.3074		CCNH	0.715237		JMJD6	1.3074
	RGL1	1.30701		KCTD9	0.715241		RGL1	1.30701
	POLRMT	1.30694		GSTZ1	0.715955		POLRMT	1.30694
	WBP4	1.30671		CUTC	0.716131		WBP4	1.30671
	AP2S1	1.30629		EIF4E3	0.716132		AP2S1	1.30629
	LSM12	1.30605		PPP1R21	0.716358		LSM12	1.30605
	DHDDS	1.30599		C17orf75	0.716418		DHDDS	1.30599
	MEX3B	1.3059		LYSMD3	0.716497		MEX3B	1.3059
	SLC2A6	1.30585		CPSF2	0.716703		SLC2A6	1.30585
	CCDC130	1.30574		TMEM30A	0.716813		CCDC130	1.30574
	GBP3	1.30539		SIRT5	0.716848		GBP3	1.30539
	DCP1B	1.30513		ZRANB2	0.716976		DCP1B	1.30513
	ZCCHC9	1.30506		CHRNA5	0.717039		ZCCHC9	1.30506
	LRPAP1	1.305		MYO19	0.717104		LRPAP1	1.305
	C2orf18	1.30467		HAGH	0.717477		C2orf18	1.30467
	COL16A1	1.30449		GOLGA5	0.717549		COL16A1	1.30449
	BAHD1	1.30443		ADSS	0.717891		BAHD1	1.30443
	ASB1	1.30388		GSTCD	0.718006		ASB1	1.30388
	ASB8	1.30379		CDK14	0.718141		ASB8	1.30379
	ATP5E	1.30371		ASH2L	0.718182		ATP5E	1.30371
	ADCY9	1.30367		CAD	0.71823		ADCY9	1.30367
	BMP1	1.30358		NCAPD3	0.718327		BMP1	1.30358
	ADAM19	1.30317		FAM86DP	0.718528		ADAM19	1.30317
	TMEM189	1.30316		RTTN	0.718613		TMEM189	1.30316
	LIMD2	1.30312		HEATR5A	0.718738		LIMD2	1.30312
	ZNF574	1.30308		NUP107	0.718905		ZNF574	1.30308
	DNAJC18	1.30305		KIAA1143	0.718995		DNAJC18	1.30305
	FHL3	1.30302		USP33	0.719253		FHL3	1.30302
	CD320	1.30302		AGPS	0.719381		CD320	1.30302
	GBP2	1.30294		TTC7A	0.719383		GBP2	1.30294
	MYL6	1.30253		IMPA1	0.719484		MYL6	1.30253
	C2orf43	1.30241		SCYL3	0.719542		C2orf43	1.30241
	HPS6	1.30213		PTPDC1	0.719573		HPS6	1.30213
	SLC52A2	1.30196		DUS4L	0.719685		SLC52A2	1.30196
	IGHMBP2	1.30142		MTFR1	0.720012		IGHMBP2	1.30142
	RND3	1.30118		HNRNPH1	0.720538		RND3	1.30118
	NOP2	1.3008		KIAA1598	0.720844		NOP2	1.3008
	FOXP4	1.30069		N4BP2	0.721072		FOXP4	1.30069
	MPPE1	1.30066		LYRM5	0.721169		MPPE1	1.30066
	VPS25	1.3006		TAF9B	0.721221		VPS25	1.3006
	DNAJC5	1.29999		RNF123	0.721274		DNAJC5	1.29999
	AMZ2	1.29972		GOT1	0.72128		AMZ2	1.29972
	TRPM2	1.29959		SERP1	0.721401		TRPM2	1.29959
	IL32	1.29942		RTN4IP1	0.721407		IL32	1.29942
	IP6K2	1.29939		DSCC1	0.72143		IP6K2	1.29939
	THRB	1.29933		HMGN1	0.72143		THRB	1.29933
	LRRC42	1.2993		CTDSPL	0.721543		LRRC42	1.2993
	LPCAT4	1.29917		RBM12B	0.721554		LPCAT4	1.29917
	RNF146	1.29853		PARG	0.721744		RNF146	1.29853
	NOP9	1.29838		BIRC6	0.721769		NOP9	1.29838
	HPS4	1.29789		SLC35A5	0.721893		HPS4	1.29789
	FOXK1	1.29775		FBRSL1	0.72203		FOXK1	1.29775
	LOC100130776	1.29744		AGXT2L2	0.72206		LOC100130776	1.29744
	MFSD5	1.29711		ISOC1	0.722294		MFSD5	1.29711
	WBSCR16	1.29638		SCN9A	0.72238		WBSCR16	1.29638
	CREB3	1.29609		DERA	0.72245		CREB3	1.29609
	SAMD5	1.29598		PDK3	0.722508		SAMD5	1.29598
	ANKRD1	1.29584		NDE1	0.722658		ANKRD1	1.29584
	TXNL4B	1.29575		GATAD1	0.722799		TXNL4B	1.29575
	SLC7A6OS	1.29501		VPS13D	0.722978		SLC7A6OS	1.29501
	CAMSAP1	1.29484		TEX10	0.723552		CAMSAP1	1.29484
	NFKBIA	1.29479		SSPN	0.723577		NFKBIA	1.29479
	CHST3	1.29469		ZMYM2	0.723604		CHST3	1.29469
	TGFB1	1.29469		PREPL	0.72362		TGFB1	1.29469
	MT1E	1.29443		ATRX	0.723819		MT1E	1.29443
	FAM160B1	1.29415		NRD1	0.723876		FAM160B1	1.29415
	FCHSD1	1.29387		GPR85	0.724155		FCHSD1	1.29387
	MDK	1.29356		PARP11	0.72428		MDK	1.29356
	PIGT	1.29275		MORF4L2	0.724349		PIGT	1.29275
	PFN1	1.29242		SEMA5A	0.724428		PFN1	1.29242
	FKBP8	1.29179		LIG1	0.724466		FKBP8	1.29179
	LOC84856	1.29167		PINX1	0.724513		LOC84856	1.29167
	SETD1A	1.29142		CHD1	0.72454		SETD1A	1.29142
	SHOX2	1.29127		REEP3	0.724645		SHOX2	1.29127
	MAML1	1.29126		FASTK	0.72466		MAML1	1.29126
	MIER2	1.29086		IWS1	0.72473		MIER2	1.29086
	RGS12	1.29057		ZNF318	0.724938		RGS12	1.29057
	CHMP6	1.29015		IKBKB	0.725003		CHMP6	1.29015
	RRAS	1.29001		LRRK1	0.725077		RRAS	1.29001
	ZNF264	1.2899		MEIS2	0.725098		ZNF264	1.2899
	CD276	1.28972		TAF2	0.725381		CD276	1.28972
	FOSL1	1.28965		C4orf32	0.725493		FOSL1	1.28965
	SS18L1	1.28928		KIF5B	0.72561		SS18L1	1.28928
	UBE2H	1.28878		IDH3A	0.725834		UBE2H	1.28878
	NOTCH1	1.28868		DNAJB11	0.725883		NOTCH1	1.28868
	DUSP16	1.28794		AP3B1	0.726049		DUSP16	1.28794
	PCBP4	1.28786		KIAA2026	0.726132		PCBP4	1.28786
	NEAT1	1.28773		PPP6R2	0.726259		NEAT1	1.28773
	BICD2	1.28704		HAUS3	0.726317		BICD2	1.28704
	ITM2C	1.28704		CCNA2	0.726333		ITM2C	1.28704
	CNP	1.28689		HMGCL	0.726585		CNP	1.28689
	KLF13	1.2865		HNRNPA2B1	0.726608		KLF13	1.2865
	ZNF3	1.28632		RNF157	0.726678		ZNF3	1.28632
	HDAC7	1.28622		SHANK2	0.726826		HDAC7	1.28622
	UTP14A	1.28611		GOLGB1	0.726884		UTP14A	1.28611
	HSPB1	1.28598		HMGCS1	0.727		HSPB1	1.28598
	RNH1	1.28455		NUBPL	0.727204		RNH1	1.28455
	FKRP	1.28429		PDIA6	0.727248		FKRP	1.28429
	EDC3	1.28424		FRY	0.727284		EDC3	1.28424
	DDX56	1.28405		BRD7	0.727339		DDX56	1.28405
	DDX47	1.28385		TMPO	0.72746		DDX47	1.28385
	MAPK7	1.28376		GDF11	0.727531		MAPK7	1.28376
	GTF2H5	1.28366		PPFIA1	0.727653		GTF2H5	1.28366
	APOL2	1.2834		MELK	0.72795		APOL2	1.2834
	NENF	1.28334		SMYD2	0.728081		NENF	1.28334
	ITGA2	1.28314		LOC100506990	0.728098		ITGA2	1.28314
	TIMM22	1.28274		ARNTL	0.728214		TIMM22	1.28274
	HMOX2	1.28262		C22orf46	0.728279		HMOX2	1.28262
	NDUFS6	1.28237		VRK1	0.728512		NDUFS6	1.28237
	NABP2	1.28235		PI4KA	0.728524		NABP2	1.28235
	NR2F2	1.28203		DCLRE1A	0.728546		NR2F2	1.28203
	CREBL2	1.28187		MID1	0.72859		CREBL2	1.28187
	ZNF512B	1.28178		UPF3A	0.729013		ZNF512B	1.28178
	LRRC15	1.28174		ERLIN1	0.729078		LRRC15	1.28174
	PEX6	1.2817		TTLL7	0.729175		PEX6	1.2817
	PSPH	1.28165		B3GNTL1	0.729271		PSPH	1.28165
	PGPEP1	1.28157		EMC2	0.729378		PGPEP1	1.28157
	MED10	1.28128		ATP7B	0.729452		MED10	1.28128
	FBRS	1.28103		PACS2	0.729481		FBRS	1.28103
	RAB11B	1.28095		TCEA1	0.729499		RAB11B	1.28095
	S100A6	1.28064		DCUN1D4	0.729785		S100A6	1.28064
	L3MBTL2	1.28062		POLQ	0.7301		L3MBTL2	1.28062
	GNPDA1	1.28061		FADS2	0.730123		GNPDA1	1.28061
	KIF7	1.27984		MYOF	0.730157		KIF7	1.27984
	EIF1AD	1.27961		ALDH4A1	0.730315		EIF1AD	1.27961
	PRR5L	1.27957		FAM199X	0.730341		PRR5L	1.27957
	RAD54L2	1.27924		ZNF184	0.730473		RAD54L2	1.27924
	NSUN5	1.27923		EBAG9	0.730978		NSUN5	1.27923
	LTBP3	1.27922		RNGTT	0.731026		LTBP3	1.27922
	TBC1D9	1.27896		SLC25A13	0.731144		TBC1D9	1.27896
	C1orf63	1.27893		LYRM7	0.731237		C1orf63	1.27893
	PSAP	1.27885		TRAPPC8	0.731322		PSAP	1.27885
	GMEB2	1.27874		CEP76	0.731495		GMEB2	1.27874
	RPS21	1.27854		LARS	0.731779		RPS21	1.27854
	ACVR1	1.27814		PLEKHH2	0.731782		ACVR1	1.27814
	ARHGAP23	1.27774		ERO1L	0.731847		ARHGAP23	1.27774
	SH3BP5L	1.27716		TP53BP1	0.731865		SH3BP5L	1.27716
	ELK3	1.277		PPP2R3A	0.731944		ELK3	1.277
	C19orf12	1.2765		TIMELESS	0.732075		C19orf12	1.2765
	B4GALT1	1.27571		GUF1	0.732174		B4GALT1	1.27571
	CDCA5	1.27532		TARS	0.732262		CDCA5	1.27532
	DCAF12	1.27526		NPTX2	0.732344		DCAF12	1.27526
	NELF	1.27484		DHX9	0.732522		NELF	1.27484
	SLC35C1	1.27469		SDK1	0.732523		SLC35C1	1.27469
	HOXC10	1.27463		RPS6KA6	0.732567		HOXC10	1.27463
	HSPA14	1.27455		H2AFV	0.732666		HSPA14	1.27455
	PPP1R14B	1.27453		RFWD3	0.732903		PPP1R14B	1.27453
	PRKCSH	1.2743		NUP210	0.733151		PRKCSH	1.2743
	UBE2O	1.27424		AK4	0.733184		UBE2O	1.27424
	ACVR1B	1.27415		UGT8	0.733363		ACVR1B	1.27415
	ZEB2	1.27375		ADAMTS2	0.73361		ZEB2	1.27375
	FGFR1OP2	1.27295		NIPBL	0.733688		FGFR1OP2	1.27295
	LUC7L	1.27291		OXNAD1	0.733705		LUC7L	1.27291
	PINK1	1.27274		ERCC3	0.733723		PINK1	1.27274
	SQSTM1	1.27272		PTGES3	0.733794		SQSTM1	1.27272
	FADS3	1.27263		BRD8	0.733987		FADS3	1.27263
	TARS2	1.27254		EXOC4	0.734032		TARS2	1.27254
	BYSL	1.2722		ALG6	0.734262		BYSL	1.2722
	COX6A1	1.27192		NUP85	0.734362		COX6A1	1.27192
	PFKFB3	1.27178		QARS	0.734866		PFKFB3	1.27178
	CAPNS1	1.2715		FAM53B	0.735051		CAPNS1	1.2715
	CHPF	1.27149		DPYSL3	0.735286		CHPF	1.27149
	ACIN1	1.27146		KIAA0754	0.735367		ACIN1	1.27146
	HEBP2	1.27138		L2HGDH	0.735604		HEBP2	1.27138
	ARHGDIA	1.2713		ARHGEF26	0.735708		ARHGDIA	1.2713
	PPP1R3B	1.27106		GPR125	0.735862		PPP1R3B	1.27106
	ZBTB38	1.27025		HABP4	0.735867		ZBTB38	1.27025
	COL1A1	1.27021		DOPEY2	0.736005		COL1A1	1.27021
	NUAK1	1.27019		HEXB	0.736379		NUAK1	1.27019
	TTC9C	1.27018		MED7	0.736395		TTC9C	1.27018
	RFX7	1.27003		NCKAP1	0.736668		RFX7	1.27003
	SRPRB	1.26969		GLS	0.736674		SRPRB	1.26969
	RNF40	1.26909		DEPDC5	0.73707		RNF40	1.26909
	RERE	1.26886		CADM1	0.737512		RERE	1.26886
	UBL4A	1.26872		CEP290	0.737561		UBL4A	1.26872
	USP22	1.26865		C5orf34	0.737638		USP22	1.26865
	TUBB2A	1.2682		CEP78	0.737791		TUBB2A	1.2682
	TMEM185A	1.26794		SNRNP27	0.738084		TMEM185A	1.26794
	GNB2	1.26787		PRKAA1	0.738085		GNB2	1.26787
	C1orf198	1.26782		PNPT1	0.738128		C1orf198	1.26782
	PHF12	1.26767		ITGA1	0.73823		PHF12	1.26767
	AGAP3	1.26765		UBR5	0.738678		AGAP3	1.26765
	B3GNT1	1.26703		USP14	0.7389		B3GNT1	1.26703
	HNRNPC	1.26668		ATIC	0.738931		HNRNPC	1.26668
	ITFG2	1.26596		PTPRB	0.739464		ITFG2	1.26596
	NAA60	1.26528		SCOC	0.739862		NAA60	1.26528
	REXO4	1.26524		AQR	0.740367		REXO4	1.26524
	SHC1	1.26523		CYCS	0.740409		SHC1	1.26523
	KEAP1	1.26522		ALG8	0.740567		KEAP1	1.26522
	TNS1	1.26515		TMEM245	0.740689		TNS1	1.26515
	GRAMD1A	1.26481		ENOX2	0.740862		GRAMD1A	1.26481
	SIL1	1.26476		CYBASC3	0.740961		SIL1	1.26476
	UBA52	1.26472		SEPT6	0.740979		UBA52	1.26472
	NDUFB11	1.26449		DNA2	0.741001		NDUFB11	1.26449
	GSTM3	1.26434		CDC14B	0.741113		GSTM3	1.26434
	NDUFS8	1.26432		CARS	0.741127		NDUFS8	1.26432
	ALG1	1.264		STRN	0.741169		ALG1	1.264
	COX5B	1.26349		MFSD1	0.741213		COX5B	1.26349
	S100A11	1.26315		R3HDM4	0.741245		S100A11	1.26315
	ELOVL1	1.26313		CYFIP1	0.74129		ELOVL1	1.26313
	SMCR7L	1.26308		ADAM10	0.74144		SMCR7L	1.26308
	IRS1	1.26253		VPS11	0.741468		IRS1	1.26253
	KCTD5	1.26242		PRKD1	0.741847		KCTD5	1.26242
	SBDSP1	1.26209		HSPD1	0.741857		SBDSP1	1.26209
	RUNX3	1.26205		ATF7IP	0.74191		RUNX3	1.26205
	EMC3	1.26201		PTPN11	0.742107		EMC3	1.26201
	TPBG	1.26084		XRCC1	0.742205		TPBG	1.26084
	SNX11	1.26075		NAP1L1	0.742385		SNX11	1.26075
	PTRF	1.26067		N4BP2L2	0.742506		PTRF	1.26067
	FAF2	1.26038		SMC3	0.742551		FAF2	1.26038
	HNRPDL	1.26036		PRKAG2	0.7427		HNRPDL	1.26036
	TLR4	1.25994		CYP2U1	0.74278		TLR4	1.25994
	TSR2	1.25955		LOC643837	0.743099		TSR2	1.25955
	BAIAP2	1.25946		LOC375295	0.743113		BAIAP2	1.25946
	EIF4A2	1.25928		HERC2	0.743195		EIF4A2	1.25928
	SGK1	1.25872		TRAIP	0.743418		SGK1	1.25872
	CYB5R3	1.25869		MUT	0.74348		CYB5R3	1.25869
	SHISA5	1.25839		GCA	0.74357		SHISA5	1.25839
	G6PC3	1.25809		PASK	0.743724		G6PC3	1.25809
	FAU	1.25775		PRKCA	0.743878		FAU	1.25775
	AURKAIP1	1.25756		TRAPPC11	0.744186		AURKAIP1	1.25756
	SDE2	1.25712		PHLDB2	0.744454		SDE2	1.25712
	COMT	1.25687		KDELC1	0.744512		COMT	1.25687
	SLC2A1	1.25679		DTD1	0.744562		SLC2A1	1.25679
	MCC	1.25645		HAUS1	0.744586		MCC	1.25645
	CALB2	1.25568		ALDH7A1	0.744617		CALB2	1.25568
	GSN	1.2552		ZNF326	0.744766		GSN	1.2552
	DCBLD2	1.25504		ATP2C1	0.744857		DCBLD2	1.25504
	CHMP2A	1.25468		ZAK	0.744947		CHMP2A	1.25468
	LAMP1	1.25444		INTS4	0.745255		LAMP1	1.25444
	SMG6	1.25409		ARMC10	0.745386		SMG6	1.25409
	ZNF512	1.25367		ABHD3	0.745408		ZNF512	1.25367
	STC2	1.25359		ZNF362	0.74547		STC2	1.25359
	WBP1L	1.25359		VBP1	0.745534		WBP1L	1.25359
	MRPL30	1.25339		OAS3	0.745838		MRPL30	1.25339
	NCK2	1.25332		RIF1	0.74597		NCK2	1.25332
	RPS29	1.25327		SDAD1	0.746045		RPS29	1.25327
	KIAA1522	1.25303		CLNS1A	0.74624		KIAA1522	1.25303
	POM121C	1.25252		DARS2	0.746398		POM121C	1.25252
	ZNF498	1.25232		DHX36	0.74644		ZNF498	1.25232
	PANK4	1.25217		FOPNL	0.746488		PANK4	1.25217
	NDUFB8	1.25207		ASUN	0.74685		NDUFB8	1.25207
	CD63	1.25202		LOXL1	0.746905		CD63	1.25202
	PPP2R5B	1.25196		PTPN2	0.74743		PPP2R5B	1.25196
	RTCA	1.25188		FADS1	0.747721		RTCA	1.25188
	COPE	1.25182		ANKRD28	0.747948		COPE	1.25182
	TSPO	1.25167		CBX3	0.747986		TSPO	1.25167
	MRPL28	1.25144		BAZ1B	0.748104		MRPL28	1.25144
	C20orf20	1.25129		MAGT1	0.748145		C20orf20	1.25129
	BTBD7	1.25078		IDI1	0.748178		BTBD7	1.25078
	LSM1	1.25071		POLD1	0.748361		LSM1	1.25071
	FGF1	1.25046		EEF1A1	0.748598		FGF1	1.25046
	ARHGEF11	1.25045		SLC38A1	0.748644		ARHGEF11	1.25045
	CNOT3	1.2504		PLA2G12A	0.748702		CNOT3	1.2504
	FTH1	1.25		RFC5	0.748774		FTH1	1.25
	EPB41L1	1.24986		RALGAPB	0.749196		EPB41L1	1.24986
	SEMA4B	1.24967		TM9SF3	0.749353		SEMA4B	1.24967
	ZNF768	1.24962		MCM5	0.749475		ZNF768	1.24962
	COL1A2	1.24938		ELMOD2	0.749574		COL1A2	1.24938
	MAP3K5	1.2484		ACLY	0.749705		MAP3K5	1.2484
	CACTIN	1.24834		FARP2	0.749774		CACTIN	1.24834
	NF2	1.2482		FAM98A	0.750031		NF2	1.2482
	PRDX5	1.24815		FASN	0.750193		PRDX5	1.24815
	ZFHX3	1.24787		POC5	0.750232		ZFHX3	1.24787
	CCDC80	1.24781		GPD2	0.750233		CCDC80	1.24781
	TRIM16	1.24768		REV3L	0.750375		TRIM16	1.24768
	DHX30	1.24764		RBBP7	0.750471		DHX30	1.24764
	NDUFA8	1.24762		URB1	0.750525		NDUFA8	1.24762
	DCTN4	1.24754		NADSYN1	0.750664		DCTN4	1.24754
	C19orf53	1.2471		LSM5	0.750837		C19orf53	1.2471
	IL1RAP	1.24666		CLMP	0.750999		IL1RAP	1.24666
	C1orf212	1.24666		POLR3E	0.751253		C1orf212	1.24666
	FTSJ2	1.24659		PCMTD2	0.751418		FTSJ2	1.24659
	COL3A1	1.24638		STAT2	0.751529		COL3A1	1.24638
	SCAMP3	1.24634		STAU1	0.751586		SCAMP3	1.24634
	SDF4	1.2459		GTF2H2B	0.751633		SDF4	1.2459
	PLD3	1.24553		DYM	0.752036		PLD3	1.24553
	PLAC8	1.24547		MME	0.75226		PLAC8	1.24547
	MAP3K11	1.24515		ERCC6L	0.752362		MAP3K11	1.24515
	GRWD1	1.24498		SLBP	0.752741		GRWD1	1.24498
	POR	1.24482		RAB11A	0.75275		POR	1.24482
	TNFRSF1A	1.24461		MTOR	0.752809		TNFRSF1A	1.24461
	MOGS	1.24454		KIAA0196	0.753171		MOGS	1.24454
	YTHDF2	1.24405		COPA	0.753321		YTHDF2	1.24405
	MGAT1	1.24353		CENPT	0.753418		MGAT1	1.24353
	ZCCHC3	1.2432		BOD1L1	0.753483		ZCCHC3	1.2432
	MLX	1.24314		DCAF10	0.753727		MLX	1.24314
	DDX24	1.24302		EPB41L2	0.753835		DDX24	1.24302
	GPX4	1.24278		TTC33	0.753838		GPX4	1.24278
	DLGAP4	1.24267		CCDC90A	0.75386		DLGAP4	1.24267
	TNFAIP1	1.24257		TSNAX	0.753986		TNFAIP1	1.24257
	FRMD4A	1.24233		CKAP2L	0.754014		FRMD4A	1.24233
	RPS2	1.24229		SUN2	0.754138		RPS2	1.24229
	TMED9	1.24228		GEMIN2	0.754448		TMED9	1.24228
	UBXN1	1.2419		BTG3	0.754684		UBXN1	1.2419
	SSR4	1.24167		FAM125B	0.754728		SSR4	1.24167
	ARPC5L	1.2408		TMEM161B	0.754743		ARPC5L	1.2408
	MED13L	1.24064		KIAA1549L	0.754757		MED13L	1.24064
	DDA1	1.24053		FMNL3	0.754933		DDA1	1.24053
	DRG2	1.2404		NUPL1	0.75494		DRG2	1.2404
	RNF216P1	1.24028		PAICS	0.755128		RNF216P1	1.24028
	RPL28	1.23998		FDFT1	0.755353		RPL28	1.23998
	BCL2L13	1.2399		TPMT	0.755514		BCL2L13	1.2399
	HEXA	1.23987		TARDBP	0.75554		HEXA	1.23987
	PLA2G16	1.23974		ESYT2	0.755705		PLA2G16	1.23974
	WBP2	1.23938		LRR1	0.755729		WBP2	1.23938
	KIAA1462	1.23927		HNRNPUL2	0.755759		KIAA1462	1.23927
	CSTF3	1.23922		MORC4	0.755906		CSTF3	1.23922
	ZDHHC7	1.23918		PHF14	0.755956		ZDHHC7	1.23918
	IGFBP7	1.23913		FAM102B	0.756178		IGFBP7	1.23913
	QSOX1	1.23897		NEMF	0.756215		QSOX1	1.23897
	GIGYF2	1.23829		NUP205	0.75628		GIGYF2	1.23829
	COASY	1.23809		KIF23	0.756449		COASY	1.23809
	DUSP5	1.23794		UBASH3B	0.756454		DUSP5	1.23794
	ATL3	1.23763		CYP20A1	0.756546		ATL3	1.23763
	SZT2	1.23754		SRSF7	0.75672		SZT2	1.23754
	TRIM14	1.2375		PUS7L	0.756758		TRIM14	1.2375
	C2CD2	1.23714		TBCD	0.756867		C2CD2	1.23714
	UBTF	1.23692		SRPK1	0.756949		UBTF	1.23692
	ACBD6	1.23682		BNIP3L	0.756982		ACBD6	1.23682
	SFXN3	1.23668		NIN	0.757034		SFXN3	1.23668
	SCAF8	1.23657		SYNC	0.757528		SCAF8	1.23657
	ERGIC3	1.23584		NBPF1	0.757979		ERGIC3	1.23584
	KIAA0355	1.23544		GALNT7	0.758035		KIAA0355	1.23544
	ST3GAL1	1.23527		PEX3	0.758158		ST3GAL1	1.23527
	RPL36	1.23517		CBR4	0.758209		RPL36	1.23517
	NGFRAP1	1.2346		SCAMP1	0.758343		NGFRAP1	1.2346
	SDC4	1.23416		NAA38	0.758428		SDC4	1.23416
	IFIT5	1.23406		DNAJC9	0.758505		IFIT5	1.23406
	GATAD2A	1.23372		C16orf62	0.758852		GATAD2A	1.23372
	RNF114	1.23365		SCYL2	0.759365		RNF114	1.23365
	PFDN1	1.2334		STX2	0.759619		PFDN1	1.2334
	MLL4	1.2331		UGGT1	0.759633		MLL4	1.2331
	RPL18A	1.23308		MEPCE	0.759656		RPL18A	1.23308
	TIMP1	1.23302		CACNA1C	0.759692		TIMP1	1.23302
	CPSF6	1.2329		SNED1	0.760134		CPSF6	1.2329
	SF3B4	1.23282		ZCCHC8	0.76066		SF3B4	1.23282
	SPSB1	1.23261		SYTL4	0.760672		SPSB1	1.23261
	ZFHX4	1.23251		R3HDM1	0.760765		ZFHX4	1.23251
	MAP2K2	1.23245		PRTFDC1	0.760854		MAP2K2	1.23245
	RHPN2	1.23245		ACAP2	0.760977		RHPN2	1.23245
	SERF2	1.23235		HYOU1	0.760995		SERF2	1.23235
	DTX3L	1.23224		TNKS2	0.761074		DTX3L	1.23224
	THBS1	1.23215		BICC1	0.761103		THBS1	1.23215
	TRAM2	1.23209		TNRC6C	0.761147		TRAM2	1.23209
	C11orf24	1.23208		TUBB4B	0.761147		C11orf24	1.23208
	ABLIM1	1.23183		CLIC4	0.761158		ABLIM1	1.23183
	RBM3	1.23173		BLM	0.761172		RBM3	1.23173
	RC3H2	1.2316		CEP350	0.761317		RC3H2	1.2316
	UBL5	1.23132		METTL14	0.761348		UBL5	1.23132
	SUPT5H	1.23126		HP1BP3	0.761389		SUPT5H	1.23126
	ARL2BP	1.22989		RBM25	0.761456		ARL2BP	1.22989
	SPRED2	1.22969		RAD17	0.761553		SPRED2	1.22969
	SPARC	1.22927		MIA3	0.761761		SPARC	1.22927
	FAM129B	1.22884		HS2ST1	0.761862		FAM129B	1.22884
	NUCB1	1.22861		ACACA	0.761965		NUCB1	1.22861
	RPL8	1.22823		MAGOHB	0.762048		RPL8	1.22823
	RNF14	1.22822		CGGBP1	0.762305		RNF14	1.22822
	ZC3HAV1	1.22713		IGF2BP2	0.76231		ZC3HAV1	1.22713
	ERBB2	1.22681		DHX40	0.762326		ERBB2	1.22681
	SFTA1P	1.22648		RAB3GAP1	0.762889		SFTA1P	1.22648
	AAR2	1.22626		CCSAP	0.762955		AAR2	1.22626
	GSTP1	1.22621		MBTPS1	0.762997		GSTP1	1.22621
	NOB1	1.22619		CCDC34	0.763004		NOB1	1.22619
	HM13	1.22601		MCM7	0.763104		HM13	1.22601
	ELF4	1.22593		COPG1	0.7632		ELF4	1.22593
	ALDOA	1.22536		LMNB2	0.763437		ALDOA	1.22536
	ANAPC11	1.22532		SLC25A17	0.763551		ANAPC11	1.22532
	IGF1R	1.22478		HMGN2	0.763649		IGF1R	1.22478
	VOPP1	1.22471		FAM173B	0.763722		VOPP1	1.22471
	NACC1	1.2247		NOS1	0.763723		NACC1	1.2247
	EEF1D	1.22333		TBRG1	0.763771		EEF1D	1.22333
	CCDC86	1.22291		UGGT2	0.763929		CCDC86	1.22291
	DNAJA3	1.22273		MYC	0.764117		DNAJA3	1.22273
	CLPTM1	1.22258		NDUFA5	0.764483		CLPTM1	1.22258
	ATP5G2	1.22256		THOP1	0.764555		ATP5G2	1.22256
	MRPL38	1.22238		GDI2	0.7646		MRPL38	1.22238
	AES	1.22217		CLK1	0.764727		AES	1.22217
	ATP6AP1	1.22115		HMGB2	0.764816		ATP6AP1	1.22115
	FZD2	1.22086		NETO2	0.764882		FZD2	1.22086
	TMA7	1.22054		CASD1	0.76489		TMA7	1.22054
	KANK2	1.21961		DDX3X	0.764912		KANK2	1.21961
	ECM1	1.21952		KIAA0020	0.765051		ECM1	1.21952
	RPS5	1.2195		RBBP9	0.765055		RPS5	1.2195
	CSNK1E	1.21869		NHLRC2	0.765315		CSNK1E	1.21869
	PSMC3	1.21857		UGP2	0.765395		PSMC3	1.21857
	BTBD10	1.21836		ZZEF1	0.765574		BTBD10	1.21836
	CFL1	1.21804		GLTSCR2	0.765982		CFL1	1.21804
	NDUFS5	1.21763		RWDD2B	0.765997		NDUFS5	1.21763
	PKM	1.21696		BLMH	0.766141		PKM	1.21696
	ADCY7	1.21691		ZWILCH	0.766605		ADCY7	1.21691
	MYO1E	1.21644		UBE4B	0.76688		MYO1E	1.21644
	NHP2L1	1.21623		ABCB7	0.76696		NHP2L1	1.21623
	SH3PXD2B	1.21582		VAMP4	0.766989		SH3PXD2B	1.21582
	SLC16A3	1.21485		DYSF	0.767059		SLC16A3	1.21485
	ZNF618	1.21434		WDHD1	0.767082		ZNF618	1.21434
	TMSB10	1.214		EPG5	0.767208		TMSB10	1.214
	RPL13	1.21382		STAG2	0.767389		RPL13	1.21382
	NKIRAS2	1.21336		ESD	0.767536		NKIRAS2	1.21336
	ABL2	1.21243		PRMT6	0.767575		ABL2	1.21243
	ITGA5	1.21228		TXNDC12	0.767596		ITGA5	1.21228
	ANXA11	1.21086		SDC3	0.767663		ANXA11	1.21086
	ABCC1	1.21052		STT3B	0.767959		ABCC1	1.21052
	CHTF8	1.21046		EIF2C1	0.768081		CHTF8	1.21046
	AGPAT6	1.20986		PRPS2	0.768204		AGPAT6	1.20986
	MTCH1	1.20928		GLRX	0.768286		MTCH1	1.20928
	RPS12	1.20893		POLR1E	0.768343		RPS12	1.20893
	NFE2L2	1.20766		H2AFZ	0.76836		NFE2L2	1.20766
	RPL37A	1.20738		MTHFD2	0.768392		RPL37A	1.20738
	NEDD8	1.20711		SURF4	0.768548		NEDD8	1.20711
	RPSA	1.20589		MTRF1L	0.76871		RPSA	1.20589
	COX8A	1.20583		LRRC16A	0.768731		COX8A	1.20583
	RPS20	1.20535		UHRF1BP1L	0.768752		RPS20	1.20535
	RCAN1	1.20526		BUB3	0.768881		RCAN1	1.20526
	HCFC1	1.20399		TECPR2	0.769037		HCFC1	1.20399
	DDOST	1.20317		SLC25A46	0.76904		DDOST	1.20317
	KIF1C	1.20311		DHFR	0.769084		KIF1C	1.20311
	CREBBP	1.2025		NOP58	0.769141		CREBBP	1.2025
	NDST1	1.2018		ZNF587	0.76918		NDST1	1.2018
	LIMA1	1.20033		CUL4A	0.769526		LIMA1	1.20033
	SERPINH1	1.19873		ZFP91	0.769667		SERPINH1	1.19873
	LGALS1	1.19834		NEK7	0.769865		LGALS1	1.19834
	NSD1	1.19789		IFT122	0.769888		NSD1	1.19789
	GAPDH	1.19752		PIEZO2	0.770061		GAPDH	1.19752
	APLP2	1.19706		EXOC5	0.770074		APLP2	1.19706
	COL4A2	1.19617		AIDA	0.77009		COL4A2	1.19617
	SEC61A1	1.19564		CRAT	0.770391		SEC61A1	1.19564
	EIF3I	1.19478		CHPF2	0.770541		EIF3I	1.19478
	SLC6A6	1.19382		MYCBP2	0.770543		SLC6A6	1.19382
	PXN	1.19231		TWSG1	0.770587		PXN	1.19231
	FN1	1.19115		INPP5B	0.77062		FN1	1.19115
	RPL27	1.1884		TMEM168	0.770924		RPL27	1.1884
	MYL9	1.18837		CCNC	0.771167		MYL9	1.18837
	DDB1	0.839861		UBQLN4	0.771205
	LOXL2	0.83916		DENND6A	0.771268
	CALR	0.837776		KATNA1	0.771379
	USP5	0.837005		CD24	0.771397
	SCARB2	0.835409		CLEC16A	0.771408
	SSR3	0.834961		CGNL1	0.771447
	BMPR2	0.833816		SPTSSA	0.771539
	PGD	0.831186		CAMKK2	0.771548
	RNF213	0.831128		DMXL2	0.771615
	NPM1	0.829954		TSPYL2	0.771716
	CCT5	0.829521		ATP6V1H	0.771861
	EIF4B	0.829362		AP2B1	0.771876
	RAB31	0.829263		SMS	0.77225
	GNB4	0.82806		MLLT4	0.772331
	PDIA4	0.827861		CAMK2N1	0.772469
	MAPRE1	0.82764		AP4E1	0.772502
	ITSN1	0.826784		ATG2A	0.772589
	ANTXR1	0.826594		ATAD2B	0.772931
	TMEM50A	0.825753		CUL5	0.773041
	YLPM1	0.825369		RALGAPA1	0.773131
	LAMP2	0.824847		SKA1	0.773148
	CLASP1	0.824773		HN1L	0.773172
	RNF20	0.824598		GTPBP1	0.773331
	C12orf23	0.822971		PCNXL4	0.773386
	EIF1AX	0.822936		ENPP1	0.773556
	CDK5RAP3	0.822735		SEC63	0.77394
	PSMD11	0.822664		SRGAP2	0.774179
	UNC119B	0.822506		DST	0.774407
	PFAS	0.822393		OSBPL10	0.77457
	DYNC1LI2	0.821916		SLC1A3	0.774792
	FAR1	0.821694		TUBGCP3	0.774834
	GNB1	0.82095		HCFC2	0.77524
	SRPR	0.820903		XPO5	0.775403
	TBC1D5	0.820696		RNASEH2B	0.775519
	PDCD11	0.820598		OGDH	0.775586
	PCBP2	0.820524		POT1	0.775611
	BAZ1A	0.820272		MCU	0.775661
	FAM129A	0.819967		APOOL	0.775694
	SFRP1	0.819939		UBE2T	0.775983
	CBFB	0.819665		MKL2	0.776084
	YES1	0.818982		CREB3L2	0.776088
	SKA3	0.818944		GCNT1	0.776332
	WLS	0.818841		ASAP2	0.776361
	EBNA1BP2	0.818604		FANCD2	0.776423
	NCOR1	0.818501		FAM82B	0.776455
	PRKAR1A	0.818446		PRPF3	0.776902
	PON2	0.818409		HSDL2	0.777135
	CASP2	0.818256		HIP1	0.777164
	WDR36	0.817824		PAFAH1B1	0.777247
	PRPSAP1	0.817662		ABHD2	0.777255
	ARHGEF25	0.817357		VMP1	0.77734
	CTIF	0.816863		ZW10	0.777366
	HMGB1	0.816649		HK2	0.777403
	CAPZA1	0.816465		AKT1	0.777416
	STIP1	0.816155		MCM10	0.777459
	EIF3A	0.815045		NMNAT1	0.77796
	GNG12	0.814665		TFCP2	0.778062
	PTPRG	0.814166		IBTK	0.778465
	UHRF1	0.814031		HSP90AA1	0.778619
	OPA1	0.813757		QSER1	0.778911
	AP3M2	0.813755		PRKRA	0.779039
	SUZ12	0.813437		MSMO1	0.779087
	CAV2	0.813402		RAB11FIP2	0.779282
	NEDD1	0.813167		TDP2	0.779466
	SF3B3	0.813137		PNRC2	0.779484
	SNAP23	0.813108		IFT172	0.779514
	ANKFY1	0.813031		SLC7A2	0.779572
	CDC5L	0.812874		ENOPH1	0.779593
	RPL3	0.812663		TERF1	0.779738
	ERC1	0.812493		LIN54	0.779822
	PTP4A2	0.812344		GNL3L	0.780023
	VPRBP	0.812177		C6orf62	0.780395
	NCAM1	0.81199		CENPW	0.780468
	FN3KRP	0.811935		GNPNAT1	0.780537
	NSF	0.811924		SEPHS1	0.780627
	MAT2A	0.811508		ETV5	0.780897
	GNAI3	0.811394		ERLIN2	0.781009
	FOXN3	0.811182		STX7	0.781328
	USP24	0.811168		ELOVL2	0.781655
	AAK1	0.811141		INTS1	0.78175
	ARL5A	0.811069		CD164	0.782422
	IPO8	0.810902		TRIM33	0.782527
	MAN2A1	0.810466		TMX2	0.782601
	CUL4B	0.810329		HOOK3	0.782635
	PIKFYVE	0.810329		NMT2	0.782686
	SNHG1	0.810142		FBXO9	0.782721
	DBF4B	0.809807		TXNDC11	0.78281
	HSD17B4	0.809689		ERP44	0.782875
	AP3S1	0.809555		C6orf120	0.783057
	SLC4A7	0.8092		RAB3B	0.783105
	VPS45	0.808784		CALU	0.783162
	TMEM167A	0.808692		HAUS8	0.783235
	NEK9	0.808397		HDGFRP3	0.783292
	NOP56	0.808371		ARSB	0.783526
	GINS2	0.808316		WDR7	0.783635
	GNL2	0.807094		MED14	0.783686
	EXTL2	0.806798		DSC3	0.783887
	ING1	0.806087		GART	0.784052
	ASXL1	0.805907		VMA21	0.784207
	CLCN3	0.805794		RBM12	0.784384
	EDEM1	0.805678		EIF5B	0.784399
	ARMC1	0.805368		INTS3	0.784688
	EML4	0.805331		ENO2	0.784757
	SCD	0.805237		MCM3AP	0.784808
	RCOR1	0.805092		CKS1B	0.784996
	EXOSC9	0.805068		UBE4A	0.785094
	PRPF38B	0.805016		ADAM9	0.785113
	COPS5	0.804799		AIM1	0.785155
	ARHGEF17	0.804712		VPS54	0.785196
	VPS29	0.80462		FGFR1	0.785363
	SMARCC2	0.804544		STK4	0.785437
	TMEM165	0.804532		MKLN1	0.785596
	CUL3	0.804381		CRIM1	0.785667
	SEC24A	0.804248		TNPO3	0.785719
	ABI2	0.804248		TTC19	0.785845
	SNX4	0.804245		TTC28	0.785867
	ANO6	0.804137		DMXL1	0.785921
	SSR1	0.803984		ACER3	0.786083
	PLCE1	0.803844		TRAPPC10	0.786132
	GLE1	0.803842		ELOVL5	0.786173
	NUDCD1	0.803604		EIF2S3	0.786174
	PTMA	0.803575		RABGAP1	0.786409
	PBRM1	0.803431		EXOC1	0.786475
	SEL1L3	0.803222		AGPAT4	0.786507
	CREB1	0.802523		C16orf52	0.78675
	CASC4	0.802362		SHMT2	0.787061
	CCDC85C	0.802249		UBFD1	0.787109
	IMPAD1	0.802167		CPSF3	0.78712
	VPS35	0.802115		HIF1A	0.787191
	FBXO18	0.80206		STAT1	0.787207
	SAP30L	0.801935		TRHDE	0.787351
	DCP2	0.80193		FAM20B	0.787487
	CAMKK1	0.801675		MAN1A2	0.787584
	PFKL	0.801503		STK11	0.787666
	ZNF266	0.801357		RIC8B	0.787667
	EPM2AIP1	0.801002		RALGPS2	0.78781
	NAMPT	0.800974		COPB1	0.787825
	NDFIP1	0.800931		PTBP3	0.787941
	RFC2	0.800824		BCAP29	0.787961
	LSS	0.800792		MAGI3	0.788049
	SSBP3	0.800673		PPIL1	0.788206
	CACYBP	0.800609		AKT3	0.788211
	RB1	0.800593		HIGD1A	0.788433
	MTMR6	0.80051		STK25	0.788517
	STAT5B	0.800504		DTL	0.788519
	ACTR2	0.800216		POLD3	0.788574
	SCMH1	0.799952		DDX50	0.788828
	NSMAF	0.799615		SMC1A	0.788883
	SEPT11	0.799424		MLLT10	0.789091
	SNRPD1	0.799357		NUP153	0.78929
	CDC6	0.799353		CHM	0.789303
	UAP1	0.799081		HDGFRP2	0.789305
	RHOBTB3	0.798794		C11orf68	0.789434
	HUWE1	0.798791		COL11A1	0.789791
	ZBTB2	0.798747		WDR26	0.789802
	FXR1	0.79864		SELK	0.790055
	SEPT7	0.798341		ANO10	0.7901
	ZNF706	0.798183		G3BP1	0.790131
	VDAC1	0.798056		AGK	0.790396
	DPH3	0.798045		SLC7A6	0.790497
	LDHA	0.797941		METAP1	0.790684
	MNAT1	0.797879		KIAA0913	0.790821
	DHX29	0.79782		HSPH1	0.791139
	MYH10	0.797816		TAX1BP1	0.791192
	GNL3	0.797756		NDFIP2	0.791333
	PARN	0.797748		CAPRIN1	0.791411
	TAF15	0.797616		AGPAT5	0.791424
	GCN1L1	0.797614		DCAF7	0.791579
	GFM2	0.797438		RARS	0.791732
	TMEM87B	0.797197		SLIT3	0.791747
	DCAF13	0.797174		ZNF185	0.79255
	CALM1	0.797137		LYPLA1	0.792595
	PARVA	0.796903		ITPR2	0.792681
	PSMD14	0.796875		COG6	0.792763
	BCAT1	0.796868		EPB41L3	0.792891
	CABIN1	0.796846		PNISR	0.793161
	FTO	0.796791		PRKCB	0.79347
	GPBP1	0.796564		MRPL39	0.793589
	SEC24D	0.796502		HSPB11	0.793852
	WDR41	0.796427		ZNF638	0.793868
	SEL1L	0.796116		TIMM17A	0.793871
	ARIH2	0.795888		ANP32B	0.793943
	HMG20B	0.795792		SNX5	0.794292
	YIPF6	0.795748		DYNC1I2	0.794394
	IRF3	0.795665		ARHGEF9	0.794593
	PUM2	0.795386		ZDHHC20	0.79472
	CDC73	0.795381		IMPDH2	0.794772
	OAT	0.795072		SNRNP200	0.794823
	MYO6	0.794823		MYO6	0.794823
	SNRNP200	0.794823		OAT	0.795072
	IMPDH2	0.794772		CDC73	0.795381
	ZDHHC20	0.79472		PUM2	0.795386
	ARHGEF9	0.794593		IRF3	0.795665
	DYNC1I2	0.794394		YIPF6	0.795748
	SNX5	0.794292		HMG20B	0.795792
	ANP32B	0.793943		ARIH2	0.795888
	TIMM17A	0.793871		SEL1L	0.796116
	ZNF638	0.793868		WDR41	0.796427
	HSPB11	0.793852		SEC24D	0.796502
	MRPL39	0.793589		GPBP1	0.796564
	PRKCB	0.79347		FTO	0.796791
	PNISR	0.793161		CABIN1	0.796846
	EPB41L3	0.792891		BCAT1	0.796868
	COG6	0.792763		PSMD14	0.796875
	ITPR2	0.792681		PARVA	0.796903
	LYPLA1	0.792595		CALM1	0.797137
	ZNF185	0.79255		DCAF13	0.797174
	SLIT3	0.791747		TMEM87B	0.797197
	RARS	0.791732		GFM2	0.797438
	DCAF7	0.791579		GCN1L1	0.797614
	AGPAT5	0.791424		TAF15	0.797616
	CAPRIN1	0.791411		PARN	0.797748
	NDFIP2	0.791333		GNL3	0.797756
	TAX1BP1	0.791192		MYH10	0.797816
	HSPH1	0.791139		DHX29	0.79782
	KIAA0913	0.790821		MNAT1	0.797879
	METAP1	0.790684		LDHA	0.797941
	SLC7A6	0.790497		DPH3	0.798045
	AGK	0.790396		VDAC1	0.798056
	G3BP1	0.790131		ZNF706	0.798183
	ANO10	0.7901		SEPT7	0.798341
	SELK	0.790055		FXR1	0.79864
	WDR26	0.789802		ZBTB2	0.798747
	COL11A1	0.789791		HUWE1	0.798791
	C11orf68	0.789434		RHOBTB3	0.798794
	HDGFRP2	0.789305		UAP1	0.799081
	CHM	0.789303		CDC6	0.799353
	NUP153	0.78929		SNRPD1	0.799357
	MLLT10	0.789091		SEPT11	0.799424
	SMC1A	0.788883		NSMAF	0.799615
	DDX50	0.788828		SCMH1	0.799952
	POLD3	0.788574		ACTR2	0.800216
	DTL	0.788519		STAT5B	0.800504
	STK25	0.788517		MTMR6	0.80051
	HIGD1A	0.788433		RB1	0.800593
	AKT3	0.788211		CACYBP	0.800609
	PPIL1	0.788206		SSBP3	0.800673
	MAGI3	0.788049		LSS	0.800792
	BCAP29	0.787961		RFC2	0.800824
	PTBP3	0.787941		NDFIP1	0.800931
	COPB1	0.787825		NAMPT	0.800974
	RALGPS2	0.78781		EPM2AIP1	0.801002
	RIC8B	0.787667		ZNF266	0.801357
	STK11	0.787666		PFKL	0.801503
	MAN1A2	0.787584		CAMKK1	0.801675
	FAM20B	0.787487		DCP2	0.80193
	TRHDE	0.787351		SAP30L	0.801935
	STAT1	0.787207		FBXO18	0.80206
	HIF1A	0.787191		VPS35	0.802115
	CPSF3	0.78712		IMPAD1	0.802167
	UBFD1	0.787109		CCDC85C	0.802249
	SHMT2	0.787061		CASC4	0.802362
	C16orf52	0.78675		CREB1	0.802523
	AGPAT4	0.786507		SEL1L3	0.803222
	EXOC1	0.786475		PBRM1	0.803431
	RABGAP1	0.786409		PTMA	0.803575
	EIF2S3	0.786174		NUDCD1	0.803604
	ELOVL5	0.786173		GLE1	0.803842
	TRAPPC10	0.786132		PLCE1	0.803844
	ACER3	0.786083		SSR1	0.803984
	DMXL1	0.785921		ANO6	0.804137
	TTC28	0.785867		SNX4	0.804245
	TTC19	0.785845		ABI2	0.804248
	TNPO3	0.785719		SEC24A	0.804248
	CRIM1	0.785667		CUL3	0.804381
	MKLN1	0.785596		TMEM165	0.804532
	STK4	0.785437		SMARCC2	0.804544
	FGFR1	0.785363		VPS29	0.80462
	VPS54	0.785196		ARHGEF17	0.804712
	AIM1	0.785155		COPS5	0.804799
	ADAM9	0.785113		PRPF38B	0.805016
	UBE4A	0.785094		EXOSC9	0.805068
	CKS1B	0.784996		RCOR1	0.805092
	MCM3AP	0.784808		SCD	0.805237
	ENO2	0.784757		EML4	0.805331
	INTS3	0.784688		ARMC1	0.805368
	EIF5B	0.784399		EDEM1	0.805678
	RBM12	0.784384		CLCN3	0.805794
	VMA21	0.784207		ASXL1	0.805907
	GART	0.784052		ING1	0.806087
	DSC3	0.783887		EXTL2	0.806798
	MED14	0.783686		GNL2	0.807094
	WDR7	0.783635		GINS2	0.808316
	ARSB	0.783526		NOP56	0.808371
	HDGFRP3	0.783292		NEK9	0.808397
	HAUS8	0.783235		TMEM167A	0.808692
	CALU	0.783162		VPS45	0.808784
	RAB3B	0.783105		SLC4A7	0.8092
	C6orf120	0.783057		AP3S1	0.809555
	ERP44	0.782875		HSD17B4	0.809689
	TXNDC11	0.78281		DBF4B	0.809807
	FBXO9	0.782721		SNHG1	0.810142
	NMT2	0.782686		PIKFYVE	0.810329
	HOOK3	0.782635		CUL4B	0.810329
	TMX2	0.782601		MAN2A1	0.810466
	TRIM33	0.782527		IPO8	0.810902
	CD164	0.782422		ARL5A	0.811069
	INTS1	0.78175		AAK1	0.811141
	ELOVL2	0.781655		USP24	0.811168
	STX7	0.781328		FOXN3	0.811182
	ERLIN2	0.781009		GNAI3	0.811394
	ETV5	0.780897		MAT2A	0.811508
	SEPHS1	0.780627		NSF	0.811924
	GNPNAT1	0.780537		FN3KRP	0.811935
	CENPW	0.780468		NCAM1	0.81199
	C6orf62	0.780395		VPRBP	0.812177
	GNL3L	0.780023		PTP4A2	0.812344
	LIN54	0.779822		ERC1	0.812493
	TERF1	0.779738		RPL3	0.812663
	ENOPH1	0.779593		CDC5L	0.812874
	SLC7A2	0.779572		ANKFY1	0.813031
	IFT172	0.779514		SNAP23	0.813108
	PNRC2	0.779484		SF3B3	0.813137
	TDP2	0.779466		NEDD1	0.813167
	RAB11FIP2	0.779282		CAV2	0.813402
	MSMO1	0.779087		SUZ12	0.813437
	PRKRA	0.779039		AP3M2	0.813755
	QSER1	0.778911		OPA1	0.813757
	HSP90AA1	0.778619		UHRF1	0.814031
	IBTK	0.778465		PTPRG	0.814166
	TFCP2	0.778062		GNG12	0.814665
	NMNAT1	0.77796		EIF3A	0.815045
	MCM10	0.777459		STIP1	0.816155
	AKT1	0.777416		CAPZA1	0.816465
	HK2	0.777403		HMGB1	0.816649
	ZW10	0.777366		CTIF	0.816863
	VMP1	0.77734		ARHGEF25	0.817357
	ABHD2	0.777255		PRPSAP1	0.817662
	PAFAH1B1	0.777247		WDR36	0.817824
	HIP1	0.777164		CASP2	0.818256
	HSDL2	0.777135		PON2	0.818409
	PRPF3	0.776902		PRKAR1A	0.818446
	FAM82B	0.776455		NCOR1	0.818501
	FANCD2	0.776423		EBNA1BP2	0.818604
	ASAP2	0.776361		WLS	0.818841
	GCNT1	0.776332		SKA3	0.818944
	CREB3L2	0.776088		YES1	0.818982
	MKL2	0.776084		CBFB	0.819665
	UBE2T	0.775983		SFRP1	0.819939
	APOOL	0.775694		FAM129A	0.819967
	MCU	0.775661		BAZ1A	0.820272
	POT1	0.775611		PCBP2	0.820524
	OGDH	0.775586		PDCD11	0.820598
	RNASEH2B	0.775519		TBC1D5	0.820696
	XPO5	0.775403		SRPR	0.820903
	HCFC2	0.77524		GNB1	0.82095
	TUBGCP3	0.774834		FAR1	0.821694
	SLC1A3	0.774792		DYNC1LI2	0.821916
	OSBPL10	0.77457		PFAS	0.822393
	DST	0.774407		UNC119B	0.822506
	SRGAP2	0.774179		PSMD11	0.822664
	SEC63	0.77394		CDK5RAP3	0.822735
	ENPP1	0.773556		EIF1AX	0.822936
	PCNXL4	0.773386		C12orf23	0.822971
	GTPBP1	0.773331		RNF20	0.824598
	HN1L	0.773172		CLASP1	0.824773
	SKA1	0.773148		LAMP2	0.824847
	RALGAPA1	0.773131		YLPM1	0.825369
	CUL5	0.773041		TMEM50A	0.825753
	ATAD2B	0.772931		ANTXR1	0.826594
	ATG2A	0.772589		ITSN1	0.826784
	AP4E1	0.772502		MAPRE1	0.82764
	CAMK2N1	0.772469		PDIA4	0.827861
	MLLT4	0.772331		GNB4	0.82806
	SMS	0.77225		RAB31	0.829263
	AP2B1	0.771876		EIF4B	0.829362
	ATP6V1H	0.771861		CCT5	0.829521
	TSPYL2	0.771716		NPM1	0.829954
	DMXL2	0.771615		RNF213	0.831128
	CAMKK2	0.771548		PGD	0.831186
	SPTSSA	0.771539		BMPR2	0.833816
	CGNL1	0.771447		SSR3	0.834961
	CLEC16A	0.771408		SCARB2	0.835409
	CD24	0.771397		USP5	0.837005
	KATNA1	0.771379		CALR	0.837776
	DENND6A	0.771268		LOXL2	0.83916
	UBQLN4	0.771205		DDB1	0.839861
	CCNC	0.771167
	TMEM168	0.770924
	INPP5B	0.77062
	TWSG1	0.770587
	MYCBP2	0.770543
	CHPF2	0.770541
	CRAT	0.770391
	AIDA	0.77009
	EXOC5	0.770074
	PIEZO2	0.770061
	IFT122	0.769888
	NEK7	0.769865
	ZFP91	0.769667
	CUL4A	0.769526
	ZNF587	0.76918
	NOP58	0.769141
	DHFR	0.769084
	SLC25A46	0.76904
	TECPR2	0.769037
	BUB3	0.768881
	UHRF1BP1L	0.768752
	LRRC16A	0.768731
	MTRF1L	0.76871
	SURF4	0.768548
	MTHFD2	0.768392
	H2AFZ	0.76836
	POLR1E	0.768343
[truncated: 1,565 more rows]

## Sheet: shCDK19_5FU_vs_shCDK19_DMSO
Comparison	CDK19_5FU-CDK19_DMSO
Num Genes	1587			763			824
Filter	padj < 0.1			padj < 0.1, DOWN			padj < 0.1, UP
Genelist Name	id	foldChange		id	foldChange		id	foldChange
	LOC100653515	12.6862		TMEM187	0.0876027		LOC100653515	12.6862
	SERPINC1	8.49233		CCDC48	0.114021		SERPINC1	8.49233
	KCNE1L	8.41463		KCNAB2	0.117275		KCNE1L	8.41463
	PVRL4	8.04773		CNKSR1	0.146955		PVRL4	8.04773
	AQPEP	7.35051		EXD3	0.147666		AQPEP	7.35051
	ZC3H12D	7.12481		LOC100289092	0.158185		ZC3H12D	7.12481
	IMPG2	7.05393		PRKAR1B	0.182725		IMPG2	7.05393
	LOC90834	6.3223		CYS1	0.185597		LOC90834	6.3223
	C7orf53	4.96225		C18orf1	0.195946		C7orf53	4.96225
	RC3H1	3.92908		SYNDIG1	0.206224		RC3H1	3.92908
	TMPPE	3.84383		THAP7-AS1	0.207811		TMPPE	3.84383
	RNF180	3.65036		PDE9A	0.207897		RNF180	3.65036
	SGK196	3.57083		PCBP3	0.209467		SGK196	3.57083
	GAN	3.52158		MXD3	0.210148		GAN	3.52158
	C10orf12	3.5112		LOC155060	0.215789		C10orf12	3.5112
	FAS	3.47016		SLCO2A1	0.216579		FAS	3.47016
	SLC28A3	3.41308		RHBDL1	0.229349		SLC28A3	3.41308
	FLJ39653	3.3956		PIF1	0.230016		FLJ39653	3.3956
	MTRNR2L8	3.34252		CD2	0.230116		MTRNR2L8	3.34252
	CREBRF	3.3135		C1RL	0.231206		CREBRF	3.3135
	CPEB2	3.28489		RHBDL3	0.23153		CPEB2	3.28489
	BCYRN1	3.27		ZNF469	0.238618		BCYRN1	3.27
	CCND2	3.14909		NT5M	0.239883		CCND2	3.14909
	SYT16	3.12423		RAB11FIP4	0.245794		SYT16	3.12423
	BTG2	3.12363		SPSB4	0.246843		BTG2	3.12363
	ZNF808	2.90701		FAM19A5	0.247416		ZNF808	2.90701
	GDF15	2.88401		OSBPL5	0.24861		GDF15	2.88401
	AVIL	2.88064		GNG7	0.248913		AVIL	2.88064
	LRRTM2	2.84839		CALML4	0.249778		LRRTM2	2.84839
	RBM14	2.81983		RNF165	0.25409		RBM14	2.81983
	PRDM1	2.70101		PSKH1	0.255217		PRDM1	2.70101
	ANKRD12	2.69337		ZNF536	0.256032		ANKRD12	2.69337
	INHBA	2.67716		DNHD1	0.256256		INHBA	2.67716
	PTPN22	2.62694		XKR5	0.261021		PTPN22	2.62694
	BAZ2B	2.62162		PPP1R35	0.262327		BAZ2B	2.62162
	SLC4A5	2.61319		IMPA2	0.263646		SLC4A5	2.61319
	ZNF614	2.60742		PRDM16	0.266966		ZNF614	2.60742
	FILIP1L	2.56135		EEFSEC	0.270268		FILIP1L	2.56135
	RBAK	2.54751		OVGP1	0.27138		RBAK	2.54751
	RAB30	2.51823		LOC100128822	0.273351		RAB30	2.51823
	ZNF610	2.51696		LMF1	0.276233		ZNF610	2.51696
	FAM160A1	2.51434		SOX8	0.278063		FAM160A1	2.51434
	USP53	2.5023		TBC1D22A	0.27971		USP53	2.5023
	IFIT2	2.49758		FLJ46906	0.280795		IFIT2	2.49758
	MDM2	2.48185		VIPR1	0.283837		MDM2	2.48185
	ZFHX4-AS1	2.46223		ESX1	0.286157		ZFHX4-AS1	2.46223
	LEPR	2.46059		ATP2A1	0.286885		LEPR	2.46059
	NFAT5	2.45692		PRR18	0.291712		NFAT5	2.45692
	RAPGEF2	2.45664		SPIRE2	0.292469		RAPGEF2	2.45664
	ZNF347	2.44244		AQP7P3	0.292608		ZNF347	2.44244
	TNFRSF10D	2.43681		GALNTL2	0.295394		TNFRSF10D	2.43681
	IL1A	2.43367		ARHGEF4	0.299017		IL1A	2.43367
	SAMD9	2.42884		THEM6	0.301628		SAMD9	2.42884
	CD2AP	2.42465		NUDT8	0.303341		CD2AP	2.42465
	RBBP6	2.38686		SLC1A7	0.304093		RBBP6	2.38686
	FAM160B1	2.38386		GATA4	0.307691		FAM160B1	2.38386
	GREB1	2.36813		MAFA	0.308279		GREB1	2.36813
	RNF217	2.36473		HES6	0.309413		RNF217	2.36473
	PYGO1	2.35754		RASGRP2	0.313543		PYGO1	2.35754
	LNPEP	2.35124		PCK2	0.315651		LNPEP	2.35124
	OLR1	2.34857		SFI1	0.318765		OLR1	2.34857
	MTRNR2L2	2.33183		CDH4	0.31963		MTRNR2L2	2.33183
	FGD4	2.32564		LAT	0.319955		FGD4	2.32564
	ZMAT3	2.32509		ZFPM1	0.320336		ZMAT3	2.32509
	ZBTB37	2.32447		LOC202781	0.320781		ZBTB37	2.32447
	ZNF791	2.30705		BDKRB2	0.321028		ZNF791	2.30705
	ZBTB20	2.3052		LOC90246	0.32172		ZBTB20	2.3052
	DKK1	2.30179		SPC24	0.322109		DKK1	2.30179
	ATF3	2.29616		FAHD2CP	0.323303		ATF3	2.29616
	CEP85L	2.28902		GNB1L	0.324371		CEP85L	2.28902
	CPEB4	2.28609		CCNA1	0.325353		CPEB4	2.28609
	CD274	2.28546		ST3GAL3	0.32634		CD274	2.28546
	UNC5C	2.26674		IDH2	0.326499		UNC5C	2.26674
	BNC2	2.26562		E2F1	0.329233		BNC2	2.26562
	TTC14	2.26073		SHC2	0.33051		TTC14	2.26073
	PIK3CA	2.24757		NR0B1	0.330927		PIK3CA	2.24757
	CDKL5	2.24446		BMP8B	0.331694		CDKL5	2.24446
	ZNF804A	2.24397		NUDT18	0.333066		ZNF804A	2.24397
	MBIP	2.24297		ZGLP1	0.333369		MBIP	2.24297
	SULT4A1	2.22968		NMUR1	0.337493		SULT4A1	2.22968
	SESN1	2.22784		C21orf58	0.337567		SESN1	2.22784
	REL	2.22427		RFX2	0.338698		REL	2.22427
	ZNF34	2.22414		HEXDC	0.339918		ZNF34	2.22414
	JMJD1C	2.21376		MAD1L1	0.340484		JMJD1C	2.21376
	MBD5	2.21368		HNRNPL	0.340862		MBD5	2.21368
	ZNF117	2.20868		CORO7	0.343781		ZNF117	2.20868
	SERPINE1	2.19908		MRAP2	0.347076		SERPINE1	2.19908
	CDKN1A	2.19186		PRSS53	0.348104		CDKN1A	2.19186
	FLVCR2	2.17429		HDAC4	0.34853		FLVCR2	2.17429
	TLR6	2.17333		C7orf50	0.349636		TLR6	2.17333
	SAMD9L	2.16955		C19orf76	0.350642		SAMD9L	2.16955
	RUFY2	2.16807		PEMT	0.351694		RUFY2	2.16807
	ARID5B	2.16523		TCEA2	0.35197		ARID5B	2.16523
	CTGF	2.16504		CDC20	0.353166		CTGF	2.16504
	MAP1A	2.16145		CABLES2	0.354358		MAP1A	2.16145
	RND3	2.15948		HES4	0.35536		RND3	2.15948
	SLC30A1	2.15597		LINC00261	0.355456		SLC30A1	2.15597
	TP53INP1	2.1513		EFHD1	0.356751		TP53INP1	2.1513
	RASA2	2.1482		LOC100506714	0.362366		RASA2	2.1482
	ZNF772	2.14486		SSU72	0.365047		ZNF772	2.14486
	VGLL3	2.1446		FAM81A	0.365475		VGLL3	2.1446
	B3GALT5	2.14136		CTNNBIP1	0.365902		B3GALT5	2.14136
	WDR66	2.1317		LOC100287015	0.366417		WDR66	2.1317
	ZNF354B	2.12988		MVD	0.366861		ZNF354B	2.12988
	AOX1	2.12742		C1orf233	0.368459		AOX1	2.12742
	ZNF845	2.12357		MMP11	0.369598		ZNF845	2.12357
	SERPINB7	2.12242		TMPO-AS1	0.37207		SERPINB7	2.12242
	SYT14	2.12126		PHF21B	0.372394		SYT14	2.12126
	C12orf5	2.12008		REC8	0.373281		C12orf5	2.12008
	ADAMTS6	2.11922		FLJ37453	0.374873		ADAMTS6	2.11922
	KIAA1731	2.11553		KLHL29	0.375217		KIAA1731	2.11553
	ZNF749	2.11487		CRYL1	0.37628		ZNF749	2.11487
	DNAJC16	2.11483		H6PD	0.377144		DNAJC16	2.11483
	SFT2D2	2.11371		CDCA3	0.378045		SFT2D2	2.11371
	IL1RAP	2.10872		REEP6	0.378426		IL1RAP	2.10872
	SLC22A15	2.10221		KLF15	0.37917		SLC22A15	2.10221
	TROVE2	2.09893		FLVCR1-AS1	0.379737		TROVE2	2.09893
	MORC3	2.07897		SFXN2	0.380004		MORC3	2.07897
	PEAR1	2.07833		MCM3	0.381277		PEAR1	2.07833
	MXD1	2.07609		METTL3	0.381941		MXD1	2.07609
	GDNF	2.07407		H1FX	0.38274		GDNF	2.07407
	F2RL2	2.07239		CAMK2N2	0.382997		F2RL2	2.07239
	ZNF23	2.07041		LOC643201	0.383188		ZNF23	2.07041
	KLHL11	2.06962		VSTM2L	0.383667		KLHL11	2.06962
	ABCA1	2.06319		PLEKHJ1	0.384148		ABCA1	2.06319
	ZNF8	2.05798		JPH3	0.384949		ZNF8	2.05798
	SPATA18	2.05491		ATHL1	0.385691		SPATA18	2.05491
	ZNF816	2.05448		DHRS3	0.386411		ZNF816	2.05448
	RIT1	2.05365		TST	0.386791		RIT1	2.05365
	ZNF426	2.05259		LRRC45	0.388373		ZNF426	2.05259
	KBTBD8	2.05138		ARVCF	0.39025		KBTBD8	2.05138
	SDPR	2.05102		C11orf96	0.391122		SDPR	2.05102
	RIOK3	2.04741		ASB13	0.391909		RIOK3	2.04741
	ERN1	2.04646		DNAH1	0.392132		ERN1	2.04646
	ZNF586	2.046		KRT42P	0.393817		ZNF586	2.046
	ARL5B	2.04464		HMX2	0.393836		ARL5B	2.04464
	LOC100190986	2.04048		ACBD7	0.39674		LOC100190986	2.04048
	NRIP1	2.04035		ALDH1L2	0.397487		NRIP1	2.04035
	TMLHE	2.03476		PRMT3	0.39852		TMLHE	2.03476
	LRIG2	2.03342		FAM86HP	0.399044		LRIG2	2.03342
	ZFHX4	2.03103		LOC100287042	0.399363		ZFHX4	2.03103
	GADD45A	2.03078		FAM20C	0.39954		GADD45A	2.03078
	ANKRD46	2.02915		IGFLR1	0.400142		ANKRD46	2.02915
	STYK1	2.02805		AZI1	0.400171		STYK1	2.02805
	ABCA13	2.02441		CREB3L4	0.400893		ABCA13	2.02441
	TNRC6B	2.02405		PALM	0.401459		TNRC6B	2.02405
	GPRC5A	2.02312		LRP8	0.402264		GPRC5A	2.02312
	PAWR	2.02254		STAC2	0.40255		PAWR	2.02254
	EIF2C2	2.02011		H2AFX	0.403008		EIF2C2	2.02011
	FRS2	2.0192		PLK1	0.403609		FRS2	2.0192
	ATP8B1	2.0187		TNFRSF1B	0.404491		ATP8B1	2.0187
	BLOC1S2	2.01768		SLC25A35	0.404616		BLOC1S2	2.01768
	CARD6	2.01557		RCCD1	0.405142		CARD6	2.01557
	ANKRD1	2.01535		NRARP	0.405224		ANKRD1	2.01535
	MAP3K2	2.01132		BRSK2	0.405813		MAP3K2	2.01132
	SMNDC1	2.01078		GPR55	0.406389		SMNDC1	2.01078
	SYT1	2.00951		NEURL1B	0.406452		SYT1	2.00951
	ZNF699	2.00801		PSRC1	0.40677		ZNF699	2.00801
	ALKBH8	2.00506		APLF	0.406954		ALKBH8	2.00506
	MIR100HG	2.00488		KIF20A	0.407051		MIR100HG	2.00488
	ZDBF2	1.99014		TNFAIP8L1	0.407416		ZDBF2	1.99014
	INTU	1.98857		TRIOBP	0.407675		INTU	1.98857
	ANKRD5	1.98715		TREX1	0.408203		ANKRD5	1.98715
	ZNF107	1.98694		FBRSL1	0.409395		ZNF107	1.98694
	NEXN	1.98455		BTBD2	0.409521		NEXN	1.98455
	ZNF623	1.9842		KATNB1	0.410515		ZNF623	1.9842
	SLC25A30	1.98283		SLC6A17	0.41081		SLC25A30	1.98283
	SLFN12	1.97805		SLC39A11	0.411448		SLFN12	1.97805
	C20orf94	1.97776		TFRC	0.411954		C20orf94	1.97776
	CYFIP2	1.97681		ATP2A3	0.4136		CYFIP2	1.97681
	SH3RF1	1.97109		APOLD1	0.413659		SH3RF1	1.97109
	TMC7	1.9687		UBE2S	0.414646		TMC7	1.9687
	HELZ	1.9686		LAP3	0.416425		HELZ	1.9686
	MTX3	1.96834		ACADS	0.416566		MTX3	1.96834
	PRKAB2	1.96833		FASTK	0.41683		PRKAB2	1.96833
	IL7R	1.96816		GRAMD4	0.417291		IL7R	1.96816
	ZNF441	1.96621		MYEF2	0.417693		ZNF441	1.96621
	RNF144B	1.96603		DLEU2	0.41783		RNF144B	1.96603
	PDCD1LG2	1.96494		HIST1H2BJ	0.418102		PDCD1LG2	1.96494
	FBXW7	1.96471		RCOR2	0.419109		FBXW7	1.96471
	PRKAA2	1.96409		GPR153	0.419626		PRKAA2	1.96409
	IPMK	1.961		CCDC61	0.42001		IPMK	1.961
	AKAP9	1.96052		TRABD2B	0.420523		AKAP9	1.96052
	TRIM22	1.959		THNSL2	0.422893		TRIM22	1.959
	RNF152	1.95418		MFSD3	0.422998		RNF152	1.95418
	DKK2	1.95346		AURKB	0.423104		DKK2	1.95346
	SLK	1.95338		PPFIA3	0.423936		SLK	1.95338
	C16orf72	1.9474		TWIST2	0.424198		C16orf72	1.9474
	MAP3K1	1.947		MGC21881	0.424773		MAP3K1	1.947
	PDE4B	1.94628		RAB37	0.425295		PDE4B	1.94628
	WHAMMP3	1.94459		ARHGEF39	0.425455		WHAMMP3	1.94459
	AHNAK	1.94025		SLC29A4	0.426873		AHNAK	1.94025
	JAG1	1.9361		NBEAL2	0.428478		JAG1	1.9361
	MBNL2	1.93416		RGMA	0.428492		MBNL2	1.93416
	CMBL	1.9328		TRIM65	0.428564		CMBL	1.9328
	CXCR7	1.93178		FBXL6	0.428619		CXCR7	1.93178
	RRM2B	1.93159		TMEM129	0.428778		RRM2B	1.93159
	SYDE2	1.93116		STK32C	0.428997		SYDE2	1.93116
	FAM169A	1.93042		C17orf108	0.429601		FAM169A	1.93042
	ARRDC3	1.92847		NECAB3	0.429652		ARRDC3	1.92847
	BRD4	1.92548		ATP8B3	0.431167		BRD4	1.92548
	C10orf118	1.92493		KIAA1456	0.432482		C10orf118	1.92493
	HSPA4L	1.9214		ZNF720	0.433789		HSPA4L	1.9214
	ZNF284	1.92139		LHPP	0.434566		ZNF284	1.92139
	ZC3H12C	1.91984		SCNN1D	0.434647		ZC3H12C	1.91984
	LRRC8C	1.91879		GLTSCR2	0.434843		LRRC8C	1.91879
	RC3H2	1.9169		RPS6KA2	0.435224		RC3H2	1.9169
	PTCD2	1.9166		WSCD1	0.435565		PTCD2	1.9166
	S1PR1	1.91507		TRAPPC9	0.436243		S1PR1	1.91507
	PLK2	1.9129		ARHGAP39	0.437031		PLK2	1.9129
	FRMD6	1.91268		ZNF688	0.437225		FRMD6	1.91268
	LCOR	1.91223		LLGL2	0.437251		LCOR	1.91223
	RUNX1T1	1.91035		GRTP1	0.437536		RUNX1T1	1.91035
	ZNF37A	1.90695		DND1	0.438043		ZNF37A	1.90695
	HDAC9	1.90499		MORN1	0.438276		HDAC9	1.90499
	SUV420H1	1.90457		P2RX1	0.438434		SUV420H1	1.90457
	COBLL1	1.90304		RBPMS2	0.439008		COBLL1	1.90304
	RNF150	1.90283		PDK1	0.439467		RNF150	1.90283
	MLL5	1.89924		SLC45A4	0.439522		MLL5	1.89924
	EDA2R	1.89857		GNAZ	0.439693		EDA2R	1.89857
	RSC1A1	1.89849		C1orf56	0.440075		RSC1A1	1.89849
	USP46	1.89579		TACC3	0.44017		USP46	1.89579
	IKZF5	1.89308		RRP9	0.441471		IKZF5	1.89308
	CAMSAP2	1.88871		FAM221A	0.444465		CAMSAP2	1.88871
	LYST	1.88779		ACTR1B	0.444582		LYST	1.88779
	ZNF624	1.88553		OXLD1	0.446697		ZNF624	1.88553
	MLH3	1.88366		BCL2L12	0.446769		MLH3	1.88366
	FAM133B	1.88296		EPM2A	0.447032		FAM133B	1.88296
	ZNF227	1.8821		C9orf40	0.447138		ZNF227	1.8821
	GFOD1	1.88156		HIBCH	0.448074		GFOD1	1.88156
	ANGPT2	1.87893		SAC3D1	0.449985		ANGPT2	1.87893
	NFKBIZ	1.8769		KIAA1755	0.450099		NFKBIZ	1.8769
	ZNF615	1.87495		CDKN2D	0.450166		ZNF615	1.87495
	CHD9	1.87487		PI4K2B	0.450193		CHD9	1.87487
	ERRFI1	1.87479		LOC100507373	0.45205		ERRFI1	1.87479
	PRPF39	1.87435		CEP44	0.452804		PRPF39	1.87435
	RSF1	1.87067		SDF2L1	0.453325		RSF1	1.87067
	REST	1.87058		ITGB4	0.45358		REST	1.87058
	PCMTD1	1.87046		FAM64A	0.45453		PCMTD1	1.87046
	SRGAP1	1.8702		POLD1	0.456183		SRGAP1	1.8702
	ELL2	1.86821		EBF4	0.456321		ELL2	1.86821
	PRKACB	1.86707		CNTROB	0.45683		PRKACB	1.86707
	ZNF484	1.86704		LTB4R	0.457619		ZNF484	1.86704
	GTPBP10	1.86649		PPL	0.457622		GTPBP10	1.86649
	DENND1B	1.86638		TTLL1	0.457646		DENND1B	1.86638
	CPA4	1.86484		SPC25	0.457858		CPA4	1.86484
	PRICKLE2	1.86295		DYNC1I1	0.458184		PRICKLE2	1.86295
	ZFX	1.86236		CENPT	0.458839		ZFX	1.86236
	GPRASP1	1.86163		GRIP2	0.460253		GPRASP1	1.86163
	KANSL1	1.86148		ATP5D	0.46135		KANSL1	1.86148
	RAD54L2	1.86099		MIR600HG	0.461711		RAD54L2	1.86099
	ZNF28	1.86064		BUB1B	0.462002		ZNF28	1.86064
	TRIM23	1.85998		MZF1	0.462871		TRIM23	1.85998
	ZBTB41	1.85901		REEP1	0.463416		ZBTB41	1.85901
	RANBP6	1.85785		SEMA3F	0.46401		RANBP6	1.85785
	ZNF644	1.85746		FAHD2B	0.464213		ZNF644	1.85746
	MEF2C	1.8572		ALDH16A1	0.464796		MEF2C	1.8572
	ABL2	1.85698		KBTBD11	0.465851		ABL2	1.85698
	ZNF629	1.85654		ST8SIA5	0.466583		ZNF629	1.85654
	TET2	1.85413		PIGQ	0.466639		TET2	1.85413
	DLC1	1.85409		PRKCZ	0.467487		DLC1	1.85409
	GPRC5B	1.85229		DPM3	0.468219		GPRC5B	1.85229
	PDZD8	1.84998		PIH1D1	0.46828		PDZD8	1.84998
	PALB2	1.84823		PKMYT1	0.469023		PALB2	1.84823
	WHAMM	1.84667		ADCY3	0.46914		WHAMM	1.84667
	RANBP2	1.84635		HNRPLL	0.469624		RANBP2	1.84635
	ESM1	1.84472		STRN4	0.470367		ESM1	1.84472
	CACNA2D1	1.8444		POC1A	0.47067		CACNA2D1	1.8444
	F3	1.84418		KLHL22	0.471872		F3	1.84418
	MLL3	1.84221		VAV2	0.47188		MLL3	1.84221
	SEMA3C	1.84192		EPHB1	0.471963		SEMA3C	1.84192
	STARD13	1.84183		CACNG4	0.472739		STARD13	1.84183
	ZNF292	1.83876		COL13A1	0.473073		ZNF292	1.83876
	PANK3	1.83661		SLC8A3	0.473495		PANK3	1.83661
	NBEAL1	1.82929		ITPR3	0.474229		NBEAL1	1.82929
	FAM179B	1.82628		ZNF423	0.47429		FAM179B	1.82628
	ZNF616	1.82565		CPSF1	0.475525		ZNF616	1.82565
	PURB	1.8251		PKI55	0.475679		PURB	1.8251
	FAM208B	1.82318		SLC25A10	0.476606		FAM208B	1.82318
	ZNF33A	1.82175		LOC100130744	0.477304		ZNF33A	1.82175
	BTBD7	1.82144		TMEM143	0.477312		BTBD7	1.82144
	POLK	1.82144		TMEM175	0.477883		POLK	1.82144
	ZEB2	1.8207		WNT5B	0.478794		ZEB2	1.8207
	APC	1.82058		FAM167A	0.478911		APC	1.82058
	NAP1L2	1.81989		XXYLT1	0.479159		NAP1L2	1.81989
	LPPR4	1.81771		STARD8	0.479252		LPPR4	1.81771
	MFAP3	1.8152		DFNB31	0.479566		MFAP3	1.8152
	ZSCAN20	1.81489		CDC45	0.47989		ZSCAN20	1.81489
	CHML	1.81386		CCNB2	0.480264		CHML	1.81386
	CREB5	1.8135		ROGDI	0.480363		CREB5	1.8135
	TTBK2	1.81293		FBXW9	0.480492		TTBK2	1.81293
	USP38	1.81201		LIG1	0.481033		USP38	1.81201
	CYR61	1.81123		NAT6	0.482109		CYR61	1.81123
	TIMP3	1.8093		E2F2	0.482476		TIMP3	1.8093
	ZNF223	1.80777		PDIA3P	0.483696		ZNF223	1.80777
	FAM26E	1.80751		MMP17	0.484048		FAM26E	1.80751
	PRICKLE1	1.80728		CDC25C	0.484439		PRICKLE1	1.80728
	KIAA1919	1.80592		STK11	0.484507		KIAA1919	1.80592
	ARHGAP5	1.804		IER5L	0.48453		ARHGAP5	1.804
	TLR4	1.80352		SHC3	0.484906		TLR4	1.80352
	SRFBP1	1.80321		PTTG1	0.484948		SRFBP1	1.80321
	RORA	1.80318		CDKN3	0.485077		RORA	1.80318
	LIN7C	1.80307		LRP5	0.48564		LIN7C	1.80307
	THRB	1.80249		EVL	0.485751		THRB	1.80249
	RFFL	1.80213		BMP7	0.485805		RFFL	1.80213
	SAMD5	1.80147		IQGAP3	0.486845		SAMD5	1.80147
	PEX12	1.8013		UNKL	0.487108		PEX12	1.8013
	PPP4R2	1.79941		DHRS2	0.487677		PPP4R2	1.79941
	FAT4	1.79926		NR1H3	0.488602		FAT4	1.79926
	FUT10	1.79622		RAPGEFL1	0.488616		FUT10	1.79622
	SEMA6D	1.796		PSD4	0.48868		SEMA6D	1.796
	PAPOLG	1.79551		GALK1	0.489101		PAPOLG	1.79551
	IFIT3	1.79507		PP7080	0.489246		IFIT3	1.79507
	KDSR	1.79425		PARVB	0.489611		KDSR	1.79425
	RARB	1.79384		LINC00263	0.489636		RARB	1.79384
	INO80D	1.7936		RPS6KA5	0.490349		INO80D	1.7936
	NR1D2	1.79325		AURKA	0.491049		NR1D2	1.79325
	TRPS1	1.79046		LOC100128361	0.491061		TRPS1	1.79046
	ZNF557	1.78669		TOR2A	0.491131		ZNF557	1.78669
	FAM214A	1.77998		B9D1	0.491398		FAM214A	1.77998
	SLC25A51	1.77848		PHF19	0.491712		SLC25A51	1.77848
	CAPN7	1.77772		EMC9	0.491886		CAPN7	1.77772
	PALM2	1.77689		LOC440288	0.492166		PALM2	1.77689
	RBM27	1.7765		C19orf60	0.49219		RBM27	1.7765
	ETAA1	1.77586		NEIL3	0.492521		ETAA1	1.77586
	TLR3	1.77408		CENPA	0.492821		TLR3	1.77408
	ZNF701	1.77387		PRAF2	0.493047		ZNF701	1.77387
	PRKY	1.77309		PAQR4	0.493104		PRKY	1.77309
	FAM73A	1.77225		KIFC2	0.493281		FAM73A	1.77225
	RB1CC1	1.77221		KIAA1908	0.493584		RB1CC1	1.77221
	ZNF721	1.77119		SLC26A10	0.494223		ZNF721	1.77119
	PAG1	1.77102		CYBASC3	0.494628		PAG1	1.77102
	ZNF462	1.77059		SPAG5	0.495262		ZNF462	1.77059
	RFX7	1.77044		TROAP	0.495334		RFX7	1.77044
	PPP1R3C	1.77027		DHRS11	0.497219		PPP1R3C	1.77027
	RBM43	1.7701		H1F0	0.497343		RBM43	1.7701
	DNAJB14	1.76999		HSD17B7	0.497437		DNAJB14	1.76999
	SPATA5L1	1.76972		PACS2	0.497717		SPATA5L1	1.76972
	TRIM56	1.76927		PPP1R3E	0.498058		TRIM56	1.76927
	SBDSP1	1.76927		CCNB1	0.49807		SBDSP1	1.76927
	ZNF12	1.76855		HOXC4	0.498147		ZNF12	1.76855
	THBS1	1.76738		TLR5	0.498445		THBS1	1.76738
	HTR7	1.76638		SGSM3	0.498924		HTR7	1.76638
	ARMCX4	1.76565		PTAFR	0.499267		ARMCX4	1.76565
	ZBTB43	1.7644		THOP1	0.500367		ZBTB43	1.7644
	ZFY	1.76405		HS1BP3	0.500481		ZFY	1.76405
	KRR1	1.76261		FOXRED1	0.500542		KRR1	1.76261
	SACS	1.76252		CIT	0.500618		SACS	1.76252
	LIPH	1.76244		RNF166	0.500889		LIPH	1.76244
	SKIL	1.76119		TMEM158	0.501474		SKIL	1.76119
	PTP4A1	1.75651		FGFR3	0.502144		PTP4A1	1.75651
	CHIC1	1.75611		MTA1	0.502282		CHIC1	1.75611
	NIPA1	1.75602		GALNT12	0.502381		NIPA1	1.75602
	HMBOX1	1.75577		CHRAC1	0.502574		HMBOX1	1.75577
	SEMA3A	1.75533		SHMT1	0.502868		SEMA3A	1.75533
	ALG11	1.75514		TTC13	0.503336		ALG11	1.75514
	TAOK1	1.75324		LOC285033	0.503544		TAOK1	1.75324
	CDK6	1.75263		FAM72D	0.503844		CDK6	1.75263
	TNFRSF10B	1.75187		C14orf80	0.503906		TNFRSF10B	1.75187
	ZBTB38	1.75086		TGM3	0.504449		ZBTB38	1.75086
	PIK3C2B	1.75031		FBF1	0.504472		PIK3C2B	1.75031
	ITSN2	1.7488		PCED1A	0.505467		ITSN2	1.7488
	STRN3	1.74855		FAAH	0.506047		STRN3	1.74855
	ZNF175	1.74568		ENDOV	0.506095		ZNF175	1.74568
	KIAA1432	1.74567		NUP210	0.506812		KIAA1432	1.74567
	NAB1	1.74518		XRCC1	0.506966		NAB1	1.74518
	ZNF778	1.74511		PFKFB4	0.507473		ZNF778	1.74511
	FHDC1	1.74507		GTSE1	0.507594		FHDC1	1.74507
	LIFR	1.74497		HDGFRP2	0.509022		LIFR	1.74497
	HIVEP2	1.74491		MYO5C	0.509217		HIVEP2	1.74491
	VASN	1.74471		ACD	0.509319		VASN	1.74471
	IPW	1.74453		CACNA1H	0.510032		IPW	1.74453
	BNC1	1.74437		ZNF580	0.510766		BNC1	1.74437
	IGF2BP3	1.7424		ZC4H2	0.511356		IGF2BP3	1.7424
	NABP1	1.74005		C1orf94	0.511476		NABP1	1.74005
	MED13L	1.74001		ILF3-AS1	0.511485		MED13L	1.74001
	ZNF136	1.73973		BFSP1	0.511615		ZNF136	1.73973
	SMEK2	1.73928		HMG20B	0.511657		SMEK2	1.73928
	GOLPH3L	1.73893		PEX7	0.511665		GOLPH3L	1.73893
	RIN2	1.73883		SSNA1	0.512352		RIN2	1.73883
	HIPK2	1.73864		ACAP3	0.513059		HIPK2	1.73864
	MITF	1.73775		HNRNPA1	0.513456		MITF	1.73775
	NDUFC2	1.73698		TELO2	0.514262		NDUFC2	1.73698
	FGF1	1.73569		GSE1	0.514719		FGF1	1.73569
	WBP4	1.73559		APBA3	0.514859		WBP4	1.73559
	CRAMP1L	1.73552		ATP6V0A2	0.514923		CRAMP1L	1.73552
	ZNF224	1.73509		B3GNTL1	0.515044		ZNF224	1.73509
	LRP5L	1.73393		ASPSCR1	0.515239		LRP5L	1.73393
	ZNF264	1.73222		PFKL	0.516016		ZNF264	1.73222
	KIAA1586	1.73111		CDK2AP2	0.516108		KIAA1586	1.73111
	TBCEL	1.73009		FASN	0.516826		TBCEL	1.73009
	RRAGB	1.72972		FAM216A	0.516833		RRAGB	1.72972
	SMURF2	1.72939		SRSF5	0.516864		SMURF2	1.72939
	BMPR1A	1.72831		OXCT1	0.517568		BMPR1A	1.72831
	C8orf42	1.72802		POLA1	0.517774		C8orf42	1.72802
	NRG1	1.72799		PPP1R12C	0.519067		NRG1	1.72799
	BBS5	1.72712		LOC90784	0.520008		BBS5	1.72712
	ZNF197	1.72532		LOC283070	0.520864		ZNF197	1.72532
	AKAP11	1.72329		DHTKD1	0.521186		AKAP11	1.72329
	PDE10A	1.72182		TRABD	0.5212		PDE10A	1.72182
	ING3	1.72181		CDK18	0.521316		ING3	1.72181
	EIF5	1.72033		DGKQ	0.521384		EIF5	1.72033
	GLIS3	1.71888		VASH1	0.521456		GLIS3	1.71888
	PSMD12	1.71645		CROCC	0.521574		PSMD12	1.71645
	NUFIP2	1.71562		MCM7	0.522352		NUFIP2	1.71562
	C2orf43	1.71445		IRF3	0.523682		C2orf43	1.71445
	SOWAHC	1.71298		PLCD1	0.523852		SOWAHC	1.71298
	EDN1	1.71229		MCM6	0.524348		EDN1	1.71229
	CEP170	1.71103		MAP3K6	0.524859		CEP170	1.71103
	MIER3	1.71096		PPDPF	0.525181		MIER3	1.71096
	EIF2C3	1.71063		KCNG1	0.525571		EIF2C3	1.71063
	FLNC	1.70993		PTPN18	0.525627		FLNC	1.70993
	LOC389834	1.70931		ALDH4A1	0.525635		LOC389834	1.70931
	SH3D19	1.70925		APEH	0.52652		SH3D19	1.70925
	LETM2	1.7086		MCF2L	0.526633		LETM2	1.7086
	SCAF8	1.70721		RECQL4	0.526802		SCAF8	1.70721
	HOXC13	1.70568		HAGH	0.527012		HOXC13	1.70568
	DSTYK	1.7038		HAUS4	0.527651		DSTYK	1.7038
	TGFA	1.70371		NEK2	0.528333		TGFA	1.70371
	RAB27B	1.70353		WDR90	0.528421		RAB27B	1.70353
	FOXN2	1.70321		FAM100B	0.528523		FOXN2	1.70321
	YTHDF3	1.70195		QPCTL	0.528684		YTHDF3	1.70195
	KIF3A	1.70172		ZNF362	0.528973		KIF3A	1.70172
	ESF1	1.70107		CDCA8	0.529514		ESF1	1.70107
	LOC344887	1.70087		KIF18A	0.529739		LOC344887	1.70087
	ESCO1	1.70077		LSM7	0.529878		ESCO1	1.70077
	PEAK1	1.70001		LOC100129550	0.530164		PEAK1	1.70001
	RICTOR	1.69967		C11orf68	0.530764		RICTOR	1.69967
	SLC12A8	1.69953		CCNF	0.531623		SLC12A8	1.69953
	ZNF654	1.69867		DEPDC1B	0.531673		ZNF654	1.69867
	ZEB1	1.69865		GSDMD	0.532481		ZEB1	1.69865
	MYSM1	1.698		MCM4	0.533562		MYSM1	1.698
	ZNF81	1.69742		BOP1	0.533823		ZNF81	1.69742
	ZFP1	1.69585		PKN3	0.534552		ZFP1	1.69585
	ZNF281	1.69578		BCKDHB	0.534649		ZNF281	1.69578
	CRYBG3	1.6953		RAD9A	0.53514		CRYBG3	1.6953
	NOL8	1.69509		SYK	0.535242		NOL8	1.69509
	ZNF160	1.69462		PPP1R37	0.535331		ZNF160	1.69462
	STX1A	1.6945		ESPL1	0.535579		STX1A	1.6945
	RBMS2	1.69435		CRAT	0.535764		RBMS2	1.69435
	TOPORS	1.69432		REEP4	0.536041		TOPORS	1.69432
	TGFBRAP1	1.69336		DCXR	0.536137		TGFBRAP1	1.69336
	SLC38A2	1.69261		TXNRD3	0.536995		SLC38A2	1.69261
	DUSP10	1.69256		RUVBL2	0.537865		DUSP10	1.69256
	CNST	1.69221		DGAT1	0.53799		CNST	1.69221
	FAM126B	1.69206		PPOX	0.538009		FAM126B	1.69206
	EPHA2	1.69194		C16orf95	0.538035		EPHA2	1.69194
	PCGF5	1.69134		C17orf65	0.538624		PCGF5	1.69134
	HUS1	1.69117		KRT8	0.5387		HUS1	1.69117
	NEDD4	1.69112		TIA1	0.538731		NEDD4	1.69112
	SOCS4	1.6894		SNRPB	0.539182		SOCS4	1.6894
	FAM206A	1.68909		NIPSNAP3A	0.539315		FAM206A	1.68909
	GCC2	1.68896		ATP10A	0.539708		GCC2	1.68896
	MAP1B	1.68774		WDR70	0.540006		MAP1B	1.68774
	DUSP16	1.68656		D2HGDH	0.540063		DUSP16	1.68656
	RNF6	1.68649		QTRT1	0.540176		RNF6	1.68649
	DRAM1	1.68616		KIF2C	0.540866		DRAM1	1.68616
	SCAF11	1.68472		ZCWPW1	0.541376		SCAF11	1.68472
	SAT1	1.68373		MIB2	0.542069		SAT1	1.68373
	MYO9A	1.68313		ACSF2	0.542296		MYO9A	1.68313
	FAT1	1.683		EXOSC8	0.542493		FAT1	1.683
	FGD6	1.68205		CPXM1	0.542511		FGD6	1.68205
	ZNF611	1.6813		HCN3	0.542522		ZNF611	1.6813
	PUS7L	1.67984		CCDC57	0.542944		PUS7L	1.67984
	FAM46A	1.67956		CHCHD10	0.543475		FAM46A	1.67956
	TGDS	1.6793		CCDC92	0.543639		TGDS	1.6793
	PHF3	1.67928		LSS	0.543712		PHF3	1.67928
	TMEM136	1.67918		LIPE	0.544213		TMEM136	1.67918
	PGBD3	1.67729		PGP	0.545774		PGBD3	1.67729
	KIAA1551	1.67656		MCCC1	0.546066		KIAA1551	1.67656
	MPP5	1.6759		RNF157	0.546199		MPP5	1.6759
	PAPPA	1.67586		ANO8	0.546803		PAPPA	1.67586
	ARID4B	1.67568		IFT140	0.547356		ARID4B	1.67568
	FGFR1OP2	1.67458		CDCA7	0.547615		FGFR1OP2	1.67458
	EDEM3	1.67236		HDAC6	0.547645		EDEM3	1.67236
	KIAA2018	1.67192		SDHAF1	0.547804		KIAA2018	1.67192
	APOL6	1.67137		PDE6D	0.547956		APOL6	1.67137
	DDI2	1.67111		DHX32	0.548235		DDI2	1.67111
	AMIGO2	1.67047		MCM5	0.548754		AMIGO2	1.67047
	FER	1.66956		SCRN2	0.548878		FER	1.66956
	RPL23AP7	1.66851		MPG	0.549025		RPL23AP7	1.66851
	ENTPD7	1.66842		MVK	0.549036		ENTPD7	1.66842
	SMC5	1.66811		PPP6R2	0.549092		SMC5	1.66811
	KLF5	1.66785		R3HDM4	0.549185		KLF5	1.66785
	LIG4	1.66715		CLYBL	0.549502		LIG4	1.66715
	AGGF1	1.6671		ADARB1	0.549758		AGGF1	1.6671
	PPIG	1.66706		XYLT1	0.549933		PPIG	1.66706
	MOB1B	1.66655		LOC388796	0.550263		MOB1B	1.66655
	BACH1	1.66579		IPO4	0.55093		BACH1	1.66579
	C18orf21	1.66572		KIF4A	0.551749		C18orf21	1.66572
	SLC9A7	1.66514		NCS1	0.55189		SLC9A7	1.66514
	PSTPIP2	1.6633		SLC37A4	0.55195		PSTPIP2	1.6633
	DUSP3	1.66295		MARCKSL1	0.552448		DUSP3	1.66295
	WASH5P	1.66243		SNRPA	0.55283		WASH5P	1.66243
	CLK4	1.66185		GMPPA	0.553364		CLK4	1.66185
	IL6R	1.66156		TUBB4B	0.554029		IL6R	1.66156
	LRP6	1.66128		ABCB6	0.554511		LRP6	1.66128
	PLAG1	1.66124		WDR76	0.555948		PLAG1	1.66124
	MED20	1.6599		C17orf58	0.55617		MED20	1.6599
	ZNF518A	1.65946		B3GAT3	0.556408		ZNF518A	1.65946
	ZBTB6	1.65935		MPST	0.556719		ZBTB6	1.65935
	IRAK2	1.6592		CDKN1C	0.557136		IRAK2	1.6592
	FAM135A	1.6587		CAPN10	0.557332		FAM135A	1.6587
	ZNF75A	1.65854		BIRC5	0.557541		ZNF75A	1.65854
	CASP8AP2	1.65848		ZNF692	0.557931		CASP8AP2	1.65848
	FMN2	1.65821		PTK2B	0.558744		FMN2	1.65821
	COPS2	1.6581		CCDC77	0.559895		COPS2	1.6581
	FBXO11	1.65702		PASK	0.560397		FBXO11	1.65702
	ASH1L	1.65681		ARHGAP19	0.56085		ASH1L	1.65681
	MAP3K5	1.6566		PACSIN3	0.560984		MAP3K5	1.6566
	ZC3H4	1.65604		ICAM3	0.561064		ZC3H4	1.65604
	XAF1	1.65556		TCIRG1	0.561119		XAF1	1.65556
	IPO7	1.65479		ANKS6	0.56154		IPO7	1.65479
	SSH2	1.65465		ACCS	0.561618		SSH2	1.65465
	HIPK3	1.65451		TTLL5	0.561845		HIPK3	1.65451
	FEM1B	1.65392		TUBB3	0.562102		FEM1B	1.65392
	ZNF189	1.65361		SNHG3	0.562809		ZNF189	1.65361
	ZNF451	1.65314		PRC1	0.56288		ZNF451	1.65314
	FRMD3	1.65239		MYO19	0.563279		FRMD3	1.65239
	UBXN7	1.65223		CBS	0.56385		UBXN7	1.65223
	PCDH18	1.6517		ZDHHC12	0.564091		PCDH18	1.6517
	CWC22	1.6513		CC2D1A	0.565032		CWC22	1.6513
	NR3C1	1.651		SSH3	0.565125		NR3C1	1.651
	PDGFRA	1.65099		POP5	0.565255		PDGFRA	1.65099
	EIF2AK2	1.65099		SEPT9	0.565885		EIF2AK2	1.65099
	TMEM33	1.65065		MRAS	0.566277		TMEM33	1.65065
	NSD1	1.65015		MANF	0.566409		NSD1	1.65015
	GRAMD3	1.64796		MICALL2	0.566504		GRAMD3	1.64796
	ZNF252P	1.64715		RANGAP1	0.566623		ZNF252P	1.64715
	TMEM167B	1.64693		COQ4	0.566796		TMEM167B	1.64693
	PALMD	1.64683		TP73	0.566985		PALMD	1.64683
	MIER1	1.64511		SMARCA2	0.567138		MIER1	1.64511
	WHAMMP2	1.64405		C14orf132	0.567669		WHAMMP2	1.64405
	ZNF267	1.64222		JAG2	0.567732		ZNF267	1.64222
	TNPO1	1.64221		C16orf59	0.568317		TNPO1	1.64221
	ZNF280C	1.64186		INCENP	0.568758		ZNF280C	1.64186
	TSPAN31	1.64177		LINC00476	0.5692		TSPAN31	1.64177
	ZKSCAN1	1.64145		BUB1	0.569639		ZKSCAN1	1.64145
	AEN	1.64097		CCDC22	0.570178		AEN	1.64097
	ZNF518B	1.64052		PIN1	0.570772		ZNF518B	1.64052
	TYW5	1.64033		KIF26A	0.571496		TYW5	1.64033
	TDG	1.63745		GAMT	0.571619		TDG	1.63745
	FCHSD2	1.63717		GRIPAP1	0.572378		FCHSD2	1.63717
	RIPK2	1.63625		LOXL1	0.572702		RIPK2	1.63625
	ZNF317	1.63515		SPAG16	0.572732		ZNF317	1.63515
	SOCS5	1.63511		ODF2	0.572982		SOCS5	1.63511
	ZC3H13	1.63251		POLD4	0.573398		ZC3H13	1.63251
	ANKRD17	1.63218		SPPL2B	0.574104		ANKRD17	1.63218
	GCFC1	1.63216		ZNF704	0.574232		GCFC1	1.63216
	N4BP2	1.63214		TMEM177	0.574669		N4BP2	1.63214
	SOCS6	1.63188		ATG7	0.574774		SOCS6	1.63188
	SUCO	1.6318		HAUS5	0.575466		SUCO	1.6318
	COL12A1	1.63178		LOC100506844	0.576655		COL12A1	1.63178
	LATS2	1.63042		EZH2	0.576741		LATS2	1.63042
	PLCB1	1.63023		NCAPG2	0.576849		PLCB1	1.63023
	MFAP1	1.62998		PLXNB1	0.576859		MFAP1	1.62998
	TMF1	1.62991		GIGYF1	0.57697		TMF1	1.62991
	RNF182	1.62982		ACAD9	0.577348		RNF182	1.62982
	IFIT5	1.62828		BPHL	0.579353		IFIT5	1.62828
	UGDH-AS1	1.62803		C16orf5	0.580173		UGDH-AS1	1.62803
	ABLIM1	1.62712		TTC7A	0.580344		ABLIM1	1.62712
	TGFBR2	1.62673		C17orf62	0.580589		TGFBR2	1.62673
	HRH1	1.62672		SLC38A10	0.580998		HRH1	1.62672
	MOB1A	1.62664		HPCAL1	0.581814		MOB1A	1.62664
	CGRRF1	1.62664		ACAD10	0.582099		CGRRF1	1.62664
	BHLHE41	1.62652		C17orf70	0.58218		BHLHE41	1.62652
	GREM1	1.62453		CDC25B	0.582283		GREM1	1.62453
	RAB33B	1.62357		UBE2C	0.583004		RAB33B	1.62357
	VGLL4	1.62344		GCDH	0.583088		VGLL4	1.62344
	PPFIBP1	1.62246		TBC1D24	0.583556		PPFIBP1	1.62246
	SESN2	1.62225		CD22	0.583837		SESN2	1.62225
	VCPIP1	1.62116		INTS1	0.583988		VCPIP1	1.62116
	SGK1	1.62112		ATP13A2	0.584189		SGK1	1.62112
	WNT5A	1.6211		ACSF3	0.584239		WNT5A	1.6211
	ASCC3	1.62024		CARS	0.584289		ASCC3	1.62024
	ERCC6	1.62009		GSTZ1	0.58494		ERCC6	1.62009
	DCTN4	1.61928		SNTA1	0.584961		DCTN4	1.61928
	SEMA7A	1.61913		GSTT1	0.585016		SEMA7A	1.61913
	ZFAND5	1.61865		RPUSD3	0.585209		ZFAND5	1.61865
	DCUN1D1	1.61837		STRA13	0.586258		DCUN1D1	1.61837
	DOPEY1	1.61767		PCYT2	0.586534		DOPEY1	1.61767
	ELF1	1.61758		BIN1	0.587379		ELF1	1.61758
	FAM18B1	1.61735		ARHGEF16	0.587546		FAM18B1	1.61735
	LPHN2	1.61706		CENPM	0.587672		LPHN2	1.61706
	MAST4	1.61666		HOXB9	0.588122		MAST4	1.61666
	UTP15	1.61538		MCOLN1	0.588195		UTP15	1.61538
	RBM26	1.61532		RPL10A	0.589127		RBM26	1.61532
	LARP4	1.61469		OGG1	0.589134		LARP4	1.61469
	KPNA4	1.61463		NFATC4	0.589202		KPNA4	1.61463
	TRIP11	1.61449		HAUS7	0.589397		TRIP11	1.61449
	IFNGR1	1.61422		UROS	0.589455		IFNGR1	1.61422
	UBE2W	1.61403		SDC1	0.589543		UBE2W	1.61403
	SLC38A4	1.61397		COMMD4	0.589731		SLC38A4	1.61397
	ZNF187	1.61288		GRK6	0.589994		ZNF187	1.61288
	EPHA4	1.61263		STUB1	0.590303		EPHA4	1.61263
	UBLCP1	1.61235		SHKBP1	0.590395		UBLCP1	1.61235
	FEM1C	1.61192		ATAD2	0.59064		FEM1C	1.61192
	ARHGAP18	1.61108		PYCR1	0.590704		ARHGAP18	1.61108
	MATR3	1.61103		PSPC1	0.590774		MATR3	1.61103
	ZNF180	1.60928		RMI2	0.590938		ZNF180	1.60928
	PDE4D	1.60849		CAT	0.591131		PDE4D	1.60849
	NAA15	1.60836		LMF2	0.592017		NAA15	1.60836
	CTTNBP2NL	1.60783		DLGAP5	0.592901		CTTNBP2NL	1.60783
	ZNF559	1.60728		SIVA1	0.593227		ZNF559	1.60728
	TRMT13	1.60656		CXXC1	0.593252		TRMT13	1.60656
	ZNF148	1.60635		AKT1	0.593258		ZNF148	1.60635
	DDX52	1.60596		SHANK2	0.59384		DDX52	1.60596
	SNX18	1.60562		TK1	0.594898		SNX18	1.60562
	USP47	1.60532		GINS4	0.595317		USP47	1.60532
	RAB14	1.60523		NCKIPSD	0.595982		RAB14	1.60523
	RNASEL	1.60459		CDK5RAP3	0.596023		RNASEL	1.60459
	IREB2	1.60442		XBP1	0.596437		IREB2	1.60442
	FNDC3A	1.60332		KNTC1	0.596624		FNDC3A	1.60332
	GOPC	1.60135		WDR67	0.597166		GOPC	1.60135
	BNIP2	1.60062		WDR85	0.597321		BNIP2	1.60062
	CCNT1	1.60054		PTMS	0.597427		CCNT1	1.60054
	GNAQ	1.60007		KIAA0101	0.597677		GNAQ	1.60007
	RHOJ	1.60005		SNX29	0.597746		RHOJ	1.60005
	MPHOSPH10	1.59994		VAMP2	0.597878		MPHOSPH10	1.59994
	RSPRY1	1.59986		STK25	0.598338		RSPRY1	1.59986
	SNRNP48	1.59891		TPX2	0.598491		SNRNP48	1.59891
	LBH	1.59868		CRTC1	0.598623		LBH	1.59868
	STK38L	1.59863		CTDSPL	0.59925		STK38L	1.59863
	ZNF652	1.59832		CHTF18	0.599373		ZNF652	1.59832
	ZHX1	1.59803		FAHD2A	0.599552		ZHX1	1.59803
	METTL8	1.59654		C14orf142	0.599797		METTL8	1.59654
	SH3TC2	1.59631		C11orf9	0.599985		SH3TC2	1.59631
	RNF14	1.59545		WDR34	0.600872		RNF14	1.59545
	DAGLA	1.59497		SHMT2	0.601514		DAGLA	1.59497
	RCAN3	1.59496		NT5DC2	0.601714		RCAN3	1.59496
	ADNP	1.59458		NCAPG	0.601961		ADNP	1.59458
	ZFHX3	1.59398		DCAKD	0.602092		ZFHX3	1.59398
	DR1	1.59345		MICAL1	0.602248		DR1	1.59345
	C10orf32	1.59309		DDX27	0.602615		C10orf32	1.59309
	ZSWIM6	1.5925		KIF15	0.602691		ZSWIM6	1.5925
	GIGYF2	1.58883		RABGGTA	0.603735		GIGYF2	1.58883
	ERCC6L2	1.58806		NAGK	0.603918		ERCC6L2	1.58806
	EEA1	1.58703		SRBD1	0.603942		EEA1	1.58703
	TRIM38	1.58628		FAM83D	0.604287		TRIM38	1.58628
	BRWD1	1.58601		AKR1A1	0.604426		BRWD1	1.58601
	ALPK2	1.58566		LONP1	0.604622		ALPK2	1.58566
	FN1	1.58559		OBSL1	0.605496		FN1	1.58559
	CCBE1	1.58478		ATAD3A	0.60563		CCBE1	1.58478
	DENND5B	1.58404		ARL6IP6	0.605796		DENND5B	1.58404
	NAV3	1.58324		LMNB2	0.606325		NAV3	1.58324
	GTF2H1	1.58275		NUP85	0.606716		GTF2H1	1.58275
	IFNAR1	1.58273		FLII	0.60673		IFNAR1	1.58273
	TAF13	1.58267		HN1	0.60707		TAF13	1.58267
	OTUD7B	1.58236		TECR	0.607517		OTUD7B	1.58236
	TRPM7	1.58052		MLH1	0.60771		TRPM7	1.58052
	OSGIN2	1.58048		CHCHD7	0.609266		OSGIN2	1.58048
	CLPX	1.58004		PCYOX1L	0.609653		CLPX	1.58004
	RALGPS2	1.57997		TBCD	0.609849		RALGPS2	1.57997
	RUNX1	1.57866		FADS2	0.609918		RUNX1	1.57866
	SMARCAD1	1.57849		PDXP	0.610487		SMARCAD1	1.57849
	TCF4	1.57828		HAUS8	0.610594		TCF4	1.57828
	HHEX	1.57821		BIVM	0.610923		HHEX	1.57821
	SLIT2	1.57771		CNTRL	0.611241		SLIT2	1.57771
	ENPP4	1.57751		RHBDF2	0.611303		ENPP4	1.57751
	LIMA1	1.57635		SH3RF3	0.612695		LIMA1	1.57635
	EIF4A2	1.57595		UCKL1	0.613163		EIF4A2	1.57595
	DDX47	1.57587		C15orf57	0.613426		DDX47	1.57587
	CLEC2B	1.57584		ARHGEF25	0.614335		CLEC2B	1.57584
	DCUN1D3	1.57505		FAM53B	0.614399		DCUN1D3	1.57505
	MFSD8	1.57487		TBC1D16	0.614537		MFSD8	1.57487
	MLL	1.5747		RACGAP1	0.614701		MLL	1.5747
	ASF1A	1.5746		GBAS	0.615096		ASF1A	1.5746
	AHR	1.57441		NR2C2AP	0.615121		AHR	1.57441
	TUFT1	1.57368		PDLIM3	0.615718		TUFT1	1.57368
	SAMD8	1.57358		FGF19	0.616033		SAMD8	1.57358
	CCNT2	1.57274		KIF22	0.616068		CCNT2	1.57274
	U2SURP	1.57163		DUT	0.616852		U2SURP	1.57163
	BBX	1.57145		CPSF3L	0.617147		BBX	1.57145
	MED13	1.57005		WRAP53	0.617166		MED13	1.57005
	B4GALT6	1.57003		MYBL2	0.617723		B4GALT6	1.57003
	NFE2L2	1.56974		BAHCC1	0.618268		NFE2L2	1.56974
	PPP1R3B	1.56958		PIGV	0.618439		PPP1R3B	1.56958
	FBXL17	1.5694		ZCCHC24	0.618844		FBXL17	1.5694
	ATL3	1.56939		ANLN	0.618876		ATL3	1.56939
	SDE2	1.56876		NPTX2	0.619928		SDE2	1.56876
	STXBP5	1.56857		MTG1	0.620087		STXBP5	1.56857
	FAM208A	1.56799		TRAIP	0.620122		FAM208A	1.56799
	GULP1	1.56739		GINS2	0.620242		GULP1	1.56739
	SLC5A3	1.567		TYK2	0.620587		SLC5A3	1.567
	MB21D2	1.5664		TRPC4AP	0.620867		MB21D2	1.5664
	DIS3	1.56605		PLCB3	0.621328		DIS3	1.56605
	MSL2	1.56586		QARS	0.621357		MSL2	1.56586
	RPAP2	1.56567		XPNPEP1	0.621467		RPAP2	1.56567
	ARHGAP12	1.56556		MEPCE	0.621877		ARHGAP12	1.56556
	TBC1D9	1.56501		C15orf23	0.623062		TBC1D9	1.56501
	TRUB1	1.56477		KLHDC3	0.623494		TRUB1	1.56477
	AJUBA	1.56443		WDR62	0.623593		AJUBA	1.56443
	NT5C2	1.56437		TRAF7	0.623887		NT5C2	1.56437
	IVNS1ABP	1.56385		SDC3	0.62416		IVNS1ABP	1.56385
	ZNF271	1.56383		TRMT2A	0.624855		ZNF271	1.56383
	SPTY2D1	1.56333		ZFYVE19	0.624904		SPTY2D1	1.56333
	PPP2R2A	1.56209		EPHB2	0.625627		PPP2R2A	1.56209
	PAPD5	1.56208		PLCB2	0.627833		PAPD5	1.56208
	BAG5	1.56192		MCM2	0.627884		BAG5	1.56192
	ADAM17	1.56144		PIEZO1	0.628096		ADAM17	1.56144
	USP15	1.55965		CUEDC1	0.628813		USP15	1.55965
	SAV1	1.55957		LEPROT	0.62905		SAV1	1.55957
	STX3	1.55952		WHSC1	0.62949		STX3	1.55952
	NCOA2	1.5593		MFSD11	0.62954		NCOA2	1.5593
	SLC25A36	1.55683		ZWINT	0.629551		SLC25A36	1.55683
	UBR3	1.5568		PCF11	0.629809		UBR3	1.5568
	ZSCAN30	1.55666		NCAPH	0.629851		ZSCAN30	1.55666
	ZNF507	1.55661		UBAC1	0.629883		ZNF507	1.55661
	RBBP5	1.55656		CKAP5	0.630416		RBBP5	1.55656
	DMTF1	1.55606		PLSCR1	0.630775		DMTF1	1.55606
	HIVEP1	1.55583		TAF12	0.631903		HIVEP1	1.55583
	RAB8B	1.55577		PRIM2	0.632159		RAB8B	1.55577
	DIEXF	1.55364		SH3GL1	0.63241		DIEXF	1.55364
	PIK3R1	1.55296		MED22	0.632663		PIK3R1	1.55296
	FGF2	1.55172		GPSM1	0.633286		FGF2	1.55172
	SASH1	1.5517		INSIG1	0.633526		SASH1	1.5517
	ZNF655	1.5516		VAC14	0.63369		ZNF655	1.5516
	ITGA2	1.55132		IPO13	0.63445		ITGA2	1.55132
	ROCK1	1.55101		FANCI	0.634567		ROCK1	1.55101
	RLF	1.55034		NCAPH2	0.635375		RLF	1.55034
	CCDC90B	1.54957		FN3KRP	0.636089		CCDC90B	1.54957
	BMP2K	1.54957		MTHFD1	0.636187		BMP2K	1.54957
	POP1	1.5485		LOC100506548	0.637356		POP1	1.5485
	ATRX	1.54763		NUSAP1	0.637384		ATRX	1.54763
	VEZT	1.54685		NPTXR	0.63798		VEZT	1.54685
	SPRY4	1.5459		IMPDH2	0.638465		SPRY4	1.5459
	TRMT1L	1.54507		TTC7B	0.638677		TRMT1L	1.54507
	ENAH	1.5447		TIMELESS	0.639199		ENAH	1.5447
	ATXN1L	1.54441		AHSA2	0.639496		ATXN1L	1.54441
	KLHL9	1.54441		SFXN5	0.639683		KLHL9	1.54441
	BCL9L	1.54385		TIMM23	0.640407		BCL9L	1.54385
	RIF1	1.54382		GTPBP2	0.64084		RIF1	1.54382
	DBT	1.54378		RFC2	0.642146		DBT	1.54378
	AGPAT9	1.54269		DNMT1	0.642162		AGPAT9	1.54269
	MAP4K3	1.54192		NDC80	0.642569		MAP4K3	1.54192
	KLF12	1.54139		COPG2	0.642761		KLF12	1.54139
	PKN2	1.54094		PLEKHM2	0.643267		PKN2	1.54094
	CBL	1.54077		TCF25	0.643437		CBL	1.54077
	GLIPR1	1.53985		FOCAD	0.643891		GLIPR1	1.53985
	TERF2IP	1.53877		NUDCD2	0.643942		TERF2IP	1.53877
	WDFY3	1.53852		ARHGEF10	0.645661		WDFY3	1.53852
	MYO1E	1.53831		WWC3	0.646325		MYO1E	1.53831
	ATP13A3	1.53817		BAI1	0.647161		ATP13A3	1.53817
	TLK1	1.53815		SLC35C2	0.647916		TLK1	1.53815
	C1GALT1	1.53789		ASF1B	0.648497		C1GALT1	1.53789
	TNRC6A	1.53731		FAM125B	0.64936		TNRC6A	1.53731
	DICER1	1.53711		ATXN10	0.65072		DICER1	1.53711
	NKTR	1.53657		TPCN1	0.650828		NKTR	1.53657
	USP9Y	1.53566		FGFR1	0.65334		USP9Y	1.53566
	HSPA14	1.53524		PAN2	0.653864		HSPA14	1.53524
	LCLAT1	1.5346		DDX11	0.6539		LCLAT1	1.5346
	GXYLT1	1.53412		KDM4A	0.654486		GXYLT1	1.53412
	NAA30	1.53386		CKS1B	0.655347		NAA30	1.53386
	DNTTIP2	1.53377		FDFT1	0.658546		DNTTIP2	1.53377
	CWC27	1.5337		LMNB1	0.660379		CWC27	1.5337
	ICK	1.53342		CHAF1A	0.661014		ICK	1.53342
	UBE2H	1.53329		COL7A1	0.66136		UBE2H	1.53329
	TMEM156	1.53245		CENPE	0.661454		TMEM156	1.53245
	ZBTB10	1.53241		CDK5RAP2	0.66211		ZBTB10	1.53241
	MOSPD2	1.53177		NCAPD2	0.664777		MOSPD2	1.53177
	AFF4	1.53033		CAD	0.669402		AFF4	1.53033
	DYRK2	1.52995		UHRF1	0.672506		DYRK2	1.52995
	ABCE1	1.5295		PPP6R3	0.678612		ABCE1	1.5295
	PPTC7	1.5293					PPTC7	1.5293
	ZNF498	1.52906					ZNF498	1.52906
	ANKRD50	1.52868					ANKRD50	1.52868
	FAF2	1.52726					FAF2	1.52726
	HARS2	1.52682					HARS2	1.52682
	CCNG1	1.52673					CCNG1	1.52673
	TAB2	1.5265					TAB2	1.5265
	CMTM3	1.52649					CMTM3	1.52649
	COL4A3BP	1.52615					COL4A3BP	1.52615
	TNFAIP2	1.52605					TNFAIP2	1.52605
	CDK13	1.52492					CDK13	1.52492
	PHACTR2	1.52474					PHACTR2	1.52474
	DCBLD2	1.52466					DCBLD2	1.52466
	PVRL3	1.52438					PVRL3	1.52438
	GBP3	1.52432					GBP3	1.52432
	PHLDA3	1.52373					PHLDA3	1.52373
	RNF146	1.52372					RNF146	1.52372
	ZZZ3	1.5236					ZZZ3	1.5236
	TBX3	1.52221					TBX3	1.52221
	PHLDA1	1.52186					PHLDA1	1.52186
	SLC12A2	1.52033					SLC12A2	1.52033
	DUSP1	1.51929					DUSP1	1.51929
	ZBTB11	1.51828					ZBTB11	1.51828
	RIOK2	1.51827					RIOK2	1.51827
	KIAA0947	1.51806					KIAA0947	1.51806
	ARIH1	1.51798					ARIH1	1.51798
	RNF2	1.5172					RNF2	1.5172
	SPEN	1.51695					SPEN	1.51695
	CEBPZ	1.51589					CEBPZ	1.51589
	ZFP36L1	1.51554					ZFP36L1	1.51554
	MAP4K5	1.51403					MAP4K5	1.51403
	ZC3HAV1	1.51226					ZC3HAV1	1.51226
	BPTF	1.50969					BPTF	1.50969
	SETD7	1.50937					SETD7	1.50937
	CBLL1	1.50803					CBLL1	1.50803
	GNAI1	1.5074					GNAI1	1.5074
	SF3B1	1.50676					SF3B1	1.50676
	ETS1	1.50659					ETS1	1.50659
	KRAS	1.50422					KRAS	1.50422
	SECISBP2L	1.50339					SECISBP2L	1.50339
	NUAK1	1.50277					NUAK1	1.50277
	METTL21B	1.50242					METTL21B	1.50242
	TOP1	1.49814					TOP1	1.49814
	SPRED2	1.49764					SPRED2	1.49764
	ERBB2IP	1.49665					ERBB2IP	1.49665
	ZNF146	1.49656					ZNF146	1.49656
	MBTPS2	1.49572					MBTPS2	1.49572
	SRGN	1.49521					SRGN	1.49521
	HNRPDL	1.49317					HNRPDL	1.49317
	TSC22D1	1.49201					TSC22D1	1.49201
	SPRED1	1.48924					SPRED1	1.48924
	RYBP	1.48864					RYBP	1.48864
	DUSP14	1.48835					DUSP14	1.48835
	GNA13	1.48674					GNA13	1.48674
	THUMPD1	1.48553					THUMPD1	1.48553
	PPP1R12A	1.48386					PPP1R12A	1.48386
	HNRNPC	1.47404					HNRNPC	1.47404
	NAA50	1.45818					NAA50	1.45818
	IL6ST	1.45397					IL6ST	1.45397
	SH3BGRL	1.45016					SH3BGRL	1.45016
	GMFB	1.40539					GMFB	1.40539
	PPP6R3	0.678612
	UHRF1	0.672506
	CAD	0.669402
	NCAPD2	0.664777
	CDK5RAP2	0.66211
	CENPE	0.661454
	COL7A1	0.66136
	CHAF1A	0.661014
	LMNB1	0.660379
	FDFT1	0.658546
	CKS1B	0.655347
	KDM4A	0.654486
	DDX11	0.6539
	PAN2	0.653864
	FGFR1	0.65334
	TPCN1	0.650828
	ATXN10	0.65072
	FAM125B	0.64936
	ASF1B	0.648497
	SLC35C2	0.647916
	BAI1	0.647161
	WWC3	0.646325
	ARHGEF10	0.645661
	NUDCD2	0.643942
	FOCAD	0.643891
	TCF25	0.643437
	PLEKHM2	0.643267
	COPG2	0.642761
	NDC80	0.642569
	DNMT1	0.642162
	RFC2	0.642146
	GTPBP2	0.64084
	TIMM23	0.640407
	SFXN5	0.639683
	AHSA2	0.639496
	TIMELESS	0.639199
	TTC7B	0.638677
	IMPDH2	0.638465
	NPTXR	0.63798
	NUSAP1	0.637384
	LOC100506548	0.637356
	MTHFD1	0.636187
	FN3KRP	0.636089
	NCAPH2	0.635375
	FANCI	0.634567
	IPO13	0.63445
	VAC14	0.63369
	INSIG1	0.633526
	GPSM1	0.633286
	MED22	0.632663
	SH3GL1	0.63241
	PRIM2	0.632159
	TAF12	0.631903
	PLSCR1	0.630775
	CKAP5	0.630416
	UBAC1	0.629883
	NCAPH	0.629851
	PCF11	0.629809
	ZWINT	0.629551
	MFSD11	0.62954
	WHSC1	0.62949
	LEPROT	0.62905
	CUEDC1	0.628813
	PIEZO1	0.628096
	MCM2	0.627884
	PLCB2	0.627833
	EPHB2	0.625627
	ZFYVE19	0.624904
	TRMT2A	0.624855
	SDC3	0.62416
	TRAF7	0.623887
	WDR62	0.623593
	KLHDC3	0.623494
	C15orf23	0.623062
	MEPCE	0.621877
	XPNPEP1	0.621467
	QARS	0.621357
	PLCB3	0.621328
	TRPC4AP	0.620867
	TYK2	0.620587
	GINS2	0.620242
	TRAIP	0.620122
	MTG1	0.620087
	NPTX2	0.619928
	ANLN	0.618876
	ZCCHC24	0.618844
	PIGV	0.618439
	BAHCC1	0.618268
	MYBL2	0.617723
	WRAP53	0.617166
	CPSF3L	0.617147
	DUT	0.616852
	KIF22	0.616068
	FGF19	0.616033
	PDLIM3	0.615718
	NR2C2AP	0.615121
	GBAS	0.615096
	RACGAP1	0.614701
	TBC1D16	0.614537
	FAM53B	0.614399
	ARHGEF25	0.614335
	C15orf57	0.613426
	UCKL1	0.613163
	SH3RF3	0.612695
	RHBDF2	0.611303
	CNTRL	0.611241
	BIVM	0.610923
	HAUS8	0.610594
	PDXP	0.610487
	FADS2	0.609918
	TBCD	0.609849
	PCYOX1L	0.609653
	CHCHD7	0.609266
	MLH1	0.60771
	TECR	0.607517
	HN1	0.60707
	FLII	0.60673
	NUP85	0.606716
	LMNB2	0.606325
	ARL6IP6	0.605796
	ATAD3A	0.60563
	OBSL1	0.605496
	LONP1	0.604622
	AKR1A1	0.604426
	FAM83D	0.604287
	SRBD1	0.603942
	NAGK	0.603918
	RABGGTA	0.603735
	KIF15	0.602691
	DDX27	0.602615
	MICAL1	0.602248
	DCAKD	0.602092
	NCAPG	0.601961
	NT5DC2	0.601714
	SHMT2	0.601514
	WDR34	0.600872
	C11orf9	0.599985
	C14orf142	0.599797
	FAHD2A	0.599552
	CHTF18	0.599373
	CTDSPL	0.59925
	CRTC1	0.598623
	TPX2	0.598491
	STK25	0.598338
	VAMP2	0.597878
	SNX29	0.597746
	KIAA0101	0.597677
	PTMS	0.597427
	WDR85	0.597321
	WDR67	0.597166
	KNTC1	0.596624
	XBP1	0.596437
	CDK5RAP3	0.596023
	NCKIPSD	0.595982
	GINS4	0.595317
	TK1	0.594898
	SHANK2	0.59384
	AKT1	0.593258
	CXXC1	0.593252
	SIVA1	0.593227
	DLGAP5	0.592901
	LMF2	0.592017
	CAT	0.591131
	RMI2	0.590938
	PSPC1	0.590774
	PYCR1	0.590704
	ATAD2	0.59064
	SHKBP1	0.590395
	STUB1	0.590303
	GRK6	0.589994
	COMMD4	0.589731
	SDC1	0.589543
	UROS	0.589455
	HAUS7	0.589397
	NFATC4	0.589202
	OGG1	0.589134
	RPL10A	0.589127
	MCOLN1	0.588195
	HOXB9	0.588122
	CENPM	0.587672
	ARHGEF16	0.587546
	BIN1	0.587379
	PCYT2	0.586534
	STRA13	0.586258
	RPUSD3	0.585209
	GSTT1	0.585016
	SNTA1	0.584961
	GSTZ1	0.58494
	CARS	0.584289
	ACSF3	0.584239
	ATP13A2	0.584189
	INTS1	0.583988
	CD22	0.583837
	TBC1D24	0.583556
	GCDH	0.583088
	UBE2C	0.583004
	CDC25B	0.582283
	C17orf70	0.58218
	ACAD10	0.582099
	HPCAL1	0.581814
	SLC38A10	0.580998
	C17orf62	0.580589
	TTC7A	0.580344
	C16orf5	0.580173
	BPHL	0.579353
	ACAD9	0.577348
	GIGYF1	0.57697
	PLXNB1	0.576859
	NCAPG2	0.576849
	EZH2	0.576741
	LOC100506844	0.576655
	HAUS5	0.575466
	ATG7	0.574774
	TMEM177	0.574669
	ZNF704	0.574232
	SPPL2B	0.574104
	POLD4	0.573398
	ODF2	0.572982
	SPAG16	0.572732
	LOXL1	0.572702
	GRIPAP1	0.572378
	GAMT	0.571619
	KIF26A	0.571496
	PIN1	0.570772
	CCDC22	0.570178
	BUB1	0.569639
	LINC00476	0.5692
	INCENP	0.568758
	C16orf59	0.568317
	JAG2	0.567732
	C14orf132	0.567669
	SMARCA2	0.567138
	TP73	0.566985
	COQ4	0.566796
	RANGAP1	0.566623
	MICALL2	0.566504
	MANF	0.566409
	MRAS	0.566277
	SEPT9	0.565885
	POP5	0.565255
	SSH3	0.565125
	CC2D1A	0.565032
	ZDHHC12	0.564091
	CBS	0.56385
	MYO19	0.563279
	PRC1	0.56288
	SNHG3	0.562809
	TUBB3	0.562102
	TTLL5	0.561845
	ACCS	0.561618
	ANKS6	0.56154
	TCIRG1	0.561119
	ICAM3	0.561064
	PACSIN3	0.560984
	ARHGAP19	0.56085
	PASK	0.560397
	CCDC77	0.559895
	PTK2B	0.558744
	ZNF692	0.557931
	BIRC5	0.557541
	CAPN10	0.557332
	CDKN1C	0.557136
	MPST	0.556719
	B3GAT3	0.556408
	C17orf58	0.55617
	WDR76	0.555948
	ABCB6	0.554511
	TUBB4B	0.554029
	GMPPA	0.553364
	SNRPA	0.55283
	MARCKSL1	0.552448
	SLC37A4	0.55195
	NCS1	0.55189
	KIF4A	0.551749
	IPO4	0.55093
	LOC388796	0.550263
	XYLT1	0.549933
	ADARB1	0.549758
	CLYBL	0.549502
	R3HDM4	0.549185
	PPP6R2	0.549092
	MVK	0.549036
	MPG	0.549025
	SCRN2	0.548878
	MCM5	0.548754
	DHX32	0.548235
	PDE6D	0.547956
	SDHAF1	0.547804
	HDAC6	0.547645
	CDCA7	0.547615
	IFT140	0.547356
	ANO8	0.546803
	RNF157	0.546199
	MCCC1	0.546066
	PGP	0.545774
	LIPE	0.544213
	LSS	0.543712
	CCDC92	0.543639
	CHCHD10	0.543475
	CCDC57	0.542944
	HCN3	0.542522
	CPXM1	0.542511
	EXOSC8	0.542493
	ACSF2	0.542296
	MIB2	0.542069
	ZCWPW1	0.541376
	KIF2C	0.540866
	QTRT1	0.540176
	D2HGDH	0.540063
	WDR70	0.540006
	ATP10A	0.539708
	NIPSNAP3A	0.539315
	SNRPB	0.539182
	TIA1	0.538731
	KRT8	0.5387
	C17orf65	0.538624
	C16orf95	0.538035
	PPOX	0.538009
	DGAT1	0.53799
	RUVBL2	0.537865
	TXNRD3	0.536995
	DCXR	0.536137
	REEP4	0.536041
	CRAT	0.535764
	ESPL1	0.535579
	PPP1R37	0.535331
	SYK	0.535242
	RAD9A	0.53514
	BCKDHB	0.534649
	PKN3	0.534552
	BOP1	0.533823
	MCM4	0.533562
	GSDMD	0.532481
	DEPDC1B	0.531673
	CCNF	0.531623
	C11orf68	0.530764
	LOC100129550	0.530164
	LSM7	0.529878
	KIF18A	0.529739
	CDCA8	0.529514
	ZNF362	0.528973
	QPCTL	0.528684
	FAM100B	0.528523
	WDR90	0.528421
	NEK2	0.528333
	HAUS4	0.527651
	HAGH	0.527012
	RECQL4	0.526802
	MCF2L	0.526633
	APEH	0.52652
	ALDH4A1	0.525635
	PTPN18	0.525627
	KCNG1	0.525571
	PPDPF	0.525181
	MAP3K6	0.524859
	MCM6	0.524348
	PLCD1	0.523852
	IRF3	0.523682
	MCM7	0.522352
	CROCC	0.521574
	VASH1	0.521456
	DGKQ	0.521384
	CDK18	0.521316
	TRABD	0.5212
	DHTKD1	0.521186
	LOC283070	0.520864
	LOC90784	0.520008
	PPP1R12C	0.519067
	POLA1	0.517774
	OXCT1	0.517568
	SRSF5	0.516864
	FAM216A	0.516833
	FASN	0.516826
	CDK2AP2	0.516108
	PFKL	0.516016
	ASPSCR1	0.515239
	B3GNTL1	0.515044
	ATP6V0A2	0.514923
	APBA3	0.514859
	GSE1	0.514719
	TELO2	0.514262
	HNRNPA1	0.513456
	ACAP3	0.513059
	SSNA1	0.512352
	PEX7	0.511665
	HMG20B	0.511657
	BFSP1	0.511615
	ILF3-AS1	0.511485
	C1orf94	0.511476
	ZC4H2	0.511356
	ZNF580	0.510766
	CACNA1H	0.510032
	ACD	0.509319
	MYO5C	0.509217
	HDGFRP2	0.509022
	GTSE1	0.507594
	PFKFB4	0.507473
	XRCC1	0.506966
	NUP210	0.506812
	ENDOV	0.506095
	FAAH	0.506047
	PCED1A	0.505467
	FBF1	0.504472
	TGM3	0.504449
	C14orf80	0.503906
	FAM72D	0.503844
	LOC285033	0.503544
	TTC13	0.503336
	SHMT1	0.502868
	CHRAC1	0.502574
	GALNT12	0.502381
	MTA1	0.502282
	FGFR3	0.502144
	TMEM158	0.501474
	RNF166	0.500889
	CIT	0.500618
	FOXRED1	0.500542
	HS1BP3	0.500481
	THOP1	0.500367
	PTAFR	0.499267
	SGSM3	0.498924
	TLR5	0.498445
	HOXC4	0.498147
	CCNB1	0.49807
	PPP1R3E	0.498058
	PACS2	0.497717
	HSD17B7	0.497437
	H1F0	0.497343
	DHRS11	0.497219
	TROAP	0.495334
	SPAG5	0.495262
	CYBASC3	0.494628
	SLC26A10	0.494223
	KIAA1908	0.493584
	KIFC2	0.493281
	PAQR4	0.493104
	PRAF2	0.493047
	CENPA	0.492821
	NEIL3	0.492521
	C19orf60	0.49219
	LOC440288	0.492166
	EMC9	0.491886
	PHF19	0.491712
	B9D1	0.491398
	TOR2A	0.491131
	LOC100128361	0.491061
	AURKA	0.491049
	RPS6KA5	0.490349
	LINC00263	0.489636
	PARVB	0.489611
	PP7080	0.489246
	GALK1	0.489101
	PSD4	0.48868
	RAPGEFL1	0.488616
	NR1H3	0.488602
	DHRS2	0.487677
	UNKL	0.487108
	IQGAP3	0.486845
	BMP7	0.485805
	EVL	0.485751
	LRP5	0.48564
	CDKN3	0.485077
	PTTG1	0.484948
	SHC3	0.484906
	IER5L	0.48453
	STK11	0.484507
	CDC25C	0.484439
	MMP17	0.484048
	PDIA3P	0.483696
	E2F2	0.482476
	NAT6	0.482109
	LIG1	0.481033
	FBXW9	0.480492
	ROGDI	0.480363
	CCNB2	0.480264
	CDC45	0.47989
	DFNB31	0.479566
	STARD8	0.479252
	XXYLT1	0.479159
	FAM167A	0.478911
	WNT5B	0.478794
	TMEM175	0.477883
	TMEM143	0.477312
	LOC100130744	0.477304
	SLC25A10	0.476606
	PKI55	0.475679
	CPSF1	0.475525
	ZNF423	0.47429
	ITPR3	0.474229
	SLC8A3	0.473495
	COL13A1	0.473073
	CACNG4	0.472739
	EPHB1	0.471963
	VAV2	0.47188
	KLHL22	0.471872
	POC1A	0.47067
	STRN4	0.470367
	HNRPLL	0.469624
	ADCY3	0.46914
	PKMYT1	0.469023
	PIH1D1	0.46828
	DPM3	0.468219
	PRKCZ	0.467487
	PIGQ	0.466639
	ST8SIA5	0.466583
	KBTBD11	0.465851
	ALDH16A1	0.464796
	FAHD2B	0.464213
	SEMA3F	0.46401
	REEP1	0.463416
	MZF1	0.462871
	BUB1B	0.462002
	MIR600HG	0.461711
	ATP5D	0.46135
	GRIP2	0.460253
	CENPT	0.458839
	DYNC1I1	0.458184
	SPC25	0.457858
	TTLL1	0.457646
	PPL	0.457622
	LTB4R	0.457619
	CNTROB	0.45683
	EBF4	0.456321
	POLD1	0.456183
	FAM64A	0.45453
	ITGB4	0.45358
	SDF2L1	0.453325
	CEP44	0.452804
	LOC100507373	0.45205
	PI4K2B	0.450193
	CDKN2D	0.450166
	KIAA1755	0.450099
	SAC3D1	0.449985
	HIBCH	0.448074
	C9orf40	0.447138
	EPM2A	0.447032
	BCL2L12	0.446769
	OXLD1	0.446697
	ACTR1B	0.444582
	FAM221A	0.444465
	RRP9	0.441471
	TACC3	0.44017
	C1orf56	0.440075
	GNAZ	0.439693
	SLC45A4	0.439522
	PDK1	0.439467
	RBPMS2	0.439008
	P2RX1	0.438434
	MORN1	0.438276
	DND1	0.438043
	GRTP1	0.437536
	LLGL2	0.437251
	ZNF688	0.437225
	ARHGAP39	0.437031
	TRAPPC9	0.436243
	WSCD1	0.435565
	RPS6KA2	0.435224
	GLTSCR2	0.434843
	SCNN1D	0.434647
	LHPP	0.434566
	ZNF720	0.433789
	KIAA1456	0.432482
	ATP8B3	0.431167
	NECAB3	0.429652
	C17orf108	0.429601
	STK32C	0.428997
	TMEM129	0.428778
	FBXL6	0.428619
	TRIM65	0.428564
	RGMA	0.428492
	NBEAL2	0.428478
	SLC29A4	0.426873
	ARHGEF39	0.425455
	RAB37	0.425295
	MGC21881	0.424773
	TWIST2	0.424198
	PPFIA3	0.423936
	AURKB	0.423104
	MFSD3	0.422998
	THNSL2	0.422893
	TRABD2B	0.420523
	CCDC61	0.42001
	GPR153	0.419626
	RCOR2	0.419109
	HIST1H2BJ	0.418102
	DLEU2	0.41783
	MYEF2	0.417693
	GRAMD4	0.417291
	FASTK	0.41683
	ACADS	0.416566
	LAP3	0.416425
	UBE2S	0.414646
	APOLD1	0.413659
	ATP2A3	0.4136
	TFRC	0.411954
	SLC39A11	0.411448
	SLC6A17	0.41081
	KATNB1	0.410515
	BTBD2	0.409521
	FBRSL1	0.409395
	TREX1	0.408203
	TRIOBP	0.407675
	TNFAIP8L1	0.407416
	KIF20A	0.407051
	APLF	0.406954
	PSRC1	0.40677
	NEURL1B	0.406452
	GPR55	0.406389
	BRSK2	0.405813
	NRARP	0.405224
	RCCD1	0.405142
	SLC25A35	0.404616
	TNFRSF1B	0.404491
	PLK1	0.403609
	H2AFX	0.403008
	STAC2	0.40255
	LRP8	0.402264
	PALM	0.401459
	CREB3L4	0.400893
	AZI1	0.400171
	IGFLR1	0.400142
	FAM20C	0.39954
	LOC100287042	0.399363
	FAM86HP	0.399044
	PRMT3	0.39852
	ALDH1L2	0.397487
	ACBD7	0.39674
	HMX2	0.393836
	KRT42P	0.393817
	DNAH1	0.392132
	ASB13	0.391909
	C11orf96	0.391122
	ARVCF	0.39025
	LRRC45	0.388373
	TST	0.386791
	DHRS3	0.386411
	ATHL1	0.385691
	JPH3	0.384949
	PLEKHJ1	0.384148
	VSTM2L	0.383667
	LOC643201	0.383188
	CAMK2N2	0.382997
	H1FX	0.38274
	METTL3	0.381941
	MCM3	0.381277
	SFXN2	0.380004
	FLVCR1-AS1	0.379737
	KLF15	0.37917
	REEP6	0.378426
	CDCA3	0.378045
	H6PD	0.377144
	CRYL1	0.37628
	KLHL29	0.375217
	FLJ37453	0.374873
	REC8	0.373281
	PHF21B	0.372394
	TMPO-AS1	0.37207
	MMP11	0.369598
	C1orf233	0.368459
	MVD	0.366861
	LOC100287015	0.366417
	CTNNBIP1	0.365902
	FAM81A	0.365475
	SSU72	0.365047
	LOC100506714	0.362366
	EFHD1	0.356751
	LINC00261	0.355456
	HES4	0.35536
	CABLES2	0.354358
	CDC20	0.353166
	TCEA2	0.35197
	PEMT	0.351694
	C19orf76	0.350642
	C7orf50	0.349636
	HDAC4	0.34853
	PRSS53	0.348104
	MRAP2	0.347076
	CORO7	0.343781
	HNRNPL	0.340862
	MAD1L1	0.340484
	HEXDC	0.339918
	RFX2	0.338698
	C21orf58	0.337567
	NMUR1	0.337493
	ZGLP1	0.333369
	NUDT18	0.333066
	BMP8B	0.331694
	NR0B1	0.330927
	SHC2	0.33051
	E2F1	0.329233
	IDH2	0.326499
	ST3GAL3	0.32634
	CCNA1	0.325353
	GNB1L	0.324371
	FAHD2CP	0.323303
	SPC24	0.322109
	LOC90246	0.32172
	BDKRB2	0.321028
	LOC202781	0.320781
	ZFPM1	0.320336
	LAT	0.319955
	CDH4	0.31963
	SFI1	0.318765
	PCK2	0.315651
	RASGRP2	0.313543
	HES6	0.309413
	MAFA	0.308279
	GATA4	0.307691
	SLC1A7	0.304093
	NUDT8	0.303341
	THEM6	0.301628
	ARHGEF4	0.299017
	GALNTL2	0.295394
	AQP7P3	0.292608
	SPIRE2	0.292469
	PRR18	0.291712
	ATP2A1	0.286885
	ESX1	0.286157
	VIPR1	0.283837
	FLJ46906	0.280795
	TBC1D22A	0.27971
	SOX8	0.278063
	LMF1	0.276233
	LOC100128822	0.273351
	OVGP1	0.27138
	EEFSEC	0.270268
	PRDM16	0.266966
	IMPA2	0.263646
	PPP1R35	0.262327
	XKR5	0.261021
	DNHD1	0.256256
	ZNF536	0.256032
	PSKH1	0.255217
	RNF165	0.25409
	CALML4	0.249778
	GNG7	0.248913
	OSBPL5	0.24861
	FAM19A5	0.247416
	SPSB4	0.246843
	RAB11FIP4	0.245794
	NT5M	0.239883
	ZNF469	0.238618
	RHBDL3	0.23153
	C1RL	0.231206
	CD2	0.230116
	PIF1	0.230016
	RHBDL1	0.229349
	SLCO2A1	0.216579
	LOC155060	0.215789
	MXD3	0.210148
	PCBP3	0.209467
	PDE9A	0.207897
	THAP7-AS1	0.207811
	SYNDIG1	0.206224
	C18orf1	0.195946
	CYS1	0.185597
	PRKAR1B	0.182725
	LOC100289092	0.158185
	EXD3	0.147666
	CNKSR1	0.146955
	KCNAB2	0.117275
	CCDC48	0.114021
	TMEM187	0.0876027
