# Supplementary material for: A Kinase-Independent Role for Cyclin-Dependent Kinase 19 in p53 Response
Source: Mol Cell Biol. 2017 Jun 15;37(13):e00626-16. doi: 10.1128/MCB.00626-16 (PMC5472832; doi:10.1128/MCB.00626-16)
Supplement: Supplemental material [file MCB.00626-16_zmb999101512s4.xlsx]

## Sheet: GSEA_Fig3_POS
NAME	GS<br> follow link to MSigDB	GS DETAILS	SIZE	ES	NES	NOM p-val	FDR q-val	FWER p-val	RANK AT MAX	LEADING EDGE
HALLMARK_CHOLESTEROL_HOMEOSTASIS	HALLMARK_CHOLESTEROL_HOMEOSTASIS	Details ...	70	0.56781	2.20665	0	0.00102778	0.001	2281	tags=49%, list=17%, signal=58%
HALLMARK_XENOBIOTIC_METABOLISM	HALLMARK_XENOBIOTIC_METABOLISM	Details ...	146	0.408432	1.79851	0	0.0068441	0.012	3772	tags=45%, list=28%, signal=62%
HALLMARK_P53_PATHWAY	HALLMARK_P53_PATHWAY	Details ...	183	0.392736	1.78933	0	0.00456273	0.012	4270	tags=50%, list=31%, signal=72%
HALLMARK_COAGULATION	HALLMARK_COAGULATION	Details ...	87	0.416419	1.69642	0	0.00793385	0.028	971	tags=21%, list=7%, signal=22%
HALLMARK_OXIDATIVE_PHOSPHORYLATION	HALLMARK_OXIDATIVE_PHOSPHORYLATION	Details ...	196	0.367752	1.67312	0.00141044	0.00836703	0.037	4808	tags=52%, list=35%, signal=78%
HALLMARK_MYOGENESIS	HALLMARK_MYOGENESIS	Details ...	134	0.375754	1.62598	0	0.0144445	0.075	3480	tags=42%, list=25%, signal=55%
HALLMARK_REACTIVE_OXIGEN_SPECIES_PATHWAY	HALLMARK_REACTIVE_OXIGEN_SPECIES_PATHWAY	Details ...	42	0.452391	1.59781	0.0100503	0.0175787	0.105	3658	tags=45%, list=27%, signal=62%
HALLMARK_ADIPOGENESIS	HALLMARK_ADIPOGENESIS	Details ...	182	0.337936	1.51899	0.00434783	0.0383401	0.239	4314	tags=43%, list=31%, signal=62%
HALLMARK_FATTY_ACID_METABOLISM	HALLMARK_FATTY_ACID_METABOLISM	Details ...	131	0.347392	1.51038	0.00430416	0.0377025	0.263	3633	tags=34%, list=26%, signal=45%
HALLMARK_BILE_ACID_METABOLISM	HALLMARK_BILE_ACID_METABOLISM	Details ...	75	0.38032	1.50726	0.0138675	0.0349192	0.269	2491	tags=29%, list=18%, signal=36%
HALLMARK_INTERFERON_ALPHA_RESPONSE	HALLMARK_INTERFERON_ALPHA_RESPONSE	Details ...	88	0.371389	1.49553	0.0089955	0.0358801	0.299	2618	tags=30%, list=19%, signal=36%
HALLMARK_HYPOXIA	HALLMARK_HYPOXIA	Details ...	175	0.326558	1.47155	0.00564972	0.0443591	0.379	1492	tags=18%, list=11%, signal=20%
HALLMARK_GLYCOLYSIS	HALLMARK_GLYCOLYSIS	Details ...	182	0.317122	1.4307	0.00818554	0.0635728	0.517	3760	tags=35%, list=27%, signal=47%
HALLMARK_DNA_REPAIR	HALLMARK_DNA_REPAIR	Details ...	143	0.313812	1.35304	0.0288316	0.120268	0.791	4518	tags=41%, list=33%, signal=61%
HALLMARK_APICAL_SURFACE	HALLMARK_APICAL_SURFACE	Details ...	32	0.401096	1.33914	0.1019	0.125999	0.83	1628	tags=28%, list=12%, signal=32%
HALLMARK_KRAS_SIGNALING_DN	HALLMARK_KRAS_SIGNALING_DN	Details ...	93	0.329439	1.33783	0.0513644	0.119188	0.833	802	tags=19%, list=6%, signal=20%
HALLMARK_PEROXISOME	HALLMARK_PEROXISOME	Details ...	86	0.297945	1.19955	0.17737	0.321009	0.996	3036	tags=30%, list=22%, signal=39%
HALLMARK_INTERFERON_GAMMA_RESPONSE	HALLMARK_INTERFERON_GAMMA_RESPONSE	Details ...	160	0.268445	1.18584	0.14964	0.332398	0.999	1715	tags=18%, list=13%, signal=20%
HALLMARK_APOPTOSIS	HALLMARK_APOPTOSIS	Details ...	143	0.258468	1.12789	0.227606	0.454547	1	2655	tags=24%, list=19%, signal=30%
HALLMARK_KRAS_SIGNALING_UP	HALLMARK_KRAS_SIGNALING_UP	Details ...	151	0.253463	1.12586	0.219619	0.436683	1	1616	tags=17%, list=12%, signal=19%
HALLMARK_ESTROGEN_RESPONSE_LATE	HALLMARK_ESTROGEN_RESPONSE_LATE		155	0.252784	1.1239	0.224638	0.420586	1	2032	tags=19%, list=15%, signal=22%
HALLMARK_UV_RESPONSE_UP	HALLMARK_UV_RESPONSE_UP		142	0.253871	1.10126	0.253333	0.458159	1	3505	tags=30%, list=26%, signal=39%
HALLMARK_HEME_METABOLISM	HALLMARK_HEME_METABOLISM		165	0.246938	1.0923	0.288515	0.46059	1	2180	tags=19%, list=16%, signal=22%
HALLMARK_ALLOGRAFT_REJECTION	HALLMARK_ALLOGRAFT_REJECTION		115	0.25858	1.08545	0.294385	0.45857	1	2819	tags=26%, list=21%, signal=33%
HALLMARK_INFLAMMATORY_RESPONSE	HALLMARK_INFLAMMATORY_RESPONSE		134	0.251541	1.08251	0.299248	0.447397	1	1412	tags=18%, list=10%, signal=20%
HALLMARK_HEDGEHOG_SIGNALING	HALLMARK_HEDGEHOG_SIGNALING		32	0.32543	1.07989	0.340278	0.436969	1	1961	tags=22%, list=14%, signal=25%
HALLMARK_COMPLEMENT	HALLMARK_COMPLEMENT		141	0.243025	1.05401	0.352685	0.485669	1	2467	tags=23%, list=18%, signal=28%
HALLMARK_MTORC1_SIGNALING	HALLMARK_MTORC1_SIGNALING		196	0.232522	1.05134	0.337466	0.47498	1	2915	tags=19%, list=21%, signal=24%
HALLMARK_IL2_STAT5_SIGNALING	HALLMARK_IL2_STAT5_SIGNALING		164	0.234473	1.04424	0.359886	0.47552	1	1178	tags=13%, list=9%, signal=14%
HALLMARK_APICAL_JUNCTION	HALLMARK_APICAL_JUNCTION		160	0.21527	0.959448	0.576523	0.672286	1	3069	tags=26%, list=22%, signal=33%
HALLMARK_ESTROGEN_RESPONSE_EARLY	HALLMARK_ESTROGEN_RESPONSE_EARLY		162	0.208762	0.932548	0.609649	0.720101	1	1667	tags=15%, list=12%, signal=17%
HALLMARK_PANCREAS_BETA_CELLS	HALLMARK_PANCREAS_BETA_CELLS		21	0.2843	0.862437	0.658031	0.873721	1	1429	tags=19%, list=10%, signal=21%
HALLMARK_EPITHELIAL_MESENCHYMAL_TRANSITION	HALLMARK_EPITHELIAL_MESENCHYMAL_TRANSITION		186	0.190513	0.858608	0.797163	0.855598	1	3066	tags=25%, list=22%, signal=32%
HALLMARK_WNT_BETA_CATENIN_SIGNALING	HALLMARK_WNT_BETA_CATENIN_SIGNALING		38	0.250546	0.858386	0.685811	0.830758	1	3940	tags=39%, list=29%, signal=55%
HALLMARK_UNFOLDED_PROTEIN_RESPONSE	HALLMARK_UNFOLDED_PROTEIN_RESPONSE		109	0.205288	0.849434	0.772321	0.826765	1	4123	tags=33%, list=30%, signal=47%
HALLMARK_NOTCH_SIGNALING	HALLMARK_NOTCH_SIGNALING		31	0.215078	0.709698	0.881757	0.988076	1	798	tags=10%, list=6%, signal=10%
HALLMARK_MYC_TARGETS_V2	HALLMARK_MYC_TARGETS_V2		58	0.168427	0.626982	0.980328	0.990481	1	4589	tags=34%, list=33%, signal=52%

## Sheet: GSEA_Fig3_NEG
NAME	GS<br> follow link to MSigDB	GS DETAILS	SIZE	ES	NES	NOM p-val	FDR q-val	FWER p-val	RANK AT MAX	LEADING EDGE
HALLMARK_G2M_CHECKPOINT	HALLMARK_G2M_CHECKPOINT	Details ...	198	-0.435987	-2.17945	0	0	0	4572	tags=52%, list=33%, signal=77%
HALLMARK_E2F_TARGETS	HALLMARK_E2F_TARGETS	Details ...	198	-0.388951	-1.96618	0	0.00105642	0.003	3206	tags=35%, list=23%, signal=45%
HALLMARK_MITOTIC_SPINDLE	HALLMARK_MITOTIC_SPINDLE	Details ...	198	-0.39358	-1.95416	0	0.000704	0.003	3828	tags=46%, list=28%, signal=64%
HALLMARK_UV_RESPONSE_DN	HALLMARK_UV_RESPONSE_DN	Details ...	141	-0.355661	-1.70151	0	0.0069181	0.034	3881	tags=43%, list=28%, signal=60%
HALLMARK_PROTEIN_SECRETION	HALLMARK_PROTEIN_SECRETION	Details ...	93	-0.37503	-1.66796	0.00588235	0.00739582	0.046	3851	tags=42%, list=28%, signal=58%
HALLMARK_ANDROGEN_RESPONSE	HALLMARK_ANDROGEN_RESPONSE	Details ...	90	-0.239067	-1.05665	0.326154	0.707242	0.998	3901	tags=37%, list=28%, signal=51%
HALLMARK_IL6_JAK_STAT3_SIGNALING	HALLMARK_IL6_JAK_STAT3_SIGNALING	Details ...	59	-0.245399	-1.01034	0.405836	0.787566	0.999	1680	tags=19%, list=12%, signal=21%
HALLMARK_SPERMATOGENESIS	HALLMARK_SPERMATOGENESIS	Details ...	75	-0.220523	-0.968768	0.524272	0.85315	1	3852	tags=36%, list=28%, signal=50%
HALLMARK_TGF_BETA_SIGNALING	HALLMARK_TGF_BETA_SIGNALING	Details ...	52	-0.23616	-0.931542	0.55814	0.896673	1	3314	tags=23%, list=24%, signal=30%
HALLMARK_ANGIOGENESIS	HALLMARK_ANGIOGENESIS	Details ...	29	-0.265555	-0.914507	0.573529	0.861732	1	1409	tags=17%, list=10%, signal=19%
HALLMARK_TNFA_SIGNALING_VIA_NFKB	HALLMARK_TNFA_SIGNALING_VIA_NFKB	Details ...	174	-0.182514	-0.899029	0.712871	0.830456	1	1529	tags=13%, list=11%, signal=15%
HALLMARK_PI3K_AKT_MTOR_SIGNALING	HALLMARK_PI3K_AKT_MTOR_SIGNALING	Details ...	93	-0.134187	-0.587925	1	1	1	3194	tags=22%, list=23%, signal=28%
HALLMARK_MYC_TARGETS_V1	HALLMARK_MYC_TARGETS_V1	Details ...	196	-0.107157	-0.536367	1	0.998773	1	5212	tags=34%, list=38%, signal=54%

## Sheet: GSEA_Fig4_POS
NAME	GS<br> follow link to MSigDB	GS DETAILS	SIZE	ES	NES	NOM p-val	FDR q-val	FWER p-val	RANK AT MAX	LEADING EDGE
HALLMARK_TNFA_SIGNALING_VIA_NFKB	HALLMARK_TNFA_SIGNALING_VIA_NFKB	Details ...	175	0.663568	3.05718	0	0	0	2234	tags=53%, list=16%, signal=62%
HALLMARK_P53_PATHWAY	HALLMARK_P53_PATHWAY	Details ...	184	0.576451	2.64476	0	0	0	2179	tags=41%, list=16%, signal=48%
HALLMARK_INFLAMMATORY_RESPONSE	HALLMARK_INFLAMMATORY_RESPONSE	Details ...	134	0.579099	2.54892	0	0	0	2465	tags=48%, list=18%, signal=58%
HALLMARK_IL6_JAK_STAT3_SIGNALING	HALLMARK_IL6_JAK_STAT3_SIGNALING	Details ...	60	0.523177	2.02572	0	0.000444	0.001	2511	tags=42%, list=18%, signal=51%
HALLMARK_INTERFERON_GAMMA_RESPONSE	HALLMARK_INTERFERON_GAMMA_RESPONSE	Details ...	159	0.449345	2.02371	0	0.000356	0.001	2808	tags=43%, list=21%, signal=53%
HALLMARK_APOPTOSIS	HALLMARK_APOPTOSIS	Details ...	143	0.428402	1.91927	0	0.00184426	0.006	2957	tags=41%, list=22%, signal=52%
HALLMARK_INTERFERON_ALPHA_RESPONSE	HALLMARK_INTERFERON_ALPHA_RESPONSE	Details ...	86	0.461329	1.91663	0	0.0018497	0.007	2969	tags=43%, list=22%, signal=55%
HALLMARK_ALLOGRAFT_REJECTION	HALLMARK_ALLOGRAFT_REJECTION	Details ...	116	0.441155	1.88359	0	0.00188515	0.008	2072	tags=34%, list=15%, signal=40%
HALLMARK_COAGULATION	HALLMARK_COAGULATION	Details ...	88	0.447962	1.87439	0	0.00184501	0.009	2703	tags=41%, list=20%, signal=51%
HALLMARK_KRAS_SIGNALING_UP	HALLMARK_KRAS_SIGNALING_UP	Details ...	147	0.413246	1.86203	0	0.00166051	0.009	2377	tags=32%, list=17%, signal=38%
HALLMARK_WNT_BETA_CATENIN_SIGNALING	HALLMARK_WNT_BETA_CATENIN_SIGNALING	Details ...	38	0.494161	1.71304	0.00505051	0.00447626	0.028	3846	tags=50%, list=28%, signal=69%
HALLMARK_HYPOXIA	HALLMARK_HYPOXIA	Details ...	176	0.363953	1.67762	0	0.00559523	0.037	2644	tags=31%, list=19%, signal=38%
HALLMARK_IL2_STAT5_SIGNALING	HALLMARK_IL2_STAT5_SIGNALING	Details ...	164	0.353491	1.62438	0	0.00862408	0.061	2078	tags=24%, list=15%, signal=28%
HALLMARK_EPITHELIAL_MESENCHYMAL_TRANSITION	HALLMARK_EPITHELIAL_MESENCHYMAL_TRANSITION	Details ...	183	0.349938	1.60567	0	0.0103212	0.077	3377	tags=40%, list=25%, signal=53%
HALLMARK_COMPLEMENT	HALLMARK_COMPLEMENT	Details ...	143	0.334709	1.52539	0.00607903	0.01964	0.159	3247	tags=36%, list=24%, signal=47%
HALLMARK_HEDGEHOG_SIGNALING	HALLMARK_HEDGEHOG_SIGNALING	Details ...	32	0.464193	1.52489	0.021327	0.0185792	0.16	3634	tags=50%, list=27%, signal=68%
HALLMARK_APICAL_JUNCTION	HALLMARK_APICAL_JUNCTION	Details ...	162	0.332559	1.50137	0.00277778	0.0212106	0.189	2493	tags=29%, list=18%, signal=35%
HALLMARK_APICAL_SURFACE	HALLMARK_APICAL_SURFACE	Details ...	33	0.424464	1.45476	0.0606796	0.0291828	0.263	2460	tags=48%, list=18%, signal=59%
HALLMARK_MYOGENESIS	HALLMARK_MYOGENESIS	Details ...	133	0.3202	1.39779	0.00810811	0.0474241	0.4	3120	tags=36%, list=23%, signal=46%
HALLMARK_KRAS_SIGNALING_DN	HALLMARK_KRAS_SIGNALING_DN	Details ...	89	0.329781	1.39132	0.01983	0.0475738	0.418	1507	tags=24%, list=11%, signal=26%
HALLMARK_TGF_BETA_SIGNALING	HALLMARK_TGF_BETA_SIGNALING		52	0.334831	1.27142	0.119804	0.114785	0.75	3936	tags=37%, list=29%, signal=51%
HALLMARK_NOTCH_SIGNALING	HALLMARK_NOTCH_SIGNALING		31	0.375557	1.22775	0.170115	0.149523	0.852	2053	tags=26%, list=15%, signal=30%
HALLMARK_UV_RESPONSE_UP	HALLMARK_UV_RESPONSE_UP		142	0.269597	1.20127	0.107649	0.172927	0.901	2962	tags=30%, list=22%, signal=38%
HALLMARK_REACTIVE_OXIGEN_SPECIES_PATHWAY	HALLMARK_REACTIVE_OXIGEN_SPECIES_PATHWAY		42	0.321647	1.17241	0.216	0.201277	0.936	3964	tags=45%, list=29%, signal=64%
HALLMARK_ANGIOGENESIS	HALLMARK_ANGIOGENESIS		29	0.355519	1.16468	0.245742	0.203247	0.944	2800	tags=45%, list=21%, signal=56%
HALLMARK_XENOBIOTIC_METABOLISM	HALLMARK_XENOBIOTIC_METABOLISM		144	0.255342	1.12936	0.193906	0.25025	0.978	2753	tags=24%, list=20%, signal=30%
HALLMARK_CHOLESTEROL_HOMEOSTASIS	HALLMARK_CHOLESTEROL_HOMEOSTASIS		70	0.237891	0.933161	0.621693	0.731303	1	1860	tags=19%, list=14%, signal=21%
HALLMARK_DNA_REPAIR	HALLMARK_DNA_REPAIR		143	0.175767	0.789351	0.942857	1	1	3690	tags=30%, list=27%, signal=41%
HALLMARK_OXIDATIVE_PHOSPHORYLATION	HALLMARK_OXIDATIVE_PHOSPHORYLATION		196	0.166785	0.775511	0.974522	1	1	5029	tags=41%, list=37%, signal=64%
HALLMARK_PI3K_AKT_MTOR_SIGNALING	HALLMARK_PI3K_AKT_MTOR_SIGNALING		94	0.174643	0.724098	0.945652	1	1	2511	tags=16%, list=18%, signal=19%
HALLMARK_ADIPOGENESIS	HALLMARK_ADIPOGENESIS		180	0.156208	0.723143	0.996942	0.99849	1	3103	tags=22%, list=23%, signal=28%
HALLMARK_PANCREAS_BETA_CELLS	HALLMARK_PANCREAS_BETA_CELLS		20	0.226485	0.666086	0.914286	0.986483	1	3945	tags=40%, list=29%, signal=56%

## Sheet: GSEA_Fig4_NEG
NAME	GS<br> follow link to MSigDB	GS DETAILS	SIZE	ES	NES	NOM p-val	FDR q-val	FWER p-val	RANK AT MAX	LEADING EDGE
HALLMARK_E2F_TARGETS	HALLMARK_E2F_TARGETS	Details ...	198	-0.650099	-2.81812	0	0	0	2526	tags=54%, list=19%, signal=65%
HALLMARK_G2M_CHECKPOINT	HALLMARK_G2M_CHECKPOINT	Details ...	198	-0.625417	-2.7127	0	0	0	2538	tags=53%, list=19%, signal=64%
HALLMARK_MITOTIC_SPINDLE	HALLMARK_MITOTIC_SPINDLE	Details ...	198	-0.521776	-2.26349	0	0	0	2522	tags=37%, list=18%, signal=45%
HALLMARK_SPERMATOGENESIS	HALLMARK_SPERMATOGENESIS	Details ...	75	-0.520041	-1.95272	0	0.000569	0.004	2178	tags=37%, list=16%, signal=44%
HALLMARK_MYC_TARGETS_V1	HALLMARK_MYC_TARGETS_V1	Details ...	196	-0.420792	-1.81795	0	0.00169579	0.015	4825	tags=51%, list=35%, signal=77%
HALLMARK_PROTEIN_SECRETION	HALLMARK_PROTEIN_SECRETION	Details ...	93	-0.42999	-1.68767	0	0.00573215	0.061	2915	tags=34%, list=21%, signal=43%
HALLMARK_ANDROGEN_RESPONSE	HALLMARK_ANDROGEN_RESPONSE	Details ...	90	-0.409242	-1.59047	0.00628931	0.0114	0.136	4106	tags=48%, list=30%, signal=68%
HALLMARK_MTORC1_SIGNALING	HALLMARK_MTORC1_SIGNALING	Details ...	196	-0.340594	-1.4743	0.00150376	0.0331429	0.376	3698	tags=39%, list=27%, signal=53%
HALLMARK_FATTY_ACID_METABOLISM	HALLMARK_FATTY_ACID_METABOLISM	Details ...	132	-0.349233	-1.42801	0.0162722	0.04591	0.532	3960	tags=39%, list=29%, signal=55%
HALLMARK_MYC_TARGETS_V2	HALLMARK_MYC_TARGETS_V2	Details ...	58	-0.375078	-1.34491	0.0771757	0.0830755	0.777	4069	tags=38%, list=30%, signal=54%
HALLMARK_GLYCOLYSIS	HALLMARK_GLYCOLYSIS	Details ...	181	-0.307955	-1.32293	0.0276074	0.090551	0.836	2801	tags=26%, list=21%, signal=32%
HALLMARK_UNFOLDED_PROTEIN_RESPONSE	HALLMARK_UNFOLDED_PROTEIN_RESPONSE	Details ...	109	-0.318542	-1.27409	0.0885668	0.122471	0.934	3820	tags=39%, list=28%, signal=53%
HALLMARK_ESTROGEN_RESPONSE_LATE	HALLMARK_ESTROGEN_RESPONSE_LATE	Details ...	155	-0.30164	-1.26428	0.0654762	0.122008	0.95	1605	tags=18%, list=12%, signal=20%
HALLMARK_ESTROGEN_RESPONSE_EARLY	HALLMARK_ESTROGEN_RESPONSE_EARLY	Details ...	162	-0.210272	-0.906576	0.701909	0.854209	1	2567	tags=20%, list=19%, signal=25%
HALLMARK_BILE_ACID_METABOLISM	HALLMARK_BILE_ACID_METABOLISM	Details ...	73	-0.230472	-0.880581	0.67907	0.864773	1	2951	tags=29%, list=22%, signal=37%
HALLMARK_PEROXISOME	HALLMARK_PEROXISOME	Details ...	85	-0.228087	-0.877592	0.726496	0.818418	1	2481	tags=21%, list=18%, signal=26%
HALLMARK_UV_RESPONSE_DN	HALLMARK_UV_RESPONSE_DN	Details ...	141	-0.197259	-0.817696	0.858896	0.896963	1	2594	tags=18%, list=19%, signal=23%
HALLMARK_HEME_METABOLISM	HALLMARK_HEME_METABOLISM	Details ...	162	-0.190507	-0.803151	0.894495	0.867917	1	4051	tags=32%, list=30%, signal=45%

## Sheet: GSEA_Fig5_POS
NAME	GS<br> follow link to MSigDB	GS DETAILS	SIZE	ES	NES	NOM p-val	FDR q-val	FWER p-val	RANK AT MAX	LEADING EDGE
HALLMARK_TNFA_SIGNALING_VIA_NFKB	HALLMARK_TNFA_SIGNALING_VIA_NFKB	Details ...	174	0.512315	2.45184	0	0	0	2733	tags=44%, list=20%, signal=54%
HALLMARK_INFLAMMATORY_RESPONSE	HALLMARK_INFLAMMATORY_RESPONSE	Details ...	134	0.415198	1.93537	0	0.00172249	0.002	1545	tags=29%, list=11%, signal=32%
HALLMARK_UV_RESPONSE_DN	HALLMARK_UV_RESPONSE_DN	Details ...	140	0.39056	1.8409	0	0.00416833	0.008	3646	tags=44%, list=27%, signal=59%
HALLMARK_KRAS_SIGNALING_UP	HALLMARK_KRAS_SIGNALING_UP	Details ...	153	0.370415	1.74867	0	0.0068539	0.017	3975	tags=50%, list=29%, signal=69%
HALLMARK_ALLOGRAFT_REJECTION	HALLMARK_ALLOGRAFT_REJECTION	Details ...	115	0.364257	1.6676	0	0.0137605	0.045	2549	tags=30%, list=19%, signal=37%
HALLMARK_EPITHELIAL_MESENCHYMAL_TRANSITION	HALLMARK_EPITHELIAL_MESENCHYMAL_TRANSITION	Details ...	186	0.344883	1.66658	0	0.011467	0.045	3616	tags=39%, list=26%, signal=53%
HALLMARK_IL6_JAK_STAT3_SIGNALING	HALLMARK_IL6_JAK_STAT3_SIGNALING	Details ...	60	0.413166	1.66501	0.00534759	0.0103024	0.047	3135	tags=42%, list=23%, signal=54%
HALLMARK_P53_PATHWAY	HALLMARK_P53_PATHWAY	Details ...	185	0.333037	1.62261	0	0.0140272	0.071	1712	tags=23%, list=12%, signal=26%
HALLMARK_COAGULATION	HALLMARK_COAGULATION	Details ...	88	0.360351	1.56471	0.00632911	0.0179114	0.101	3296	tags=36%, list=24%, signal=48%
HALLMARK_APOPTOSIS	HALLMARK_APOPTOSIS	Details ...	143	0.329217	1.53913	0	0.0199627	0.122	2434	tags=28%, list=18%, signal=34%
HALLMARK_HEDGEHOG_SIGNALING	HALLMARK_HEDGEHOG_SIGNALING	Details ...	32	0.416105	1.46925	0.0429594	0.0310517	0.202	4147	tags=41%, list=30%, signal=58%
HALLMARK_COMPLEMENT	HALLMARK_COMPLEMENT	Details ...	142	0.306228	1.44044	0.0107527	0.0389878	0.26	3373	tags=33%, list=25%, signal=43%
HALLMARK_TGF_BETA_SIGNALING	HALLMARK_TGF_BETA_SIGNALING	Details ...	52	0.368741	1.42971	0.0355191	0.038913	0.278	4028	tags=48%, list=29%, signal=68%
HALLMARK_IL2_STAT5_SIGNALING	HALLMARK_IL2_STAT5_SIGNALING	Details ...	166	0.298584	1.42773	0.00362319	0.036685	0.282	2519	tags=28%, list=18%, signal=34%
HALLMARK_INTERFERON_GAMMA_RESPONSE	HALLMARK_INTERFERON_GAMMA_RESPONSE	Details ...	160	0.276933	1.31166	0.0361011	0.0874365	0.571	3086	tags=28%, list=22%, signal=35%
HALLMARK_INTERFERON_ALPHA_RESPONSE	HALLMARK_INTERFERON_ALPHA_RESPONSE	Details ...	89	0.27539	1.2005	0.125364	0.186751	0.864	3100	tags=33%, list=23%, signal=42%
HALLMARK_PROTEIN_SECRETION	HALLMARK_PROTEIN_SECRETION	Details ...	93	0.272426	1.1888	0.153392	0.190564	0.886	5258	tags=45%, list=38%, signal=73%
HALLMARK_HYPOXIA	HALLMARK_HYPOXIA	Details ...	176	0.24211	1.17042	0.110714	0.204512	0.906	4118	tags=39%, list=30%, signal=55%
HALLMARK_WNT_BETA_CATENIN_SIGNALING	HALLMARK_WNT_BETA_CATENIN_SIGNALING	Details ...	38	0.313123	1.14587	0.226316	0.232293	0.948	3220	tags=34%, list=23%, signal=45%
HALLMARK_ANGIOGENESIS	HALLMARK_ANGIOGENESIS	Details ...	29	0.268524	0.916742	0.583133	0.79169	1	2747	tags=34%, list=20%, signal=43%
HALLMARK_ANDROGEN_RESPONSE	HALLMARK_ANDROGEN_RESPONSE		90	0.186067	0.813582	0.863222	1	1	2499	tags=18%, list=18%, signal=22%
HALLMARK_NOTCH_SIGNALING	HALLMARK_NOTCH_SIGNALING		31	0.215258	0.739816	0.867769	1	1	3820	tags=39%, list=28%, signal=54%
HALLMARK_APICAL_SURFACE	HALLMARK_APICAL_SURFACE		32	0.209413	0.735571	0.877108	0.997952	1	2646	tags=25%, list=19%, signal=31%
HALLMARK_PANCREAS_BETA_CELLS	HALLMARK_PANCREAS_BETA_CELLS		21	0.187268	0.587429	0.976635	0.997026	1	11165	tags=100%, list=81%, signal=534%

## Sheet: GSEA_Fig5_NEG
NAME	GS<br> follow link to MSigDB	GS DETAILS	SIZE	ES	NES	NOM p-val	FDR q-val	FWER p-val	RANK AT MAX	LEADING EDGE
HALLMARK_E2F_TARGETS	HALLMARK_E2F_TARGETS	Details ...	198	-0.549784	-2.43612	0	0	0	2118	tags=40%, list=15%, signal=46%
HALLMARK_G2M_CHECKPOINT	HALLMARK_G2M_CHECKPOINT	Details ...	198	-0.449756	-1.98196	0	0.000839	0.002	2118	tags=32%, list=15%, signal=37%
HALLMARK_MYC_TARGETS_V2	HALLMARK_MYC_TARGETS_V2	Details ...	58	-0.507809	-1.85824	0	0.00134851	0.005	2327	tags=36%, list=17%, signal=43%
HALLMARK_ESTROGEN_RESPONSE_LATE	HALLMARK_ESTROGEN_RESPONSE_LATE	Details ...	154	-0.388945	-1.65863	0	0.0164746	0.082	3641	tags=40%, list=27%, signal=53%
HALLMARK_FATTY_ACID_METABOLISM	HALLMARK_FATTY_ACID_METABOLISM	Details ...	131	-0.393091	-1.63492	0.00142248	0.0165367	0.102	3498	tags=35%, list=25%, signal=47%
HALLMARK_GLYCOLYSIS	HALLMARK_GLYCOLYSIS	Details ...	183	-0.352882	-1.54665	0.00262467	0.0327847	0.222	3549	tags=37%, list=26%, signal=49%
HALLMARK_OXIDATIVE_PHOSPHORYLATION	HALLMARK_OXIDATIVE_PHOSPHORYLATION	Details ...	196	-0.310852	-1.38437	0.0123288	0.127027	0.692	5528	tags=52%, list=40%, signal=85%
HALLMARK_MITOTIC_SPINDLE	HALLMARK_MITOTIC_SPINDLE	Details ...	198	-0.290863	-1.29878	0.0535475	0.226809	0.906	2709	tags=27%, list=20%, signal=33%
HALLMARK_MYOGENESIS	HALLMARK_MYOGENESIS	Details ...	135	-0.305411	-1.27841	0.0646976	0.235787	0.939	3133	tags=29%, list=23%, signal=37%
HALLMARK_MYC_TARGETS_V1	HALLMARK_MYC_TARGETS_V1	Details ...	196	-0.288671	-1.27285	0.0543478	0.222443	0.945	5339	tags=46%, list=39%, signal=75%
HALLMARK_CHOLESTEROL_HOMEOSTASIS	HALLMARK_CHOLESTEROL_HOMEOSTASIS	Details ...	69	-0.334274	-1.26952	0.104072	0.208271	0.949	3622	tags=42%, list=26%, signal=57%
HALLMARK_SPERMATOGENESIS	HALLMARK_SPERMATOGENESIS	Details ...	77	-0.326322	-1.26161	0.0989345	0.202983	0.962	1705	tags=21%, list=12%, signal=24%
HALLMARK_DNA_REPAIR	HALLMARK_DNA_REPAIR	Details ...	143	-0.282406	-1.19914	0.133144	0.294722	0.995	4074	tags=41%, list=30%, signal=57%
HALLMARK_UV_RESPONSE_UP	HALLMARK_UV_RESPONSE_UP	Details ...	144	-0.270623	-1.14881	0.20195	0.385973	0.998	4535	tags=45%, list=33%, signal=67%
HALLMARK_MTORC1_SIGNALING	HALLMARK_MTORC1_SIGNALING	Details ...	195	-0.259684	-1.13397	0.209549	0.392983	0.999	3492	tags=26%, list=25%, signal=35%
HALLMARK_BILE_ACID_METABOLISM	HALLMARK_BILE_ACID_METABOLISM	Details ...	75	-0.292311	-1.12871	0.249612	0.380503	1	3625	tags=33%, list=26%, signal=45%
HALLMARK_KRAS_SIGNALING_DN	HALLMARK_KRAS_SIGNALING_DN	Details ...	93	-0.271013	-1.0839	0.295421	0.462374	1	1076	tags=13%, list=8%, signal=14%
HALLMARK_XENOBIOTIC_METABOLISM	HALLMARK_XENOBIOTIC_METABOLISM	Details ...	147	-0.256362	-1.07886	0.295172	0.448344	1	3940	tags=33%, list=29%, signal=46%
HALLMARK_ADIPOGENESIS	HALLMARK_ADIPOGENESIS	Details ...	182	-0.242045	-1.05712	0.337317	0.478212	1	4788	tags=43%, list=35%, signal=65%
HALLMARK_ESTROGEN_RESPONSE_EARLY	HALLMARK_ESTROGEN_RESPONSE_EARLY	Details ...	164	-0.235903	-1.01756	0.425175	0.550395	1	2366	tags=21%, list=17%, signal=25%
HALLMARK_UNFOLDED_PROTEIN_RESPONSE	HALLMARK_UNFOLDED_PROTEIN_RESPONSE		109	-0.241798	-0.975768	0.509146	0.628989	1	4755	tags=45%, list=35%, signal=68%
HALLMARK_PEROXISOME	HALLMARK_PEROXISOME		86	-0.234366	-0.926356	0.61203	0.724134	1	3771	tags=27%, list=27%, signal=37%
HALLMARK_REACTIVE_OXIGEN_SPECIES_PATHWAY	HALLMARK_REACTIVE_OXIGEN_SPECIES_PATHWAY		42	-0.2633	-0.918868	0.594384	0.712295	1	4300	tags=40%, list=31%, signal=59%
HALLMARK_APICAL_JUNCTION	HALLMARK_APICAL_JUNCTION		162	-0.190977	-0.819701	0.868347	0.905518	1	3031	tags=23%, list=22%, signal=29%
HALLMARK_HEME_METABOLISM	HALLMARK_HEME_METABOLISM		166	-0.182315	-0.796536	0.902235	0.907208	1	2822	tags=20%, list=21%, signal=25%
HALLMARK_PI3K_AKT_MTOR_SIGNALING	HALLMARK_PI3K_AKT_MTOR_SIGNALING		93	-0.159556	-0.636662	0.991177	0.989511	1	4099	tags=31%, list=30%, signal=44%
