# Supplementary material for: A Kinase-Independent Role for Cyclin-Dependent Kinase 19 in p53 Response
Source: Mol Cell Biol. 2017 Jun 15;37(13):e00626-16. doi: 10.1128/MCB.00626-16 (PMC5472832; doi:10.1128/MCB.00626-16)
Supplement: Supplemental material [file MCB.00626-16_zmb999101512s5.xlsx]

## Sheet: Fig3E_Enriched Terms Down
Category	CategoryID	GO	Description	LogP	Enrichment	Z-score	#TotalGeneInLibrary	#GeneInGO	#GeneInHitList	#GeneInGOAndHitList	%InGO	STDV %InGO	GeneID	Hits	Log(q-value)	GeneList
GO Biological Processes	19	GO:0000278	mitotic cell cycle	-7.9	2.7	6.7	22688	947	355	40	11	1.7	675|1062|1063|2241|3553|5588|5591|5903|6117|6683|7516|7840|8452|8697|9125|9221|9585|9793|9928|10051|10142|10592|10735|22995|23047|23225|23236|23326|23607|51765|55023|55320|57082|57695|64682|79884|80184|121441|126731|259266	BRCA2|CENPE|CENPF|FER|IL1B|PRKCQ|PRKDC|RANBP2|RPA1|SPAST|XRCC2|ALMS1|CUL3|CDC23|CNOT9|NOLC1|KIF20B|CKAP5|KIF14|SMC4|AKAP9|SMC2|STAG2|CEP152|PDS5B|NUP210|PLCB1|USP22|CD2AP|STK26|PHIP|MIS18BP1|KNL1|USP37|ANAPC1|MAP9|CEP290|NEDD1|CCSAP|ASPM	-4.2	shCDK19_vs_shCTRL_DOWN
GO Biological Processes	19	GO:0000280	nuclear division	-7.2	3.2	6.7	22688	557	355	28	7.9	1.4	675|1062|1063|3553|6683|7516|8452|8697|9221|9585|9793|9928|10051|10592|10735|23047|23236|23607|55023|55320|56154|57082|57695|64682|79884|121441|126731|259266	BRCA2|CENPE|CENPF|IL1B|SPAST|XRCC2|CUL3|CDC23|NOLC1|KIF20B|CKAP5|KIF14|SMC4|SMC2|STAG2|PDS5B|PLCB1|CD2AP|PHIP|MIS18BP1|TEX15|KNL1|USP37|ANAPC1|MAP9|NEDD1|CCSAP|ASPM	-3.9	shCDK19_vs_shCTRL_DOWN
GO Biological Processes	19	GO:0007067	mitotic nuclear division	-7	3.6	6.8	22688	430	355	24	6.8	1.3	1062|1063|3553|6683|8452|8697|9221|9585|9793|9928|10051|10592|10735|23047|23607|55023|55320|57082|57695|64682|79884|121441|126731|259266	CENPE|CENPF|IL1B|SPAST|CUL3|CDC23|NOLC1|KIF20B|CKAP5|KIF14|SMC4|SMC2|STAG2|PDS5B|CD2AP|PHIP|MIS18BP1|KNL1|USP37|ANAPC1|MAP9|NEDD1|CCSAP|ASPM	-3.9	shCDK19_vs_shCTRL_DOWN
GO Biological Processes	19	GO:0048285	organelle fission	-6.6	3	6.3	22688	591	355	28	7.9	1.4	675|1062|1063|3553|6683|7516|8452|8697|9221|9585|9793|9928|10051|10592|10735|23047|23236|23607|55023|55320|56154|57082|57695|64682|79884|121441|126731|259266	BRCA2|CENPE|CENPF|IL1B|SPAST|XRCC2|CUL3|CDC23|NOLC1|KIF20B|CKAP5|KIF14|SMC4|SMC2|STAG2|PDS5B|PLCB1|CD2AP|PHIP|MIS18BP1|TEX15|KNL1|USP37|ANAPC1|MAP9|NEDD1|CCSAP|ASPM	-3.6	shCDK19_vs_shCTRL_DOWN
GO Biological Processes	19	GO:0007417	central nervous system development	-6.6	2.6	6.1	22688	894	355	36	10	1.6	675|1063|1462|1901|2334|3553|4884|4915|5591|5649|6095|6546|6654|6695|6712|6935|7078|7368|9037|9201|9495|9693|9928|23236|23529|26047|55236|65250|79809|80184|84002|84197|84376|89797|259266|388662	BRCA2|CENPF|VCAN|S1PR1|AFF2|IL1B|NPTX1|NTRK2|PRKDC|RELN|RORA|SLC8A1|SOS1|SPOCK1|SPTBN2|ZEB1|TIMP3|UGT8|SEMA5A|DCLK1|AKAP5|RAPGEF2|KIF14|PLCB1|CLCF1|CNTNAP2|UBA6|C5orf42|TTC21B|CEP290|B3GNT5|POMK|HOOK3|NAV2|ASPM|SLC6A17	-3.6	shCDK19_vs_shCTRL_DOWN
GO Biological Processes	19	GO:0006895	Golgi to endosome transport	-6.5	20	11	22688	19	355	6	1.7	0.68	6272|9980|10618|23230|51552|54832	SORT1|DOPEY2|TGOLN2|VPS13A|RAB14|VPS13C	-3.6	shCDK19_vs_shCTRL_DOWN
GO Biological Processes	19	GO:1903047	mitotic cell cycle process	-6.5	2.6	6	22688	867	355	35	9.9	1.6	1062|1063|3553|5588|5591|5903|6117|6683|7840|8452|8697|9125|9221|9585|9793|9928|10051|10142|10592|10735|22995|23047|23225|23236|23607|55023|55320|57082|57695|64682|79884|80184|121441|126731|259266	CENPE|CENPF|IL1B|PRKCQ|PRKDC|RANBP2|RPA1|SPAST|ALMS1|CUL3|CDC23|CNOT9|NOLC1|KIF20B|CKAP5|KIF14|SMC4|AKAP9|SMC2|STAG2|CEP152|PDS5B|NUP210|PLCB1|CD2AP|PHIP|MIS18BP1|KNL1|USP37|ANAPC1|MAP9|CEP290|NEDD1|CCSAP|ASPM	-3.6	shCDK19_vs_shCTRL_DOWN
GO Biological Processes	19	GO:0051301	cell division	-6.2	3	6	22688	551	355	26	7.3	1.4	675|1062|1063|2250|3553|6683|8452|8697|9475|9585|9793|9928|10051|10592|10628|10735|23047|23607|55320|57082|57695|64682|79884|121441|126731|259266	BRCA2|CENPE|CENPF|FGF5|IL1B|SPAST|CUL3|CDC23|ROCK2|KIF20B|CKAP5|KIF14|SMC4|SMC2|TXNIP|STAG2|PDS5B|CD2AP|MIS18BP1|KNL1|USP37|ANAPC1|MAP9|NEDD1|CCSAP|ASPM	-3.3	shCDK19_vs_shCTRL_DOWN
GO Biological Processes	19	GO:0007034	vacuolar transport	-5.7	3.9	6.2	22688	276	355	17	4.8	1.1	950|4478|6272|7840|8411|9201|9765|9980|10618|22853|23230|27072|51552|54832|55610|57724|84376	SCARB2|MSN|SORT1|ALMS1|EEA1|DCLK1|ZFYVE16|DOPEY2|TGOLN2|LMTK2|VPS13A|VPS41|RAB14|VPS13C|VPS50|EPG5|HOOK3	-3	shCDK19_vs_shCTRL_DOWN
GO Biological Processes	19	GO:0016197	endosomal transport	-5.6	4.1	6.2	22688	250	355	16	4.5	1.1	4478|6272|7840|8411|9201|9765|9980|10618|22853|23230|27072|51552|54832|55610|57724|84376	MSN|SORT1|ALMS1|EEA1|DCLK1|ZFYVE16|DOPEY2|TGOLN2|LMTK2|VPS13A|VPS41|RAB14|VPS13C|VPS50|EPG5|HOOK3	-2.9	shCDK19_vs_shCTRL_DOWN
GO Biological Processes	19	GO:0006896	Golgi to vacuole transport	-5.4	14	8.5	22688	28	355	6	1.7	0.68	6272|9980|10618|23230|51552|54832	SORT1|DOPEY2|TGOLN2|VPS13A|RAB14|VPS13C	-2.7	shCDK19_vs_shCTRL_DOWN
GO Biological Processes	19	GO:1901701	cellular response to oxygen-containing compound	-5.1	2.3	5.1	22688	910	355	33	9.3	1.5	108|1604|2241|2643|3371|3553|4478|4915|5140|5286|5563|5588|5591|6095|6546|6654|6712|6935|8204|8850|9475|9510|9693|10142|10413|22841|23097|23236|23514|51094|51765|55023|55107	ADCY2|CD55|FER|GCH1|TNC|IL1B|MSN|NTRK2|PDE3B|PIK3C2A|PRKAA2|PRKCQ|PRKDC|RORA|SLC8A1|SOS1|SPTBN2|ZEB1|NRIP1|KAT2B|ROCK2|ADAMTS1|RAPGEF2|AKAP9|YAP1|RAB11FIP2|CDK19|PLCB1|SPIDR|ADIPOR1|STK26|PHIP|ANO1	-2.6	shCDK19_vs_shCTRL_DOWN
GO Biological Processes	19	GO:0016482	cytosolic transport	-5.1	5.3	6.3	22688	132	355	11	3.1	0.92	4478|6272|8411|9980|10618|22853|23230|51552|54832|55610|84376	MSN|SORT1|EEA1|DOPEY2|TGOLN2|LMTK2|VPS13A|RAB14|VPS13C|VPS50|HOOK3	-2.5	shCDK19_vs_shCTRL_DOWN
GO Biological Processes	19	GO:0007420	brain development	-5.1	2.6	5.2	22688	671	355	27	7.6	1.4	675|1063|1901|2334|4915|5591|5649|6095|6546|6654|6712|9037|9201|9495|9693|9928|23236|26047|55236|65250|79809|80184|84002|84197|84376|259266|388662	BRCA2|CENPF|S1PR1|AFF2|NTRK2|PRKDC|RELN|RORA|SLC8A1|SOS1|SPTBN2|SEMA5A|DCLK1|AKAP5|RAPGEF2|KIF14|PLCB1|CNTNAP2|UBA6|C5orf42|TTC21B|CEP290|B3GNT5|POMK|HOOK3|ASPM|SLC6A17	-2.5	shCDK19_vs_shCTRL_DOWN
GO Biological Processes	19	GO:0060322	head development	-4.7	2.4	4.9	22688	709	355	27	7.6	1.4	675|1063|1901|2334|4915|5591|5649|6095|6546|6654|6712|9037|9201|9495|9693|9928|23236|26047|55236|65250|79809|80184|84002|84197|84376|259266|388662	BRCA2|CENPF|S1PR1|AFF2|NTRK2|PRKDC|RELN|RORA|SLC8A1|SOS1|SPTBN2|SEMA5A|DCLK1|AKAP5|RAPGEF2|KIF14|PLCB1|CNTNAP2|UBA6|C5orf42|TTC21B|CEP290|B3GNT5|POMK|HOOK3|ASPM|SLC6A17	-2.2	shCDK19_vs_shCTRL_DOWN
GO Biological Processes	19	GO:0009612	response to mechanical stimulus	-4.5	4	5.4	22688	210	355	13	3.7	1	623|3371|3553|4842|4915|5610|6507|6546|7078|9994|10628|26047|160518	BDKRB1|TNC|IL1B|NOS1|NTRK2|EIF2AK2|SLC1A3|SLC8A1|TIMP3|CASP8AP2|TXNIP|CNTNAP2|DENND5B	-2.1	shCDK19_vs_shCTRL_DOWN
GO Biological Processes	19	GO:0050769	positive regulation of neurogenesis	-4.4	3	5	22688	381	355	18	5.1	1.2	3553|4131|4915|5583|5649|6498|6935|7516|8850|9037|9495|9510|9585|9693|23529|79625|257194|259266	IL1B|MAP1B|NTRK2|PRKCH|RELN|SKIL|ZEB1|XRCC2|KAT2B|SEMA5A|AKAP5|ADAMTS1|KIF20B|RAPGEF2|CLCF1|NDNF|NEGR1|ASPM	-2	shCDK19_vs_shCTRL_DOWN
GO Biological Processes	19	GO:0051310	metaphase plate congression	-4.2	8.7	6.5	22688	44	355	6	1.7	0.68	675|1062|1063|8452|8697|9928	BRCA2|CENPE|CENPF|CUL3|CDC23|KIF14	-1.8	shCDK19_vs_shCTRL_DOWN
GO Biological Processes	19	GO:0050767	regulation of neurogenesis	-4.2	2.4	4.6	22688	670	355	25	7	1.4	3553|4131|4842|4915|5396|5583|5649|6498|6695|6935|7516|8850|9037|9495|9510|9585|9693|10413|10512|23529|79625|84376|134430|257194|259266	IL1B|MAP1B|NOS1|NTRK2|PRRX1|PRKCH|RELN|SKIL|SPOCK1|ZEB1|XRCC2|KAT2B|SEMA5A|AKAP5|ADAMTS1|KIF20B|RAPGEF2|YAP1|SEMA3C|CLCF1|NDNF|HOOK3|WDR36|NEGR1|ASPM	-1.8	shCDK19_vs_shCTRL_DOWN
GO Biological Processes	19	GO:0051383	kinetochore organization	-4.2	17	7.8	22688	15	355	4	1.1	0.56	1062|1063|10051|10592	CENPE|CENPF|SMC4|SMC2	-1.7	shCDK19_vs_shCTRL_DOWN
Hallmark Gene Sets	23	M5893	HALLMARK MITOTIC SPINDLE	-4.1	3.8	5.1	22688	200	355	12	3.4	0.96	675|1062|1063|5922|6654|7840|9585|9793|10051|23607|84333|84376	BRCA2|CENPE|CENPF|RASA2|SOS1|ALMS1|KIF20B|CKAP5|SMC4|CD2AP|PCGF5|HOOK3	-1.7	shCDK19_vs_shCTRL_DOWN
GO Biological Processes	19	GO:0031175	neuron projection development	-4	2.2	4.4	22688	815	355	28	7.9	1.4	214|3371|4131|4884|4915|5396|5588|5649|6498|6654|6683|6695|6712|7368|8850|9037|9201|9495|9510|9585|9693|10512|22854|26047|55236|79625|134430|257194	ALCAM|TNC|MAP1B|NPTX1|NTRK2|PRRX1|PRKCQ|RELN|SKIL|SOS1|SPAST|SPOCK1|SPTBN2|UGT8|KAT2B|SEMA5A|DCLK1|AKAP5|ADAMTS1|KIF20B|RAPGEF2|SEMA3C|NTNG1|CNTNAP2|UBA6|NDNF|WDR36|NEGR1	-1.7	shCDK19_vs_shCTRL_DOWN
GO Biological Processes	19	GO:0048666	neuron development	-4	2.1	4.3	22688	947	355	31	8.7	1.5	214|3371|4131|4884|4915|5396|5588|5649|6498|6507|6654|6683|6695|6712|7368|8850|9037|9201|9495|9510|9585|9693|10512|22854|26047|55236|79625|80184|126731|134430|257194	ALCAM|TNC|MAP1B|NPTX1|NTRK2|PRRX1|PRKCQ|RELN|SKIL|SLC1A3|SOS1|SPAST|SPOCK1|SPTBN2|UGT8|KAT2B|SEMA5A|DCLK1|AKAP5|ADAMTS1|KIF20B|RAPGEF2|SEMA3C|NTNG1|CNTNAP2|UBA6|NDNF|CEP290|CCSAP|WDR36|NEGR1	-1.7	shCDK19_vs_shCTRL_DOWN
GO Biological Processes	19	GO:0098813	nuclear chromosome segregation	-4	3.3	4.8	22688	269	355	14	3.9	1	675|1062|1063|5903|8452|8697|9793|9928|10051|10592|10735|23047|56154|57082	BRCA2|CENPE|CENPF|RANBP2|CUL3|CDC23|CKAP5|KIF14|SMC4|SMC2|STAG2|PDS5B|TEX15|KNL1	-1.7	shCDK19_vs_shCTRL_DOWN
GO Biological Processes	19	GO:0072665	protein localization to vacuole	-3.9	7.7	6	22688	50	355	6	1.7	0.68	950|4478|9765|23230|27072|54832	SCARB2|MSN|ZFYVE16|VPS13A|VPS41|VPS13C	-1.6	shCDK19_vs_shCTRL_DOWN
GO Biological Processes	19	GO:0006623	protein targeting to vacuole	-3.9	10	6.4	22688	32	355	5	1.4	0.63	950|9765|23230|27072|54832	SCARB2|ZFYVE16|VPS13A|VPS41|VPS13C	-1.6	shCDK19_vs_shCTRL_DOWN
GO Biological Processes	19	GO:0060284	regulation of cell development	-3.9	2.2	4.3	22688	832	355	28	7.9	1.4	3553|4131|4842|4915|5396|5583|5649|6498|6695|6935|7516|8850|9037|9475|9495|9510|9585|9693|9928|10413|10512|23529|51094|79625|84376|134430|257194|259266	IL1B|MAP1B|NOS1|NTRK2|PRRX1|PRKCH|RELN|SKIL|SPOCK1|ZEB1|XRCC2|KAT2B|SEMA5A|ROCK2|AKAP5|ADAMTS1|KIF20B|RAPGEF2|KIF14|YAP1|SEMA3C|CLCF1|ADIPOR1|NDNF|HOOK3|WDR36|NEGR1|ASPM	-1.6	shCDK19_vs_shCTRL_DOWN
GO Biological Processes	19	GO:0000819	sister chromatid segregation	-3.8	3.6	4.8	22688	213	355	12	3.4	0.96	1062|1063|5903|8452|8697|9793|9928|10051|10592|10735|23047|57082	CENPE|CENPF|RANBP2|CUL3|CDC23|CKAP5|KIF14|SMC4|SMC2|STAG2|PDS5B|KNL1	-1.6	shCDK19_vs_shCTRL_DOWN
GO Biological Processes	19	GO:0072666	establishment of protein localization to vacuole	-3.8	9.7	6.3	22688	33	355	5	1.4	0.63	950|9765|23230|27072|54832	SCARB2|ZFYVE16|VPS13A|VPS41|VPS13C	-1.5	shCDK19_vs_shCTRL_DOWN
GO Biological Processes	19	GO:0051960	regulation of nervous system development	-3.8	2.2	4.2	22688	755	355	26	7.3	1.4	3553|4131|4842|4915|5396|5583|5649|6498|6695|6935|7516|8850|9037|9495|9510|9585|9693|9928|10413|10512|23529|79625|84376|134430|257194|259266	IL1B|MAP1B|NOS1|NTRK2|PRRX1|PRKCH|RELN|SKIL|SPOCK1|ZEB1|XRCC2|KAT2B|SEMA5A|AKAP5|ADAMTS1|KIF20B|RAPGEF2|KIF14|YAP1|SEMA3C|CLCF1|NDNF|HOOK3|WDR36|NEGR1|ASPM	-1.5	shCDK19_vs_shCTRL_DOWN
GO Biological Processes	19	GO:0051783	regulation of nuclear division	-3.8	4.1	4.9	22688	155	355	10	2.8	0.88	1062|1063|3553|8452|8697|9585|23236|55023|79884|126731	CENPE|CENPF|IL1B|CUL3|CDC23|KIF20B|PLCB1|PHIP|MAP9|CCSAP	-1.5	shCDK19_vs_shCTRL_DOWN
Reactome Gene Sets	6	R-HSA-68877	Mitotic Prometaphase	-3.7	4.5	5	22688	128	355	9	2.5	0.83	1062|1063|5903|9793|10051|10592|10735|23047|57082	CENPE|CENPF|RANBP2|CKAP5|SMC4|SMC2|STAG2|PDS5B|KNL1	-1.5	shCDK19_vs_shCTRL_DOWN
GO Biological Processes	19	GO:0051962	positive regulation of nervous system development	-3.7	2.6	4.3	22688	439	355	18	5.1	1.2	3553|4131|4915|5583|5649|6498|6935|7516|8850|9037|9495|9510|9585|9693|23529|79625|257194|259266	IL1B|MAP1B|NTRK2|PRKCH|RELN|SKIL|ZEB1|XRCC2|KAT2B|SEMA5A|AKAP5|ADAMTS1|KIF20B|RAPGEF2|CLCF1|NDNF|NEGR1|ASPM	-1.4	shCDK19_vs_shCTRL_DOWN
GO Biological Processes	19	GO:0044772	mitotic cell cycle phase transition	-3.7	2.6	4.3	22688	439	355	18	5.1	1.2	1062|1063|5588|5591|6117|6683|7840|8452|8697|9125|9793|9928|10142|22995|23236|57695|80184|121441	CENPE|CENPF|PRKCQ|PRKDC|RPA1|SPAST|ALMS1|CUL3|CDC23|CNOT9|CKAP5|KIF14|AKAP9|CEP152|PLCB1|USP37|CEP290|NEDD1	-1.4	shCDK19_vs_shCTRL_DOWN
GO Biological Processes	19	GO:0007088	regulation of mitotic nuclear division	-3.6	4.4	4.9	22688	131	355	9	2.5	0.83	1062|1063|3553|8452|8697|9585|55023|79884|126731	CENPE|CENPF|IL1B|CUL3|CDC23|KIF20B|PHIP|MAP9|CCSAP	-1.4	shCDK19_vs_shCTRL_DOWN
GO Biological Processes	19	GO:0048589	developmental growth	-3.6	2.4	4.2	22688	563	355	21	5.9	1.3	93|214|675|1901|3371|3953|4131|5588|5591|6654|6712|7078|7516|9037|9201|10413|10512|23236|93649|134430|259266	ACVR2B|ALCAM|BRCA2|S1PR1|TNC|LEPR|MAP1B|PRKCQ|PRKDC|SOS1|SPTBN2|TIMP3|XRCC2|SEMA5A|DCLK1|YAP1|SEMA3C|PLCB1|MYOCD|WDR36|ASPM	-1.4	shCDK19_vs_shCTRL_DOWN
GO Biological Processes	19	GO:0051302	regulation of cell division	-3.6	4.4	4.9	22688	132	355	9	2.5	0.83	675|2250|3553|6683|8452|9585|9928|10628|259266	BRCA2|FGF5|IL1B|SPAST|CUL3|KIF20B|KIF14|TXNIP|ASPM	-1.4	shCDK19_vs_shCTRL_DOWN
GO Biological Processes	19	GO:0001568	blood vessel development	-3.6	2.4	4.1	22688	569	355	21	5.9	1.3	59|93|1901|2028|3553|3953|4162|4915|5140|5396|6095|6654|9037|9475|9693|10413|10512|23576|65250|79625|93649	ACTA2|ACVR2B|S1PR1|ENPEP|IL1B|LEPR|MCAM|NTRK2|PDE3B|PRRX1|RORA|SOS1|SEMA5A|ROCK2|RAPGEF2|YAP1|SEMA3C|DDAH1|C5orf42|NDNF|MYOCD	-1.3	shCDK19_vs_shCTRL_DOWN
Reactome Gene Sets	6	R-HSA-5223345	Miscellaneous transport and binding events	-3.5	12	6.5	22688	21	355	4	1.1	0.56	119|93380|123606|152519	ADD2|MMGT1|NIPA1|NIPAL1	-1.3	shCDK19_vs_shCTRL_DOWN
GO Biological Processes	19	GO:0010761	fibroblast migration	-3.5	8.4	5.8	22688	38	355	5	1.4	0.63	2241|6546|7145|8394|23224	FER|SLC8A1|TNS1|PIP5K1A|SYNE2	-1.3	shCDK19_vs_shCTRL_DOWN
GO Biological Processes	19	GO:0001764	neuron migration	-3.5	4.2	4.7	22688	137	355	9	2.5	0.83	4915|5649|6695|9201|9585|9693|79625|84197|259266	NTRK2|RELN|SPOCK1|DCLK1|KIF20B|RAPGEF2|NDNF|POMK|ASPM	-1.3	shCDK19_vs_shCTRL_DOWN
Hallmark Gene Sets	23	M5901	HALLMARK G2M CHECKPOINT	-3.5	3.5	4.5	22688	200	355	11	3.1	0.92	675|1062|1063|8452|9221|9585|9994|10051|10592|23047|57082	BRCA2|CENPE|CENPF|CUL3|NOLC1|KIF20B|CASP8AP2|SMC4|SMC2|PDS5B|KNL1	-1.3	shCDK19_vs_shCTRL_DOWN
GO Biological Processes	19	GO:0051303	establishment of chromosome localization	-3.4	6.3	5.2	22688	61	355	6	1.7	0.68	675|1062|1063|8452|8697|9928	BRCA2|CENPE|CENPF|CUL3|CDC23|KIF14	-1.2	shCDK19_vs_shCTRL_DOWN
GO Biological Processes	19	GO:0006892	post-Golgi vesicle-mediated transport	-3.4	6.3	5.2	22688	61	355	6	1.7	0.68	6272|9980|10618|23230|51552|54832	SORT1|DOPEY2|TGOLN2|VPS13A|RAB14|VPS13C	-1.2	shCDK19_vs_shCTRL_DOWN
GO Biological Processes	19	GO:0050000	chromosome localization	-3.4	6.2	5.2	22688	62	355	6	1.7	0.68	675|1062|1063|8452|8697|9928	BRCA2|CENPE|CENPF|CUL3|CDC23|KIF14	-1.2	shCDK19_vs_shCTRL_DOWN
GO Biological Processes	19	GO:0044770	cell cycle phase transition	-3.4	2.5	4	22688	465	355	18	5.1	1.2	1062|1063|5588|5591|6117|6683|7840|8452|8697|9125|9793|9928|10142|22995|23236|57695|80184|121441	CENPE|CENPF|PRKCQ|PRKDC|RPA1|SPAST|ALMS1|CUL3|CDC23|CNOT9|CKAP5|KIF14|AKAP9|CEP152|PLCB1|USP37|CEP290|NEDD1	-1.2	shCDK19_vs_shCTRL_DOWN
GO Biological Processes	19	GO:1901698	response to nitrogen compound	-3.4	2	3.8	22688	895	355	28	7.9	1.4	108|1665|2241|3553|4842|4915|5140|5286|5366|5588|5591|5610|6272|6546|6654|6935|7056|7078|8850|9495|9693|10142|23180|23236|23514|27161|51094|55023	ADCY2|DHX15|FER|IL1B|NOS1|NTRK2|PDE3B|PIK3C2A|PMAIP1|PRKCQ|PRKDC|EIF2AK2|SORT1|SLC8A1|SOS1|ZEB1|THBD|TIMP3|KAT2B|AKAP5|RAPGEF2|AKAP9|RFTN1|PLCB1|SPIDR|AGO2|ADIPOR1|PHIP	-1.2	shCDK19_vs_shCTRL_DOWN
GO Biological Processes	19	GO:0010564	regulation of cell cycle process	-3.4	2.3	4	22688	547	355	20	5.6	1.2	675|1062|1063|3553|5588|5591|6683|8452|8697|9125|9475|9585|9928|10735|23236|55023|64682|79884|115426|126731	BRCA2|CENPE|CENPF|IL1B|PRKCQ|PRKDC|SPAST|CUL3|CDC23|CNOT9|ROCK2|KIF20B|KIF14|STAG2|PLCB1|PHIP|ANAPC1|MAP9|UHRF2|CCSAP	-1.2	shCDK19_vs_shCTRL_DOWN
GO Biological Processes	19	GO:0001944	vasculature development	-3.4	2.3	4	22688	589	355	21	5.9	1.3	59|93|1901|2028|3553|3953|4162|4915|5140|5396|6095|6654|9037|9475|9693|10413|10512|23576|65250|79625|93649	ACTA2|ACVR2B|S1PR1|ENPEP|IL1B|LEPR|MCAM|NTRK2|PDE3B|PRRX1|RORA|SOS1|SEMA5A|ROCK2|RAPGEF2|YAP1|SEMA3C|DDAH1|C5orf42|NDNF|MYOCD	-1.2	shCDK19_vs_shCTRL_DOWN
GO Biological Processes	19	GO:1901699	cellular response to nitrogen compound	-3.4	2.3	4	22688	548	355	20	5.6	1.2	108|2241|3553|4915|5140|5286|5588|5591|6546|6654|6935|8850|9495|9693|10142|23236|23514|27161|51094|55023	ADCY2|FER|IL1B|NTRK2|PDE3B|PIK3C2A|PRKCQ|PRKDC|SLC8A1|SOS1|ZEB1|KAT2B|AKAP5|RAPGEF2|AKAP9|PLCB1|SPIDR|AGO2|ADIPOR1|PHIP	-1.2	shCDK19_vs_shCTRL_DOWN
Reactome Gene Sets	6	R-HSA-1640170	Cell Cycle	-3.3	2.2	3.9	22688	633	355	22	6.2	1.3	675|1062|1063|5903|6117|8697|9793|10051|10142|10592|10735|22995|23047|23224|23225|55320|56154|57082|64682|80184|83990|121441	BRCA2|CENPE|CENPF|RANBP2|RPA1|CDC23|CKAP5|SMC4|AKAP9|SMC2|STAG2|CEP152|PDS5B|SYNE2|NUP210|MIS18BP1|TEX15|KNL1|ANAPC1|CEP290|BRIP1|NEDD1	-1.2	shCDK19_vs_shCTRL_DOWN
GO Biological Processes	19	GO:0040007	growth	-3.3	2	3.8	22688	944	355	29	8.2	1.5	93|214|623|675|1901|3371|3953|4131|5588|5591|6654|6695|6712|7078|7516|9037|9201|9538|9928|10413|10512|23180|23236|51094|79625|93649|122809|134430|259266	ACVR2B|ALCAM|BDKRB1|BRCA2|S1PR1|TNC|LEPR|MAP1B|PRKCQ|PRKDC|SOS1|SPOCK1|SPTBN2|TIMP3|XRCC2|SEMA5A|DCLK1|EI24|KIF14|YAP1|SEMA3C|RFTN1|PLCB1|ADIPOR1|NDNF|MYOCD|SOCS4|WDR36|ASPM	-1.2	shCDK19_vs_shCTRL_DOWN
GO Biological Processes	19	GO:0007059	chromosome segregation	-3.3	2.8	4.1	22688	315	355	14	3.9	1	675|1062|1063|5903|8452|8697|9793|9928|10051|10592|10735|23047|56154|57082	BRCA2|CENPE|CENPF|RANBP2|CUL3|CDC23|CKAP5|KIF14|SMC4|SMC2|STAG2|PDS5B|TEX15|KNL1	-1.2	shCDK19_vs_shCTRL_DOWN
GO Biological Processes	19	GO:0061028	establishment of endothelial barrier	-3.3	7.6	5.4	22688	42	355	5	1.4	0.63	3553|4301|4478|9475|9693	IL1B|AFDN|MSN|ROCK2|RAPGEF2	-1.2	shCDK19_vs_shCTRL_DOWN
GO Biological Processes	19	GO:0090066	regulation of anatomical structure size	-3.3	2.4	4	22688	471	355	18	5.1	1.2	59|119|2241|2643|4131|4478|4842|5286|5588|5865|6546|6712|8850|9037|10512|10788|80206|134430	ACTA2|ADD2|FER|GCH1|MAP1B|MSN|NOS1|PIK3C2A|PRKCQ|RAB3B|SLC8A1|SPTBN2|KAT2B|SEMA5A|SEMA3C|IQGAP2|FHOD3|WDR36	-1.2	shCDK19_vs_shCTRL_DOWN
GO Biological Processes	19	GO:0071417	cellular response to organonitrogen compound	-3.3	2.4	4	22688	472	355	18	5.1	1.2	108|2241|3553|4915|5140|5286|5588|5591|6546|6654|6935|8850|9495|9693|10142|23514|51094|55023	ADCY2|FER|IL1B|NTRK2|PDE3B|PIK3C2A|PRKCQ|PRKDC|SLC8A1|SOS1|ZEB1|KAT2B|AKAP5|RAPGEF2|AKAP9|SPIDR|ADIPOR1|PHIP	-1.2	shCDK19_vs_shCTRL_DOWN
GO Biological Processes	19	GO:2001224	positive regulation of neuron migration	-3.2	17	6.9	22688	11	355	3	0.85	0.49	5649|9585|9693	RELN|KIF20B|RAPGEF2	-1.1	shCDK19_vs_shCTRL_DOWN
GO Biological Processes	19	GO:0010720	positive regulation of cell development	-3.2	2.4	3.9	22688	477	355	18	5.1	1.2	3553|4131|4915|5583|5649|6498|6935|7516|8850|9037|9495|9510|9585|9693|23529|79625|257194|259266	IL1B|MAP1B|NTRK2|PRKCH|RELN|SKIL|ZEB1|XRCC2|KAT2B|SEMA5A|AKAP5|ADAMTS1|KIF20B|RAPGEF2|CLCF1|NDNF|NEGR1|ASPM	-1.1	shCDK19_vs_shCTRL_DOWN
GO Biological Processes	19	GO:0030163	protein catabolic process	-3.2	2.1	3.8	22688	779	355	25	7	1.4	867|1520|2028|3553|4478|5366|7078|8287|8452|8697|9736|9928|23326|23607|25825|54813|55236|55284|57563|57695|64682|80311|84640|122809|139285	CBL|CTSS|ENPEP|IL1B|MSN|PMAIP1|TIMP3|USP9Y|CUL3|CDC23|USP34|KIF14|USP22|CD2AP|BACE2|KLHL28|UBA6|UBE2W|KLHL8|USP37|ANAPC1|KLHL15|USP38|SOCS4|AMER1	-1.1	shCDK19_vs_shCTRL_DOWN
GO Biological Processes	19	GO:0032870	cellular response to hormone stimulus	-3.2	2.2	3.8	22688	606	355	21	5.9	1.3	108|1520|2241|3371|3553|3953|5140|5286|5563|5588|5591|6095|6654|7068|8204|8850|9125|9510|9969|51094|55023	ADCY2|CTSS|FER|TNC|IL1B|LEPR|PDE3B|PIK3C2A|PRKAA2|PRKCQ|PRKDC|RORA|SOS1|THRB|NRIP1|KAT2B|CNOT9|ADAMTS1|MED13|ADIPOR1|PHIP	-1.1	shCDK19_vs_shCTRL_DOWN
GO Biological Processes	19	GO:0000086	G2/M transition of mitotic cell cycle	-3.2	3.5	4.2	22688	184	355	10	2.8	0.88	1063|5588|7840|9793|9928|10142|22995|23236|80184|121441	CENPF|PRKCQ|ALMS1|CKAP5|KIF14|AKAP9|CEP152|PLCB1|CEP290|NEDD1	-1.1	shCDK19_vs_shCTRL_DOWN
GO Biological Processes	19	GO:0045446	endothelial cell differentiation	-3.2	4.8	4.6	22688	94	355	7	2	0.74	93|1901|3553|4301|4478|9475|9693	ACVR2B|S1PR1|IL1B|AFDN|MSN|ROCK2|RAPGEF2	-1.1	shCDK19_vs_shCTRL_DOWN
GO Biological Processes	19	GO:0000226	microtubule cytoskeleton organization	-3.1	2.5	3.9	22688	406	355	16	4.5	1.1	675|2241|4131|6683|7516|9475|9748|9793|9928|10142|22995|79884|84376|126731|259266|283431	BRCA2|FER|MAP1B|SPAST|XRCC2|ROCK2|SLK|CKAP5|KIF14|AKAP9|CEP152|MAP9|HOOK3|CCSAP|ASPM|GAS2L3	-1.1	shCDK19_vs_shCTRL_DOWN
GO Biological Processes	19	GO:0051726	regulation of cell cycle	-3.1	1.9	3.6	22688	932	355	28	7.9	1.4	675|1062|1063|3553|5563|5588|5591|6498|6683|8452|8697|8850|9125|9475|9585|9928|10735|23097|23236|23326|55023|64682|65061|79884|93649|115426|126731|259266	BRCA2|CENPE|CENPF|IL1B|PRKAA2|PRKCQ|PRKDC|SKIL|SPAST|CUL3|CDC23|KAT2B|CNOT9|ROCK2|KIF20B|KIF14|STAG2|CDK19|PLCB1|USP22|PHIP|ANAPC1|CDK15|MAP9|MYOCD|UHRF2|CCSAP|ASPM	-1	shCDK19_vs_shCTRL_DOWN
GO Biological Processes	19	GO:0032869	cellular response to insulin stimulus	-3.1	3.4	4.1	22688	189	355	10	2.8	0.88	2241|3553|5140|5286|5588|5591|6654|8850|51094|55023	FER|IL1B|PDE3B|PIK3C2A|PRKCQ|PRKDC|SOS1|KAT2B|ADIPOR1|PHIP	-1	shCDK19_vs_shCTRL_DOWN
KEGG Pathway	24	ko04750	Inflammatory mediator regulation of TRP channels	-3.1	4.6	4.5	22688	98	355	7	2	0.74	108|623|3553|3556|5583|5588|23236	ADCY2|BDKRB1|IL1B|IL1RAP|PRKCH|PRKCQ|PLCB1	-1	shCDK19_vs_shCTRL_DOWN
KEGG Pathway	24	ko04070	Phosphatidylinositol signaling system	-3.1	4.6	4.5	22688	98	355	7	2	0.74	5286|8394|23236|23262|54928|79837|160851	PIK3C2A|PIP5K1A|PLCB1|PPIP5K2|IMPAD1|PIP4K2C|DGKH	-1	shCDK19_vs_shCTRL_DOWN
KEGG Pathway	24	hsa04750	Inflammatory mediator regulation of TRP channels	-3.1	4.6	4.5	22688	98	355	7	2	0.74	108|623|3553|3556|5583|5588|23236	ADCY2|BDKRB1|IL1B|IL1RAP|PRKCH|PRKCQ|PLCB1	-1	shCDK19_vs_shCTRL_DOWN
KEGG Pathway	24	hsa04070	Phosphatidylinositol signaling system	-3.1	4.6	4.5	22688	98	355	7	2	0.74	5286|8394|23236|23262|54928|79837|160851	PIK3C2A|PIP5K1A|PLCB1|PPIP5K2|IMPAD1|PIP4K2C|DGKH	-1	shCDK19_vs_shCTRL_DOWN
GO Biological Processes	19	GO:0044839	cell cycle G2/M phase transition	-3	3.3	4.1	22688	192	355	10	2.8	0.88	1063|5588|7840|9793|9928|10142|22995|23236|80184|121441	CENPF|PRKCQ|ALMS1|CKAP5|KIF14|AKAP9|CEP152|PLCB1|CEP290|NEDD1	-1	shCDK19_vs_shCTRL_DOWN
GO Biological Processes	19	GO:0000070	mitotic sister chromatid segregation	-3	4	4.3	22688	128	355	8	2.3	0.79	1062|1063|8452|8697|9928|10051|10592|23047	CENPE|CENPF|CUL3|CDC23|KIF14|SMC4|SMC2|PDS5B	-1	shCDK19_vs_shCTRL_DOWN
Reactome Gene Sets	6	R-HSA-5620912	Anchoring of the basal body to the plasma membrane	-3	4.5	4.4	22688	99	355	7	2	0.74	9793|10142|22832|22995|51259|80184|121441	CKAP5|AKAP9|CEP162|CEP152|TMEM216|CEP290|NEDD1	-1	shCDK19_vs_shCTRL_DOWN
GO Biological Processes	19	GO:0007346	regulation of mitotic cell cycle	-3	2.4	3.8	22688	457	355	17	4.8	1.1	675|1062|1063|3553|5588|5591|8452|8697|9125|9585|9928|23236|23326|55023|64682|79884|126731	BRCA2|CENPE|CENPF|IL1B|PRKCQ|PRKDC|CUL3|CDC23|CNOT9|KIF20B|KIF14|PLCB1|USP22|PHIP|ANAPC1|MAP9|CCSAP	-1	shCDK19_vs_shCTRL_DOWN
Reactome Gene Sets	6	R-HSA-1433557	Signaling by SCF-KIT	-3	2.6	3.8	22688	341	355	14	3.9	1	867|1849|2241|2250|5922|6654|6712|8394|8452|9693|10142|22866|27161|79837	CBL|DUSP7|FER|FGF5|RASA2|SOS1|SPTBN2|PIP5K1A|CUL3|RAPGEF2|AKAP9|CNKSR2|AGO2|PIP4K2C	-0.98	shCDK19_vs_shCTRL_DOWN
GO Biological Processes	19	GO:0010906	regulation of glucose metabolic process	-3	4.4	4.4	22688	101	355	7	2	0.74	3953|5366|5903|6095|8850|51094|57486	LEPR|PMAIP1|RANBP2|RORA|KAT2B|ADIPOR1|NLN	-0.97	shCDK19_vs_shCTRL_DOWN
GO Biological Processes	19	GO:0007610	behavior	-3	2.2	3.6	22688	546	355	19	5.4	1.2	2334|3553|3953|4842|4915|5649|6335|6507|6712|7068|8850|23230|23236|26047|55236|55283|84197|89797|257194	AFF2|IL1B|LEPR|NOS1|NTRK2|RELN|SCN9A|SLC1A3|SPTBN2|THRB|KAT2B|VPS13A|PLCB1|CNTNAP2|UBA6|MCOLN3|POMK|NAV2|NEGR1	-0.97	shCDK19_vs_shCTRL_DOWN
GO Biological Processes	19	GO:0010332	response to gamma radiation	-3	6.4	4.8	22688	50	355	5	1.4	0.63	675|3553|5591|7516|10413	BRCA2|IL1B|PRKDC|XRCC2|YAP1	-0.97	shCDK19_vs_shCTRL_DOWN
GO Biological Processes	19	GO:0044087	regulation of cellular component biogenesis	-3	2	3.6	22688	767	355	24	6.8	1.3	119|1901|2241|4478|4915|5366|5583|5588|5610|6117|6712|7840|9475|9693|9748|9928|10788|22843|23514|27072|79837|80206|126731|143098	ADD2|S1PR1|FER|MSN|NTRK2|PMAIP1|PRKCH|PRKCQ|EIF2AK2|RPA1|SPTBN2|ALMS1|ROCK2|RAPGEF2|SLK|KIF14|IQGAP2|PPM1E|SPIDR|VPS41|PIP4K2C|FHOD3|CCSAP|MPP7	-0.97	shCDK19_vs_shCTRL_DOWN
GO Biological Processes	19	GO:0048667	cell morphogenesis involved in neuron differentiation	-3	2.3	3.7	22688	505	355	18	5.1	1.2	214|4131|4884|4915|5588|5649|6498|6507|6654|6683|6712|9037|9201|9495|9693|10512|22854|134430	ALCAM|MAP1B|NPTX1|NTRK2|PRKCQ|RELN|SKIL|SLC1A3|SOS1|SPAST|SPTBN2|SEMA5A|DCLK1|AKAP5|RAPGEF2|SEMA3C|NTNG1|WDR36	-0.97	shCDK19_vs_shCTRL_DOWN
GO Biological Processes	19	GO:0048812	neuron projection morphogenesis	-2.9	2.2	3.6	22688	549	355	19	5.4	1.2	214|4131|4884|4915|5588|5649|6498|6654|6683|6712|7368|9037|9201|9495|9585|9693|10512|22854|134430	ALCAM|MAP1B|NPTX1|NTRK2|PRKCQ|RELN|SKIL|SOS1|SPAST|SPTBN2|UGT8|SEMA5A|DCLK1|AKAP5|KIF20B|RAPGEF2|SEMA3C|NTNG1|WDR36	-0.97	shCDK19_vs_shCTRL_DOWN
GO Biological Processes	19	GO:0007017	microtubule-based process	-2.9	2.2	3.6	22688	593	355	20	5.6	1.2	675|1062|2241|4131|6683|7516|9475|9585|9748|9793|9928|10142|22995|55605|79809|79884|84376|126731|259266|283431	BRCA2|CENPE|FER|MAP1B|SPAST|XRCC2|ROCK2|KIF20B|SLK|CKAP5|KIF14|AKAP9|CEP152|KIF21A|TTC21B|MAP9|HOOK3|CCSAP|ASPM|GAS2L3	-0.96	shCDK19_vs_shCTRL_DOWN
GO Biological Processes	19	GO:0038179	neurotrophin signaling pathway	-2.9	8.5	5.2	22688	30	355	4	1.1	0.56	4915|6272|6654|9693	NTRK2|SORT1|SOS1|RAPGEF2	-0.96	shCDK19_vs_shCTRL_DOWN
GO Biological Processes	19	GO:0010976	positive regulation of neuron projection development	-2.9	3	3.9	22688	233	355	11	3.1	0.92	4131|4915|5649|6498|8850|9037|9495|9510|9693|79625|257194	MAP1B|NTRK2|RELN|SKIL|KAT2B|SEMA5A|AKAP5|ADAMTS1|RAPGEF2|NDNF|NEGR1	-0.96	shCDK19_vs_shCTRL_DOWN
GO Biological Processes	19	GO:0033273	response to vitamin	-2.9	4.3	4.3	22688	103	355	7	2	0.74	3371|3553|4842|5610|7078|9510|83990	TNC|IL1B|NOS1|EIF2AK2|TIMP3|ADAMTS1|BRIP1	-0.96	shCDK19_vs_shCTRL_DOWN
GO Biological Processes	19	GO:0015693	magnesium ion transport	-2.9	14	6	22688	14	355	3	0.85	0.49	93380|123606|152519	MMGT1|NIPA1|NIPAL1	-0.96	shCDK19_vs_shCTRL_DOWN
GO Biological Processes	19	GO:0021692	cerebellar Purkinje cell layer morphogenesis	-2.9	14	6	22688	14	355	3	0.85	0.49	6095|6712|9928	RORA|SPTBN2|KIF14	-0.96	shCDK19_vs_shCTRL_DOWN
Hallmark Gene Sets	23	M5930	HALLMARK EPITHELIAL MESENCHYMAL TRANSITION	-2.9	3.2	3.9	22688	200	355	10	2.8	0.88	59|1462|3371|4232|5396|6695|7078|9235|10085|284217	ACTA2|VCAN|TNC|MEST|PRRX1|SPOCK1|TIMP3|IL32|EDIL3|LAMA1	-0.95	shCDK19_vs_shCTRL_DOWN
Hallmark Gene Sets	23	M5925	HALLMARK E2F TARGETS	-2.9	3.2	3.9	22688	200	355	10	2.8	0.88	675|1062|5591|6117|9125|9221|10051|10527|23047|81624	BRCA2|CENPE|PRKDC|RPA1|CNOT9|NOLC1|SMC4|IPO7|PDS5B|DIAPH3	-0.95	shCDK19_vs_shCTRL_DOWN
GO Biological Processes	19	GO:0033365	protein localization to organelle	-2.9	1.9	3.5	22688	870	355	26	7.3	1.4	675|950|3553|3836|4478|5366|5588|5903|9037|9495|9585|9765|10527|10628|23224|23230|23514|23607|27072|54832|56154|57082|65250|79809|84376|121441	BRCA2|SCARB2|IL1B|KPNA1|MSN|PMAIP1|PRKCQ|RANBP2|SEMA5A|AKAP5|KIF20B|ZFYVE16|IPO7|TXNIP|SYNE2|VPS13A|SPIDR|CD2AP|VPS41|VPS13C|TEX15|KNL1|C5orf42|TTC21B|HOOK3|NEDD1	-0.94	shCDK19_vs_shCTRL_DOWN
GO Biological Processes	19	GO:0032456	endocytic recycling	-2.9	8.2	5.1	22688	31	355	4	1.1	0.56	22853|51552|55610|57724	LMTK2|RAB14|VPS50|EPG5	-0.94	shCDK19_vs_shCTRL_DOWN
GO Biological Processes	19	GO:0080135	regulation of cellular response to stress	-2.8	2.2	3.5	22688	560	355	19	5.4	1.2	2643|3553|5366|5396|5591|5610|5903|6117|6498|7178|11183|23225|23236|23514|51765|54832|55183|56154|64853	GCH1|IL1B|PMAIP1|PRRX1|PRKDC|EIF2AK2|RANBP2|RPA1|SKIL|TPT1|MAP4K5|NUP210|PLCB1|SPIDR|STK26|VPS13C|RIF1|TEX15|AIDA	-0.91	shCDK19_vs_shCTRL_DOWN
GO Biological Processes	19	GO:0032970	regulation of actin filament-based process	-2.8	2.6	3.7	22688	315	355	13	3.7	1	119|1832|1901|2241|5588|6712|7840|9037|9475|10788|22843|23607|80206	ADD2|DSP|S1PR1|FER|PRKCQ|SPTBN2|ALMS1|SEMA5A|ROCK2|IQGAP2|PPM1E|CD2AP|FHOD3	-0.89	shCDK19_vs_shCTRL_DOWN
GO Biological Processes	19	GO:0032868	response to insulin	-2.8	2.9	3.8	22688	242	355	11	3.1	0.92	2241|3553|5140|5286|5588|5591|6272|6654|8850|51094|55023	FER|IL1B|PDE3B|PIK3C2A|PRKCQ|PRKDC|SORT1|SOS1|KAT2B|ADIPOR1|PHIP	-0.87	shCDK19_vs_shCTRL_DOWN
GO Biological Processes	19	GO:0032956	regulation of actin cytoskeleton organization	-2.8	2.7	3.7	22688	280	355	12	3.4	0.96	119|1901|2241|5588|6712|7840|9037|9475|10788|22843|23607|80206	ADD2|S1PR1|FER|PRKCQ|SPTBN2|ALMS1|SEMA5A|ROCK2|IQGAP2|PPM1E|CD2AP|FHOD3	-0.86	shCDK19_vs_shCTRL_DOWN
GO Biological Processes	19	GO:0030900	forebrain development	-2.8	2.5	3.6	22688	359	355	14	3.9	1	4915|5649|6546|9037|9201|9495|9693|9928|23236|26047|55236|79809|84376|259266	NTRK2|RELN|SLC8A1|SEMA5A|DCLK1|AKAP5|RAPGEF2|KIF14|PLCB1|CNTNAP2|UBA6|TTC21B|HOOK3|ASPM	-0.85	shCDK19_vs_shCTRL_DOWN
GO Biological Processes	19	GO:0044257	cellular protein catabolic process	-2.8	2	3.4	22688	658	355	21	5.9	1.3	867|1520|4478|5366|8287|8452|8697|9736|9928|23326|23607|54813|55236|55284|57563|57695|64682|80311|84640|122809|139285	CBL|CTSS|MSN|PMAIP1|USP9Y|CUL3|CDC23|USP34|KIF14|USP22|CD2AP|KLHL28|UBA6|UBE2W|KLHL8|USP37|ANAPC1|KLHL15|USP38|SOCS4|AMER1	-0.84	shCDK19_vs_shCTRL_DOWN
GO Biological Processes	19	GO:0048514	blood vessel morphogenesis	-2.8	2.2	3.5	22688	484	355	17	4.8	1.1	1901|2028|3553|3953|4162|4915|5140|5396|6095|6654|9037|9475|9693|10413|23576|79625|93649	S1PR1|ENPEP|IL1B|LEPR|MCAM|NTRK2|PDE3B|PRRX1|RORA|SOS1|SEMA5A|ROCK2|RAPGEF2|YAP1|DDAH1|NDNF|MYOCD	-0.84	shCDK19_vs_shCTRL_DOWN
GO Biological Processes	19	GO:0043149	stress fiber assembly	-2.7	4.7	4.2	22688	82	355	6	1.7	0.68	1901|5588|7840|8452|9475|22843	S1PR1|PRKCQ|ALMS1|CUL3|ROCK2|PPM1E	-0.84	shCDK19_vs_shCTRL_DOWN
GO Biological Processes	19	GO:0030038	contractile actin filament bundle assembly	-2.7	4.7	4.2	22688	82	355	6	1.7	0.68	1901|5588|7840|8452|9475|22843	S1PR1|PRKCQ|ALMS1|CUL3|ROCK2|PPM1E	-0.84	shCDK19_vs_shCTRL_DOWN
GO Biological Processes	19	GO:0051781	positive regulation of cell division	-2.7	4.7	4.2	22688	82	355	6	1.7	0.68	2250|3553|6683|8452|9585|9928	FGF5|IL1B|SPAST|CUL3|KIF20B|KIF14	-0.84	shCDK19_vs_shCTRL_DOWN
GO Biological Processes	19	GO:1903830	magnesium ion transmembrane transport	-2.7	12	5.5	22688	16	355	3	0.85	0.49	93380|123606|152519	MMGT1|NIPA1|NIPAL1	-0.83	shCDK19_vs_shCTRL_DOWN
GO Biological Processes	19	GO:0007015	actin filament organization	-2.7	2.6	3.6	22688	323	355	13	3.7	1	119|1901|2241|5588|6712|7840|8452|9037|9475|10788|22837|22843|80206	ADD2|S1PR1|FER|PRKCQ|SPTBN2|ALMS1|CUL3|SEMA5A|ROCK2|IQGAP2|COBLL1|PPM1E|FHOD3	-0.83	shCDK19_vs_shCTRL_DOWN
GO Biological Processes	19	GO:0051235	maintenance of location	-2.7	2.7	3.6	22688	285	355	12	3.4	0.96	623|3553|4023|4232|4842|6546|8204|23224|23230|30001|54832|259266	BDKRB1|IL1B|LPL|MEST|NOS1|SLC8A1|NRIP1|SYNE2|VPS13A|ERO1A|VPS13C|ASPM	-0.83	shCDK19_vs_shCTRL_DOWN
GO Biological Processes	19	GO:0045022	early endosome to late endosome transport	-2.7	7.5	4.8	22688	34	355	4	1.1	0.56	4478|8411|22853|84376	MSN|EEA1|LMTK2|HOOK3	-0.83	shCDK19_vs_shCTRL_DOWN
GO Biological Processes	19	GO:0010165	response to X-ray	-2.7	7.5	4.8	22688	34	355	4	1.1	0.56	675|5366|7056|7516	BRCA2|PMAIP1|THBD|XRCC2	-0.83	shCDK19_vs_shCTRL_DOWN
GO Biological Processes	19	GO:0019933	cAMP-mediated signaling	-2.7	5.6	4.4	22688	57	355	5	1.4	0.63	108|5140|9693|10846|57211	ADCY2|PDE3B|RAPGEF2|PDE10A|ADGRG6	-0.82	shCDK19_vs_shCTRL_DOWN
GO Biological Processes	19	GO:0001885	endothelial cell development	-2.7	5.6	4.4	22688	57	355	5	1.4	0.63	3553|4301|4478|9475|9693	IL1B|AFDN|MSN|ROCK2|RAPGEF2	-0.82	shCDK19_vs_shCTRL_DOWN
GO Biological Processes	19	GO:0044262	cellular carbohydrate metabolic process	-2.7	2.8	3.6	22688	249	355	11	3.1	0.92	3418|3953|5366|5903|6095|8850|23262|51094|54928|57486|84197	IDH2|LEPR|PMAIP1|RANBP2|RORA|KAT2B|PPIP5K2|ADIPOR1|IMPAD1|NLN|POMK	-0.81	shCDK19_vs_shCTRL_DOWN
GO Biological Processes	19	GO:0045931	positive regulation of mitotic cell cycle	-2.7	4	4	22688	113	355	7	2	0.74	675|3553|8452|9585|23236|23326|55023	BRCA2|IL1B|CUL3|KIF20B|PLCB1|USP22|PHIP	-0.81	shCDK19_vs_shCTRL_DOWN
GO Biological Processes	19	GO:0008625	extrinsic apoptotic signaling pathway via death domain receptors	-2.7	4.6	4.1	22688	84	355	6	1.7	0.68	5366|6272|6498|7078|9994|51202	PMAIP1|SORT1|SKIL|TIMP3|CASP8AP2|DDX47	-0.81	shCDK19_vs_shCTRL_DOWN
GO Biological Processes	19	GO:0009725	response to hormone	-2.7	1.9	3.3	22688	852	355	25	7	1.4	108|1520|2241|3371|3553|3953|4842|5140|5286|5563|5588|5591|6095|6272|6654|7068|7078|8204|8850|9125|9510|9969|10628|51094|55023	ADCY2|CTSS|FER|TNC|IL1B|LEPR|NOS1|PDE3B|PIK3C2A|PRKAA2|PRKCQ|PRKDC|RORA|SORT1|SOS1|THRB|TIMP3|NRIP1|KAT2B|CNOT9|ADAMTS1|MED13|TXNIP|ADIPOR1|PHIP	-0.81	shCDK19_vs_shCTRL_DOWN
KEGG Pathway	24	hsa04810	Regulation of actin cytoskeleton	-2.7	3	3.7	22688	214	355	10	2.8	0.88	623|2250|3680|4478|6654|8394|9475|10788|79837|81624	BDKRB1|FGF5|ITGA9|MSN|SOS1|PIP5K1A|ROCK2|IQGAP2|PIP4K2C|DIAPH3	-0.81	shCDK19_vs_shCTRL_DOWN
KEGG Pathway	24	ko04810	Regulation of actin cytoskeleton	-2.7	3	3.7	22688	214	355	10	2.8	0.88	623|2250|3680|4478|6654|8394|9475|10788|79837|81624	BDKRB1|FGF5|ITGA9|MSN|SOS1|PIP5K1A|ROCK2|IQGAP2|PIP4K2C|DIAPH3	-0.81	shCDK19_vs_shCTRL_DOWN
Reactome Gene Sets	6	R-HSA-5693568	Resolution of D-loop Structures through Holliday Junction Intermediates	-2.7	7.3	4.7	22688	35	355	4	1.1	0.56	675|7516|23514|83990	BRCA2|XRCC2|SPIDR|BRIP1	-0.81	shCDK19_vs_shCTRL_DOWN
Reactome Gene Sets	6	R-HSA-177929	Signaling by EGFR	-2.7	2.4	3.5	22688	369	355	14	3.9	1	108|867|1849|2250|5922|6654|6712|8394|8452|9693|10142|22866|27161|79837	ADCY2|CBL|DUSP7|FGF5|RASA2|SOS1|SPTBN2|PIP5K1A|CUL3|RAPGEF2|AKAP9|CNKSR2|AGO2|PIP4K2C	-0.8	shCDK19_vs_shCTRL_DOWN
GO Biological Processes	19	GO:0010975	regulation of neuron projection development	-2.7	2.3	3.4	22688	410	355	15	4.2	1.1	4131|4915|5396|5649|6498|6695|8850|9037|9495|9510|9693|10512|79625|134430|257194	MAP1B|NTRK2|PRRX1|RELN|SKIL|SPOCK1|KAT2B|SEMA5A|AKAP5|ADAMTS1|RAPGEF2|SEMA3C|NDNF|WDR36|NEGR1	-0.8	shCDK19_vs_shCTRL_DOWN
GO Biological Processes	19	GO:0051603	proteolysis involved in cellular protein catabolic process	-2.7	2	3.3	22688	626	355	20	5.6	1.2	867|1520|5366|8287|8452|8697|9736|9928|23326|23607|54813|55236|55284|57563|57695|64682|80311|84640|122809|139285	CBL|CTSS|PMAIP1|USP9Y|CUL3|CDC23|USP34|KIF14|USP22|CD2AP|KLHL28|UBA6|UBE2W|KLHL8|USP37|ANAPC1|KLHL15|USP38|SOCS4|AMER1	-0.8	shCDK19_vs_shCTRL_DOWN
GO Biological Processes	19	GO:0014829	vascular smooth muscle contraction	-2.7	11	5.3	22688	17	355	3	0.85	0.49	59|5286|6546	ACTA2|PIK3C2A|SLC8A1	-0.8	shCDK19_vs_shCTRL_DOWN
GO Biological Processes	19	GO:1902043	positive regulation of extrinsic apoptotic signaling pathway via death domain receptors	-2.7	11	5.3	22688	17	355	3	0.85	0.49	5366|6498|7078	PMAIP1|SKIL|TIMP3	-0.8	shCDK19_vs_shCTRL_DOWN
GO Biological Processes	19	GO:0008286	insulin receptor signaling pathway	-2.7	3.9	3.9	22688	115	355	7	2	0.74	2241|3553|5286|5588|6654|51094|55023	FER|IL1B|PIK3C2A|PRKCQ|SOS1|ADIPOR1|PHIP	-0.8	shCDK19_vs_shCTRL_DOWN
GO Biological Processes	19	GO:0003158	endothelium development	-2.7	3.9	3.9	22688	115	355	7	2	0.74	93|1901|3553|4301|4478|9475|9693	ACVR2B|S1PR1|IL1B|AFDN|MSN|ROCK2|RAPGEF2	-0.8	shCDK19_vs_shCTRL_DOWN
GO Biological Processes	19	GO:0061564	axon development	-2.6	2.3	3.4	22688	454	355	16	4.5	1.1	214|3371|4131|4884|4915|5588|5649|6498|6654|6683|6712|9037|9201|10512|22854|134430	ALCAM|TNC|MAP1B|NPTX1|NTRK2|PRKCQ|RELN|SKIL|SOS1|SPAST|SPTBN2|SEMA5A|DCLK1|SEMA3C|NTNG1|WDR36	-0.79	shCDK19_vs_shCTRL_DOWN
GO Biological Processes	19	GO:0032467	positive regulation of cytokinesis	-2.6	7.1	4.6	22688	36	355	4	1.1	0.56	6683|8452|9585|9928	SPAST|CUL3|KIF20B|KIF14	-0.78	shCDK19_vs_shCTRL_DOWN
Reactome Gene Sets	6	R-HSA-5693537	Resolution of D-Loop Structures	-2.6	7.1	4.6	22688	36	355	4	1.1	0.56	675|7516|23514|83990	BRCA2|XRCC2|SPIDR|BRIP1	-0.78	shCDK19_vs_shCTRL_DOWN
GO Biological Processes	19	GO:0010212	response to ionizing radiation	-2.6	3.5	3.8	22688	148	355	8	2.3	0.79	675|3553|5366|5591|7056|7516|10413|23514	BRCA2|IL1B|PMAIP1|PRKDC|THBD|XRCC2|YAP1|SPIDR	-0.78	shCDK19_vs_shCTRL_DOWN
GO Biological Processes	19	GO:0048858	cell projection morphogenesis	-2.6	1.9	3.2	22688	816	355	24	6.8	1.3	214|4131|4884|4915|5588|5649|6498|6654|6683|6712|7368|9037|9201|9495|9585|9693|10512|22832|22854|51259|65250|79809|80184|134430	ALCAM|MAP1B|NPTX1|NTRK2|PRKCQ|RELN|SKIL|SOS1|SPAST|SPTBN2|UGT8|SEMA5A|DCLK1|AKAP5|KIF20B|RAPGEF2|SEMA3C|CEP162|NTNG1|TMEM216|C5orf42|TTC21B|CEP290|WDR36	-0.77	shCDK19_vs_shCTRL_DOWN
GO Biological Processes	19	GO:0007409	axonogenesis	-2.6	2.3	3.4	22688	417	355	15	4.2	1.1	214|4131|4884|4915|5588|5649|6498|6654|6683|6712|9037|9201|10512|22854|134430	ALCAM|MAP1B|NPTX1|NTRK2|PRKCQ|RELN|SKIL|SOS1|SPAST|SPTBN2|SEMA5A|DCLK1|SEMA3C|NTNG1|WDR36	-0.76	shCDK19_vs_shCTRL_DOWN
GO Biological Processes	19	GO:0072359	circulatory system development	-2.6	1.8	3.2	22688	913	355	26	7.3	1.4	59|93|1832|1901|2028|3553|3953|4162|4915|5140|5396|5591|6095|6546|6654|9037|9475|9510|9693|10413|10512|23576|65250|79625|80206|93649	ACTA2|ACVR2B|DSP|S1PR1|ENPEP|IL1B|LEPR|MCAM|NTRK2|PDE3B|PRRX1|PRKDC|RORA|SLC8A1|SOS1|SEMA5A|ROCK2|ADAMTS1|RAPGEF2|YAP1|SEMA3C|DDAH1|C5orf42|NDNF|FHOD3|MYOCD	-0.76	shCDK19_vs_shCTRL_DOWN
GO Biological Processes	19	GO:0072358	cardiovascular system development	-2.6	1.8	3.2	22688	913	355	26	7.3	1.4	59|93|1832|1901|2028|3553|3953|4162|4915|5140|5396|5591|6095|6546|6654|9037|9475|9510|9693|10413|10512|23576|65250|79625|80206|93649	ACTA2|ACVR2B|DSP|S1PR1|ENPEP|IL1B|LEPR|MCAM|NTRK2|PDE3B|PRRX1|PRKDC|RORA|SLC8A1|SOS1|SEMA5A|ROCK2|ADAMTS1|RAPGEF2|YAP1|SEMA3C|DDAH1|C5orf42|NDNF|FHOD3|MYOCD	-0.76	shCDK19_vs_shCTRL_DOWN
GO Biological Processes	19	GO:0007080	mitotic metaphase plate congression	-2.6	6.9	4.5	22688	37	355	4	1.1	0.56	1062|8452|8697|9928	CENPE|CUL3|CDC23|KIF14	-0.76	shCDK19_vs_shCTRL_DOWN
Reactome Gene Sets	6	R-HSA-5173214	O-glycosylation of TSR domain-containing proteins	-2.6	6.9	4.5	22688	37	355	4	1.1	0.56	9037|9509|9510|145173	SEMA5A|ADAMTS2|ADAMTS1|B3GLCT	-0.76	shCDK19_vs_shCTRL_DOWN
GO Biological Processes	19	GO:0098927	vesicle-mediated transport between endosomal compartments	-2.6	6.9	4.5	22688	37	355	4	1.1	0.56	4478|8411|22853|84376	MSN|EEA1|LMTK2|HOOK3	-0.76	shCDK19_vs_shCTRL_DOWN
Reactome Gene Sets	6	R-HSA-2467813	Separation of Sister Chromatids	-2.5	3.1	3.6	22688	187	355	9	2.5	0.83	1062|1063|5903|8697|9793|10735|23047|57082|64682	CENPE|CENPF|RANBP2|CDC23|CKAP5|STAG2|PDS5B|KNL1|ANAPC1	-0.73	shCDK19_vs_shCTRL_DOWN
GO Biological Processes	19	GO:0006809	nitric oxide biosynthetic process	-2.5	5.2	4.1	22688	62	355	5	1.4	0.63	2643|3553|4842|6095|23576	GCH1|IL1B|NOS1|RORA|DDAH1	-0.73	shCDK19_vs_shCTRL_DOWN
Reactome Gene Sets	6	R-HSA-373760	L1CAM interactions	-2.5	3.7	3.8	22688	120	355	7	2	0.74	214|3680|3786|4478|6335|6712|284217	ALCAM|ITGA9|KCNQ3|MSN|SCN9A|SPTBN2|LAMA1	-0.73	shCDK19_vs_shCTRL_DOWN
Reactome Gene Sets	6	R-HSA-2500257	Resolution of Sister Chromatid Cohesion	-2.5	3.7	3.8	22688	120	355	7	2	0.74	1062|1063|5903|9793|10735|23047|57082	CENPE|CENPF|RANBP2|CKAP5|STAG2|PDS5B|KNL1	-0.73	shCDK19_vs_shCTRL_DOWN
GO Biological Processes	19	GO:0006111	regulation of gluconeogenesis	-2.5	6.7	4.5	22688	38	355	4	1.1	0.56	3953|5903|8850|57486	LEPR|RANBP2|KAT2B|NLN	-0.73	shCDK19_vs_shCTRL_DOWN
GO Biological Processes	19	GO:0021543	pallium development	-2.5	3.3	3.7	22688	153	355	8	2.3	0.79	4915|5649|9495|9928|23236|26047|55236|259266	NTRK2|RELN|AKAP5|KIF14|PLCB1|CNTNAP2|UBA6|ASPM	-0.73	shCDK19_vs_shCTRL_DOWN
GO Biological Processes	19	GO:0045597	positive regulation of cell differentiation	-2.5	1.9	3.2	22688	827	355	24	6.8	1.3	93|3553|4023|4131|4915|5583|5649|6498|6935|7516|8850|9037|9495|9510|9585|9693|23236|23529|79625|93649|169200|257194|259266|286410	ACVR2B|IL1B|LPL|MAP1B|NTRK2|PRKCH|RELN|SKIL|ZEB1|XRCC2|KAT2B|SEMA5A|AKAP5|ADAMTS1|KIF20B|RAPGEF2|PLCB1|CLCF1|NDNF|MYOCD|TMEM64|NEGR1|ASPM|ATP11C	-0.72	shCDK19_vs_shCTRL_DOWN
GO Biological Processes	19	GO:0030855	epithelial cell differentiation	-2.5	2.1	3.2	22688	555	355	18	5.1	1.2	59|93|1832|1901|2355|3553|4301|4478|5583|6498|6935|7068|8394|9475|9693|10413|10628|55283	ACTA2|ACVR2B|DSP|S1PR1|FOSL2|IL1B|AFDN|MSN|PRKCH|SKIL|ZEB1|THRB|PIP5K1A|ROCK2|RAPGEF2|YAP1|TXNIP|MCOLN3	-0.71	shCDK19_vs_shCTRL_DOWN
GO Biological Processes	19	GO:0097150	neuronal stem cell population maintenance	-2.5	10	5	22688	19	355	3	0.85	0.49	5396|84376|259266	PRRX1|HOOK3|ASPM	-0.71	shCDK19_vs_shCTRL_DOWN
Reactome Gene Sets	6	R-HSA-449147	Signaling by Interleukins	-2.5	2.3	3.3	22688	426	355	15	4.2	1.1	867|1849|2250|3553|3556|5922|6654|6712|8452|9235|9693|10142|22866|23529|54014	CBL|DUSP7|FGF5|IL1B|IL1RAP|RASA2|SOS1|SPTBN2|CUL3|IL32|RAPGEF2|AKAP9|CNKSR2|CLCF1|BRWD1	-0.71	shCDK19_vs_shCTRL_DOWN
GO Biological Processes	19	GO:0000904	cell morphogenesis involved in differentiation	-2.5	1.9	3.2	22688	738	355	22	6.2	1.3	214|2241|4131|4884|4915|5588|5649|6498|6507|6654|6683|6712|8452|9037|9201|9495|9693|9928|10512|22854|51094|134430	ALCAM|FER|MAP1B|NPTX1|NTRK2|PRKCQ|RELN|SKIL|SLC1A3|SOS1|SPAST|SPTBN2|CUL3|SEMA5A|DCLK1|AKAP5|RAPGEF2|KIF14|SEMA3C|NTNG1|ADIPOR1|WDR36	-0.7	shCDK19_vs_shCTRL_DOWN
Reactome Gene Sets	6	R-HSA-168276	NS1 Mediated Effects on Host Pathways	-2.5	6.6	4.4	22688	39	355	4	1.1	0.56	3836|5610|5903|23225	KPNA1|EIF2AK2|RANBP2|NUP210	-0.7	shCDK19_vs_shCTRL_DOWN
GO Biological Processes	19	GO:0010243	response to organonitrogen compound	-2.5	1.9	3.1	22688	786	355	23	6.5	1.3	108|1665|2241|3553|4842|4915|5140|5286|5588|5591|6272|6546|6654|6935|7056|7078|8850|9495|9693|10142|23514|51094|55023	ADCY2|DHX15|FER|IL1B|NOS1|NTRK2|PDE3B|PIK3C2A|PRKCQ|PRKDC|SORT1|SLC8A1|SOS1|ZEB1|THBD|TIMP3|KAT2B|AKAP5|RAPGEF2|AKAP9|SPIDR|ADIPOR1|PHIP	-0.7	shCDK19_vs_shCTRL_DOWN
GO Biological Processes	19	GO:0006511	ubiquitin-dependent protein catabolic process	-2.5	2.1	3.2	22688	558	355	18	5.1	1.2	867|8287|8452|8697|9736|9928|23326|23607|54813|55236|55284|57563|57695|64682|80311|84640|122809|139285	CBL|USP9Y|CUL3|CDC23|USP34|KIF14|USP22|CD2AP|KLHL28|UBA6|UBE2W|KLHL8|USP37|ANAPC1|KLHL15|USP38|SOCS4|AMER1	-0.7	shCDK19_vs_shCTRL_DOWN
GO Biological Processes	19	GO:0007062	sister chromatid cohesion	-2.5	3.6	3.7	22688	123	355	7	2	0.74	1062|1063|5903|9793|10735|23047|57082	CENPE|CENPF|RANBP2|CKAP5|STAG2|PDS5B|KNL1	-0.7	shCDK19_vs_shCTRL_DOWN
GO Biological Processes	19	GO:0045664	regulation of neuron differentiation	-2.5	2.1	3.2	22688	559	355	18	5.1	1.2	3553|4131|4915|5396|5649|6498|6695|6935|8850|9037|9495|9510|9693|10512|79625|134430|257194|259266	IL1B|MAP1B|NTRK2|PRRX1|RELN|SKIL|SPOCK1|ZEB1|KAT2B|SEMA5A|AKAP5|ADAMTS1|RAPGEF2|SEMA3C|NDNF|WDR36|NEGR1|ASPM	-0.69	shCDK19_vs_shCTRL_DOWN
GO Biological Processes	19	GO:0032990	cell part morphogenesis	-2.5	1.8	3.1	22688	836	355	24	6.8	1.3	214|4131|4884|4915|5588|5649|6498|6654|6683|6712|7368|9037|9201|9495|9585|9693|10512|22832|22854|51259|65250|79809|80184|134430	ALCAM|MAP1B|NPTX1|NTRK2|PRKCQ|RELN|SKIL|SOS1|SPAST|SPTBN2|UGT8|SEMA5A|DCLK1|AKAP5|KIF20B|RAPGEF2|SEMA3C|CEP162|NTNG1|TMEM216|C5orf42|TTC21B|CEP290|WDR36	-0.69	shCDK19_vs_shCTRL_DOWN
GO Biological Processes	19	GO:0051017	actin filament bundle assembly	-2.5	3.6	3.7	22688	124	355	7	2	0.74	119|1901|5588|7840|8452|9475|22843	ADD2|S1PR1|PRKCQ|ALMS1|CUL3|ROCK2|PPM1E	-0.69	shCDK19_vs_shCTRL_DOWN
Reactome Gene Sets	6	R-HSA-1236394	Signaling by ERBB4	-2.5	2.4	3.3	22688	347	355	13	3.7	1	1849|2250|5922|6654|6712|8394|8452|9693|10142|10413|22866|27161|79837	DUSP7|FGF5|RASA2|SOS1|SPTBN2|PIP5K1A|CUL3|RAPGEF2|AKAP9|YAP1|CNKSR2|AGO2|PIP4K2C	-0.69	shCDK19_vs_shCTRL_DOWN
Reactome Gene Sets	6	R-HSA-5693616	Presynaptic phase of homologous DNA pairing and strand exchange	-2.5	6.4	4.3	22688	40	355	4	1.1	0.56	675|6117|7516|83990	BRCA2|RPA1|XRCC2|BRIP1	-0.68	shCDK19_vs_shCTRL_DOWN
GO Biological Processes	19	GO:0046209	nitric oxide metabolic process	-2.5	4.9	4	22688	65	355	5	1.4	0.63	2643|3553|4842|6095|23576	GCH1|IL1B|NOS1|RORA|DDAH1	-0.68	shCDK19_vs_shCTRL_DOWN
GO Biological Processes	19	GO:0032465	regulation of cytokinesis	-2.5	4.9	4	22688	65	355	5	1.4	0.63	675|6683|8452|9585|9928	BRCA2|SPAST|CUL3|KIF20B|KIF14	-0.68	shCDK19_vs_shCTRL_DOWN
GO Biological Processes	19	GO:0043949	regulation of cAMP-mediated signaling	-2.4	9.6	4.8	22688	20	355	3	0.85	0.49	5140|9693|10846	PDE3B|RAPGEF2|PDE10A	-0.68	shCDK19_vs_shCTRL_DOWN
GO Biological Processes	19	GO:0051261	protein depolymerization	-2.4	4.1	3.8	22688	94	355	6	1.7	0.68	119|6683|6712|9037|9928|126731	ADD2|SPAST|SPTBN2|SEMA5A|KIF14|CCSAP	-0.67	shCDK19_vs_shCTRL_DOWN
GO Biological Processes	19	GO:0045666	positive regulation of neuron differentiation	-2.4	2.5	3.3	22688	309	355	12	3.4	0.96	4131|4915|5649|6498|6935|8850|9037|9495|9510|9693|79625|257194	MAP1B|NTRK2|RELN|SKIL|ZEB1|KAT2B|SEMA5A|AKAP5|ADAMTS1|RAPGEF2|NDNF|NEGR1	-0.67	shCDK19_vs_shCTRL_DOWN
GO Biological Processes	19	GO:0031346	positive regulation of cell projection organization	-2.4	2.5	3.3	22688	309	355	12	3.4	0.96	4131|4915|5588|5649|6498|8850|9037|9495|9510|9693|79625|257194	MAP1B|NTRK2|PRKCQ|RELN|SKIL|KAT2B|SEMA5A|AKAP5|ADAMTS1|RAPGEF2|NDNF|NEGR1	-0.67	shCDK19_vs_shCTRL_DOWN
Reactome Gene Sets	6	R-HSA-187037	NGF signalling via TRKA from the plasma membrane	-2.4	2.3	3.2	22688	391	355	14	3.9	1	108|1849|2250|4915|5922|6654|6712|8394|8452|9693|10142|22866|27161|79837	ADCY2|DUSP7|FGF5|NTRK2|RASA2|SOS1|SPTBN2|PIP5K1A|CUL3|RAPGEF2|AKAP9|CNKSR2|AGO2|PIP4K2C	-0.67	shCDK19_vs_shCTRL_DOWN
GO Biological Processes	19	GO:0010675	regulation of cellular carbohydrate metabolic process	-2.4	3.6	3.6	22688	126	355	7	2	0.74	3953|5366|5903|6095|8850|51094|57486	LEPR|PMAIP1|RANBP2|RORA|KAT2B|ADIPOR1|NLN	-0.67	shCDK19_vs_shCTRL_DOWN
GO Biological Processes	19	GO:0048193	Golgi vesicle transport	-2.4	2.5	3.3	22688	310	355	12	3.4	0.96	1062|1604|6272|6683|6712|8452|9980|10466|10618|23230|51552|54832	CENPE|CD55|SORT1|SPAST|SPTBN2|CUL3|DOPEY2|COG5|TGOLN2|VPS13A|RAB14|VPS13C	-0.67	shCDK19_vs_shCTRL_DOWN
GO Biological Processes	19	GO:0019941	modification-dependent protein catabolic process	-2.4	2	3.1	22688	566	355	18	5.1	1.2	867|8287|8452|8697|9736|9928|23326|23607|54813|55236|55284|57563|57695|64682|80311|84640|122809|139285	CBL|USP9Y|CUL3|CDC23|USP34|KIF14|USP22|CD2AP|KLHL28|UBA6|UBE2W|KLHL8|USP37|ANAPC1|KLHL15|USP38|SOCS4|AMER1	-0.67	shCDK19_vs_shCTRL_DOWN
Canonical Pathways	11	M41	PID ER NONGENOMIC PATHWAY	-2.4	6.2	4.2	22688	41	355	4	1.1	0.56	4478|6654|9475|23236	MSN|SOS1|ROCK2|PLCB1	-0.66	shCDK19_vs_shCTRL_DOWN
Reactome Gene Sets	6	R-HSA-168253	Host Interactions with Influenza Factors	-2.4	6.2	4.2	22688	41	355	4	1.1	0.56	3836|5610|5903|23225	KPNA1|EIF2AK2|RANBP2|NUP210	-0.66	shCDK19_vs_shCTRL_DOWN
GO Biological Processes	19	GO:0090068	positive regulation of cell cycle process	-2.4	2.7	3.4	22688	233	355	10	2.8	0.88	3553|6683|8452|9125|9475|9585|9928|23236|55023|115426	IL1B|SPAST|CUL3|CNOT9|ROCK2|KIF20B|KIF14|PLCB1|PHIP|UHRF2	-0.66	shCDK19_vs_shCTRL_DOWN
GO Biological Processes	19	GO:0007584	response to nutrient	-2.4	2.9	3.4	22688	196	355	9	2.5	0.83	675|3371|3553|4842|5610|6546|7078|9510|83990	BRCA2|TNC|IL1B|NOS1|EIF2AK2|SLC8A1|TIMP3|ADAMTS1|BRIP1	-0.66	shCDK19_vs_shCTRL_DOWN
GO Biological Processes	19	GO:0043254	regulation of protein complex assembly	-2.4	2.4	3.2	22688	352	355	13	3.7	1	119|2241|4478|5366|5610|6117|6712|9928|10788|23514|27072|80206|143098	ADD2|FER|MSN|PMAIP1|EIF2AK2|RPA1|SPTBN2|KIF14|IQGAP2|SPIDR|VPS41|FHOD3|MPP7	-0.66	shCDK19_vs_shCTRL_DOWN
GO Biological Processes	19	GO:0030216	keratinocyte differentiation	-2.4	3.5	3.6	22688	127	355	7	2	0.74	1832|2355|5583|8394|9475|10413|10628	DSP|FOSL2|PRKCH|PIP5K1A|ROCK2|YAP1|TXNIP	-0.66	shCDK19_vs_shCTRL_DOWN
GO Biological Processes	19	GO:0019932	second-messenger-mediated signaling	-2.4	2.7	3.4	22688	234	355	10	2.8	0.88	108|4842|4915|5140|6546|9693|10846|23576|57211|79625	ADCY2|NOS1|NTRK2|PDE3B|SLC8A1|RAPGEF2|PDE10A|DDAH1|ADGRG6|NDNF	-0.66	shCDK19_vs_shCTRL_DOWN
GO Biological Processes	19	GO:0061572	actin filament bundle organization	-2.4	3.5	3.6	22688	128	355	7	2	0.74	119|1901|5588|7840|8452|9475|22843	ADD2|S1PR1|PRKCQ|ALMS1|CUL3|ROCK2|PPM1E	-0.65	shCDK19_vs_shCTRL_DOWN
Reactome Gene Sets	6	R-HSA-69278	Cell Cycle, Mitotic	-2.4	2.1	3.1	22688	526	355	17	4.8	1.1	1062|1063|5903|6117|8697|9793|10051|10142|10592|10735|22995|23047|23225|57082|64682|80184|121441	CENPE|CENPF|RANBP2|RPA1|CDC23|CKAP5|SMC4|AKAP9|SMC2|STAG2|CEP152|PDS5B|NUP210|KNL1|ANAPC1|CEP290|NEDD1	-0.65	shCDK19_vs_shCTRL_DOWN
Reactome Gene Sets	6	R-HSA-2028269	Signaling by Hippo	-2.4	9.1	4.7	22688	21	355	3	0.85	0.49	10413|51421|55233	YAP1|AMOTL2|MOB1A	-0.65	shCDK19_vs_shCTRL_DOWN
Reactome Gene Sets	6	R-HSA-68882	Mitotic Anaphase	-2.4	2.9	3.4	22688	198	355	9	2.5	0.83	1062|1063|5903|8697|9793|10735|23047|57082|64682	CENPE|CENPF|RANBP2|CDC23|CKAP5|STAG2|PDS5B|KNL1|ANAPC1	-0.65	shCDK19_vs_shCTRL_DOWN
GO Biological Processes	19	GO:0030071	regulation of mitotic metaphase/anaphase transition	-2.4	6.1	4.2	22688	42	355	4	1.1	0.56	1062|1063|8452|8697	CENPE|CENPF|CUL3|CDC23	-0.65	shCDK19_vs_shCTRL_DOWN
GO Biological Processes	19	GO:0006509	membrane protein ectodomain proteolysis	-2.4	6.1	4.2	22688	42	355	4	1.1	0.56	3553|5588|7078|25825	IL1B|PRKCQ|TIMP3|BACE2	-0.65	shCDK19_vs_shCTRL_DOWN
GO Biological Processes	19	GO:0030334	regulation of cell migration	-2.4	1.9	3.1	22688	664	355	20	5.6	1.2	623|1901|2241|3553|4162|4478|5649|6546|9037|9475|9585|9693|9748|9928|10512|23224|23236|51094|58516|284217	BDKRB1|S1PR1|FER|IL1B|MCAM|MSN|RELN|SLC8A1|SEMA5A|ROCK2|KIF20B|RAPGEF2|SLK|KIF14|SEMA3C|SYNE2|PLCB1|ADIPOR1|FAM60A|LAMA1	-0.65	shCDK19_vs_shCTRL_DOWN
Reactome Gene Sets	6	R-HSA-1280215	Cytokine Signaling in Immune system	-2.4	1.9	3.1	22688	664	355	20	5.6	1.2	867|1849|2250|3454|3553|3556|3836|5610|5903|5922|6654|6712|8452|9235|9693|10142|22866|23225|23529|54014	CBL|DUSP7|FGF5|IFNAR1|IL1B|IL1RAP|KPNA1|EIF2AK2|RANBP2|RASA2|SOS1|SPTBN2|CUL3|IL32|RAPGEF2|AKAP9|CNKSR2|NUP210|CLCF1|BRWD1	-0.65	shCDK19_vs_shCTRL_DOWN
GO Biological Processes	19	GO:0001655	urogenital system development	-2.4	2.4	3.2	22688	315	355	12	3.4	0.96	59|93|1063|2028|3371|4311|9510|10413|65250|80184|93649|139285	ACTA2|ACVR2B|CENPF|ENPEP|TNC|MME|ADAMTS1|YAP1|C5orf42|CEP290|MYOCD|AMER1	-0.65	shCDK19_vs_shCTRL_DOWN
GO Biological Processes	19	GO:2001057	reactive nitrogen species metabolic process	-2.4	4.7	3.9	22688	68	355	5	1.4	0.63	2643|3553|4842|6095|23576	GCH1|IL1B|NOS1|RORA|DDAH1	-0.65	shCDK19_vs_shCTRL_DOWN
GO Biological Processes	19	GO:0019935	cyclic-nucleotide-mediated signaling	-2.4	4.7	3.9	22688	68	355	5	1.4	0.63	108|5140|9693|10846|57211	ADCY2|PDE3B|RAPGEF2|PDE10A|ADGRG6	-0.65	shCDK19_vs_shCTRL_DOWN
Canonical Pathways	11	M186	PID PDGFRB PATHWAY	-2.4	3.5	3.5	22688	129	355	7	2	0.74	59|867|1901|4301|5610|6654|93649	ACTA2|CBL|S1PR1|AFDN|EIF2AK2|SOS1|MYOCD	-0.65	shCDK19_vs_shCTRL_DOWN
Reactome Gene Sets	6	R-HSA-422475	Axon guidance	-2.4	2	3.1	22688	573	355	18	5.1	1.2	214|1849|2250|3680|3786|4478|5588|5922|6335|6654|6712|8452|9037|9475|9693|10142|22866|284217	ALCAM|DUSP7|FGF5|ITGA9|KCNQ3|MSN|PRKCQ|RASA2|SCN9A|SOS1|SPTBN2|CUL3|SEMA5A|ROCK2|RAPGEF2|AKAP9|CNKSR2|LAMA1	-0.65	shCDK19_vs_shCTRL_DOWN
Reactome Gene Sets	6	R-HSA-2555396	Mitotic Metaphase and Anaphase	-2.4	2.9	3.4	22688	199	355	9	2.5	0.83	1062|1063|5903|8697|9793|10735|23047|57082|64682	CENPE|CENPF|RANBP2|CDC23|CKAP5|STAG2|PDS5B|KNL1|ANAPC1	-0.65	shCDK19_vs_shCTRL_DOWN
GO Biological Processes	19	GO:0043632	modification-dependent macromolecule catabolic process	-2.4	2	3.1	22688	574	355	18	5.1	1.2	867|8287|8452|8697|9736|9928|23326|23607|54813|55236|55284|57563|57695|64682|80311|84640|122809|139285	CBL|USP9Y|CUL3|CDC23|USP34|KIF14|USP22|CD2AP|KLHL28|UBA6|UBE2W|KLHL8|USP37|ANAPC1|KLHL15|USP38|SOCS4|AMER1	-0.65	shCDK19_vs_shCTRL_DOWN
Reactome Gene Sets	6	R-HSA-186763	Downstream signal transduction	-2.4	2.3	3.2	22688	357	355	13	3.7	1	108|1849|2250|5922|6654|6712|8394|8452|9693|10142|22866|27161|79837	ADCY2|DUSP7|FGF5|RASA2|SOS1|SPTBN2|PIP5K1A|CUL3|RAPGEF2|AKAP9|CNKSR2|AGO2|PIP4K2C	-0.65	shCDK19_vs_shCTRL_DOWN
GO Biological Processes	19	GO:0006109	regulation of carbohydrate metabolic process	-2.4	3.1	3.4	22688	164	355	8	2.3	0.79	3953|5366|5563|5903|6095|8850|51094|57486	LEPR|PMAIP1|PRKAA2|RANBP2|RORA|KAT2B|ADIPOR1|NLN	-0.64	shCDK19_vs_shCTRL_DOWN
GO Biological Processes	19	GO:2000145	regulation of cell motility	-2.4	1.9	3	22688	713	355	21	5.9	1.3	623|1901|2241|3553|4162|4478|5649|6546|9037|9475|9585|9693|9748|9928|10512|23224|23236|51094|58516|126731|284217	BDKRB1|S1PR1|FER|IL1B|MCAM|MSN|RELN|SLC8A1|SEMA5A|ROCK2|KIF20B|RAPGEF2|SLK|KIF14|SEMA3C|SYNE2|PLCB1|ADIPOR1|FAM60A|CCSAP|LAMA1	-0.64	shCDK19_vs_shCTRL_DOWN
GO Biological Processes	19	GO:0045787	positive regulation of cell cycle	-2.4	2.4	3.2	22688	317	355	12	3.4	0.96	675|3553|6683|8452|9125|9475|9585|9928|23236|23326|55023|115426	BRCA2|IL1B|SPAST|CUL3|CNOT9|ROCK2|KIF20B|KIF14|PLCB1|USP22|PHIP|UHRF2	-0.64	shCDK19_vs_shCTRL_DOWN
GO Biological Processes	19	GO:1902099	regulation of metaphase/anaphase transition of cell cycle	-2.3	5.9	4.1	22688	43	355	4	1.1	0.56	1062|1063|8452|8697	CENPE|CENPF|CUL3|CDC23	-0.64	shCDK19_vs_shCTRL_DOWN
Reactome Gene Sets	6	R-HSA-5693579	Homologous DNA Pairing and Strand Exchange	-2.3	5.9	4.1	22688	43	355	4	1.1	0.56	675|6117|7516|83990	BRCA2|RPA1|XRCC2|BRIP1	-0.64	shCDK19_vs_shCTRL_DOWN
GO Biological Processes	19	GO:0007091	metaphase/anaphase transition of mitotic cell cycle	-2.3	5.9	4.1	22688	43	355	4	1.1	0.56	1062|1063|8452|8697	CENPE|CENPF|CUL3|CDC23	-0.64	shCDK19_vs_shCTRL_DOWN
GO Biological Processes	19	GO:0010965	regulation of mitotic sister chromatid separation	-2.3	5.9	4.1	22688	43	355	4	1.1	0.56	1062|1063|8452|8697	CENPE|CENPF|CUL3|CDC23	-0.64	shCDK19_vs_shCTRL_DOWN
Reactome Gene Sets	6	R-HSA-5685942	HDR through Homologous Recombination (HRR)	-2.3	4.6	3.8	22688	69	355	5	1.4	0.63	675|6117|7516|23514|83990	BRCA2|RPA1|XRCC2|SPIDR|BRIP1	-0.64	shCDK19_vs_shCTRL_DOWN
GO Biological Processes	19	GO:0051492	regulation of stress fiber assembly	-2.3	4.6	3.8	22688	69	355	5	1.4	0.63	1901|5588|7840|9475|22843	S1PR1|PRKCQ|ALMS1|ROCK2|PPM1E	-0.64	shCDK19_vs_shCTRL_DOWN
GO Biological Processes	19	GO:0007163	establishment or maintenance of cell polarity	-2.3	3.1	3.4	22688	165	355	8	2.3	0.79	4131|4478|9475|9585|9793|22841|23224|143098	MAP1B|MSN|ROCK2|KIF20B|CKAP5|RAB11FIP2|SYNE2|MPP7	-0.64	shCDK19_vs_shCTRL_DOWN
GO Biological Processes	19	GO:0072001	renal system development	-2.3	2.5	3.2	22688	278	355	11	3.1	0.92	59|93|1063|2028|4311|9510|10413|65250|80184|93649|139285	ACTA2|ACVR2B|CENPF|ENPEP|MME|ADAMTS1|YAP1|C5orf42|CEP290|MYOCD|AMER1	-0.64	shCDK19_vs_shCTRL_DOWN
GO Biological Processes	19	GO:0071108	protein K48-linked deubiquitination	-2.3	8.7	4.6	22688	22	355	3	0.85	0.49	9736|57695|78990	USP34|USP37|OTUB2	-0.64	shCDK19_vs_shCTRL_DOWN
GO Biological Processes	19	GO:0030728	ovulation	-2.3	8.7	4.6	22688	22	355	3	0.85	0.49	3553|8204|9510	IL1B|NRIP1|ADAMTS1	-0.64	shCDK19_vs_shCTRL_DOWN
GO Biological Processes	19	GO:0051493	regulation of cytoskeleton organization	-2.3	2.2	3.1	22688	403	355	14	3.9	1	119|1901|2241|5588|6683|6712|7840|9037|9475|10788|22843|23607|80206|126731	ADD2|S1PR1|FER|PRKCQ|SPAST|SPTBN2|ALMS1|SEMA5A|ROCK2|IQGAP2|PPM1E|CD2AP|FHOD3|CCSAP	-0.63	shCDK19_vs_shCTRL_DOWN
Reactome Gene Sets	6	R-HSA-2424491	DAP12 signaling	-2.3	2.3	3.1	22688	361	355	13	3.7	1	108|1849|2250|5922|6654|6712|8394|8452|9693|10142|22866|27161|79837	ADCY2|DUSP7|FGF5|RASA2|SOS1|SPTBN2|PIP5K1A|CUL3|RAPGEF2|AKAP9|CNKSR2|AGO2|PIP4K2C	-0.63	shCDK19_vs_shCTRL_DOWN
GO Biological Processes	19	GO:0044784	metaphase/anaphase transition of cell cycle	-2.3	5.8	4	22688	44	355	4	1.1	0.56	1062|1063|8452|8697	CENPE|CENPF|CUL3|CDC23	-0.62	shCDK19_vs_shCTRL_DOWN
GO Biological Processes	19	GO:0008217	regulation of blood pressure	-2.3	3.1	3.4	22688	167	355	8	2.3	0.79	59|623|2028|2643|4311|4842|23576|89797	ACTA2|BDKRB1|ENPEP|GCH1|MME|NOS1|DDAH1|NAV2	-0.62	shCDK19_vs_shCTRL_DOWN
GO Biological Processes	19	GO:0030029	actin filament-based process	-2.3	1.9	3	22688	629	355	19	5.4	1.2	119|1832|1901|2241|5588|6712|7840|8394|8452|9037|9475|10788|22837|22843|23224|23607|80206|81624|283431	ADD2|DSP|S1PR1|FER|PRKCQ|SPTBN2|ALMS1|PIP5K1A|CUL3|SEMA5A|ROCK2|IQGAP2|COBLL1|PPM1E|SYNE2|CD2AP|FHOD3|DIAPH3|GAS2L3	-0.62	shCDK19_vs_shCTRL_DOWN
KEGG Pathway	24	ko00562	Inositol phosphate metabolism	-2.3	4.5	3.7	22688	71	355	5	1.4	0.63	5286|8394|23236|54928|79837	PIK3C2A|PIP5K1A|PLCB1|IMPAD1|PIP4K2C	-0.62	shCDK19_vs_shCTRL_DOWN
KEGG Pathway	24	hsa00562	Inositol phosphate metabolism	-2.3	4.5	3.7	22688	71	355	5	1.4	0.63	5286|8394|23236|54928|79837	PIK3C2A|PIP5K1A|PLCB1|IMPAD1|PIP4K2C	-0.62	shCDK19_vs_shCTRL_DOWN
Reactome Gene Sets	6	R-HSA-380284	Loss of proteins required for interphase microtubule organization from the centrosome	-2.3	4.5	3.7	22688	71	355	5	1.4	0.63	9793|10142|22995|80184|121441	CKAP5|AKAP9|CEP152|CEP290|NEDD1	-0.62	shCDK19_vs_shCTRL_DOWN
Reactome Gene Sets	6	R-HSA-380259	Loss of Nlp from mitotic centrosomes	-2.3	4.5	3.7	22688	71	355	5	1.4	0.63	9793|10142|22995|80184|121441	CKAP5|AKAP9|CEP152|CEP290|NEDD1	-0.62	shCDK19_vs_shCTRL_DOWN
GO Biological Processes	19	GO:0019233	sensory perception of pain	-2.3	3.8	3.6	22688	101	355	6	1.7	0.68	623|4311|4842|6335|55107|84197	BDKRB1|MME|NOS1|SCN9A|ANO1|POMK	-0.61	shCDK19_vs_shCTRL_DOWN
GO Biological Processes	19	GO:0000910	cytokinesis	-2.3	3.3	3.4	22688	134	355	7	2	0.74	675|6683|8452|9475|9585|9928|79884	BRCA2|SPAST|CUL3|ROCK2|KIF20B|KIF14|MAP9	-0.61	shCDK19_vs_shCTRL_DOWN
GO Biological Processes	19	GO:0051270	regulation of cellular component movement	-2.3	1.8	2.9	22688	772	355	22	6.2	1.3	623|1832|1901|2241|3553|4162|4478|5649|6546|9037|9475|9585|9693|9748|9928|10512|23224|23236|51094|58516|126731|284217	BDKRB1|DSP|S1PR1|FER|IL1B|MCAM|MSN|RELN|SLC8A1|SEMA5A|ROCK2|KIF20B|RAPGEF2|SLK|KIF14|SEMA3C|SYNE2|PLCB1|ADIPOR1|FAM60A|CCSAP|LAMA1	-0.61	shCDK19_vs_shCTRL_DOWN
GO Biological Processes	19	GO:0051306	mitotic sister chromatid separation	-2.3	5.7	4	22688	45	355	4	1.1	0.56	1062|1063|8452|8697	CENPE|CENPF|CUL3|CDC23	-0.61	shCDK19_vs_shCTRL_DOWN
KEGG Pathway	24	hsa04614	Renin-angiotensin system	-2.3	8.3	4.4	22688	23	355	3	0.85	0.49	2028|4311|57486	ENPEP|MME|NLN	-0.61	shCDK19_vs_shCTRL_DOWN
KEGG Pathway	24	ko04614	Renin-angiotensin system	-2.3	8.3	4.4	22688	23	355	3	0.85	0.49	2028|4311|57486	ENPEP|MME|NLN	-0.61	shCDK19_vs_shCTRL_DOWN
GO Biological Processes	19	GO:0010996	response to auditory stimulus	-2.3	8.3	4.4	22688	23	355	3	0.85	0.49	4915|6507|26047	NTRK2|SLC1A3|CNTNAP2	-0.61	shCDK19_vs_shCTRL_DOWN
GO Biological Processes	19	GO:0007263	nitric oxide mediated signal transduction	-2.3	8.3	4.4	22688	23	355	3	0.85	0.49	4842|23576|79625	NOS1|DDAH1|NDNF	-0.61	shCDK19_vs_shCTRL_DOWN
GO Biological Processes	19	GO:0043087	regulation of GTPase activity	-2.3	1.9	2.9	22688	680	355	20	5.6	1.2	273|1901|2250|3267|4301|4915|5922|6654|6712|8394|9693|10142|10788|23236|55103|57221|57514|84144|116984|160518	AMPH|S1PR1|FGF5|AGFG1|AFDN|NTRK2|RASA2|SOS1|SPTBN2|PIP5K1A|RAPGEF2|AKAP9|IQGAP2|PLCB1|RALGPS2|ARFGEF3|ARHGAP31|SYDE2|ARAP2|DENND5B	-0.6	shCDK19_vs_shCTRL_DOWN
GO Biological Processes	19	GO:0043086	negative regulation of catalytic activity	-2.3	1.8	2.9	22688	823	355	23	6.5	1.3	1849|3553|3953|4842|5903|6272|6695|7078|8452|8697|8850|9475|9495|10628|10788|22843|22853|57082|57221|64682|64853|93649|122809	DUSP7|IL1B|LEPR|NOS1|RANBP2|SORT1|SPOCK1|TIMP3|CUL3|CDC23|KAT2B|ROCK2|AKAP5|TXNIP|IQGAP2|PPM1E|LMTK2|KNL1|ARFGEF3|ANAPC1|AIDA|MYOCD|SOCS4	-0.6	shCDK19_vs_shCTRL_DOWN
Reactome Gene Sets	6	R-HSA-68886	M Phase	-2.2	2.3	3.1	22688	327	355	12	3.4	0.96	1062|1063|5903|8697|9793|10051|10592|10735|23047|23225|57082|64682	CENPE|CENPF|RANBP2|CDC23|CKAP5|SMC4|SMC2|STAG2|PDS5B|NUP210|KNL1|ANAPC1	-0.59	shCDK19_vs_shCTRL_DOWN
Canonical Pathways	11	M129	PID PLK1 PATHWAY	-2.2	5.6	3.9	22688	46	355	4	1.1	0.56	1062|7178|9475|10735	CENPE|TPT1|ROCK2|STAG2	-0.59	shCDK19_vs_shCTRL_DOWN
GO Biological Processes	19	GO:1901655	cellular response to ketone	-2.2	4.4	3.6	22688	73	355	5	1.4	0.63	108|4478|5563|9475|9510	ADCY2|MSN|PRKAA2|ROCK2|ADAMTS1	-0.59	shCDK19_vs_shCTRL_DOWN
GO Biological Processes	19	GO:0034330	cell junction organization	-2.2	2.6	3.2	22688	247	355	10	2.8	0.88	1832|4301|5583|7145|7368|8394|9475|9693|9748|143098	DSP|AFDN|PRKCH|TNS1|UGT8|PIP5K1A|ROCK2|RAPGEF2|SLK|MPP7	-0.59	shCDK19_vs_shCTRL_DOWN
GO Biological Processes	19	GO:0030036	actin cytoskeleton organization	-2.2	2	3	22688	545	355	17	4.8	1.1	119|1901|2241|5588|6712|7840|8394|8452|9037|9475|10788|22837|22843|23607|80206|81624|283431	ADD2|S1PR1|FER|PRKCQ|SPTBN2|ALMS1|PIP5K1A|CUL3|SEMA5A|ROCK2|IQGAP2|COBLL1|PPM1E|CD2AP|FHOD3|DIAPH3|GAS2L3	-0.59	shCDK19_vs_shCTRL_DOWN
GO Biological Processes	19	GO:0060560	developmental growth involved in morphogenesis	-2.2	2.8	3.2	22688	209	355	9	2.5	0.83	214|1901|3371|4131|9037|9201|10413|10512|134430	ALCAM|S1PR1|TNC|MAP1B|SEMA5A|DCLK1|YAP1|SEMA3C|WDR36	-0.58	shCDK19_vs_shCTRL_DOWN
GO Biological Processes	19	GO:0006997	nucleus organization	-2.2	3.3	3.4	22688	137	355	7	2	0.74	3267|5903|6683|9221|23224|23225|57097	AGFG1|RANBP2|SPAST|NOLC1|SYNE2|NUP210|PARP11	-0.58	shCDK19_vs_shCTRL_DOWN
Reactome Gene Sets	6	R-HSA-392154	Nitric oxide stimulates guanylate cyclase	-2.2	8	4.3	22688	24	355	3	0.85	0.49	4842|5140|10846	NOS1|PDE3B|PDE10A	-0.58	shCDK19_vs_shCTRL_DOWN
GO Biological Processes	19	GO:0021680	cerebellar Purkinje cell layer development	-2.2	8	4.3	22688	24	355	3	0.85	0.49	6095|6712|9928	RORA|SPTBN2|KIF14	-0.58	shCDK19_vs_shCTRL_DOWN
GO Biological Processes	19	GO:0071379	cellular response to prostaglandin stimulus	-2.2	8	4.3	22688	24	355	3	0.85	0.49	3371|5563|9510	TNC|PRKAA2|ADAMTS1	-0.58	shCDK19_vs_shCTRL_DOWN
Reactome Gene Sets	6	R-HSA-8854518	AURKA Activation by TPX2	-2.2	4.3	3.6	22688	74	355	5	1.4	0.63	9793|10142|22995|80184|121441	CKAP5|AKAP9|CEP152|CEP290|NEDD1	-0.57	shCDK19_vs_shCTRL_DOWN
GO Biological Processes	19	GO:0021987	cerebral cortex development	-2.2	3.7	3.4	22688	105	355	6	1.7	0.68	4915|5649|9928|23236|26047|259266	NTRK2|RELN|KIF14|PLCB1|CNTNAP2|ASPM	-0.57	shCDK19_vs_shCTRL_DOWN
GO Biological Processes	19	GO:0014070	response to organic cyclic compound	-2.2	1.7	2.8	22688	929	355	25	7	1.4	108|675|3371|3553|4478|4842|5366|5588|5610|6095|6546|7056|7068|7078|8204|9125|9475|9510|9693|9969|10142|10628|23180|23514|27161	ADCY2|BRCA2|TNC|IL1B|MSN|NOS1|PMAIP1|PRKCQ|EIF2AK2|RORA|SLC8A1|THBD|THRB|TIMP3|NRIP1|CNOT9|ROCK2|ADAMTS1|RAPGEF2|MED13|AKAP9|TXNIP|RFTN1|SPIDR|AGO2	-0.57	shCDK19_vs_shCTRL_DOWN
GO Biological Processes	19	GO:0050890	cognition	-2.2	2.6	3.1	22688	250	355	10	2.8	0.88	2334|3553|4915|5649|8850|9980|23236|26047|55236|84197	AFF2|IL1B|NTRK2|RELN|KAT2B|DOPEY2|PLCB1|CNTNAP2|UBA6|POMK	-0.57	shCDK19_vs_shCTRL_DOWN
Reactome Gene Sets	6	R-HSA-8856828	Clathrin-mediated endocytosis	-2.2	3.2	3.3	22688	139	355	7	2	0.74	273|867|950|3267|5286|10618|143425	AMPH|CBL|SCARB2|AGFG1|PIK3C2A|TGOLN2|SYT9	-0.56	shCDK19_vs_shCTRL_DOWN
Reactome Gene Sets	6	R-HSA-2172127	DAP12 interactions	-2.2	2.2	3	22688	374	355	13	3.7	1	108|1849|2250|5922|6654|6712|8394|8452|9693|10142|22866|27161|79837	ADCY2|DUSP7|FGF5|RASA2|SOS1|SPTBN2|PIP5K1A|CUL3|RAPGEF2|AKAP9|CNKSR2|AGO2|PIP4K2C	-0.56	shCDK19_vs_shCTRL_DOWN
GO Biological Processes	19	GO:0007041	lysosomal transport	-2.2	4.3	3.6	22688	75	355	5	1.4	0.63	950|6272|9765|27072|84376	SCARB2|SORT1|ZFYVE16|VPS41|HOOK3	-0.56	shCDK19_vs_shCTRL_DOWN
GO Biological Processes	19	GO:0007292	female gamete generation	-2.2	3.6	3.4	22688	106	355	6	1.7	0.68	675|3553|6654|8204|9510|259266	BRCA2|IL1B|SOS1|NRIP1|ADAMTS1|ASPM	-0.56	shCDK19_vs_shCTRL_DOWN
GO Biological Processes	19	GO:0071375	cellular response to peptide hormone stimulus	-2.2	2.4	3.1	22688	292	355	11	3.1	0.92	108|2241|3553|5140|5286|5588|5591|6654|8850|51094|55023	ADCY2|FER|IL1B|PDE3B|PIK3C2A|PRKCQ|PRKDC|SOS1|KAT2B|ADIPOR1|PHIP	-0.55	shCDK19_vs_shCTRL_DOWN
GO Biological Processes	19	GO:0040012	regulation of locomotion	-2.2	1.8	2.8	22688	741	355	21	5.9	1.3	623|1901|2241|3553|4162|4478|5649|6546|9037|9475|9585|9693|9748|9928|10512|23224|23236|51094|58516|126731|284217	BDKRB1|S1PR1|FER|IL1B|MCAM|MSN|RELN|SLC8A1|SEMA5A|ROCK2|KIF20B|RAPGEF2|SLK|KIF14|SEMA3C|SYNE2|PLCB1|ADIPOR1|FAM60A|CCSAP|LAMA1	-0.54	shCDK19_vs_shCTRL_DOWN
GO Biological Processes	19	GO:0033081	regulation of T cell differentiation in thymus	-2.2	7.7	4.2	22688	25	355	3	0.85	0.49	3553|6654|6935	IL1B|SOS1|ZEB1	-0.54	shCDK19_vs_shCTRL_DOWN
GO Biological Processes	19	GO:2000398	regulation of thymocyte aggregation	-2.2	7.7	4.2	22688	25	355	3	0.85	0.49	3553|6654|6935	IL1B|SOS1|ZEB1	-0.54	shCDK19_vs_shCTRL_DOWN
GO Biological Processes	19	GO:0008608	attachment of spindle microtubules to kinetochore	-2.2	7.7	4.2	22688	25	355	3	0.85	0.49	675|1062|57082	BRCA2|CENPE|KNL1	-0.54	shCDK19_vs_shCTRL_DOWN
Reactome Gene Sets	6	R-HSA-2454202	Fc epsilon receptor (FCERI) signaling	-2.2	2.2	3	22688	377	355	13	3.7	1	1849|2250|5588|5922|6654|6712|8394|8452|9693|10142|22866|27161|79837	DUSP7|FGF5|PRKCQ|RASA2|SOS1|SPTBN2|PIP5K1A|CUL3|RAPGEF2|AKAP9|CNKSR2|AGO2|PIP4K2C	-0.54	shCDK19_vs_shCTRL_DOWN
GO Biological Processes	19	GO:0050880	regulation of blood vessel size	-2.2	3.2	3.3	22688	141	355	7	2	0.74	59|2643|4842|5286|5588|6546|8850	ACTA2|GCH1|NOS1|PIK3C2A|PRKCQ|SLC8A1|KAT2B	-0.54	shCDK19_vs_shCTRL_DOWN
Reactome Gene Sets	6	R-HSA-199991	Membrane Trafficking	-2.2	1.9	2.9	22688	601	355	18	5.1	1.2	273|867|950|1062|1604|3267|5286|5563|6272|6712|7163|9585|10466|10618|51552|55605|143425|160518	AMPH|CBL|SCARB2|CENPE|CD55|AGFG1|PIK3C2A|PRKAA2|SORT1|SPTBN2|TPD52|KIF20B|COG5|TGOLN2|RAB14|KIF21A|SYT9|DENND5B	-0.54	shCDK19_vs_shCTRL_DOWN
GO Biological Processes	19	GO:0009913	epidermal cell differentiation	-2.2	2.9	3.2	22688	177	355	8	2.3	0.79	1832|2355|5583|8394|9475|10413|10628|55283	DSP|FOSL2|PRKCH|PIP5K1A|ROCK2|YAP1|TXNIP|MCOLN3	-0.54	shCDK19_vs_shCTRL_DOWN
GO Biological Processes	19	GO:0009749	response to glucose	-2.2	2.9	3.2	22688	177	355	8	2.3	0.79	93|3553|4023|5588|6546|10628|22841|55107	ACVR2B|IL1B|LPL|PRKCQ|SLC8A1|TXNIP|RAB11FIP2|ANO1	-0.54	shCDK19_vs_shCTRL_DOWN
GO Biological Processes	19	GO:0035150	regulation of tube size	-2.1	3.2	3.2	22688	142	355	7	2	0.74	59|2643|4842|5286|5588|6546|8850	ACTA2|GCH1|NOS1|PIK3C2A|PRKCQ|SLC8A1|KAT2B	-0.54	shCDK19_vs_shCTRL_DOWN
Reactome Gene Sets	6	R-HSA-1660499	Synthesis of PIPs at the plasma membrane	-2.1	5.2	3.7	22688	49	355	4	1.1	0.56	5286|8394|51552|79837	PIK3C2A|PIP5K1A|RAB14|PIP4K2C	-0.53	shCDK19_vs_shCTRL_DOWN
GO Biological Processes	19	GO:0007611	learning or memory	-2.1	2.7	3.1	22688	217	355	9	2.5	0.83	2334|3553|4915|5649|8850|23236|26047|55236|84197	AFF2|IL1B|NTRK2|RELN|KAT2B|PLCB1|CNTNAP2|UBA6|POMK	-0.52	shCDK19_vs_shCTRL_DOWN
GO Biological Processes	19	GO:0030010	establishment of cell polarity	-2.1	3.5	3.3	22688	109	355	6	1.7	0.68	4131|4478|9475|9585|22841|143098	MAP1B|MSN|ROCK2|KIF20B|RAB11FIP2|MPP7	-0.52	shCDK19_vs_shCTRL_DOWN
GO Biological Processes	19	GO:0071407	cellular response to organic cyclic compound	-2.1	2	2.9	22688	514	355	16	4.5	1.1	108|3371|3553|4478|6095|6546|7068|8204|9125|9475|9510|9693|9969|10142|23514|27161	ADCY2|TNC|IL1B|MSN|RORA|SLC8A1|THRB|NRIP1|CNOT9|ROCK2|ADAMTS1|RAPGEF2|MED13|AKAP9|SPIDR|AGO2	-0.52	shCDK19_vs_shCTRL_DOWN
GO Biological Processes	19	GO:0000732	strand displacement	-2.1	7.4	4.1	22688	26	355	3	0.85	0.49	675|7516|83990	BRCA2|XRCC2|BRIP1	-0.52	shCDK19_vs_shCTRL_DOWN
GO Biological Processes	19	GO:0001504	neurotransmitter uptake	-2.1	7.4	4.1	22688	26	355	3	0.85	0.49	4842|5865|6507	NOS1|RAB3B|SLC1A3	-0.52	shCDK19_vs_shCTRL_DOWN
GO Biological Processes	19	GO:0021591	ventricular system development	-2.1	7.4	4.1	22688	26	355	3	0.85	0.49	1063|9693|79809	CENPF|RAPGEF2|TTC21B	-0.52	shCDK19_vs_shCTRL_DOWN
GO Biological Processes	19	GO:0009266	response to temperature stimulus	-2.1	2.6	3.1	22688	218	355	9	2.5	0.83	3553|4023|4842|5588|5903|6117|23225|30001|55107	IL1B|LPL|NOS1|PRKCQ|RANBP2|RPA1|NUP210|ERO1A|ANO1	-0.52	shCDK19_vs_shCTRL_DOWN
GO Biological Processes	19	GO:0033047	regulation of mitotic sister chromatid segregation	-2.1	5.1	3.7	22688	50	355	4	1.1	0.56	1062|1063|8452|8697	CENPE|CENPF|CUL3|CDC23	-0.51	shCDK19_vs_shCTRL_DOWN
Reactome Gene Sets	6	R-HSA-5173105	O-linked glycosylation	-2.1	3.5	3.3	22688	110	355	6	1.7	0.68	9037|9509|9510|84002|84197|145173	SEMA5A|ADAMTS2|ADAMTS1|B3GNT5|POMK|B3GLCT	-0.51	shCDK19_vs_shCTRL_DOWN
Reactome Gene Sets	6	R-HSA-2586552	Signaling by Leptin	-2.1	2.5	3	22688	258	355	10	2.8	0.88	1849|2250|3953|5922|6654|6712|8452|9693|10142|22866	DUSP7|FGF5|LEPR|RASA2|SOS1|SPTBN2|CUL3|RAPGEF2|AKAP9|CNKSR2	-0.51	shCDK19_vs_shCTRL_DOWN
GO Biological Processes	19	GO:0097191	extrinsic apoptotic signaling pathway	-2.1	2.6	3	22688	219	355	9	2.5	0.83	3553|5366|6272|6498|7078|9994|10413|51202|55023	IL1B|PMAIP1|SORT1|SKIL|TIMP3|CASP8AP2|YAP1|DDX47|PHIP	-0.51	shCDK19_vs_shCTRL_DOWN
Reactome Gene Sets	6	R-HSA-112399	IRS-mediated signalling	-2.1	2.3	3	22688	300	355	11	3.1	0.92	1849|2250|5140|5563|5922|6654|6712|8452|9693|10142|22866	DUSP7|FGF5|PDE3B|PRKAA2|RASA2|SOS1|SPTBN2|CUL3|RAPGEF2|AKAP9|CNKSR2	-0.5	shCDK19_vs_shCTRL_DOWN
GO Biological Processes	19	GO:0009746	response to hexose	-2.1	2.8	3.1	22688	182	355	8	2.3	0.79	93|3553|4023|5588|6546|10628|22841|55107	ACVR2B|IL1B|LPL|PRKCQ|SLC8A1|TXNIP|RAB11FIP2|ANO1	-0.5	shCDK19_vs_shCTRL_DOWN
GO Biological Processes	19	GO:0031344	regulation of cell projection organization	-2.1	1.9	2.8	22688	565	355	17	4.8	1.1	2241|4131|4915|5396|5588|5649|6498|6695|8850|9037|9495|9510|9693|10512|79625|134430|257194	FER|MAP1B|NTRK2|PRRX1|PRKCQ|RELN|SKIL|SPOCK1|KAT2B|SEMA5A|AKAP5|ADAMTS1|RAPGEF2|SEMA3C|NDNF|WDR36|NEGR1	-0.5	shCDK19_vs_shCTRL_DOWN
GO Biological Processes	19	GO:0034508	centromere complex assembly	-2.1	5	3.6	22688	51	355	4	1.1	0.56	1062|1063|55320|57082	CENPE|CENPF|MIS18BP1|KNL1	-0.5	shCDK19_vs_shCTRL_DOWN
Reactome Gene Sets	6	R-HSA-186797	Signaling by PDGF	-2.1	2.1	2.9	22688	387	355	13	3.7	1	108|1849|2250|5922|6654|6712|8394|8452|9693|10142|22866|27161|79837	ADCY2|DUSP7|FGF5|RASA2|SOS1|SPTBN2|PIP5K1A|CUL3|RAPGEF2|AKAP9|CNKSR2|AGO2|PIP4K2C	-0.5	shCDK19_vs_shCTRL_DOWN
Reactome Gene Sets	6	R-HSA-5693554	Resolution of D-loop Structures through Synthesis-Dependent Strand Annealing (SDSA)	-2.1	7.1	4	22688	27	355	3	0.85	0.49	675|7516|83990	BRCA2|XRCC2|BRIP1	-0.5	shCDK19_vs_shCTRL_DOWN
Reactome Gene Sets	6	R-HSA-114508	Effects of PIP2 hydrolysis	-2.1	7.1	4	22688	27	355	3	0.85	0.49	5583|5588|160851	PRKCH|PRKCQ|DGKH	-0.5	shCDK19_vs_shCTRL_DOWN
GO Biological Processes	19	GO:0070979	protein K11-linked ubiquitination	-2.1	7.1	4	22688	27	355	3	0.85	0.49	8697|55284|64682	CDC23|UBE2W|ANAPC1	-0.5	shCDK19_vs_shCTRL_DOWN
Reactome Gene Sets	6	R-HSA-3781865	Diseases of glycosylation	-2.1	4	3.4	22688	80	355	5	1.4	0.63	1462|9037|9509|9510|10082	VCAN|SEMA5A|ADAMTS2|ADAMTS1|GPC6	-0.5	shCDK19_vs_shCTRL_DOWN
GO Biological Processes	19	GO:0032231	regulation of actin filament bundle assembly	-2.1	4	3.4	22688	80	355	5	1.4	0.63	1901|5588|7840|9475|22843	S1PR1|PRKCQ|ALMS1|ROCK2|PPM1E	-0.5	shCDK19_vs_shCTRL_DOWN
GO Biological Processes	19	GO:0030335	positive regulation of cell migration	-2.1	2.1	2.9	22688	388	355	13	3.7	1	623|1901|2241|3553|4162|5649|6546|9037|9475|9585|9693|10512|23224	BDKRB1|S1PR1|FER|IL1B|MCAM|RELN|SLC8A1|SEMA5A|ROCK2|KIF20B|RAPGEF2|SEMA3C|SYNE2	-0.49	shCDK19_vs_shCTRL_DOWN
Reactome Gene Sets	6	R-HSA-74751	Insulin receptor signalling cascade	-2.1	2.3	2.9	22688	303	355	11	3.1	0.92	1849|2250|5140|5563|5922|6654|6712|8452|9693|10142|22866	DUSP7|FGF5|PDE3B|PRKAA2|RASA2|SOS1|SPTBN2|CUL3|RAPGEF2|AKAP9|CNKSR2	-0.49	shCDK19_vs_shCTRL_DOWN
Reactome Gene Sets	6	R-HSA-2428924	IGF1R signaling cascade	-2.1	2.3	2.9	22688	304	355	11	3.1	0.92	1849|2250|5140|5563|5922|6654|6712|8452|9693|10142|22866	DUSP7|FGF5|PDE3B|PRKAA2|RASA2|SOS1|SPTBN2|CUL3|RAPGEF2|AKAP9|CNKSR2	-0.49	shCDK19_vs_shCTRL_DOWN
Reactome Gene Sets	6	R-HSA-2428928	IRS-related events triggered by IGF1R	-2.1	2.3	2.9	22688	304	355	11	3.1	0.92	1849|2250|5140|5563|5922|6654|6712|8452|9693|10142|22866	DUSP7|FGF5|PDE3B|PRKAA2|RASA2|SOS1|SPTBN2|CUL3|RAPGEF2|AKAP9|CNKSR2	-0.49	shCDK19_vs_shCTRL_DOWN
GO Biological Processes	19	GO:0042310	vasoconstriction	-2.1	3.9	3.3	22688	81	355	5	1.4	0.63	59|4842|5286|5588|6546	ACTA2|NOS1|PIK3C2A|PRKCQ|SLC8A1	-0.49	shCDK19_vs_shCTRL_DOWN
GO Biological Processes	19	GO:0006998	nuclear envelope organization	-2.1	3.9	3.3	22688	81	355	5	1.4	0.63	5903|6683|23224|23225|57097	RANBP2|SPAST|SYNE2|NUP210|PARP11	-0.49	shCDK19_vs_shCTRL_DOWN
Reactome Gene Sets	6	R-HSA-2404192	Signaling by Type 1 Insulin-like Growth Factor 1 Receptor (IGF1R)	-2	2.3	2.9	22688	305	355	11	3.1	0.92	1849|2250|5140|5563|5922|6654|6712|8452|9693|10142|22866	DUSP7|FGF5|PDE3B|PRKAA2|RASA2|SOS1|SPTBN2|CUL3|RAPGEF2|AKAP9|CNKSR2	-0.48	shCDK19_vs_shCTRL_DOWN
GO Biological Processes	19	GO:0001822	kidney development	-2	2.4	2.9	22688	264	355	10	2.8	0.88	59|93|1063|2028|4311|9510|10413|65250|80184|139285	ACTA2|ACVR2B|CENPF|ENPEP|MME|ADAMTS1|YAP1|C5orf42|CEP290|AMER1	-0.48	shCDK19_vs_shCTRL_DOWN
GO Biological Processes	19	GO:0031032	actomyosin structure organization	-2	3	3.1	22688	149	355	7	2	0.74	1901|5588|7840|8452|9475|22843|80206	S1PR1|PRKCQ|ALMS1|CUL3|ROCK2|PPM1E|FHOD3	-0.48	shCDK19_vs_shCTRL_DOWN
Reactome Gene Sets	6	R-HSA-1368082	RORA activates gene expression	-2	6.8	3.9	22688	28	355	3	0.85	0.49	6095|8204|80205	RORA|NRIP1|CHD9	-0.47	shCDK19_vs_shCTRL_DOWN
GO Biological Processes	19	GO:0072698	protein localization to microtubule cytoskeleton	-2	6.8	3.9	22688	28	355	3	0.85	0.49	9585|84376|121441	KIF20B|HOOK3|NEDD1	-0.47	shCDK19_vs_shCTRL_DOWN
GO Biological Processes	19	GO:1903409	reactive oxygen species biosynthetic process	-2	3.9	3.3	22688	82	355	5	1.4	0.63	2643|3553|4842|6095|23576	GCH1|IL1B|NOS1|RORA|DDAH1	-0.47	shCDK19_vs_shCTRL_DOWN
GO Biological Processes	19	GO:0051785	positive regulation of nuclear division	-2	4.8	3.5	22688	53	355	4	1.1	0.56	3553|8452|23236|55023	IL1B|CUL3|PLCB1|PHIP	-0.47	shCDK19_vs_shCTRL_DOWN
Reactome Gene Sets	6	R-HSA-75153	Apoptotic execution phase	-2	4.8	3.5	22688	53	355	4	1.1	0.56	1832|3836|5588|51765	DSP|KPNA1|PRKCQ|STK26	-0.47	shCDK19_vs_shCTRL_DOWN
GO Biological Processes	19	GO:0048675	axon extension	-2	3.3	3.2	22688	115	355	6	1.7	0.68	214|4131|9037|9201|10512|134430	ALCAM|MAP1B|SEMA5A|DCLK1|SEMA3C|WDR36	-0.47	shCDK19_vs_shCTRL_DOWN
GO Biological Processes	19	GO:1901653	cellular response to peptide	-2	2.3	2.9	22688	308	355	11	3.1	0.92	108|2241|3553|5140|5286|5588|5591|6654|8850|51094|55023	ADCY2|FER|IL1B|PDE3B|PIK3C2A|PRKCQ|PRKDC|SOS1|KAT2B|ADIPOR1|PHIP	-0.46	shCDK19_vs_shCTRL_DOWN
GO Biological Processes	19	GO:0044708	single-organism behavior	-2	2.1	2.8	22688	394	355	13	3.7	1	2334|3553|4842|4915|5649|6335|6507|6712|8850|23236|26047|55236|84197	AFF2|IL1B|NOS1|NTRK2|RELN|SCN9A|SLC1A3|SPTBN2|KAT2B|PLCB1|CNTNAP2|UBA6|POMK	-0.46	shCDK19_vs_shCTRL_DOWN
GO Biological Processes	19	GO:0034284	response to monosaccharide	-2	2.7	3	22688	188	355	8	2.3	0.79	93|3553|4023|5588|6546|10628|22841|55107	ACVR2B|IL1B|LPL|PRKCQ|SLC8A1|TXNIP|RAB11FIP2|ANO1	-0.46	shCDK19_vs_shCTRL_DOWN
GO Biological Processes	19	GO:0071496	cellular response to external stimulus	-2	2.4	2.9	22688	268	355	10	2.8	0.88	3371|3553|4842|5366|5563|5610|9510|9994|83990|93649	TNC|IL1B|NOS1|PMAIP1|PRKAA2|EIF2AK2|ADAMTS1|CASP8AP2|BRIP1|MYOCD	-0.45	shCDK19_vs_shCTRL_DOWN
GO Biological Processes	19	GO:0043434	response to peptide hormone	-2	2.1	2.8	22688	396	355	13	3.7	1	108|2241|3553|4842|5140|5286|5588|5591|6272|6654|8850|51094|55023	ADCY2|FER|IL1B|NOS1|PDE3B|PIK3C2A|PRKCQ|PRKDC|SORT1|SOS1|KAT2B|ADIPOR1|PHIP	-0.45	shCDK19_vs_shCTRL_DOWN

## Sheet: Fig3E_Enriched Terms UP
Category	CategoryID	GO	Description	LogP	Enrichment	Z-score	#TotalGeneInLibrary	#GeneInGO	#GeneInHitList	#GeneInGOAndHitList	%InGO	STDV %InGO	GeneID	Hits	Log(q-value)	GeneList
GO Biological Processes	19	GO:0008610	lipid biosynthetic process	-10	4.6	8.8	22688	608	221	27	12	2.2	634|654|1717|1907|2222|2232|2264|2687|3157|3638|4047|4597|4598|5023|6609|6916|8612|8613|9415|9965|9971|10170|11161|26063|55258|56848|376497	CEACAM1|BMP6|DHCR7|EDN2|FDFT1|FDXR|FGFR4|GGT5|HMGCS1|INSIG1|LSS|MVD|MVK|P2RX1|SMPD1|TBXAS1|PLPP2|PLPP3|FADS2|FGF19|NR1H4|DHRS9|C14orf1|DECR2|THNSL2|SPHK2|SLC27A1	-6.2	shCDK19_vs_shCTRL_UP
GO Biological Processes	19	GO:0044283	small molecule biosynthetic process	-10	5.1	9	22688	483	221	24	11	2.1	230|634|654|1717|1907|2222|2264|2687|3157|3638|4047|4597|4598|6916|9415|9965|9971|10170|26063|29943|55258|56848|83667|326625	ALDOC|CEACAM1|BMP6|DHCR7|EDN2|FDFT1|FGFR4|GGT5|HMGCS1|INSIG1|LSS|MVD|MVK|TBXAS1|FADS2|FGF19|NR1H4|DHRS9|DECR2|PADI1|THNSL2|SPHK2|SESN2|MMAB	-6.2	shCDK19_vs_shCTRL_UP
GO Biological Processes	19	GO:0006694	steroid biosynthetic process	-8.7	9.1	9.7	22688	147	221	13	5.9	1.6	654|1717|2222|2232|2264|3157|3638|4047|4597|4598|9965|9971|11161	BMP6|DHCR7|FDFT1|FDXR|FGFR4|HMGCS1|INSIG1|LSS|MVD|MVK|FGF19|NR1H4|C14orf1	-4.9	shCDK19_vs_shCTRL_UP
Hallmark Gene Sets	23	M5892	HALLMARK CHOLESTEROL HOMEOSTASIS	-7.4	12	9.8	22688	74	221	9	4.1	1.3	230|1191|1717|2222|3157|4047|4597|4598|9415	ALDOC|CLU|DHCR7|FDFT1|HMGCS1|LSS|MVD|MVK|FADS2	-4	shCDK19_vs_shCTRL_UP
KEGG Pathway	24	ko04151	PI3K-Akt signaling pathway	-7.3	5.1	7.6	22688	341	221	17	7.7	1.8	285|1026|1298|1299|2264|3560|3691|3911|3913|5228|7422|8515|8516|9470|9965|22801|54541	ANGPT2|CDKN1A|COL9A2|COL9A3|FGFR4|IL2RB|ITGB4|LAMA5|LAMB2|PGF|VEGFA|ITGA10|ITGA8|EIF4E2|FGF19|ITGA11|DDIT4	-4	shCDK19_vs_shCTRL_UP
KEGG Pathway	24	hsa04151	PI3K-Akt signaling pathway	-7.3	5.1	7.6	22688	341	221	17	7.7	1.8	285|1026|1298|1299|2264|3560|3691|3911|3913|5228|7422|8515|8516|9470|9965|22801|54541	ANGPT2|CDKN1A|COL9A2|COL9A3|FGFR4|IL2RB|ITGB4|LAMA5|LAMB2|PGF|VEGFA|ITGA10|ITGA8|EIF4E2|FGF19|ITGA11|DDIT4	-4	shCDK19_vs_shCTRL_UP
GO Biological Processes	19	GO:0016126	sterol biosynthetic process	-7.3	15	10	22688	54	221	8	3.6	1.3	1717|2222|3157|3638|4047|4597|4598|11161	DHCR7|FDFT1|HMGCS1|INSIG1|LSS|MVD|MVK|C14orf1	-4	shCDK19_vs_shCTRL_UP
GO Biological Processes	19	GO:0008202	steroid metabolic process	-7.2	5.8	7.8	22688	267	221	15	6.8	1.7	654|1717|2222|2232|2264|3157|3638|4047|4597|4598|9965|9971|10170|10202|11161	BMP6|DHCR7|FDFT1|FDXR|FGFR4|HMGCS1|INSIG1|LSS|MVD|MVK|FGF19|NR1H4|DHRS9|DHRS2|C14orf1	-3.9	shCDK19_vs_shCTRL_UP
Reactome Gene Sets	6	R-HSA-191273	Cholesterol biosynthesis	-7	26	12	22688	24	221	6	2.7	1.1	1717|2222|3157|4047|4597|4598	DHCR7|FDFT1|HMGCS1|LSS|MVD|MVK	-3.9	shCDK19_vs_shCTRL_UP
GO Biological Processes	19	GO:0030198	extracellular matrix organization	-6.9	5.1	7.3	22688	325	221	16	7.2	1.7	1298|1299|1471|1514|2264|2331|3691|3911|3913|4320|5212|8515|8516|22801|55959|169611	COL9A2|COL9A3|CST3|CTSL|FGFR4|FMOD|ITGB4|LAMA5|LAMB2|MMP11|VIT|ITGA10|ITGA8|ITGA11|SULF2|OLFML2A	-3.7	shCDK19_vs_shCTRL_UP
GO Biological Processes	19	GO:0043062	extracellular structure organization	-6.8	5	7.3	22688	326	221	16	7.2	1.7	1298|1299|1471|1514|2264|2331|3691|3911|3913|4320|5212|8515|8516|22801|55959|169611	COL9A2|COL9A3|CST3|CTSL|FGFR4|FMOD|ITGB4|LAMA5|LAMB2|MMP11|VIT|ITGA10|ITGA8|ITGA11|SULF2|OLFML2A	-3.7	shCDK19_vs_shCTRL_UP
Canonical Pathways	11	M18	PID INTEGRIN1 PATHWAY	-6.6	12	9.2	22688	66	221	8	3.6	1.3	929|3911|3913|5328|7422|8515|8516|22801	CD14|LAMA5|LAMB2|PLAU|VEGFA|ITGA10|ITGA8|ITGA11	-3.6	shCDK19_vs_shCTRL_UP
Reactome Gene Sets	6	R-HSA-556833	Metabolism of lipids and lipoproteins	-6.6	3.2	6.4	22688	794	221	25	11	2.1	1717|2167|2222|2232|2687|3157|3638|4047|4597|4598|5920|6609|6916|8612|8613|9388|9415|9971|23646|26063|51129|51365|56848|200879|376497	DHCR7|FABP4|FDFT1|FDXR|GGT5|HMGCS1|INSIG1|LSS|MVD|MVK|RARRES3|SMPD1|TBXAS1|PLPP2|PLPP3|LIPG|FADS2|NR1H4|PLD3|DECR2|ANGPTL4|PLA1A|SPHK2|LIPH|SLC27A1	-3.6	shCDK19_vs_shCTRL_UP
GO Biological Processes	19	GO:0072330	monocarboxylic acid biosynthetic process	-6.5	6.7	7.7	22688	185	221	12	5.4	1.5	634|1907|2264|2687|3638|6916|9415|9965|9971|10170|26063|55258	CEACAM1|EDN2|FGFR4|GGT5|INSIG1|TBXAS1|FADS2|FGF19|NR1H4|DHRS9|DECR2|THNSL2	-3.6	shCDK19_vs_shCTRL_UP
Canonical Pathways	11	M5885	NABA MATRISOME ASSOCIATED	-6.4	3.3	6.3	22688	753	221	24	11	2.1	285|654|1471|1510|1514|2159|4320|5104|5228|5328|6284|6320|7123|7422|8744|9518|9965|10148|11093|51129|55959|64399|113791|392255	ANGPT2|BMP6|CST3|CTSE|CTSL|F10|MMP11|SERPINA5|PGF|PLAU|S100A13|CLEC11A|CLEC3B|VEGFA|TNFSF9|GDF15|FGF19|EBI3|ADAMTS13|ANGPTL4|SULF2|HHIP|PIK3IP1|GDF6	-3.5	shCDK19_vs_shCTRL_UP
GO Biological Processes	19	GO:1902653	secondary alcohol biosynthetic process	-6.3	15	9.5	22688	49	221	7	3.2	1.2	1717|2222|3157|3638|4047|4597|4598	DHCR7|FDFT1|HMGCS1|INSIG1|LSS|MVD|MVK	-3.5	shCDK19_vs_shCTRL_UP
GO Biological Processes	19	GO:0006695	cholesterol biosynthetic process	-6.3	15	9.5	22688	49	221	7	3.2	1.2	1717|2222|3157|3638|4047|4597|4598	DHCR7|FDFT1|HMGCS1|INSIG1|LSS|MVD|MVK	-3.5	shCDK19_vs_shCTRL_UP
GO Biological Processes	19	GO:0016125	sterol metabolic process	-6.1	7.7	7.7	22688	134	221	10	4.5	1.4	1717|2222|2232|3157|3638|4047|4597|4598|9971|11161	DHCR7|FDFT1|FDXR|HMGCS1|INSIG1|LSS|MVD|MVK|NR1H4|C14orf1	-3.3	shCDK19_vs_shCTRL_UP
Canonical Pathways	11	M256	PID TAP63 PATHWAY	-6	13	9	22688	54	221	7	3.2	1.2	1026|2232|3691|9249|9518|9540|27113	CDKN1A|FDXR|ITGB4|DHRS3|GDF15|TP53I3|BBC3	-3.2	shCDK19_vs_shCTRL_UP
Reactome Gene Sets	6	R-HSA-1655829	Regulation of cholesterol biosynthesis by SREBP (SREBF)	-6	13	8.9	22688	55	221	7	3.2	1.2	1717|2222|3157|3638|4047|4597|4598	DHCR7|FDFT1|HMGCS1|INSIG1|LSS|MVD|MVK	-3.2	shCDK19_vs_shCTRL_UP
KEGG Pathway	24	ko04512	ECM-receptor interaction	-5.9	10	8.1	22688	82	221	8	3.6	1.3	1298|1299|3691|3911|3913|8515|8516|22801	COL9A2|COL9A3|ITGB4|LAMA5|LAMB2|ITGA10|ITGA8|ITGA11	-3.1	shCDK19_vs_shCTRL_UP
KEGG Pathway	24	hsa04512	ECM-receptor interaction	-5.9	10	8.1	22688	82	221	8	3.6	1.3	1298|1299|3691|3911|3913|8515|8516|22801	COL9A2|COL9A3|ITGB4|LAMA5|LAMB2|ITGA10|ITGA8|ITGA11	-3.1	shCDK19_vs_shCTRL_UP
GO Biological Processes	19	GO:0008203	cholesterol metabolic process	-5.6	7.7	7.3	22688	120	221	9	4.1	1.3	1717|2222|2232|3157|3638|4047|4597|4598|9971	DHCR7|FDFT1|FDXR|HMGCS1|INSIG1|LSS|MVD|MVK|NR1H4	-2.8	shCDK19_vs_shCTRL_UP
Reactome Gene Sets	6	R-HSA-2426168	Activation of gene expression by SREBF (SREBP)	-5.5	15	8.8	22688	42	221	6	2.7	1.1	1717|2222|3157|4047|4597|4598	DHCR7|FDFT1|HMGCS1|LSS|MVD|MVK	-2.8	shCDK19_vs_shCTRL_UP
GO Biological Processes	19	GO:1902652	secondary alcohol metabolic process	-5.5	7.5	7.2	22688	123	221	9	4.1	1.3	1717|2222|2232|3157|3638|4047|4597|4598|9971	DHCR7|FDFT1|FDXR|HMGCS1|INSIG1|LSS|MVD|MVK|NR1H4	-2.8	shCDK19_vs_shCTRL_UP
GO Biological Processes	19	GO:0016053	organic acid biosynthetic process	-5.4	4.8	6.3	22688	277	221	13	5.9	1.6	634|1907|2264|2687|3638|6916|9415|9965|9971|10170|26063|29943|55258	CEACAM1|EDN2|FGFR4|GGT5|INSIG1|TBXAS1|FADS2|FGF19|NR1H4|DHRS9|DECR2|PADI1|THNSL2	-2.8	shCDK19_vs_shCTRL_UP
GO Biological Processes	19	GO:0006066	alcohol metabolic process	-5.4	4.8	6.3	22688	278	221	13	5.9	1.6	1717|2222|2232|3157|3638|4047|4597|4598|9249|9971|10170|26007|56848	DHCR7|FDFT1|FDXR|HMGCS1|INSIG1|LSS|MVD|MVK|DHRS3|NR1H4|DHRS9|TKFC|SPHK2	-2.8	shCDK19_vs_shCTRL_UP
GO Biological Processes	19	GO:1901617	organic hydroxy compound biosynthetic process	-5.4	6.4	6.8	22688	161	221	10	4.5	1.4	654|1717|2222|3157|3638|4047|4597|4598|11161|56848	BMP6|DHCR7|FDFT1|HMGCS1|INSIG1|LSS|MVD|MVK|C14orf1|SPHK2	-2.7	shCDK19_vs_shCTRL_UP
GO Biological Processes	19	GO:0008299	isoprenoid biosynthetic process	-5.3	20	9.5	22688	26	221	5	2.3	1	2222|3157|4597|4598|10170	FDFT1|HMGCS1|MVD|MVK|DHRS9	-2.7	shCDK19_vs_shCTRL_UP
KEGG Pathway	24	ko04510	Focal adhesion	-5.3	5.6	6.5	22688	202	221	11	5	1.5	1298|1299|3691|3911|3913|5228|7422|8515|8516|22801|64098	COL9A2|COL9A3|ITGB4|LAMA5|LAMB2|PGF|VEGFA|ITGA10|ITGA8|ITGA11|PARVG	-2.7	shCDK19_vs_shCTRL_UP
KEGG Pathway	24	hsa04510	Focal adhesion	-5.3	5.6	6.5	22688	202	221	11	5	1.5	1298|1299|3691|3911|3913|5228|7422|8515|8516|22801|64098	COL9A2|COL9A3|ITGB4|LAMA5|LAMB2|PGF|VEGFA|ITGA10|ITGA8|ITGA11|PARVG	-2.7	shCDK19_vs_shCTRL_UP
GO Biological Processes	19	GO:0046165	alcohol biosynthetic process	-5.3	8.4	7.3	22688	98	221	8	3.6	1.3	1717|2222|3157|3638|4047|4597|4598|56848	DHCR7|FDFT1|HMGCS1|INSIG1|LSS|MVD|MVK|SPHK2	-2.7	shCDK19_vs_shCTRL_UP
GO Biological Processes	19	GO:0006644	phospholipid metabolic process	-5.3	4	5.9	22688	382	221	15	6.8	1.7	2222|2264|4597|4598|5168|5920|6609|8612|8613|9388|9965|51365|56848|113791|376497	FDFT1|FGFR4|MVD|MVK|ENPP2|RARRES3|SMPD1|PLPP2|PLPP3|LIPG|FGF19|PLA1A|SPHK2|PIK3IP1|SLC27A1	-2.7	shCDK19_vs_shCTRL_UP
GO Biological Processes	19	GO:0071363	cellular response to growth factor stimulus	-5.1	3.3	5.5	22688	600	221	19	8.6	1.9	285|654|1191|2264|2331|5328|7123|7422|8516|9518|9965|54541|55959|56940|64399|79652|114990|128853|392255	ANGPT2|BMP6|CLU|FGFR4|FMOD|PLAU|CLEC3B|VEGFA|ITGA8|GDF15|FGF19|DDIT4|SULF2|DUSP22|HHIP|TMEM204|VASN|DUSP15|GDF6	-2.6	shCDK19_vs_shCTRL_UP
Reactome Gene Sets	6	R-HSA-1474244	Extracellular matrix organization	-5.1	4.5	6	22688	299	221	13	5.9	1.6	634|1298|1299|1514|2199|2331|3691|3911|3913|4320|8515|8516|22801	CEACAM1|COL9A2|COL9A3|CTSL|FBLN2|FMOD|ITGB4|LAMA5|LAMB2|MMP11|ITGA10|ITGA8|ITGA11	-2.5	shCDK19_vs_shCTRL_UP
GO Biological Processes	19	GO:0050810	regulation of steroid biosynthetic process	-5.1	12	7.9	22688	50	221	6	2.7	1.1	654|1717|2264|3638|9965|9971	BMP6|DHCR7|FGFR4|INSIG1|FGF19|NR1H4	-2.5	shCDK19_vs_shCTRL_UP
GO Biological Processes	19	GO:0046394	carboxylic acid biosynthetic process	-5	4.7	6	22688	262	221	12	5.4	1.5	634|1907|2264|2687|3638|6916|9415|9965|9971|10170|26063|55258	CEACAM1|EDN2|FGFR4|GGT5|INSIG1|TBXAS1|FADS2|FGF19|NR1H4|DHRS9|DECR2|THNSL2	-2.4	shCDK19_vs_shCTRL_UP
GO Biological Processes	19	GO:0031589	cell-substrate adhesion	-5	4.3	5.8	22688	308	221	13	5.9	1.6	285|2199|3691|3911|5212|5328|7422|8515|8516|10225|11093|22801|64098	ANGPT2|FBLN2|ITGB4|LAMA5|VIT|PLAU|VEGFA|ITGA10|ITGA8|CD96|ADAMTS13|ITGA11|PARVG	-2.4	shCDK19_vs_shCTRL_UP
GO Biological Processes	19	GO:1901615	organic hydroxy compound metabolic process	-4.9	3.8	5.6	22688	408	221	15	6.8	1.7	654|1717|2222|2232|3157|3638|4047|4597|4598|9249|9971|10170|11161|26007|56848	BMP6|DHCR7|FDFT1|FDXR|HMGCS1|INSIG1|LSS|MVD|MVK|DHRS3|NR1H4|DHRS9|C14orf1|TKFC|SPHK2	-2.4	shCDK19_vs_shCTRL_UP
GO Biological Processes	19	GO:0070848	response to growth factor	-4.9	3.1	5.3	22688	628	221	19	8.6	1.9	285|654|1191|2264|2331|5328|7123|7422|8516|9518|9965|54541|55959|56940|64399|79652|114990|128853|392255	ANGPT2|BMP6|CLU|FGFR4|FMOD|PLAU|CLEC3B|VEGFA|ITGA8|GDF15|FGF19|DDIT4|SULF2|DUSP22|HHIP|TMEM204|VASN|DUSP15|GDF6	-2.4	shCDK19_vs_shCTRL_UP
GO Biological Processes	19	GO:0007160	cell-matrix adhesion	-4.6	5.3	5.9	22688	195	221	10	4.5	1.4	3691|3911|5328|7422|8515|8516|10225|11093|22801|64098	ITGB4|LAMA5|PLAU|VEGFA|ITGA10|ITGA8|CD96|ADAMTS13|ITGA11|PARVG	-2.1	shCDK19_vs_shCTRL_UP
Hallmark Gene Sets	23	M5939	HALLMARK P53 PATHWAY	-4.6	5.1	5.8	22688	200	221	10	4.5	1.4	1026|2052|2232|3691|6948|7832|8744|10544|10608|54541	CDKN1A|EPHX1|FDXR|ITGB4|TCN2|BTG2|TNFSF9|PROCR|MXD4|DDIT4	-2.1	shCDK19_vs_shCTRL_UP
GO Biological Processes	19	GO:0007229	integrin-mediated signaling pathway	-4.5	8	6.6	22688	90	221	7	3.2	1.2	634|3691|3911|8515|8516|11093|22801	CEACAM1|ITGB4|LAMA5|ITGA10|ITGA8|ADAMTS13|ITGA11	-2.1	shCDK19_vs_shCTRL_UP
GO Biological Processes	19	GO:0032787	monocarboxylic acid metabolic process	-4.5	3.2	5.1	22688	549	221	17	7.7	1.8	230|634|1907|2109|2264|2687|3638|6916|9415|9965|9971|10170|26063|54541|55258|83667|376497	ALDOC|CEACAM1|EDN2|ETFB|FGFR4|GGT5|INSIG1|TBXAS1|FADS2|FGF19|NR1H4|DHRS9|DECR2|DDIT4|THNSL2|SESN2|SLC27A1	-2.1	shCDK19_vs_shCTRL_UP
Canonical Pathways	11	M5883	NABA SECRETED FACTORS	-4.4	3.9	5.3	22688	344	221	13	5.9	1.6	285|654|5228|6284|7422|8744|9518|9965|10148|51129|64399|113791|392255	ANGPT2|BMP6|PGF|S100A13|VEGFA|TNFSF9|GDF15|FGF19|EBI3|ANGPTL4|HHIP|PIK3IP1|GDF6	-2	shCDK19_vs_shCTRL_UP
GO Biological Processes	19	GO:0046890	regulation of lipid biosynthetic process	-4.4	6.4	6.1	22688	129	221	8	3.6	1.3	634|654|1717|2264|3638|9965|9971|376497	CEACAM1|BMP6|DHCR7|FGFR4|INSIG1|FGF19|NR1H4|SLC27A1	-2	shCDK19_vs_shCTRL_UP
Canonical Pathways	11	M145	PID P53 DOWNSTREAM PATHWAY	-4.2	6	5.8	22688	137	221	8	3.6	1.3	1026|1907|2232|7832|9518|9540|27113|54541	CDKN1A|EDN2|FDXR|BTG2|GDF15|TP53I3|BBC3|DDIT4	-1.8	shCDK19_vs_shCTRL_UP
GO Biological Processes	19	GO:0051055	negative regulation of lipid biosynthetic process	-4.1	11	6.9	22688	45	221	5	2.3	1	634|3638|9965|9971|376497	CEACAM1|INSIG1|FGF19|NR1H4|SLC27A1	-1.7	shCDK19_vs_shCTRL_UP
GO Biological Processes	19	GO:0006633	fatty acid biosynthetic process	-4.1	5.7	5.6	22688	143	221	8	3.6	1.3	634|1907|2687|3638|6916|9415|26063|55258	CEACAM1|EDN2|GGT5|INSIG1|TBXAS1|FADS2|DECR2|THNSL2	-1.7	shCDK19_vs_shCTRL_UP
GO Biological Processes	19	GO:0019218	regulation of steroid metabolic process	-4.1	8.3	6.3	22688	74	221	6	2.7	1.1	654|1717|2264|3638|9965|9971	BMP6|DHCR7|FGFR4|INSIG1|FGF19|NR1H4	-1.7	shCDK19_vs_shCTRL_UP
Reactome Gene Sets	6	R-HSA-6798695	Neutrophil degranulation	-4.1	3.2	4.8	22688	485	221	15	6.8	1.7	230|634|671|929|1471|1774|2512|2548|3728|5023|5328|9145|9535|84514|326624	ALDOC|CEACAM1|BPI|CD14|CST3|DNASE1L1|FTL|GAA|JUP|P2RX1|PLAU|SYNGR1|GMFG|GHDC|RAB37	-1.7	shCDK19_vs_shCTRL_UP
GO Biological Processes	19	GO:0045833	negative regulation of lipid metabolic process	-4	8.2	6.2	22688	75	221	6	2.7	1.1	634|3638|9965|9971|113791|376497	CEACAM1|INSIG1|FGF19|NR1H4|PIK3IP1|SLC27A1	-1.7	shCDK19_vs_shCTRL_UP
GO Biological Processes	19	GO:0070857	regulation of bile acid biosynthetic process	-4	31	9.3	22688	10	221	3	1.4	0.78	2264|9965|9971	FGFR4|FGF19|NR1H4	-1.6	shCDK19_vs_shCTRL_UP
KEGG Pathway	24	M00095	C5 isoprenoid biosynthesis, mevalonate pathway	-4	31	9.3	22688	10	221	3	1.4	0.78	3157|4597|4598	HMGCS1|MVD|MVK	-1.6	shCDK19_vs_shCTRL_UP
KEGG Pathway	24	hsa_M00095	C5 isoprenoid biosynthesis, mevalonate pathway	-4	31	9.3	22688	10	221	3	1.4	0.78	3157|4597|4598	HMGCS1|MVD|MVK	-1.6	shCDK19_vs_shCTRL_UP
Reactome Gene Sets	6	R-HSA-3000178	ECM proteoglycans	-4	8	6.1	22688	77	221	6	2.7	1.1	1298|1299|2331|3911|3913|8516	COL9A2|COL9A3|FMOD|LAMA5|LAMB2|ITGA8	-1.6	shCDK19_vs_shCTRL_UP
Reactome Gene Sets	6	R-HSA-109582	Hemostasis	-4	2.9	4.6	22688	610	221	17	7.7	1.8	285|634|1191|1893|2151|2159|3560|3897|5023|5104|5328|7123|7422|8515|10235|10544|23428	ANGPT2|CEACAM1|CLU|ECM1|F2RL2|F10|IL2RB|L1CAM|P2RX1|SERPINA5|PLAU|CLEC3B|VEGFA|ITGA10|RASGRP2|PROCR|SLC7A8	-1.6	shCDK19_vs_shCTRL_UP
Canonical Pathways	11	M47	PID INTEGRIN CS PATHWAY	-4	16	7.5	22688	26	221	4	1.8	0.9	3691|8515|8516|22801	ITGB4|ITGA10|ITGA8|ITGA11	-1.6	shCDK19_vs_shCTRL_UP
KEGG Pathway	24	hsa04610	Complement and coagulation cascades	-3.9	7.8	6	22688	79	221	6	2.7	1.1	1191|2151|2159|5104|5328|10544	CLU|F2RL2|F10|SERPINA5|PLAU|PROCR	-1.6	shCDK19_vs_shCTRL_UP
Canonical Pathways	11	M19	PID P73PATHWAY	-3.9	7.8	6	22688	79	221	6	2.7	1.1	1026|9518|9540|27065|27113|54894	CDKN1A|GDF15|TP53I3|NSG1|BBC3|RNF43	-1.6	shCDK19_vs_shCTRL_UP
KEGG Pathway	24	ko04610	Complement and coagulation cascades	-3.9	7.8	6	22688	79	221	6	2.7	1.1	1191|2151|2159|5104|5328|10544	CLU|F2RL2|F10|SERPINA5|PLAU|PROCR	-1.6	shCDK19_vs_shCTRL_UP
Canonical Pathways	11	M158	PID INTEGRIN4 PATHWAY	-3.8	28	8.9	22688	11	221	3	1.4	0.78	3691|3911|3913	ITGB4|LAMA5|LAMB2	-1.6	shCDK19_vs_shCTRL_UP
GO Biological Processes	19	GO:1904251	regulation of bile acid metabolic process	-3.8	28	8.9	22688	11	221	3	1.4	0.78	2264|9965|9971	FGFR4|FGF19|NR1H4	-1.6	shCDK19_vs_shCTRL_UP
Hallmark Gene Sets	23	M5891	HALLMARK HYPOXIA	-3.8	4.6	5.1	22688	200	221	9	4.1	1.3	230|1026|1907|2548|5228|7422|51129|54541|112464	ALDOC|CDKN1A|EDN2|GAA|PGF|VEGFA|ANGPTL4|DDIT4|PRKCDBP	-1.5	shCDK19_vs_shCTRL_UP
GO Biological Processes	19	GO:0055114	oxidation-reduction process	-3.7	2.3	4.2	22688	968	221	22	10	2	230|1350|1717|2109|2222|2232|2548|6649|6916|7262|8544|9249|9415|9540|10170|10202|26063|55806|64399|83667|84795|112464	ALDOC|COX7C|DHCR7|ETFB|FDFT1|FDXR|GAA|SOD3|TBXAS1|PHLDA2|PIR|DHRS3|FADS2|TP53I3|DHRS9|DHRS2|DECR2|HR|HHIP|SESN2|PYROXD2|PRKCDBP	-1.4	shCDK19_vs_shCTRL_UP
GO Biological Processes	19	GO:0008207	C21-steroid hormone metabolic process	-3.6	13	6.8	22688	31	221	4	1.8	0.9	654|2232|10170|10202	BMP6|FDXR|DHRS9|DHRS2	-1.4	shCDK19_vs_shCTRL_UP
KEGG Pathway	24	hsa04810	Regulation of actin cytoskeleton	-3.6	4.3	4.8	22688	214	221	9	4.1	1.3	929|2264|3691|3984|8515|8516|9965|10094|22801	CD14|FGFR4|ITGB4|LIMK1|ITGA10|ITGA8|FGF19|ARPC3|ITGA11	-1.4	shCDK19_vs_shCTRL_UP
KEGG Pathway	24	ko04810	Regulation of actin cytoskeleton	-3.6	4.3	4.8	22688	214	221	9	4.1	1.3	929|2264|3691|3984|8515|8516|9965|10094|22801	CD14|FGFR4|ITGB4|LIMK1|ITGA10|ITGA8|FGF19|ARPC3|ITGA11	-1.4	shCDK19_vs_shCTRL_UP
GO Biological Processes	19	GO:0009636	response to toxic substance	-3.6	4.3	4.8	22688	214	221	9	4.1	1.3	1026|2052|2954|4747|6649|10202|11093|23428|83667	CDKN1A|EPHX1|GSTZ1|NEFL|SOD3|DHRS2|ADAMTS13|SLC7A8|SESN2	-1.4	shCDK19_vs_shCTRL_UP
GO Biological Processes	19	GO:2000345	regulation of hepatocyte proliferation	-3.5	22	7.8	22688	14	221	3	1.4	0.78	634|5328|55959	CEACAM1|PLAU|SULF2	-1.3	shCDK19_vs_shCTRL_UP
GO Biological Processes	19	GO:0006636	unsaturated fatty acid biosynthetic process	-3.5	8.4	5.8	22688	61	221	5	2.3	1	1907|2687|6916|9415|26063	EDN2|GGT5|TBXAS1|FADS2|DECR2	-1.3	shCDK19_vs_shCTRL_UP
Canonical Pathways	11	M5884	NABA CORE MATRISOME	-3.4	3.7	4.5	22688	275	221	10	4.5	1.4	1298|1299|1893|2199|2331|3911|3913|5212|64129|129080	COL9A2|COL9A3|ECM1|FBLN2|FMOD|LAMA5|LAMB2|VIT|TINAGL1|EMID1	-1.2	shCDK19_vs_shCTRL_UP
GO Biological Processes	19	GO:0007167	enzyme linked receptor protein signaling pathway	-3.4	2.3	4	22688	947	221	21	9.5	2	285|634|654|2264|2331|5228|7422|8516|9518|9965|10094|29924|54541|55959|56940|64399|79652|84632|114990|128853|392255	ANGPT2|CEACAM1|BMP6|FGFR4|FMOD|PGF|VEGFA|ITGA8|GDF15|FGF19|ARPC3|EPN1|DDIT4|SULF2|DUSP22|HHIP|TMEM204|AFAP1L2|VASN|DUSP15|GDF6	-1.2	shCDK19_vs_shCTRL_UP
GO Biological Processes	19	GO:0045773	positive regulation of axon extension	-3.4	11	6.2	22688	36	221	4	1.8	0.9	3897|3984|7422|51393	L1CAM|LIMK1|VEGFA|TRPV2	-1.2	shCDK19_vs_shCTRL_UP
GO Biological Processes	19	GO:0006082	organic acid metabolic process	-3.4	2.3	4	22688	948	221	21	9.5	2	230|634|1907|2109|2264|2593|2687|2954|3638|6916|9415|9965|9971|10170|23428|26063|29943|54541|55258|83667|376497	ALDOC|CEACAM1|EDN2|ETFB|FGFR4|GAMT|GGT5|GSTZ1|INSIG1|TBXAS1|FADS2|FGF19|NR1H4|DHRS9|SLC7A8|DECR2|PADI1|DDIT4|THNSL2|SESN2|SLC27A1	-1.2	shCDK19_vs_shCTRL_UP
GO Biological Processes	19	GO:0044712	single-organism catabolic process	-3.4	2.4	4	22688	814	221	19	8.6	1.9	230|1471|1514|2109|2167|2548|2954|4320|5168|5920|6609|9388|23646|26007|51365|54541|55258|83667|200879	ALDOC|CST3|CTSL|ETFB|FABP4|GAA|GSTZ1|MMP11|ENPP2|RARRES3|SMPD1|LIPG|PLD3|TKFC|PLA1A|DDIT4|THNSL2|SESN2|LIPH	-1.2	shCDK19_vs_shCTRL_UP
Hallmark Gene Sets	23	M5946	HALLMARK COAGULATION	-3.4	5.2	4.9	22688	138	221	7	3.2	1.2	1191|1510|2151|2159|4320|5328|6284	CLU|CTSE|F2RL2|F10|MMP11|PLAU|S100A13	-1.2	shCDK19_vs_shCTRL_UP
GO Biological Processes	19	GO:0016042	lipid catabolic process	-3.3	3.6	4.4	22688	284	221	10	4.5	1.4	2109|2167|5168|5920|6609|9388|23646|51365|83667|200879	ETFB|FABP4|ENPP2|RARRES3|SMPD1|LIPG|PLD3|PLA1A|SESN2|LIPH	-1.2	shCDK19_vs_shCTRL_UP
GO Biological Processes	19	GO:0050772	positive regulation of axonogenesis	-3.3	7.5	5.4	22688	68	221	5	2.3	1	3897|3984|4747|7422|51393	L1CAM|LIMK1|NEFL|VEGFA|TRPV2	-1.2	shCDK19_vs_shCTRL_UP
Canonical Pathways	11	M3468	NABA ECM REGULATORS	-3.2	3.9	4.4	22688	238	221	9	4.1	1.3	1471|1510|1514|2159|4320|5104|5328|11093|55959	CST3|CTSE|CTSL|F10|MMP11|SERPINA5|PLAU|ADAMTS13|SULF2	-1.1	shCDK19_vs_shCTRL_UP
GO Biological Processes	19	GO:0072575	epithelial cell proliferation involved in liver morphogenesis	-3.2	17	6.8	22688	18	221	3	1.4	0.78	634|5328|55959	CEACAM1|PLAU|SULF2	-1.1	shCDK19_vs_shCTRL_UP
GO Biological Processes	19	GO:0072574	hepatocyte proliferation	-3.2	17	6.8	22688	18	221	3	1.4	0.78	634|5328|55959	CEACAM1|PLAU|SULF2	-1.1	shCDK19_vs_shCTRL_UP
GO Biological Processes	19	GO:0042398	cellular modified amino acid biosynthetic process	-3.2	10	5.7	22688	41	221	4	1.8	0.9	2593|2687|26873|376497	GAMT|GGT5|OPLAH|SLC27A1	-1.1	shCDK19_vs_shCTRL_UP
KEGG Pathway	24	hsa05412	Arrhythmogenic right ventricular cardiomyopathy (ARVC)	-3.1	6.9	5.1	22688	74	221	5	2.3	1	3691|3728|8515|8516|22801	ITGB4|JUP|ITGA10|ITGA8|ITGA11	-1	shCDK19_vs_shCTRL_UP
KEGG Pathway	24	ko05412	Arrhythmogenic right ventricular cardiomyopathy (ARVC)	-3.1	6.9	5.1	22688	74	221	5	2.3	1	3691|3728|8515|8516|22801	ITGB4|JUP|ITGA10|ITGA8|ITGA11	-1	shCDK19_vs_shCTRL_UP
Hallmark Gene Sets	23	M5915	HALLMARK APICAL JUNCTION	-3.1	4.1	4.4	22688	200	221	8	3.6	1.3	2593|3638|3691|3728|4597|8515|51148|57863	GAMT|INSIG1|ITGB4|JUP|MVD|ITGA10|CERCAM|CADM3	-1	shCDK19_vs_shCTRL_UP
Hallmark Gene Sets	23	M5956	HALLMARK KRAS SIGNALING DN	-3.1	4.1	4.4	22688	200	221	8	3.6	1.3	1907|2593|3851|3866|7832|51226|55258|56848	EDN2|GAMT|KRT4|KRT15|BTG2|COPZ2|THNSL2|SPHK2	-1	shCDK19_vs_shCTRL_UP
Hallmark Gene Sets	23	M5906	HALLMARK ESTROGEN RESPONSE EARLY	-3.1	4.1	4.4	22688	200	221	8	3.6	1.3	1717|2222|3866|9145|9249|10202|55806|56944	DHCR7|FDFT1|KRT15|SYNGR1|DHRS3|DHRS2|HR|OLFML3	-1	shCDK19_vs_shCTRL_UP
Hallmark Gene Sets	23	M5905	HALLMARK ADIPOGENESIS	-3.1	4.1	4.4	22688	200	221	8	3.6	1.3	1717|2109|2167|5168|6623|51129|376497|400916	DHCR7|ETFB|FABP4|ENPP2|SNCG|ANGPTL4|SLC27A1|CHCHD10	-1	shCDK19_vs_shCTRL_UP
Hallmark Gene Sets	23	M5924	HALLMARK MTORC1 SIGNALING	-3.1	4.1	4.4	22688	200	221	8	3.6	1.3	1026|1717|2232|3157|3638|7832|9415|54541	CDKN1A|DHCR7|FDXR|HMGCS1|INSIG1|BTG2|FADS2|DDIT4	-1	shCDK19_vs_shCTRL_UP
Hallmark Gene Sets	23	M5890	HALLMARK TNFA SIGNALING VIA NFKB	-3.1	4.1	4.4	22688	200	221	8	3.6	1.3	1026|1846|5328|7262|7422|7832|8613|8744	CDKN1A|DUSP4|PLAU|PHLDA2|VEGFA|BTG2|PLPP3|TNFSF9	-1	shCDK19_vs_shCTRL_UP
GO Biological Processes	19	GO:0019752	carboxylic acid metabolic process	-3.1	2.3	3.7	22688	863	221	19	8.6	1.9	230|634|1907|2109|2264|2687|2954|3638|6916|9415|9965|9971|10170|23428|26063|54541|55258|83667|376497	ALDOC|CEACAM1|EDN2|ETFB|FGFR4|GGT5|GSTZ1|INSIG1|TBXAS1|FADS2|FGF19|NR1H4|DHRS9|SLC7A8|DECR2|DDIT4|THNSL2|SESN2|SLC27A1	-1	shCDK19_vs_shCTRL_UP
GO Biological Processes	19	GO:0006631	fatty acid metabolic process	-3.1	3.1	4.1	22688	359	221	11	5	1.5	634|1907|2109|2687|3638|6916|9415|26063|55258|83667|376497	CEACAM1|EDN2|ETFB|GGT5|INSIG1|TBXAS1|FADS2|DECR2|THNSL2|SESN2|SLC27A1	-1	shCDK19_vs_shCTRL_UP
GO Biological Processes	19	GO:0043436	oxoacid metabolic process	-3.1	2.2	3.7	22688	868	221	19	8.6	1.9	230|634|1907|2109|2264|2687|2954|3638|6916|9415|9965|9971|10170|23428|26063|54541|55258|83667|376497	ALDOC|CEACAM1|EDN2|ETFB|FGFR4|GGT5|GSTZ1|INSIG1|TBXAS1|FADS2|FGF19|NR1H4|DHRS9|SLC7A8|DECR2|DDIT4|THNSL2|SESN2|SLC27A1	-1	shCDK19_vs_shCTRL_UP
KEGG Pathway	24	hsa00100	Steroid biosynthesis	-3	15	6.4	22688	20	221	3	1.4	0.78	1717|2222|4047	DHCR7|FDFT1|LSS	-1	shCDK19_vs_shCTRL_UP
GO Biological Processes	19	GO:0072576	liver morphogenesis	-3	15	6.4	22688	20	221	3	1.4	0.78	634|5328|55959	CEACAM1|PLAU|SULF2	-1	shCDK19_vs_shCTRL_UP
KEGG Pathway	24	ko00100	Steroid biosynthesis	-3	15	6.4	22688	20	221	3	1.4	0.78	1717|2222|4047	DHCR7|FDFT1|LSS	-1	shCDK19_vs_shCTRL_UP
GO Biological Processes	19	GO:0048675	axon extension	-3	5.4	4.6	22688	115	221	6	2.7	1.1	2331|3897|3913|3984|7422|51393	FMOD|L1CAM|LAMB2|LIMK1|VEGFA|TRPV2	-1	shCDK19_vs_shCTRL_UP
KEGG Pathway	24	ko00565	Ether lipid metabolism	-3	9.1	5.4	22688	45	221	4	1.8	0.9	5168|8612|8613|23646	ENPP2|PLPP2|PLPP3|PLD3	-1	shCDK19_vs_shCTRL_UP
KEGG Pathway	24	hsa00565	Ether lipid metabolism	-3	9.1	5.4	22688	45	221	4	1.8	0.9	5168|8612|8613|23646	ENPP2|PLPP2|PLPP3|PLD3	-1	shCDK19_vs_shCTRL_UP
GO Biological Processes	19	GO:0045765	regulation of angiogenesis	-3	3.9	4.2	22688	210	221	8	3.6	1.3	285|634|1893|5168|5228|7075|7422|51129	ANGPT2|CEACAM1|ECM1|ENPP2|PGF|TIE1|VEGFA|ANGPTL4	-0.97	shCDK19_vs_shCTRL_UP
KEGG Pathway	24	ko00600	Sphingolipid metabolism	-2.9	8.7	5.3	22688	47	221	4	1.8	0.9	6609|8612|8613|56848	SMPD1|PLPP2|PLPP3|SPHK2	-0.97	shCDK19_vs_shCTRL_UP
GO Biological Processes	19	GO:0006879	cellular iron ion homeostasis	-2.9	8.7	5.3	22688	47	221	4	1.8	0.9	654|2512|23400|51310	BMP6|FTL|ATP13A2|SLC22A17	-0.97	shCDK19_vs_shCTRL_UP
KEGG Pathway	24	hsa00600	Sphingolipid metabolism	-2.9	8.7	5.3	22688	47	221	4	1.8	0.9	6609|8612|8613|56848	SMPD1|PLPP2|PLPP3|SPHK2	-0.97	shCDK19_vs_shCTRL_UP
GO Biological Processes	19	GO:0055088	lipid homeostasis	-2.9	5.1	4.5	22688	121	221	6	2.7	1.1	2167|2264|9388|9971|51129|83667	FABP4|FGFR4|LIPG|NR1H4|ANGPTL4|SESN2	-0.96	shCDK19_vs_shCTRL_UP
Reactome Gene Sets	6	R-HSA-140875	Common Pathway of Fibrin Clot Formation	-2.9	14	6	22688	22	221	3	1.4	0.78	2159|5104|10544	F10|SERPINA5|PROCR	-0.96	shCDK19_vs_shCTRL_UP
KEGG Pathway	24	hsa00900	Terpenoid backbone biosynthesis	-2.9	14	6	22688	22	221	3	1.4	0.78	3157|4597|4598	HMGCS1|MVD|MVK	-0.96	shCDK19_vs_shCTRL_UP
KEGG Pathway	24	ko00900	Terpenoid backbone biosynthesis	-2.9	14	6	22688	22	221	3	1.4	0.78	3157|4597|4598	HMGCS1|MVD|MVK	-0.96	shCDK19_vs_shCTRL_UP
GO Biological Processes	19	GO:0010894	negative regulation of steroid biosynthetic process	-2.9	14	6	22688	22	221	3	1.4	0.78	3638|9965|9971	INSIG1|FGF19|NR1H4	-0.96	shCDK19_vs_shCTRL_UP
GO Biological Processes	19	GO:0046916	cellular transition metal ion homeostasis	-2.9	6.2	4.7	22688	83	221	5	2.3	1	654|2512|23400|51310|55630	BMP6|FTL|ATP13A2|SLC22A17|SLC39A4	-0.94	shCDK19_vs_shCTRL_UP
GO Biological Processes	19	GO:0032269	negative regulation of cellular protein metabolic process	-2.9	2.1	3.5	22688	969	221	20	9	1.9	634|1026|1471|1846|1893|2167|3984|5104|6609|7422|7832|8613|9470|9535|23400|27344|54541|56940|83667|84063	CEACAM1|CDKN1A|CST3|DUSP4|ECM1|FABP4|LIMK1|SERPINA5|SMPD1|VEGFA|BTG2|PLPP3|EIF4E2|GMFG|ATP13A2|PCSK1N|DDIT4|DUSP22|SESN2|KIRREL2	-0.94	shCDK19_vs_shCTRL_UP
GO Biological Processes	19	GO:0019216	regulation of lipid metabolic process	-2.8	3.4	3.9	22688	275	221	9	4.1	1.3	634|654|1717|2264|3638|9965|9971|113791|376497	CEACAM1|BMP6|DHCR7|FGFR4|INSIG1|FGF19|NR1H4|PIK3IP1|SLC27A1	-0.87	shCDK19_vs_shCTRL_UP
GO Biological Processes	19	GO:0045939	negative regulation of steroid metabolic process	-2.8	13	5.8	22688	24	221	3	1.4	0.78	3638|9965|9971	INSIG1|FGF19|NR1H4	-0.87	shCDK19_vs_shCTRL_UP
GO Biological Processes	19	GO:0006720	isoprenoid metabolic process	-2.8	4.8	4.3	22688	128	221	6	2.7	1.1	2222|3157|4597|4598|9249|10170	FDFT1|HMGCS1|MVD|MVK|DHRS3|DHRS9	-0.86	shCDK19_vs_shCTRL_UP
GO Biological Processes	19	GO:0072001	renal system development	-2.8	3.3	3.9	22688	278	221	9	4.1	1.3	285|654|3691|3911|3913|5228|7422|8516|55959	ANGPT2|BMP6|ITGB4|LAMA5|LAMB2|PGF|VEGFA|ITGA8|SULF2	-0.85	shCDK19_vs_shCTRL_UP
Reactome Gene Sets	6	R-HSA-216083	Integrin cell surface interactions	-2.8	5.8	4.5	22688	88	221	5	2.3	1	1298|1299|8515|8516|22801	COL9A2|COL9A3|ITGA10|ITGA8|ITGA11	-0.85	shCDK19_vs_shCTRL_UP
GO Biological Processes	19	GO:0045879	negative regulation of smoothened signaling pathway	-2.7	12	5.6	22688	25	221	3	1.4	0.78	7289|8643|64399	TULP3|PTCH2|HHIP	-0.84	shCDK19_vs_shCTRL_UP
GO Biological Processes	19	GO:1904018	positive regulation of vasculature development	-2.7	4.7	4.2	22688	131	221	6	2.7	1.1	285|634|1893|5228|7422|51129	ANGPT2|CEACAM1|ECM1|PGF|VEGFA|ANGPTL4	-0.84	shCDK19_vs_shCTRL_UP
GO Biological Processes	19	GO:0072006	nephron development	-2.7	4.6	4.2	22688	133	221	6	2.7	1.1	285|3911|3913|5228|7422|55959	ANGPT2|LAMA5|LAMB2|PGF|VEGFA|SULF2	-0.82	shCDK19_vs_shCTRL_UP
GO Biological Processes	19	GO:0001944	vasculature development	-2.7	2.4	3.5	22688	589	221	14	6.3	1.6	285|634|1717|1893|3911|5168|5228|5328|7075|7422|8613|51129|56848|79652	ANGPT2|CEACAM1|DHCR7|ECM1|LAMA5|ENPP2|PGF|PLAU|TIE1|VEGFA|PLPP3|ANGPTL4|SPHK2|TMEM204	-0.81	shCDK19_vs_shCTRL_UP
GO Biological Processes	19	GO:1901342	regulation of vasculature development	-2.7	3.5	3.9	22688	232	221	8	3.6	1.3	285|634|1893|5168|5228|7075|7422|51129	ANGPT2|CEACAM1|ECM1|ENPP2|PGF|TIE1|VEGFA|ANGPTL4	-0.81	shCDK19_vs_shCTRL_UP
GO Biological Processes	19	GO:0051348	negative regulation of transferase activity	-2.7	3	3.7	22688	343	221	10	4.5	1.4	634|1026|1846|2167|3984|6609|9535|56940|113791|400916	CEACAM1|CDKN1A|DUSP4|FABP4|LIMK1|SMPD1|GMFG|DUSP22|PIK3IP1|CHCHD10	-0.81	shCDK19_vs_shCTRL_UP
GO Biological Processes	19	GO:0031099	regeneration	-2.7	3.9	3.9	22688	183	221	7	3.2	1.2	285|1026|3913|4747|5228|5328|55959	ANGPT2|CDKN1A|LAMB2|NEFL|PGF|PLAU|SULF2	-0.8	shCDK19_vs_shCTRL_UP
KEGG Pathway	24	ko04666	Fc gamma R-mediated phagocytosis	-2.7	5.5	4.3	22688	93	221	5	2.3	1	3984|8612|8613|10094|56848	LIMK1|PLPP2|PLPP3|ARPC3|SPHK2	-0.8	shCDK19_vs_shCTRL_UP
KEGG Pathway	24	hsa04666	Fc gamma R-mediated phagocytosis	-2.7	5.5	4.3	22688	93	221	5	2.3	1	3984|8612|8613|10094|56848	LIMK1|PLPP2|PLPP3|ARPC3|SPHK2	-0.8	shCDK19_vs_shCTRL_UP
GO Biological Processes	19	GO:0030148	sphingolipid biosynthetic process	-2.6	5.4	4.3	22688	95	221	5	2.3	1	5023|6609|8612|8613|56848	P2RX1|SMPD1|PLPP2|PLPP3|SPHK2	-0.78	shCDK19_vs_shCTRL_UP
GO Biological Processes	19	GO:0006699	bile acid biosynthetic process	-2.6	11	5.3	22688	28	221	3	1.4	0.78	2264|9965|9971	FGFR4|FGF19|NR1H4	-0.76	shCDK19_vs_shCTRL_UP
KEGG Pathway	24	ko00561	Glycerolipid metabolism	-2.6	7	4.5	22688	59	221	4	1.8	0.9	8612|8613|9388|26007	PLPP2|PLPP3|LIPG|TKFC	-0.75	shCDK19_vs_shCTRL_UP
KEGG Pathway	24	hsa00561	Glycerolipid metabolism	-2.6	7	4.5	22688	59	221	4	1.8	0.9	8612|8613|9388|26007	PLPP2|PLPP3|LIPG|TKFC	-0.75	shCDK19_vs_shCTRL_UP
GO Biological Processes	19	GO:0008284	positive regulation of cell proliferation	-2.6	2.1	3.3	22688	813	221	17	7.7	1.8	654|1026|1191|1893|1907|2264|4597|5228|5328|6284|6320|7422|8744|9965|10148|11138|56848	BMP6|CDKN1A|CLU|ECM1|EDN2|FGFR4|MVD|PGF|PLAU|S100A13|CLEC11A|VEGFA|TNFSF9|FGF19|EBI3|TBC1D8|SPHK2	-0.75	shCDK19_vs_shCTRL_UP
GO Biological Processes	19	GO:0002026	regulation of the force of heart contraction	-2.6	11	5.1	22688	29	221	3	1.4	0.78	1907|2548|4635	EDN2|GAA|MYL4	-0.73	shCDK19_vs_shCTRL_UP
GO Biological Processes	19	GO:0006790	sulfur compound metabolic process	-2.5	2.8	3.5	22688	362	221	10	4.5	1.4	2331|2593|2687|2954|4597|4598|26229|26873|55959|79586	FMOD|GAMT|GGT5|GSTZ1|MVD|MVK|B3GAT3|OPLAH|SULF2|CHPF	-0.71	shCDK19_vs_shCTRL_UP
GO Biological Processes	19	GO:0055090	acylglycerol homeostasis	-2.5	10	5	22688	30	221	3	1.4	0.78	9971|51129|83667	NR1H4|ANGPTL4|SESN2	-0.71	shCDK19_vs_shCTRL_UP
GO Biological Processes	19	GO:0070328	triglyceride homeostasis	-2.5	10	5	22688	30	221	3	1.4	0.78	9971|51129|83667	NR1H4|ANGPTL4|SESN2	-0.71	shCDK19_vs_shCTRL_UP
GO Biological Processes	19	GO:0042326	negative regulation of phosphorylation	-2.5	2.7	3.4	22688	424	221	11	5	1.5	634|1026|1846|2167|6609|8613|9535|54541|56940|84063|113791	CEACAM1|CDKN1A|DUSP4|FABP4|SMPD1|PLPP3|GMFG|DDIT4|DUSP22|KIRREL2|PIK3IP1	-0.71	shCDK19_vs_shCTRL_UP
Canonical Pathways	11	M3008	NABA ECM GLYCOPROTEINS	-2.5	3.7	3.7	22688	196	221	7	3.2	1.2	1893|2199|3911|3913|5212|64129|129080	ECM1|FBLN2|LAMA5|LAMB2|VIT|TINAGL1|EMID1	-0.7	shCDK19_vs_shCTRL_UP
GO Biological Processes	19	GO:1990138	neuron projection extension	-2.5	4.2	3.8	22688	147	221	6	2.7	1.1	2331|3897|3913|3984|7422|51393	FMOD|L1CAM|LAMB2|LIMK1|VEGFA|TRPV2	-0.7	shCDK19_vs_shCTRL_UP
Canonical Pathways	11	M254	PID MYC REPRESS PATHWAY	-2.5	6.5	4.3	22688	63	221	4	1.8	0.9	1026|1191|3691|10608	CDKN1A|CLU|ITGB4|MXD4	-0.69	shCDK19_vs_shCTRL_UP
GO Biological Processes	19	GO:0015850	organic hydroxy compound transport	-2.5	3.6	3.7	22688	198	221	7	3.2	1.2	634|654|1191|5023|6623|9388|9971	CEACAM1|BMP6|CLU|P2RX1|SNCG|LIPG|NR1H4	-0.69	shCDK19_vs_shCTRL_UP
GO Biological Processes	19	GO:0033673	negative regulation of kinase activity	-2.5	3.3	3.6	22688	252	221	8	3.6	1.3	634|1026|1846|2167|6609|9535|56940|113791	CEACAM1|CDKN1A|DUSP4|FABP4|SMPD1|GMFG|DUSP22|PIK3IP1	-0.69	shCDK19_vs_shCTRL_UP
Reactome Gene Sets	6	R-HSA-202733	Cell surface interactions at the vascular wall	-2.5	4.9	4	22688	104	221	5	2.3	1	285|634|3897|10544|23428	ANGPT2|CEACAM1|L1CAM|PROCR|SLC7A8	-0.68	shCDK19_vs_shCTRL_UP
Hallmark Gene Sets	23	M5909	HALLMARK MYOGENESIS	-2.5	3.6	3.7	22688	200	221	7	3.2	1.2	1026|1191|2548|3691|4635|6649|7138	CDKN1A|CLU|GAA|ITGB4|MYL4|SOD3|TNNT1	-0.68	shCDK19_vs_shCTRL_UP
GO Biological Processes	19	GO:0001655	urogenital system development	-2.4	2.9	3.4	22688	315	221	9	4.1	1.3	285|654|3691|3911|3913|5228|7422|8516|55959	ANGPT2|BMP6|ITGB4|LAMA5|LAMB2|PGF|VEGFA|ITGA8|SULF2	-0.66	shCDK19_vs_shCTRL_UP
GO Biological Processes	19	GO:0070482	response to oxygen levels	-2.4	2.9	3.4	22688	315	221	9	4.1	1.3	285|1026|5228|5328|6649|7422|51129|54541|114990	ANGPT2|CDKN1A|PGF|PLAU|SOD3|VEGFA|ANGPTL4|DDIT4|VASN	-0.66	shCDK19_vs_shCTRL_UP
GO Biological Processes	19	GO:0010565	regulation of cellular ketone metabolic process	-2.4	4	3.7	22688	153	221	6	2.7	1.1	634|654|2264|3638|9965|9971	CEACAM1|BMP6|FGFR4|INSIG1|FGF19|NR1H4	-0.66	shCDK19_vs_shCTRL_UP
GO Biological Processes	19	GO:0002576	platelet degranulation	-2.4	4.8	3.9	22688	107	221	5	2.3	1	1191|1893|5023|7123|7422	CLU|ECM1|P2RX1|CLEC3B|VEGFA	-0.66	shCDK19_vs_shCTRL_UP
GO Biological Processes	19	GO:0034754	cellular hormone metabolic process	-2.4	4.8	3.9	22688	107	221	5	2.3	1	654|2232|9249|10170|10202	BMP6|FDXR|DHRS3|DHRS9|DHRS2	-0.66	shCDK19_vs_shCTRL_UP
GO Biological Processes	19	GO:0001568	blood vessel development	-2.4	2.3	3.2	22688	569	221	13	5.9	1.6	285|634|1717|1893|3911|5168|5228|5328|7075|7422|8613|51129|56848	ANGPT2|CEACAM1|DHCR7|ECM1|LAMA5|ENPP2|PGF|PLAU|TIE1|VEGFA|PLPP3|ANGPTL4|SPHK2	-0.66	shCDK19_vs_shCTRL_UP
Reactome Gene Sets	6	R-HSA-3000157	Laminin interactions	-2.4	9.3	4.8	22688	33	221	3	1.4	0.78	3691|3911|3913	ITGB4|LAMA5|LAMB2	-0.66	shCDK19_vs_shCTRL_UP
GO Biological Processes	19	GO:0009395	phospholipid catabolic process	-2.4	9.3	4.8	22688	33	221	3	1.4	0.78	5168|6609|9388	ENPP2|SMPD1|LIPG	-0.66	shCDK19_vs_shCTRL_UP
Reactome Gene Sets	6	R-HSA-1442490	Collagen degradation	-2.4	6.1	4.2	22688	67	221	4	1.8	0.9	1298|1299|1514|4320	COL9A2|COL9A3|CTSL|MMP11	-0.65	shCDK19_vs_shCTRL_UP
GO Biological Processes	19	GO:0001938	positive regulation of endothelial cell proliferation	-2.4	6.1	4.2	22688	67	221	4	1.8	0.9	654|1893|5228|7422	BMP6|ECM1|PGF|VEGFA	-0.65	shCDK19_vs_shCTRL_UP
GO Biological Processes	19	GO:0002274	myeloid leukocyte activation	-2.4	3.9	3.7	22688	156	221	6	2.7	1.1	671|1191|1907|6284|8744|10202	BPI|CLU|EDN2|S100A13|TNFSF9|DHRS2	-0.65	shCDK19_vs_shCTRL_UP
Reactome Gene Sets	6	R-HSA-211859	Biological oxidations	-2.4	3.5	3.5	22688	208	221	7	3.2	1.2	2052|2232|2687|2954|6916|9971|26873	EPHX1|FDXR|GGT5|GSTZ1|TBXAS1|NR1H4|OPLAH	-0.64	shCDK19_vs_shCTRL_UP
GO Biological Processes	19	GO:0001822	kidney development	-2.3	3.1	3.4	22688	264	221	8	3.6	1.3	285|654|3911|3913|5228|7422|8516|55959	ANGPT2|BMP6|LAMA5|LAMB2|PGF|VEGFA|ITGA8|SULF2	-0.64	shCDK19_vs_shCTRL_UP
KEGG Pathway	24	ko04115	p53 signaling pathway	-2.3	6	4.1	22688	69	221	4	1.8	0.9	1026|9540|27113|83667	CDKN1A|TP53I3|BBC3|SESN2	-0.64	shCDK19_vs_shCTRL_UP
KEGG Pathway	24	hsa04115	p53 signaling pathway	-2.3	6	4.1	22688	69	221	4	1.8	0.9	1026|9540|27113|83667	CDKN1A|TP53I3|BBC3|SESN2	-0.64	shCDK19_vs_shCTRL_UP
GO Biological Processes	19	GO:0055076	transition metal ion homeostasis	-2.3	4.6	3.8	22688	111	221	5	2.3	1	654|2512|23400|51310|55630	BMP6|FTL|ATP13A2|SLC22A17|SLC39A4	-0.64	shCDK19_vs_shCTRL_UP
Hallmark Gene Sets	23	M5948	HALLMARK BILE ACID METABOLISM	-2.3	4.6	3.8	22688	112	221	5	2.3	1	654|2232|5002|9415|9971	BMP6|FDXR|SLC22A18|FADS2|NR1H4	-0.63	shCDK19_vs_shCTRL_UP
GO Biological Processes	19	GO:0055072	iron ion homeostasis	-2.3	5.9	4	22688	70	221	4	1.8	0.9	654|2512|23400|51310	BMP6|FTL|ATP13A2|SLC22A17	-0.63	shCDK19_vs_shCTRL_UP
GO Biological Processes	19	GO:0001933	negative regulation of protein phosphorylation	-2.3	2.6	3.2	22688	388	221	10	4.5	1.4	634|1026|1846|2167|6609|8613|9535|54541|56940|84063	CEACAM1|CDKN1A|DUSP4|FABP4|SMPD1|PLPP3|GMFG|DDIT4|DUSP22|KIRREL2	-0.62	shCDK19_vs_shCTRL_UP
GO Biological Processes	19	GO:0071560	cellular response to transforming growth factor beta stimulus	-2.3	3.4	3.5	22688	213	221	7	3.2	1.2	2331|7123|8516|9518|56940|114990|128853	FMOD|CLEC3B|ITGA8|GDF15|DUSP22|VASN|DUSP15	-0.62	shCDK19_vs_shCTRL_UP
GO Biological Processes	19	GO:0033559	unsaturated fatty acid metabolic process	-2.3	4.5	3.7	22688	114	221	5	2.3	1	1907|2687|6916|9415|26063	EDN2|GGT5|TBXAS1|FADS2|DECR2	-0.61	shCDK19_vs_shCTRL_UP
KEGG Pathway	24	ko03320	PPAR signaling pathway	-2.3	5.7	4	22688	72	221	4	1.8	0.9	2167|9415|51129|376497	FABP4|FADS2|ANGPTL4|SLC27A1	-0.61	shCDK19_vs_shCTRL_UP
KEGG Pathway	24	hsa03320	PPAR signaling pathway	-2.3	5.7	4	22688	72	221	4	1.8	0.9	2167|9415|51129|376497	FABP4|FADS2|ANGPTL4|SLC27A1	-0.61	shCDK19_vs_shCTRL_UP
GO Biological Processes	19	GO:0071559	response to transforming growth factor beta	-2.3	3.3	3.4	22688	216	221	7	3.2	1.2	2331|7123|8516|9518|56940|114990|128853	FMOD|CLEC3B|ITGA8|GDF15|DUSP22|VASN|DUSP15	-0.61	shCDK19_vs_shCTRL_UP
GO Biological Processes	19	GO:0042180	cellular ketone metabolic process	-2.2	3.3	3.4	22688	218	221	7	3.2	1.2	634|654|2264|3638|9965|9971|10170	CEACAM1|BMP6|FGFR4|INSIG1|FGF19|NR1H4|DHRS9	-0.59	shCDK19_vs_shCTRL_UP
KEGG Pathway	24	hsa05200	Pathways in cancer	-2.2	2.6	3.2	22688	397	221	10	4.5	1.4	1026|3728|3911|3913|5228|7422|8643|9965|10235|64399	CDKN1A|JUP|LAMA5|LAMB2|PGF|VEGFA|PTCH2|FGF19|RASGRP2|HHIP	-0.59	shCDK19_vs_shCTRL_UP
GO Biological Processes	19	GO:0045766	positive regulation of angiogenesis	-2.2	4.4	3.6	22688	117	221	5	2.3	1	285|1893|5228|7422|51129	ANGPT2|ECM1|PGF|VEGFA|ANGPTL4	-0.58	shCDK19_vs_shCTRL_UP
GO Biological Processes	19	GO:0050770	regulation of axonogenesis	-2.2	3.7	3.5	22688	166	221	6	2.7	1.1	2331|3897|3984|4747|7422|51393	FMOD|L1CAM|LIMK1|NEFL|VEGFA|TRPV2	-0.58	shCDK19_vs_shCTRL_UP
Reactome Gene Sets	6	R-HSA-1989781	PPARA activates gene expression	-2.2	4.4	3.6	22688	118	221	5	2.3	1	2222|3157|9971|51129|376497	FDFT1|HMGCS1|NR1H4|ANGPTL4|SLC27A1	-0.58	shCDK19_vs_shCTRL_UP
GO Biological Processes	19	GO:0009887	organ morphogenesis	-2.2	1.9	2.9	22688	958	221	18	8.1	1.8	634|654|2548|2593|3638|3691|3911|5228|5328|7262|7289|7422|8214|8516|9249|55959|64399|79955	CEACAM1|BMP6|GAA|GAMT|INSIG1|ITGB4|LAMA5|PGF|PLAU|PHLDA2|TULP3|VEGFA|DGCR6|ITGA8|DHRS3|SULF2|HHIP|PDZD7	-0.57	shCDK19_vs_shCTRL_UP
GO Biological Processes	19	GO:0007179	transforming growth factor beta receptor signaling pathway	-2.2	3.6	3.4	22688	169	221	6	2.7	1.1	2331|8516|9518|56940|114990|128853	FMOD|ITGA8|GDF15|DUSP22|VASN|DUSP15	-0.56	shCDK19_vs_shCTRL_UP
Reactome Gene Sets	6	R-HSA-140877	Formation of Fibrin Clot (Clotting Cascade)	-2.2	7.9	4.3	22688	39	221	3	1.4	0.78	2159|5104|10544	F10|SERPINA5|PROCR	-0.56	shCDK19_vs_shCTRL_UP
Reactome Gene Sets	6	R-HSA-400206	Regulation of lipid metabolism by Peroxisome proliferator-activated receptor alpha (PPARalpha)	-2.2	4.2	3.5	22688	121	221	5	2.3	1	2222|3157|9971|51129|376497	FDFT1|HMGCS1|NR1H4|ANGPTL4|SLC27A1	-0.54	shCDK19_vs_shCTRL_UP
GO Biological Processes	19	GO:0045055	regulated exocytosis	-2.2	2.9	3.2	22688	283	221	8	3.6	1.3	634|1191|1893|5023|6284|7123|7422|94122	CEACAM1|CLU|ECM1|P2RX1|S100A13|CLEC3B|VEGFA|SYTL5	-0.54	shCDK19_vs_shCTRL_UP
GO Biological Processes	19	GO:0010563	negative regulation of phosphorus metabolic process	-2.2	2.3	3	22688	540	221	12	5.4	1.5	634|1026|1846|2167|6609|8613|9535|54541|56940|84063|113791|376497	CEACAM1|CDKN1A|DUSP4|FABP4|SMPD1|PLPP3|GMFG|DDIT4|DUSP22|KIRREL2|PIK3IP1|SLC27A1	-0.54	shCDK19_vs_shCTRL_UP
GO Biological Processes	19	GO:0045936	negative regulation of phosphate metabolic process	-2.2	2.3	3	22688	540	221	12	5.4	1.5	634|1026|1846|2167|6609|8613|9535|54541|56940|84063|113791|376497	CEACAM1|CDKN1A|DUSP4|FABP4|SMPD1|PLPP3|GMFG|DDIT4|DUSP22|KIRREL2|PIK3IP1|SLC27A1	-0.54	shCDK19_vs_shCTRL_UP
GO Biological Processes	19	GO:0043086	negative regulation of catalytic activity	-2.2	2	2.9	22688	823	221	16	7.2	1.7	634|1026|1471|1846|1893|2167|3984|5104|6609|7422|9535|27344|51129|56940|113791|400916	CEACAM1|CDKN1A|CST3|DUSP4|ECM1|FABP4|LIMK1|SERPINA5|SMPD1|VEGFA|GMFG|PCSK1N|ANGPTL4|DUSP22|PIK3IP1|CHCHD10	-0.54	shCDK19_vs_shCTRL_UP
KEGG Pathway	24	hsa04014	Ras signaling pathway	-2.2	3.2	3.3	22688	227	221	7	3.2	1.2	285|2264|5228|7422|9965|10235|51365	ANGPT2|FGFR4|PGF|VEGFA|FGF19|RASGRP2|PLA1A	-0.54	shCDK19_vs_shCTRL_UP
GO Biological Processes	19	GO:0050678	regulation of epithelial cell proliferation	-2.2	2.9	3.2	22688	285	221	8	3.6	1.3	634|654|1893|3851|5228|5328|7422|55959	CEACAM1|BMP6|ECM1|KRT4|PGF|PLAU|VEGFA|SULF2	-0.54	shCDK19_vs_shCTRL_UP
GO Biological Processes	19	GO:0060348	bone development	-2.1	3.6	3.4	22688	173	221	6	2.7	1.1	654|3638|7289|9249|10234|55959	BMP6|INSIG1|TULP3|DHRS3|LRRC17|SULF2	-0.54	shCDK19_vs_shCTRL_UP
GO Biological Processes	19	GO:0001525	angiogenesis	-2.1	2.5	3	22688	412	221	10	4.5	1.4	285|634|1893|3911|5168|5228|5328|7075|7422|51129	ANGPT2|CEACAM1|ECM1|LAMA5|ENPP2|PGF|PLAU|TIE1|VEGFA|ANGPTL4	-0.52	shCDK19_vs_shCTRL_UP
GO Biological Processes	19	GO:0050854	regulation of antigen receptor-mediated signaling pathway	-2.1	7.5	4.1	22688	41	221	3	1.4	0.78	634|56940|123920	CEACAM1|DUSP22|CMTM3	-0.52	shCDK19_vs_shCTRL_UP
Reactome Gene Sets	6	R-HSA-156590	Glutathione conjugation	-2.1	7.5	4.1	22688	41	221	3	1.4	0.78	2687|2954|26873	GGT5|GSTZ1|OPLAH	-0.52	shCDK19_vs_shCTRL_UP
GO Biological Processes	19	GO:0001666	response to hypoxia	-2.1	2.8	3.1	22688	289	221	8	3.6	1.3	285|5228|5328|6649|7422|51129|54541|114990	ANGPT2|PGF|PLAU|SOD3|VEGFA|ANGPTL4|DDIT4|VASN	-0.52	shCDK19_vs_shCTRL_UP
Reactome Gene Sets	6	R-HSA-6809371	Formation of the cornified envelope	-2.1	4.1	3.4	22688	126	221	5	2.3	1	3728|3850|3851|3866|338785	JUP|KRT3|KRT4|KRT15|KRT79	-0.51	shCDK19_vs_shCTRL_UP
GO Biological Processes	19	GO:0044242	cellular lipid catabolic process	-2.1	3.5	3.3	22688	178	221	6	2.7	1.1	2109|2167|5168|6609|9388|83667	ETFB|FABP4|ENPP2|SMPD1|LIPG|SESN2	-0.5	shCDK19_vs_shCTRL_UP
GO Biological Processes	19	GO:0072359	circulatory system development	-2.1	1.9	2.8	22688	913	221	17	7.7	1.8	285|634|1717|1893|2548|3911|5168|5228|5328|7075|7422|8613|9249|9965|51129|56848|79652	ANGPT2|CEACAM1|DHCR7|ECM1|GAA|LAMA5|ENPP2|PGF|PLAU|TIE1|VEGFA|PLPP3|DHRS3|FGF19|ANGPTL4|SPHK2|TMEM204	-0.5	shCDK19_vs_shCTRL_UP
GO Biological Processes	19	GO:0072358	cardiovascular system development	-2.1	1.9	2.8	22688	913	221	17	7.7	1.8	285|634|1717|1893|2548|3911|5168|5228|5328|7075|7422|8613|9249|9965|51129|56848|79652	ANGPT2|CEACAM1|DHCR7|ECM1|GAA|LAMA5|ENPP2|PGF|PLAU|TIE1|VEGFA|PLPP3|DHRS3|FGF19|ANGPTL4|SPHK2|TMEM204	-0.5	shCDK19_vs_shCTRL_UP
GO Biological Processes	19	GO:0030323	respiratory tube development	-2.1	3.4	3.3	22688	179	221	6	2.7	1.1	1717|1907|3911|7289|7422|64399	DHCR7|EDN2|LAMA5|TULP3|VEGFA|HHIP	-0.5	shCDK19_vs_shCTRL_UP
GO Biological Processes	19	GO:0006469	negative regulation of protein kinase activity	-2.1	3.1	3.1	22688	235	221	7	3.2	1.2	634|1026|1846|2167|6609|9535|56940	CEACAM1|CDKN1A|DUSP4|FABP4|SMPD1|GMFG|DUSP22	-0.5	shCDK19_vs_shCTRL_UP
Canonical Pathways	11	M53	PID INTEGRIN3 PATHWAY	-2.1	7.2	4	22688	43	221	3	1.4	0.78	3897|5328|7422	L1CAM|PLAU|VEGFA	-0.5	shCDK19_vs_shCTRL_UP
Reactome Gene Sets	6	R-HSA-1660661	Sphingolipid de novo biosynthesis	-2.1	7.2	4	22688	43	221	3	1.4	0.78	8612|8613|56848	PLPP2|PLPP3|SPHK2	-0.5	shCDK19_vs_shCTRL_UP
GO Biological Processes	19	GO:0008206	bile acid metabolic process	-2.1	7.2	4	22688	43	221	3	1.4	0.78	2264|9965|9971	FGFR4|FGF19|NR1H4	-0.5	shCDK19_vs_shCTRL_UP
GO Biological Processes	19	GO:0051602	response to electrical stimulus	-2.1	7.2	4	22688	43	221	3	1.4	0.78	929|6284|7832	CD14|S100A13|BTG2	-0.5	shCDK19_vs_shCTRL_UP
GO Biological Processes	19	GO:0030855	epithelial cell differentiation	-2.1	2.2	2.9	22688	555	221	12	5.4	1.5	230|634|654|1026|3850|3851|3911|3913|7422|8643|10170|79955	ALDOC|CEACAM1|BMP6|CDKN1A|KRT3|KRT4|LAMA5|LAMB2|VEGFA|PTCH2|DHRS9|PDZD7	-0.49	shCDK19_vs_shCTRL_UP
GO Biological Processes	19	GO:0006091	generation of precursor metabolites and energy	-2.1	2.6	3	22688	357	221	9	4.1	1.3	230|1350|2109|2232|2548|7262|54541|112464|400916	ALDOC|COX7C|ETFB|FDXR|GAA|PHLDA2|DDIT4|PRKCDBP|CHCHD10	-0.49	shCDK19_vs_shCTRL_UP
GO Biological Processes	19	GO:0042445	hormone metabolic process	-2.1	3.4	3.2	22688	181	221	6	2.7	1.1	654|2232|9249|10170|10202|27344	BMP6|FDXR|DHRS3|DHRS9|DHRS2|PCSK1N	-0.49	shCDK19_vs_shCTRL_UP
KEGG Pathway	24	hsa05410	Hypertrophic cardiomyopathy (HCM)	-2.1	4.9	3.6	22688	83	221	4	1.8	0.9	3691|8515|8516|22801	ITGB4|ITGA10|ITGA8|ITGA11	-0.49	shCDK19_vs_shCTRL_UP
KEGG Pathway	24	ko05410	Hypertrophic cardiomyopathy (HCM)	-2.1	4.9	3.6	22688	83	221	4	1.8	0.9	3691|8515|8516|22801	ITGB4|ITGA10|ITGA8|ITGA11	-0.49	shCDK19_vs_shCTRL_UP
GO Biological Processes	19	GO:0031100	organ regeneration	-2.1	4.9	3.6	22688	83	221	4	1.8	0.9	285|1026|5228|55959	ANGPT2|CDKN1A|PGF|SULF2	-0.49	shCDK19_vs_shCTRL_UP
Hallmark Gene Sets	23	M5916	HALLMARK APICAL SURFACE	-2	7	4	22688	44	221	3	1.4	0.78	3560|55959|84632	IL2RB|SULF2|AFAP1L2	-0.48	shCDK19_vs_shCTRL_UP
GO Biological Processes	19	GO:0036293	response to decreased oxygen levels	-2	2.8	3	22688	298	221	8	3.6	1.3	285|5228|5328|6649|7422|51129|54541|114990	ANGPT2|PGF|PLAU|SOD3|VEGFA|ANGPTL4|DDIT4|VASN	-0.48	shCDK19_vs_shCTRL_UP
GO Biological Processes	19	GO:0046467	membrane lipid biosynthetic process	-2	3.9	3.3	22688	133	221	5	2.3	1	5023|6609|8612|8613|56848	P2RX1|SMPD1|PLPP2|PLPP3|SPHK2	-0.45	shCDK19_vs_shCTRL_UP
GO Biological Processes	19	GO:0030516	regulation of axon extension	-2	4.8	3.5	22688	86	221	4	1.8	0.9	3897|3984|7422|51393	L1CAM|LIMK1|VEGFA|TRPV2	-0.45	shCDK19_vs_shCTRL_UP

## Sheet: Fig3E_Enriched Clusters
GroupID	Category	Term	Description	LogP	Log(q-value)	InTerm_InList	Genes	Symbols
1_Summary	GO Biological Processes	GO:0008610	lipid biosynthetic process	-10.2568	-6.19941	27/608	634,654,1717,1907,2222,2232,2264,2687,3157,3638,4047,4597,4598,5023,6609,6916,8612,8613,9415,9965,9971,10170,11161,26063,55258,56848,376497,230,29943,83667,326625,2109,54541,2593,2954,23428	CEACAM1,BMP6,DHCR7,EDN2,FDFT1,FDXR,FGFR4,GGT5,HMGCS1,INSIG1,LSS,MVD,MVK,P2RX1,SMPD1,TBXAS1,PLPP2,PLPP3,FADS2,FGF19,NR1H4,DHRS9,C14orf1,DECR2,THNSL2,SPHK2,SLC27A1,ALDOC,PADI1,SESN2,MMAB,ETFB,DDIT4,GAMT,GSTZ1,SLC7A8
1_Member	GO Biological Processes	GO:0008610	lipid biosynthetic process	-10.2568	-6.19941	27/608	634,654,1717,1907,2222,2232,2264,2687,3157,3638,4047,4597,4598,5023,6609,6916,8612,8613,9415,9965,9971,10170,11161,26063,55258,56848,376497	CEACAM1,BMP6,DHCR7,EDN2,FDFT1,FDXR,FGFR4,GGT5,HMGCS1,INSIG1,LSS,MVD,MVK,P2RX1,SMPD1,TBXAS1,PLPP2,PLPP3,FADS2,FGF19,NR1H4,DHRS9,C14orf1,DECR2,THNSL2,SPHK2,SLC27A1
1_Member	GO Biological Processes	GO:0044283	small molecule biosynthetic process	-10.1423	-6.19941	24/483	230,634,654,1717,1907,2222,2264,2687,3157,3638,4047,4597,4598,6916,9415,9965,9971,10170,26063,29943,55258,56848,83667,326625	ALDOC,CEACAM1,BMP6,DHCR7,EDN2,FDFT1,FGFR4,GGT5,HMGCS1,INSIG1,LSS,MVD,MVK,TBXAS1,FADS2,FGF19,NR1H4,DHRS9,DECR2,PADI1,THNSL2,SPHK2,SESN2,MMAB
1_Member	GO Biological Processes	GO:0072330	monocarboxylic acid biosynthetic process	-6.5413	-3.5761	12/185	634,1907,2264,2687,3638,6916,9415,9965,9971,10170,26063,55258	CEACAM1,EDN2,FGFR4,GGT5,INSIG1,TBXAS1,FADS2,FGF19,NR1H4,DHRS9,DECR2,THNSL2
1_Member	GO Biological Processes	GO:0016053	organic acid biosynthetic process	-5.44901	-2.76136	13/277	634,1907,2264,2687,3638,6916,9415,9965,9971,10170,26063,29943,55258	CEACAM1,EDN2,FGFR4,GGT5,INSIG1,TBXAS1,FADS2,FGF19,NR1H4,DHRS9,DECR2,PADI1,THNSL2
1_Member	GO Biological Processes	GO:0046394	carboxylic acid biosynthetic process	-4.9652	-2.42881	12/262	634,1907,2264,2687,3638,6916,9415,9965,9971,10170,26063,55258	CEACAM1,EDN2,FGFR4,GGT5,INSIG1,TBXAS1,FADS2,FGF19,NR1H4,DHRS9,DECR2,THNSL2
1_Member	GO Biological Processes	GO:0032787	monocarboxylic acid metabolic process	-4.52961	-2.06381	17/549	230,634,1907,2109,2264,2687,3638,6916,9415,9965,9971,10170,26063,54541,55258,83667,376497	ALDOC,CEACAM1,EDN2,ETFB,FGFR4,GGT5,INSIG1,TBXAS1,FADS2,FGF19,NR1H4,DHRS9,DECR2,DDIT4,THNSL2,SESN2,SLC27A1
1_Member	GO Biological Processes	GO:0006633	fatty acid biosynthetic process	-4.08483	-1.68597	8/143	634,1907,2687,3638,6916,9415,26063,55258	CEACAM1,EDN2,GGT5,INSIG1,TBXAS1,FADS2,DECR2,THNSL2
1_Member	GO Biological Processes	GO:0006636	unsaturated fatty acid biosynthetic process	-3.49486	-1.30013	5/61	1907,2687,6916,9415,26063	EDN2,GGT5,TBXAS1,FADS2,DECR2
1_Member	GO Biological Processes	GO:0006082	organic acid metabolic process	-3.38922	-1.22242	21/948	230,634,1907,2109,2264,2593,2687,2954,3638,6916,9415,9965,9971,10170,23428,26063,29943,54541,55258,83667,376497	ALDOC,CEACAM1,EDN2,ETFB,FGFR4,GAMT,GGT5,GSTZ1,INSIG1,TBXAS1,FADS2,FGF19,NR1H4,DHRS9,SLC7A8,DECR2,PADI1,DDIT4,THNSL2,SESN2,SLC27A1
1_Member	GO Biological Processes	GO:0019752	carboxylic acid metabolic process	-3.08128	-1.03323	19/863	230,634,1907,2109,2264,2687,2954,3638,6916,9415,9965,9971,10170,23428,26063,54541,55258,83667,376497	ALDOC,CEACAM1,EDN2,ETFB,FGFR4,GGT5,GSTZ1,INSIG1,TBXAS1,FADS2,FGF19,NR1H4,DHRS9,SLC7A8,DECR2,DDIT4,THNSL2,SESN2,SLC27A1
1_Member	GO Biological Processes	GO:0006631	fatty acid metabolic process	-3.07836	-1.03306	11/359	634,1907,2109,2687,3638,6916,9415,26063,55258,83667,376497	CEACAM1,EDN2,ETFB,GGT5,INSIG1,TBXAS1,FADS2,DECR2,THNSL2,SESN2,SLC27A1
1_Member	GO Biological Processes	GO:0043436	oxoacid metabolic process	-3.05172	-1.01995	19/868	230,634,1907,2109,2264,2687,2954,3638,6916,9415,9965,9971,10170,23428,26063,54541,55258,83667,376497	ALDOC,CEACAM1,EDN2,ETFB,FGFR4,GGT5,GSTZ1,INSIG1,TBXAS1,FADS2,FGF19,NR1H4,DHRS9,SLC7A8,DECR2,DDIT4,THNSL2,SESN2,SLC27A1
1_Member	GO Biological Processes	GO:0033559	unsaturated fatty acid metabolic process	-2.28282	-0.608861	5/114	1907,2687,6916,9415,26063	EDN2,GGT5,TBXAS1,FADS2,DECR2
2_Summary	GO Biological Processes	GO:0006694	steroid biosynthetic process	-8.65708	-4.89025	13/147	654,1717,2222,2232,2264,3157,3638,4047,4597,4598,9965,9971,11161,230,1191,9415,10170,10202,2167,2687,5920,6609,6916,8612,8613,9388,23646,26063,51129,51365,56848,200879,376497,9249,26007,5168,113791	BMP6,DHCR7,FDFT1,FDXR,FGFR4,HMGCS1,INSIG1,LSS,MVD,MVK,FGF19,NR1H4,C14orf1,ALDOC,CLU,FADS2,DHRS9,DHRS2,FABP4,GGT5,RARRES3,SMPD1,TBXAS1,PLPP2,PLPP3,LIPG,PLD3,DECR2,ANGPTL4,PLA1A,SPHK2,LIPH,SLC27A1,DHRS3,TKFC,ENPP2,PIK3IP1
2_Member	GO Biological Processes	GO:0006694	steroid biosynthetic process	-8.65708	-4.89025	13/147	654,1717,2222,2232,2264,3157,3638,4047,4597,4598,9965,9971,11161	BMP6,DHCR7,FDFT1,FDXR,FGFR4,HMGCS1,INSIG1,LSS,MVD,MVK,FGF19,NR1H4,C14orf1
2_Member	Hallmark Gene Sets	M5892	HALLMARK CHOLESTEROL HOMEOSTASIS	-7.36829	-3.95548	9/74	230,1191,1717,2222,3157,4047,4597,4598,9415	ALDOC,CLU,DHCR7,FDFT1,HMGCS1,LSS,MVD,MVK,FADS2
2_Member	GO Biological Processes	GO:0016126	sterol biosynthetic process	-7.29634	-3.95548	8/54	1717,2222,3157,3638,4047,4597,4598,11161	DHCR7,FDFT1,HMGCS1,INSIG1,LSS,MVD,MVK,C14orf1
2_Member	GO Biological Processes	GO:0008202	steroid metabolic process	-7.20961	-3.92218	15/267	654,1717,2222,2232,2264,3157,3638,4047,4597,4598,9965,9971,10170,10202,11161	BMP6,DHCR7,FDFT1,FDXR,FGFR4,HMGCS1,INSIG1,LSS,MVD,MVK,FGF19,NR1H4,DHRS9,DHRS2,C14orf1
2_Member	Reactome Gene Sets	R-HSA-191273	Cholesterol biosynthesis	-7.03253	-3.86776	6/24	1717,2222,3157,4047,4597,4598	DHCR7,FDFT1,HMGCS1,LSS,MVD,MVK
2_Member	Reactome Gene Sets	R-HSA-556833	Metabolism of lipids and lipoproteins	-6.57169	-3.583	25/794	1717,2167,2222,2232,2687,3157,3638,4047,4597,4598,5920,6609,6916,8612,8613,9388,9415,9971,23646,26063,51129,51365,56848,200879,376497	DHCR7,FABP4,FDFT1,FDXR,GGT5,HMGCS1,INSIG1,LSS,MVD,MVK,RARRES3,SMPD1,TBXAS1,PLPP2,PLPP3,LIPG,FADS2,NR1H4,PLD3,DECR2,ANGPTL4,PLA1A,SPHK2,LIPH,SLC27A1
2_Member	GO Biological Processes	GO:1902653	secondary alcohol biosynthetic process	-6.33802	-3.47428	7/49	1717,2222,3157,3638,4047,4597,4598	DHCR7,FDFT1,HMGCS1,INSIG1,LSS,MVD,MVK
2_Member	GO Biological Processes	GO:0006695	cholesterol biosynthetic process	-6.33802	-3.47428	7/49	1717,2222,3157,3638,4047,4597,4598	DHCR7,FDFT1,HMGCS1,INSIG1,LSS,MVD,MVK
2_Member	GO Biological Processes	GO:0016125	sterol metabolic process	-6.09749	-3.26851	10/134	1717,2222,2232,3157,3638,4047,4597,4598,9971,11161	DHCR7,FDFT1,FDXR,HMGCS1,INSIG1,LSS,MVD,MVK,NR1H4,C14orf1
2_Member	Reactome Gene Sets	R-HSA-1655829	Regulation of cholesterol biosynthesis by SREBP (SREBF)	-5.98619	-3.18939	7/55	1717,2222,3157,3638,4047,4597,4598	DHCR7,FDFT1,HMGCS1,INSIG1,LSS,MVD,MVK
2_Member	GO Biological Processes	GO:0008203	cholesterol metabolic process	-5.56038	-2.83493	9/120	1717,2222,2232,3157,3638,4047,4597,4598,9971	DHCR7,FDFT1,FDXR,HMGCS1,INSIG1,LSS,MVD,MVK,NR1H4
2_Member	Reactome Gene Sets	R-HSA-2426168	Activation of gene expression by SREBF (SREBP)	-5.50529	-2.79282	6/42	1717,2222,3157,4047,4597,4598	DHCR7,FDFT1,HMGCS1,LSS,MVD,MVK
2_Member	GO Biological Processes	GO:1902652	secondary alcohol metabolic process	-5.47147	-2.77158	9/123	1717,2222,2232,3157,3638,4047,4597,4598,9971	DHCR7,FDFT1,FDXR,HMGCS1,INSIG1,LSS,MVD,MVK,NR1H4
2_Member	GO Biological Processes	GO:0006066	alcohol metabolic process	-5.43192	-2.75616	13/278	1717,2222,2232,3157,3638,4047,4597,4598,9249,9971,10170,26007,56848	DHCR7,FDFT1,FDXR,HMGCS1,INSIG1,LSS,MVD,MVK,DHRS3,NR1H4,DHRS9,TKFC,SPHK2
2_Member	GO Biological Processes	GO:1901617	organic hydroxy compound biosynthetic process	-5.3738	-2.72091	10/161	654,1717,2222,3157,3638,4047,4597,4598,11161,56848	BMP6,DHCR7,FDFT1,HMGCS1,INSIG1,LSS,MVD,MVK,C14orf1,SPHK2
2_Member	GO Biological Processes	GO:0008299	isoprenoid biosynthetic process	-5.33104	-2.68915	5/26	2222,3157,4597,4598,10170	FDFT1,HMGCS1,MVD,MVK,DHRS9
2_Member	GO Biological Processes	GO:0046165	alcohol biosynthetic process	-5.27607	-2.66559	8/98	1717,2222,3157,3638,4047,4597,4598,56848	DHCR7,FDFT1,HMGCS1,INSIG1,LSS,MVD,MVK,SPHK2
2_Member	GO Biological Processes	GO:0006644	phospholipid metabolic process	-5.25071	-2.6502	15/382	2222,2264,4597,4598,5168,5920,6609,8612,8613,9388,9965,51365,56848,113791,376497	FDFT1,FGFR4,MVD,MVK,ENPP2,RARRES3,SMPD1,PLPP2,PLPP3,LIPG,FGF19,PLA1A,SPHK2,PIK3IP1,SLC27A1
2_Member	GO Biological Processes	GO:1901615	organic hydroxy compound metabolic process	-4.91054	-2.39086	15/408	654,1717,2222,2232,3157,3638,4047,4597,4598,9249,9971,10170,11161,26007,56848	BMP6,DHCR7,FDFT1,FDXR,HMGCS1,INSIG1,LSS,MVD,MVK,DHRS3,NR1H4,DHRS9,C14orf1,TKFC,SPHK2
2_Member	KEGG Pathway	M00095	C5 isoprenoid biosynthesis, mevalonate pathway	-3.98285	-1.63652	3/10	3157,4597,4598	HMGCS1,MVD,MVK
2_Member	KEGG Pathway	hsa_M00095	C5 isoprenoid biosynthesis, mevalonate pathway	-3.98285	-1.63652	3/10	3157,4597,4598	HMGCS1,MVD,MVK
2_Member	KEGG Pathway	hsa00100	Steroid biosynthesis	-3.03638	-1.01439	3/20	1717,2222,4047	DHCR7,FDFT1,LSS
2_Member	KEGG Pathway	ko00100	Steroid biosynthesis	-3.03638	-1.01439	3/20	1717,2222,4047	DHCR7,FDFT1,LSS
2_Member	KEGG Pathway	ko00900	Terpenoid backbone biosynthesis	-2.91199	-0.958074	3/22	3157,4597,4598	HMGCS1,MVD,MVK
2_Member	KEGG Pathway	hsa00900	Terpenoid backbone biosynthesis	-2.91199	-0.958074	3/22	3157,4597,4598	HMGCS1,MVD,MVK
2_Member	GO Biological Processes	GO:0006720	isoprenoid metabolic process	-2.79202	-0.864038	6/128	2222,3157,4597,4598,9249,10170	FDFT1,HMGCS1,MVD,MVK,DHRS3,DHRS9
3_Summary	GO Biological Processes	GO:0000278	mitotic cell cycle	-7.88306	-4.24116	40/947	675,1062,1063,2241,3553,5588,5591,5903,6117,6683,7516,7840,8452,8697,9125,9221,9585,9793,9928,10051,10142,10592,10735,22995,23047,23225,23236,23326,23607,51765,55023,55320,57082,57695,64682,79884,80184,121441,126731,259266,56154,2250,9475,10628,115426,5563,6498,8850,23097,65061,93649	BRCA2,CENPE,CENPF,FER,IL1B,PRKCQ,PRKDC,RANBP2,RPA1,SPAST,XRCC2,ALMS1,CUL3,CDC23,CNOT9,NOLC1,KIF20B,CKAP5,KIF14,SMC4,AKAP9,SMC2,STAG2,CEP152,PDS5B,NUP210,PLCB1,USP22,CD2AP,STK26,PHIP,MIS18BP1,KNL1,USP37,ANAPC1,MAP9,CEP290,NEDD1,CCSAP,ASPM,TEX15,FGF5,ROCK2,TXNIP,UHRF2,PRKAA2,SKIL,KAT2B,CDK19,CDK15,MYOCD
3_Member	GO Biological Processes	GO:0000278	mitotic cell cycle	-7.88306	-4.24116	40/947	675,1062,1063,2241,3553,5588,5591,5903,6117,6683,7516,7840,8452,8697,9125,9221,9585,9793,9928,10051,10142,10592,10735,22995,23047,23225,23236,23326,23607,51765,55023,55320,57082,57695,64682,79884,80184,121441,126731,259266	BRCA2,CENPE,CENPF,FER,IL1B,PRKCQ,PRKDC,RANBP2,RPA1,SPAST,XRCC2,ALMS1,CUL3,CDC23,CNOT9,NOLC1,KIF20B,CKAP5,KIF14,SMC4,AKAP9,SMC2,STAG2,CEP152,PDS5B,NUP210,PLCB1,USP22,CD2AP,STK26,PHIP,MIS18BP1,KNL1,USP37,ANAPC1,MAP9,CEP290,NEDD1,CCSAP,ASPM
3_Member	GO Biological Processes	GO:0000280	nuclear division	-7.16614	-3.92218	28/557	675,1062,1063,3553,6683,7516,8452,8697,9221,9585,9793,9928,10051,10592,10735,23047,23236,23607,55023,55320,56154,57082,57695,64682,79884,121441,126731,259266	BRCA2,CENPE,CENPF,IL1B,SPAST,XRCC2,CUL3,CDC23,NOLC1,KIF20B,CKAP5,KIF14,SMC4,SMC2,STAG2,PDS5B,PLCB1,CD2AP,PHIP,MIS18BP1,TEX15,KNL1,USP37,ANAPC1,MAP9,NEDD1,CCSAP,ASPM
3_Member	GO Biological Processes	GO:0007067	mitotic nuclear division	-7.04467	-3.86776	24/430	1062,1063,3553,6683,8452,8697,9221,9585,9793,9928,10051,10592,10735,23047,23607,55023,55320,57082,57695,64682,79884,121441,126731,259266	CENPE,CENPF,IL1B,SPAST,CUL3,CDC23,NOLC1,KIF20B,CKAP5,KIF14,SMC4,SMC2,STAG2,PDS5B,CD2AP,PHIP,MIS18BP1,KNL1,USP37,ANAPC1,MAP9,NEDD1,CCSAP,ASPM
3_Member	GO Biological Processes	GO:0048285	organelle fission	-6.63757	-3.58706	28/591	675,1062,1063,3553,6683,7516,8452,8697,9221,9585,9793,9928,10051,10592,10735,23047,23236,23607,55023,55320,56154,57082,57695,64682,79884,121441,126731,259266	BRCA2,CENPE,CENPF,IL1B,SPAST,XRCC2,CUL3,CDC23,NOLC1,KIF20B,CKAP5,KIF14,SMC4,SMC2,STAG2,PDS5B,PLCB1,CD2AP,PHIP,MIS18BP1,TEX15,KNL1,USP37,ANAPC1,MAP9,NEDD1,CCSAP,ASPM
3_Member	GO Biological Processes	GO:1903047	mitotic cell cycle process	-6.48024	-3.55851	35/867	1062,1063,3553,5588,5591,5903,6117,6683,7840,8452,8697,9125,9221,9585,9793,9928,10051,10142,10592,10735,22995,23047,23225,23236,23607,55023,55320,57082,57695,64682,79884,80184,121441,126731,259266	CENPE,CENPF,IL1B,PRKCQ,PRKDC,RANBP2,RPA1,SPAST,ALMS1,CUL3,CDC23,CNOT9,NOLC1,KIF20B,CKAP5,KIF14,SMC4,AKAP9,SMC2,STAG2,CEP152,PDS5B,NUP210,PLCB1,CD2AP,PHIP,MIS18BP1,KNL1,USP37,ANAPC1,MAP9,CEP290,NEDD1,CCSAP,ASPM
3_Member	GO Biological Processes	GO:0051301	cell division	-6.16775	-3.32173	26/551	675,1062,1063,2250,3553,6683,8452,8697,9475,9585,9793,9928,10051,10592,10628,10735,23047,23607,55320,57082,57695,64682,79884,121441,126731,259266	BRCA2,CENPE,CENPF,FGF5,IL1B,SPAST,CUL3,CDC23,ROCK2,KIF20B,CKAP5,KIF14,SMC4,SMC2,TXNIP,STAG2,PDS5B,CD2AP,MIS18BP1,KNL1,USP37,ANAPC1,MAP9,NEDD1,CCSAP,ASPM
3_Member	GO Biological Processes	GO:0051783	regulation of nuclear division	-3.76685	-1.50062	10/155	1062,1063,3553,8452,8697,9585,23236,55023,79884,126731	CENPE,CENPF,IL1B,CUL3,CDC23,KIF20B,PLCB1,PHIP,MAP9,CCSAP
3_Member	GO Biological Processes	GO:0007088	regulation of mitotic nuclear division	-3.6476	-1.40797	9/131	1062,1063,3553,8452,8697,9585,55023,79884,126731	CENPE,CENPF,IL1B,CUL3,CDC23,KIF20B,PHIP,MAP9,CCSAP
3_Member	GO Biological Processes	GO:0051302	regulation of cell division	-3.62285	-1.39173	9/132	675,2250,3553,6683,8452,9585,9928,10628,259266	BRCA2,FGF5,IL1B,SPAST,CUL3,KIF20B,KIF14,TXNIP,ASPM
3_Member	GO Biological Processes	GO:0010564	regulation of cell cycle process	-3.36769	-1.22145	20/547	675,1062,1063,3553,5588,5591,6683,8452,8697,9125,9475,9585,9928,10735,23236,55023,64682,79884,115426,126731	BRCA2,CENPE,CENPF,IL1B,PRKCQ,PRKDC,SPAST,CUL3,CDC23,CNOT9,ROCK2,KIF20B,KIF14,STAG2,PLCB1,PHIP,ANAPC1,MAP9,UHRF2,CCSAP
3_Member	GO Biological Processes	GO:0051726	regulation of cell cycle	-3.09738	-1.04376	28/932	675,1062,1063,3553,5563,5588,5591,6498,6683,8452,8697,8850,9125,9475,9585,9928,10735,23097,23236,23326,55023,64682,65061,79884,93649,115426,126731,259266	BRCA2,CENPE,CENPF,IL1B,PRKAA2,PRKCQ,PRKDC,SKIL,SPAST,CUL3,CDC23,KAT2B,CNOT9,ROCK2,KIF20B,KIF14,STAG2,CDK19,PLCB1,USP22,PHIP,ANAPC1,CDK15,MAP9,MYOCD,UHRF2,CCSAP,ASPM
3_Member	GO Biological Processes	GO:0007346	regulation of mitotic cell cycle	-3.02529	-1.01433	17/457	675,1062,1063,3553,5588,5591,8452,8697,9125,9585,9928,23236,23326,55023,64682,79884,126731	BRCA2,CENPE,CENPF,IL1B,PRKCQ,PRKDC,CUL3,CDC23,CNOT9,KIF20B,KIF14,PLCB1,USP22,PHIP,ANAPC1,MAP9,CCSAP
3_Member	GO Biological Processes	GO:0051781	positive regulation of cell division	-2.74121	-0.835387	6/82	2250,3553,6683,8452,9585,9928	FGF5,IL1B,SPAST,CUL3,KIF20B,KIF14
3_Member	GO Biological Processes	GO:0045931	positive regulation of mitotic cell cycle	-2.69335	-0.809228	7/113	675,3553,8452,9585,23236,23326,55023	BRCA2,IL1B,CUL3,KIF20B,PLCB1,USP22,PHIP
3_Member	GO Biological Processes	GO:0032467	positive regulation of cytokinesis	-2.63112	-0.783368	4/36	6683,8452,9585,9928	SPAST,CUL3,KIF20B,KIF14
3_Member	GO Biological Processes	GO:0032465	regulation of cytokinesis	-2.45664	-0.681027	5/65	675,6683,8452,9585,9928	BRCA2,SPAST,CUL3,KIF20B,KIF14
3_Member	GO Biological Processes	GO:0090068	positive regulation of cell cycle process	-2.41563	-0.659957	10/233	3553,6683,8452,9125,9475,9585,9928,23236,55023,115426	IL1B,SPAST,CUL3,CNOT9,ROCK2,KIF20B,KIF14,PLCB1,PHIP,UHRF2
3_Member	GO Biological Processes	GO:0045787	positive regulation of cell cycle	-2.35086	-0.643742	12/317	675,3553,6683,8452,9125,9475,9585,9928,23236,23326,55023,115426	BRCA2,IL1B,SPAST,CUL3,CNOT9,ROCK2,KIF20B,KIF14,PLCB1,USP22,PHIP,UHRF2
3_Member	GO Biological Processes	GO:0000910	cytokinesis	-2.28227	-0.608861	7/134	675,6683,8452,9475,9585,9928,79884	BRCA2,SPAST,CUL3,ROCK2,KIF20B,KIF14,MAP9
3_Member	GO Biological Processes	GO:0051785	positive regulation of nuclear division	-2.02472	-0.467402	4/53	3553,8452,23236,55023	IL1B,CUL3,PLCB1,PHIP
4_Summary	KEGG Pathway	ko04151	PI3K-Akt signaling pathway	-7.33907	-3.95548	17/341	285,1026,1298,1299,2264,3560,3691,3911,3913,5228,7422,8515,8516,9470,9965,22801,54541,1471,1514,2331,4320,5212,55959,169611,929,5328,64098,634,2199,10225,11093,3728	ANGPT2,CDKN1A,COL9A2,COL9A3,FGFR4,IL2RB,ITGB4,LAMA5,LAMB2,PGF,VEGFA,ITGA10,ITGA8,EIF4E2,FGF19,ITGA11,DDIT4,CST3,CTSL,FMOD,MMP11,VIT,SULF2,OLFML2A,CD14,PLAU,PARVG,CEACAM1,FBLN2,CD96,ADAMTS13,JUP
4_Member	KEGG Pathway	ko04151	PI3K-Akt signaling pathway	-7.33907	-3.95548	17/341	285,1026,1298,1299,2264,3560,3691,3911,3913,5228,7422,8515,8516,9470,9965,22801,54541	ANGPT2,CDKN1A,COL9A2,COL9A3,FGFR4,IL2RB,ITGB4,LAMA5,LAMB2,PGF,VEGFA,ITGA10,ITGA8,EIF4E2,FGF19,ITGA11,DDIT4
4_Member	KEGG Pathway	hsa04151	PI3K-Akt signaling pathway	-7.33907	-3.95548	17/341	285,1026,1298,1299,2264,3560,3691,3911,3913,5228,7422,8515,8516,9470,9965,22801,54541	ANGPT2,CDKN1A,COL9A2,COL9A3,FGFR4,IL2RB,ITGB4,LAMA5,LAMB2,PGF,VEGFA,ITGA10,ITGA8,EIF4E2,FGF19,ITGA11,DDIT4
4_Member	GO Biological Processes	GO:0030198	extracellular matrix organization	-6.86358	-3.74762	16/325	1298,1299,1471,1514,2264,2331,3691,3911,3913,4320,5212,8515,8516,22801,55959,169611	COL9A2,COL9A3,CST3,CTSL,FGFR4,FMOD,ITGB4,LAMA5,LAMB2,MMP11,VIT,ITGA10,ITGA8,ITGA11,SULF2,OLFML2A
4_Member	GO Biological Processes	GO:0043062	extracellular structure organization	-6.84544	-3.74762	16/326	1298,1299,1471,1514,2264,2331,3691,3911,3913,4320,5212,8515,8516,22801,55959,169611	COL9A2,COL9A3,CST3,CTSL,FGFR4,FMOD,ITGB4,LAMA5,LAMB2,MMP11,VIT,ITGA10,ITGA8,ITGA11,SULF2,OLFML2A
4_Member	Canonical Pathways	M18	PID INTEGRIN1 PATHWAY	-6.59792	-3.58441	8/66	929,3911,3913,5328,7422,8515,8516,22801	CD14,LAMA5,LAMB2,PLAU,VEGFA,ITGA10,ITGA8,ITGA11
4_Member	KEGG Pathway	hsa04512	ECM-receptor interaction	-5.86312	-3.09629	8/82	1298,1299,3691,3911,3913,8515,8516,22801	COL9A2,COL9A3,ITGB4,LAMA5,LAMB2,ITGA10,ITGA8,ITGA11
4_Member	KEGG Pathway	ko04512	ECM-receptor interaction	-5.86312	-3.09629	8/82	1298,1299,3691,3911,3913,8515,8516,22801	COL9A2,COL9A3,ITGB4,LAMA5,LAMB2,ITGA10,ITGA8,ITGA11
4_Member	KEGG Pathway	hsa04510	Focal adhesion	-5.30237	-2.68167	11/202	1298,1299,3691,3911,3913,5228,7422,8515,8516,22801,64098	COL9A2,COL9A3,ITGB4,LAMA5,LAMB2,PGF,VEGFA,ITGA10,ITGA8,ITGA11,PARVG
4_Member	KEGG Pathway	ko04510	Focal adhesion	-5.30237	-2.68167	11/202	1298,1299,3691,3911,3913,5228,7422,8515,8516,22801,64098	COL9A2,COL9A3,ITGB4,LAMA5,LAMB2,PGF,VEGFA,ITGA10,ITGA8,ITGA11,PARVG
4_Member	Reactome Gene Sets	R-HSA-1474244	Extracellular matrix organization	-5.08974	-2.53205	13/299	634,1298,1299,1514,2199,2331,3691,3911,3913,4320,8515,8516,22801	CEACAM1,COL9A2,COL9A3,CTSL,FBLN2,FMOD,ITGB4,LAMA5,LAMB2,MMP11,ITGA10,ITGA8,ITGA11
4_Member	GO Biological Processes	GO:0031589	cell-substrate adhesion	-4.95223	-2.42428	13/308	285,2199,3691,3911,5212,5328,7422,8515,8516,10225,11093,22801,64098	ANGPT2,FBLN2,ITGB4,LAMA5,VIT,PLAU,VEGFA,ITGA10,ITGA8,CD96,ADAMTS13,ITGA11,PARVG
4_Member	GO Biological Processes	GO:0007160	cell-matrix adhesion	-4.64435	-2.14858	10/195	3691,3911,5328,7422,8515,8516,10225,11093,22801,64098	ITGB4,LAMA5,PLAU,VEGFA,ITGA10,ITGA8,CD96,ADAMTS13,ITGA11,PARVG
4_Member	GO Biological Processes	GO:0007229	integrin-mediated signaling pathway	-4.54531	-2.06617	7/90	634,3691,3911,8515,8516,11093,22801	CEACAM1,ITGB4,LAMA5,ITGA10,ITGA8,ADAMTS13,ITGA11
4_Member	Reactome Gene Sets	R-HSA-3000178	ECM proteoglycans	-3.97326	-1.6324	6/77	1298,1299,2331,3911,3913,8516	COL9A2,COL9A3,FMOD,LAMA5,LAMB2,ITGA8
4_Member	Canonical Pathways	M47	PID INTEGRIN CS PATHWAY	-3.95589	-1.62575	4/26	3691,8515,8516,22801	ITGB4,ITGA10,ITGA8,ITGA11
4_Member	KEGG Pathway	ko05412	Arrhythmogenic right ventricular cardiomyopathy (ARVC)	-3.10667	-1.04376	5/74	3691,3728,8515,8516,22801	ITGB4,JUP,ITGA10,ITGA8,ITGA11
4_Member	KEGG Pathway	hsa05412	Arrhythmogenic right ventricular cardiomyopathy (ARVC)	-3.10667	-1.04376	5/74	3691,3728,8515,8516,22801	ITGB4,JUP,ITGA10,ITGA8,ITGA11
4_Member	Reactome Gene Sets	R-HSA-216083	Integrin cell surface interactions	-2.76839	-0.848721	5/88	1298,1299,8515,8516,22801	COL9A2,COL9A3,ITGA10,ITGA8,ITGA11
4_Member	KEGG Pathway	hsa05410	Hypertrophic cardiomyopathy (HCM)	-2.05358	-0.486318	4/83	3691,8515,8516,22801	ITGB4,ITGA10,ITGA8,ITGA11
4_Member	KEGG Pathway	ko05410	Hypertrophic cardiomyopathy (HCM)	-2.05358	-0.486318	4/83	3691,8515,8516,22801	ITGB4,ITGA10,ITGA8,ITGA11
5_Summary	GO Biological Processes	GO:0007417	central nervous system development	-6.62689	-3.58706	36/894	675,1063,1462,1901,2334,3553,4884,4915,5591,5649,6095,6546,6654,6695,6712,6935,7078,7368,9037,9201,9495,9693,9928,23236,23529,26047,55236,65250,79809,80184,84002,84197,84376,89797,259266,388662,3953,4842,6335,6507,7068,8850,23230,55283,257194,9980	BRCA2,CENPF,VCAN,S1PR1,AFF2,IL1B,NPTX1,NTRK2,PRKDC,RELN,RORA,SLC8A1,SOS1,SPOCK1,SPTBN2,ZEB1,TIMP3,UGT8,SEMA5A,DCLK1,AKAP5,RAPGEF2,KIF14,PLCB1,CLCF1,CNTNAP2,UBA6,C5orf42,TTC21B,CEP290,B3GNT5,POMK,HOOK3,NAV2,ASPM,SLC6A17,LEPR,NOS1,SCN9A,SLC1A3,THRB,KAT2B,VPS13A,MCOLN3,NEGR1,DOPEY2
5_Member	GO Biological Processes	GO:0007417	central nervous system development	-6.62689	-3.58706	36/894	675,1063,1462,1901,2334,3553,4884,4915,5591,5649,6095,6546,6654,6695,6712,6935,7078,7368,9037,9201,9495,9693,9928,23236,23529,26047,55236,65250,79809,80184,84002,84197,84376,89797,259266,388662	BRCA2,CENPF,VCAN,S1PR1,AFF2,IL1B,NPTX1,NTRK2,PRKDC,RELN,RORA,SLC8A1,SOS1,SPOCK1,SPTBN2,ZEB1,TIMP3,UGT8,SEMA5A,DCLK1,AKAP5,RAPGEF2,KIF14,PLCB1,CLCF1,CNTNAP2,UBA6,C5orf42,TTC21B,CEP290,B3GNT5,POMK,HOOK3,NAV2,ASPM,SLC6A17
5_Member	GO Biological Processes	GO:0007420	brain development	-5.08581	-2.53205	27/671	675,1063,1901,2334,4915,5591,5649,6095,6546,6654,6712,9037,9201,9495,9693,9928,23236,26047,55236,65250,79809,80184,84002,84197,84376,259266,388662	BRCA2,CENPF,S1PR1,AFF2,NTRK2,PRKDC,RELN,RORA,SLC8A1,SOS1,SPTBN2,SEMA5A,DCLK1,AKAP5,RAPGEF2,KIF14,PLCB1,CNTNAP2,UBA6,C5orf42,TTC21B,CEP290,B3GNT5,POMK,HOOK3,ASPM,SLC6A17
5_Member	GO Biological Processes	GO:0060322	head development	-4.66178	-2.15819	27/709	675,1063,1901,2334,4915,5591,5649,6095,6546,6654,6712,9037,9201,9495,9693,9928,23236,26047,55236,65250,79809,80184,84002,84197,84376,259266,388662	BRCA2,CENPF,S1PR1,AFF2,NTRK2,PRKDC,RELN,RORA,SLC8A1,SOS1,SPTBN2,SEMA5A,DCLK1,AKAP5,RAPGEF2,KIF14,PLCB1,CNTNAP2,UBA6,C5orf42,TTC21B,CEP290,B3GNT5,POMK,HOOK3,ASPM,SLC6A17
5_Member	GO Biological Processes	GO:0007610	behavior	-2.97264	-0.974199	19/546	2334,3553,3953,4842,4915,5649,6335,6507,6712,7068,8850,23230,23236,26047,55236,55283,84197,89797,257194	AFF2,IL1B,LEPR,NOS1,NTRK2,RELN,SCN9A,SLC1A3,SPTBN2,THRB,KAT2B,VPS13A,PLCB1,CNTNAP2,UBA6,MCOLN3,POMK,NAV2,NEGR1
5_Member	GO Biological Processes	GO:0030900	forebrain development	-2.77375	-0.851382	14/359	4915,5649,6546,9037,9201,9495,9693,9928,23236,26047,55236,79809,84376,259266	NTRK2,RELN,SLC8A1,SEMA5A,DCLK1,AKAP5,RAPGEF2,KIF14,PLCB1,CNTNAP2,UBA6,TTC21B,HOOK3,ASPM
5_Member	GO Biological Processes	GO:0021543	pallium development	-2.53996	-0.725753	8/153	4915,5649,9495,9928,23236,26047,55236,259266	NTRK2,RELN,AKAP5,KIF14,PLCB1,CNTNAP2,UBA6,ASPM
5_Member	GO Biological Processes	GO:0021987	cerebral cortex development	-2.20826	-0.56745	6/105	4915,5649,9928,23236,26047,259266	NTRK2,RELN,KIF14,PLCB1,CNTNAP2,ASPM
5_Member	GO Biological Processes	GO:0050890	cognition	-2.20408	-0.565433	10/250	2334,3553,4915,5649,8850,9980,23236,26047,55236,84197	AFF2,IL1B,NTRK2,RELN,KAT2B,DOPEY2,PLCB1,CNTNAP2,UBA6,POMK
5_Member	GO Biological Processes	GO:0007611	learning or memory	-2.13105	-0.524208	9/217	2334,3553,4915,5649,8850,23236,26047,55236,84197	AFF2,IL1B,NTRK2,RELN,KAT2B,PLCB1,CNTNAP2,UBA6,POMK
5_Member	GO Biological Processes	GO:0044708	single-organism behavior	-2.01735	-0.462708	13/394	2334,3553,4842,4915,5649,6335,6507,6712,8850,23236,26047,55236,84197	AFF2,IL1B,NOS1,NTRK2,RELN,SCN9A,SLC1A3,SPTBN2,KAT2B,PLCB1,CNTNAP2,UBA6,POMK
6_Summary	GO Biological Processes	GO:0006895	Golgi to endosome transport	-6.49293	-3.55851	6/19	6272,9980,10618,23230,51552,54832,950,4478,7840,8411,9201,9765,22853,27072,55610,57724,84376,1062,1604,6683,6712,8452,10466	SORT1,DOPEY2,TGOLN2,VPS13A,RAB14,VPS13C,SCARB2,MSN,ALMS1,EEA1,DCLK1,ZFYVE16,LMTK2,VPS41,VPS50,EPG5,HOOK3,CENPE,CD55,SPAST,SPTBN2,CUL3,COG5
6_Member	GO Biological Processes	GO:0006895	Golgi to endosome transport	-6.49293	-3.55851	6/19	6272,9980,10618,23230,51552,54832	SORT1,DOPEY2,TGOLN2,VPS13A,RAB14,VPS13C
6_Member	GO Biological Processes	GO:0007034	vacuolar transport	-5.72829	-2.9757	17/276	950,4478,6272,7840,8411,9201,9765,9980,10618,22853,23230,27072,51552,54832,55610,57724,84376	SCARB2,MSN,SORT1,ALMS1,EEA1,DCLK1,ZFYVE16,DOPEY2,TGOLN2,LMTK2,VPS13A,VPS41,RAB14,VPS13C,VPS50,EPG5,HOOK3
6_Member	GO Biological Processes	GO:0016197	endosomal transport	-5.64007	-2.90127	16/250	4478,6272,7840,8411,9201,9765,9980,10618,22853,23230,27072,51552,54832,55610,57724,84376	MSN,SORT1,ALMS1,EEA1,DCLK1,ZFYVE16,DOPEY2,TGOLN2,LMTK2,VPS13A,VPS41,RAB14,VPS13C,VPS50,EPG5,HOOK3
6_Member	GO Biological Processes	GO:0006896	Golgi to vacuole transport	-5.40204	-2.73787	6/28	6272,9980,10618,23230,51552,54832	SORT1,DOPEY2,TGOLN2,VPS13A,RAB14,VPS13C
6_Member	GO Biological Processes	GO:0016482	cytosolic transport	-5.12185	-2.54999	11/132	4478,6272,8411,9980,10618,22853,23230,51552,54832,55610,84376	MSN,SORT1,EEA1,DOPEY2,TGOLN2,LMTK2,VPS13A,RAB14,VPS13C,VPS50,HOOK3
6_Member	GO Biological Processes	GO:0072665	protein localization to vacuole	-3.90274	-1.59329	6/50	950,4478,9765,23230,27072,54832	SCARB2,MSN,ZFYVE16,VPS13A,VPS41,VPS13C
6_Member	GO Biological Processes	GO:0006623	protein targeting to vacuole	-3.887	-1.5828	5/32	950,9765,23230,27072,54832	SCARB2,ZFYVE16,VPS13A,VPS41,VPS13C
6_Member	GO Biological Processes	GO:0072666	establishment of protein localization to vacuole	-3.82121	-1.54104	5/33	950,9765,23230,27072,54832	SCARB2,ZFYVE16,VPS13A,VPS41,VPS13C
6_Member	GO Biological Processes	GO:0006892	post-Golgi vesicle-mediated transport	-3.42201	-1.23875	6/61	6272,9980,10618,23230,51552,54832	SORT1,DOPEY2,TGOLN2,VPS13A,RAB14,VPS13C
6_Member	GO Biological Processes	GO:0048193	Golgi vesicle transport	-2.42754	-0.665337	12/310	1062,1604,6272,6683,6712,8452,9980,10466,10618,23230,51552,54832	CENPE,CD55,SORT1,SPAST,SPTBN2,CUL3,DOPEY2,COG5,TGOLN2,VPS13A,RAB14,VPS13C
6_Member	GO Biological Processes	GO:0007041	lysosomal transport	-2.19144	-0.55806	5/75	950,6272,9765,27072,84376	SCARB2,SORT1,ZFYVE16,VPS41,HOOK3
7_Summary	Canonical Pathways	M5885	NABA MATRISOME ASSOCIATED	-6.42022	-3.51869	24/753	285,654,1471,1510,1514,2159,4320,5104,5228,5328,6284,6320,7123,7422,8744,9518,9965,10148,11093,51129,55959,64399,113791,392255,1026,1191,1893,1907,2264,4597,11138,56848	ANGPT2,BMP6,CST3,CTSE,CTSL,F10,MMP11,SERPINA5,PGF,PLAU,S100A13,CLEC11A,CLEC3B,VEGFA,TNFSF9,GDF15,FGF19,EBI3,ADAMTS13,ANGPTL4,SULF2,HHIP,PIK3IP1,GDF6,CDKN1A,CLU,ECM1,EDN2,FGFR4,MVD,TBC1D8,SPHK2
7_Member	Canonical Pathways	M5885	NABA MATRISOME ASSOCIATED	-6.42022	-3.51869	24/753	285,654,1471,1510,1514,2159,4320,5104,5228,5328,6284,6320,7123,7422,8744,9518,9965,10148,11093,51129,55959,64399,113791,392255	ANGPT2,BMP6,CST3,CTSE,CTSL,F10,MMP11,SERPINA5,PGF,PLAU,S100A13,CLEC11A,CLEC3B,VEGFA,TNFSF9,GDF15,FGF19,EBI3,ADAMTS13,ANGPTL4,SULF2,HHIP,PIK3IP1,GDF6
7_Member	Canonical Pathways	M5883	NABA SECRETED FACTORS	-4.44955	-1.99636	13/344	285,654,5228,6284,7422,8744,9518,9965,10148,51129,64399,113791,392255	ANGPT2,BMP6,PGF,S100A13,VEGFA,TNFSF9,GDF15,FGF19,EBI3,ANGPTL4,HHIP,PIK3IP1,GDF6
7_Member	GO Biological Processes	GO:0008284	positive regulation of cell proliferation	-2.57625	-0.750594	17/813	654,1026,1191,1893,1907,2264,4597,5228,5328,6284,6320,7422,8744,9965,10148,11138,56848	BMP6,CDKN1A,CLU,ECM1,EDN2,FGFR4,MVD,PGF,PLAU,S100A13,CLEC11A,VEGFA,TNFSF9,FGF19,EBI3,TBC1D8,SPHK2
8_Summary	Canonical Pathways	M256	PID TAP63 PATHWAY	-6.04172	-3.22913	7/54	1026,2232,3691,9249,9518,9540,27113,1907,7832,54541,27065,54894,83667	CDKN1A,FDXR,ITGB4,DHRS3,GDF15,TP53I3,BBC3,EDN2,BTG2,DDIT4,NSG1,RNF43,SESN2
8_Member	Canonical Pathways	M256	PID TAP63 PATHWAY	-6.04172	-3.22913	7/54	1026,2232,3691,9249,9518,9540,27113	CDKN1A,FDXR,ITGB4,DHRS3,GDF15,TP53I3,BBC3
8_Member	Canonical Pathways	M145	PID P53 DOWNSTREAM PATHWAY	-4.21599	-1.78936	8/137	1026,1907,2232,7832,9518,9540,27113,54541	CDKN1A,EDN2,FDXR,BTG2,GDF15,TP53I3,BBC3,DDIT4
8_Member	Canonical Pathways	M19	PID P73PATHWAY	-3.91121	-1.59667	6/79	1026,9518,9540,27065,27113,54894	CDKN1A,GDF15,TP53I3,NSG1,BBC3,RNF43
8_Member	KEGG Pathway	hsa04115	p53 signaling pathway	-2.33539	-0.639205	4/69	1026,9540,27113,83667	CDKN1A,TP53I3,BBC3,SESN2
8_Member	KEGG Pathway	ko04115	p53 signaling pathway	-2.33539	-0.639205	4/69	1026,9540,27113,83667	CDKN1A,TP53I3,BBC3,SESN2
9_Summary	KEGG Pathway	ko04810	Regulation of actin cytoskeleton	-5.59863	-1.74389	19/214	623,929,2250,2264,3680,3691,3984,4478,6654,8394,8515,8516,9475,9965,10094,10788,22801,79837,81624	BDKRB1,CD14,FGF5,FGFR4,ITGA9,ITGB4,LIMK1,MSN,SOS1,PIP5K1A,ITGA10,ITGA8,ROCK2,FGF19,ARPC3,IQGAP2,ITGA11,PIP4K2C,DIAPH3
9_Member	KEGG Pathway	ko04810	Regulation of actin cytoskeleton	-5.59863	-1.74389	19/214	623,929,2250,2264,3680,3691,3984,4478,6654,8394,8515,8516,9475,9965,10094,10788,22801,79837,81624	BDKRB1,CD14,FGF5,FGFR4,ITGA9,ITGB4,LIMK1,MSN,SOS1,PIP5K1A,ITGA10,ITGA8,ROCK2,FGF19,ARPC3,IQGAP2,ITGA11,PIP4K2C,DIAPH3
9_Member	KEGG Pathway	hsa04810	Regulation of actin cytoskeleton	-5.59863	-1.74389	19/214	623,929,2250,2264,3680,3691,3984,4478,6654,8394,8515,8516,9475,9965,10094,10788,22801,79837,81624	BDKRB1,CD14,FGF5,FGFR4,ITGA9,ITGB4,LIMK1,MSN,SOS1,PIP5K1A,ITGA10,ITGA8,ROCK2,FGF19,ARPC3,IQGAP2,ITGA11,PIP4K2C,DIAPH3
10_Summary	GO Biological Processes	GO:0001944	vasculature development	-5.47393	-1.74389	35/589	59,93,285,634,1717,1893,1901,2028,3553,3911,3953,4162,4915,5140,5168,5228,5328,5396,6095,6654,7075,7422,8613,9037,9475,9693,10413,10512,23576,51129,56848,65250,79625,79652,93649,1832,2548,5591,6546,9249,9510,9965,80206	ACTA2,ACVR2B,ANGPT2,CEACAM1,DHCR7,ECM1,S1PR1,ENPEP,IL1B,LAMA5,LEPR,MCAM,NTRK2,PDE3B,ENPP2,PGF,PLAU,PRRX1,RORA,SOS1,TIE1,VEGFA,PLPP3,SEMA5A,ROCK2,RAPGEF2,YAP1,SEMA3C,DDAH1,ANGPTL4,SPHK2,C5orf42,NDNF,TMEM204,MYOCD,DSP,GAA,PRKDC,SLC8A1,DHRS3,ADAMTS1,FGF19,FHOD3
10_Member	GO Biological Processes	GO:0001944	vasculature development	-5.47393	-1.74389	35/589	59,93,285,634,1717,1893,1901,2028,3553,3911,3953,4162,4915,5140,5168,5228,5328,5396,6095,6654,7075,7422,8613,9037,9475,9693,10413,10512,23576,51129,56848,65250,79625,79652,93649	ACTA2,ACVR2B,ANGPT2,CEACAM1,DHCR7,ECM1,S1PR1,ENPEP,IL1B,LAMA5,LEPR,MCAM,NTRK2,PDE3B,ENPP2,PGF,PLAU,PRRX1,RORA,SOS1,TIE1,VEGFA,PLPP3,SEMA5A,ROCK2,RAPGEF2,YAP1,SEMA3C,DDAH1,ANGPTL4,SPHK2,C5orf42,NDNF,TMEM204,MYOCD
10_Member	GO Biological Processes	GO:0001568	blood vessel development	-5.38578	-1.74389	34/569	59,93,285,634,1717,1893,1901,2028,3553,3911,3953,4162,4915,5140,5168,5228,5328,5396,6095,6654,7075,7422,8613,9037,9475,9693,10413,10512,23576,51129,56848,65250,79625,93649	ACTA2,ACVR2B,ANGPT2,CEACAM1,DHCR7,ECM1,S1PR1,ENPEP,IL1B,LAMA5,LEPR,MCAM,NTRK2,PDE3B,ENPP2,PGF,PLAU,PRRX1,RORA,SOS1,TIE1,VEGFA,PLPP3,SEMA5A,ROCK2,RAPGEF2,YAP1,SEMA3C,DDAH1,ANGPTL4,SPHK2,C5orf42,NDNF,MYOCD
10_Member	GO Biological Processes	GO:0072358	cardiovascular system development	-4.0899	-0.800186	43/913	59,93,285,634,1717,1832,1893,1901,2028,2548,3553,3911,3953,4162,4915,5140,5168,5228,5328,5396,5591,6095,6546,6654,7075,7422,8613,9037,9249,9475,9510,9693,9965,10413,10512,23576,51129,56848,65250,79625,79652,80206,93649	ACTA2,ACVR2B,ANGPT2,CEACAM1,DHCR7,DSP,ECM1,S1PR1,ENPEP,GAA,IL1B,LAMA5,LEPR,MCAM,NTRK2,PDE3B,ENPP2,PGF,PLAU,PRRX1,PRKDC,RORA,SLC8A1,SOS1,TIE1,VEGFA,PLPP3,SEMA5A,DHRS3,ROCK2,ADAMTS1,RAPGEF2,FGF19,YAP1,SEMA3C,DDAH1,ANGPTL4,SPHK2,C5orf42,NDNF,TMEM204,FHOD3,MYOCD
10_Member	GO Biological Processes	GO:0072359	circulatory system development	-4.0899	-0.800186	43/913	59,93,285,634,1717,1832,1893,1901,2028,2548,3553,3911,3953,4162,4915,5140,5168,5228,5328,5396,5591,6095,6546,6654,7075,7422,8613,9037,9249,9475,9510,9693,9965,10413,10512,23576,51129,56848,65250,79625,79652,80206,93649	ACTA2,ACVR2B,ANGPT2,CEACAM1,DHCR7,DSP,ECM1,S1PR1,ENPEP,GAA,IL1B,LAMA5,LEPR,MCAM,NTRK2,PDE3B,ENPP2,PGF,PLAU,PRRX1,PRKDC,RORA,SLC8A1,SOS1,TIE1,VEGFA,PLPP3,SEMA5A,DHRS3,ROCK2,ADAMTS1,RAPGEF2,FGF19,YAP1,SEMA3C,DDAH1,ANGPTL4,SPHK2,C5orf42,NDNF,TMEM204,FHOD3,MYOCD
10_Member	GO Biological Processes	GO:0048514	blood vessel morphogenesis	-2.75861	-0.843033	17/484	1901,2028,3553,3953,4162,4915,5140,5396,6095,6654,9037,9475,9693,10413,23576,79625,93649	S1PR1,ENPEP,IL1B,LEPR,MCAM,NTRK2,PDE3B,PRRX1,RORA,SOS1,SEMA5A,ROCK2,RAPGEF2,YAP1,DDAH1,NDNF,MYOCD
11_Summary	GO Biological Processes	GO:0071363	cellular response to growth factor stimulus	-5.1399	-2.55827	19/600	285,654,1191,2264,2331,5328,7123,7422,8516,9518,9965,54541,55959,56940,64399,79652,114990,128853,392255,634,5228,10094,29924,84632	ANGPT2,BMP6,CLU,FGFR4,FMOD,PLAU,CLEC3B,VEGFA,ITGA8,GDF15,FGF19,DDIT4,SULF2,DUSP22,HHIP,TMEM204,VASN,DUSP15,GDF6,CEACAM1,PGF,ARPC3,EPN1,AFAP1L2
11_Member	GO Biological Processes	GO:0071363	cellular response to growth factor stimulus	-5.1399	-2.55827	19/600	285,654,1191,2264,2331,5328,7123,7422,8516,9518,9965,54541,55959,56940,64399,79652,114990,128853,392255	ANGPT2,BMP6,CLU,FGFR4,FMOD,PLAU,CLEC3B,VEGFA,ITGA8,GDF15,FGF19,DDIT4,SULF2,DUSP22,HHIP,TMEM204,VASN,DUSP15,GDF6
11_Member	GO Biological Processes	GO:0070848	response to growth factor	-4.86214	-2.35058	19/628	285,654,1191,2264,2331,5328,7123,7422,8516,9518,9965,54541,55959,56940,64399,79652,114990,128853,392255	ANGPT2,BMP6,CLU,FGFR4,FMOD,PLAU,CLEC3B,VEGFA,ITGA8,GDF15,FGF19,DDIT4,SULF2,DUSP22,HHIP,TMEM204,VASN,DUSP15,GDF6
11_Member	GO Biological Processes	GO:0007167	enzyme linked receptor protein signaling pathway	-3.39522	-1.22242	21/947	285,634,654,2264,2331,5228,7422,8516,9518,9965,10094,29924,54541,55959,56940,64399,79652,84632,114990,128853,392255	ANGPT2,CEACAM1,BMP6,FGFR4,FMOD,PGF,VEGFA,ITGA8,GDF15,FGF19,ARPC3,EPN1,DDIT4,SULF2,DUSP22,HHIP,TMEM204,AFAP1L2,VASN,DUSP15,GDF6
11_Member	GO Biological Processes	GO:0071560	cellular response to transforming growth factor beta stimulus	-2.3015	-0.618647	7/213	2331,7123,8516,9518,56940,114990,128853	FMOD,CLEC3B,ITGA8,GDF15,DUSP22,VASN,DUSP15
11_Member	GO Biological Processes	GO:0071559	response to transforming growth factor beta	-2.26891	-0.605882	7/216	2331,7123,8516,9518,56940,114990,128853	FMOD,CLEC3B,ITGA8,GDF15,DUSP22,VASN,DUSP15
11_Member	GO Biological Processes	GO:0007179	transforming growth factor beta receptor signaling pathway	-2.19736	-0.561207	6/169	2331,8516,9518,56940,114990,128853	FMOD,ITGA8,GDF15,DUSP22,VASN,DUSP15
12_Summary	GO Biological Processes	GO:1901701	cellular response to oxygen-containing compound	-5.13947	-2.55827	33/910	108,1604,2241,2643,3371,3553,4478,4915,5140,5286,5563,5588,5591,6095,6546,6654,6712,6935,8204,8850,9475,9510,9693,10142,10413,22841,23097,23236,23514,51094,51765,55023,55107,1665,4842,5366,5610,6272,7056,7078,9495,23180,27161,1520,3953,7068,9125,9969,10628	ADCY2,CD55,FER,GCH1,TNC,IL1B,MSN,NTRK2,PDE3B,PIK3C2A,PRKAA2,PRKCQ,PRKDC,RORA,SLC8A1,SOS1,SPTBN2,ZEB1,NRIP1,KAT2B,ROCK2,ADAMTS1,RAPGEF2,AKAP9,YAP1,RAB11FIP2,CDK19,PLCB1,SPIDR,ADIPOR1,STK26,PHIP,ANO1,DHX15,NOS1,PMAIP1,EIF2AK2,SORT1,THBD,TIMP3,AKAP5,RFTN1,AGO2,CTSS,LEPR,THRB,CNOT9,MED13,TXNIP
12_Member	GO Biological Processes	GO:1901701	cellular response to oxygen-containing compound	-5.13947	-2.55827	33/910	108,1604,2241,2643,3371,3553,4478,4915,5140,5286,5563,5588,5591,6095,6546,6654,6712,6935,8204,8850,9475,9510,9693,10142,10413,22841,23097,23236,23514,51094,51765,55023,55107	ADCY2,CD55,FER,GCH1,TNC,IL1B,MSN,NTRK2,PDE3B,PIK3C2A,PRKAA2,PRKCQ,PRKDC,RORA,SLC8A1,SOS1,SPTBN2,ZEB1,NRIP1,KAT2B,ROCK2,ADAMTS1,RAPGEF2,AKAP9,YAP1,RAB11FIP2,CDK19,PLCB1,SPIDR,ADIPOR1,STK26,PHIP,ANO1
12_Member	GO Biological Processes	GO:1901698	response to nitrogen compound	-3.36918	-1.22145	28/895	108,1665,2241,3553,4842,4915,5140,5286,5366,5588,5591,5610,6272,6546,6654,6935,7056,7078,8850,9495,9693,10142,23180,23236,23514,27161,51094,55023	ADCY2,DHX15,FER,IL1B,NOS1,NTRK2,PDE3B,PIK3C2A,PMAIP1,PRKCQ,PRKDC,EIF2AK2,SORT1,SLC8A1,SOS1,ZEB1,THBD,TIMP3,KAT2B,AKAP5,RAPGEF2,AKAP9,RFTN1,PLCB1,SPIDR,AGO2,ADIPOR1,PHIP
12_Member	GO Biological Processes	GO:1901699	cellular response to nitrogen compound	-3.35768	-1.21753	20/548	108,2241,3553,4915,5140,5286,5588,5591,6546,6654,6935,8850,9495,9693,10142,23236,23514,27161,51094,55023	ADCY2,FER,IL1B,NTRK2,PDE3B,PIK3C2A,PRKCQ,PRKDC,SLC8A1,SOS1,ZEB1,KAT2B,AKAP5,RAPGEF2,AKAP9,PLCB1,SPIDR,AGO2,ADIPOR1,PHIP
12_Member	GO Biological Processes	GO:0071417	cellular response to organonitrogen compound	-3.29646	-1.17961	18/472	108,2241,3553,4915,5140,5286,5588,5591,6546,6654,6935,8850,9495,9693,10142,23514,51094,55023	ADCY2,FER,IL1B,NTRK2,PDE3B,PIK3C2A,PRKCQ,PRKDC,SLC8A1,SOS1,ZEB1,KAT2B,AKAP5,RAPGEF2,AKAP9,SPIDR,ADIPOR1,PHIP
12_Member	GO Biological Processes	GO:0032870	cellular response to hormone stimulus	-3.20547	-1.10764	21/606	108,1520,2241,3371,3553,3953,5140,5286,5563,5588,5591,6095,6654,7068,8204,8850,9125,9510,9969,51094,55023	ADCY2,CTSS,FER,TNC,IL1B,LEPR,PDE3B,PIK3C2A,PRKAA2,PRKCQ,PRKDC,RORA,SOS1,THRB,NRIP1,KAT2B,CNOT9,ADAMTS1,MED13,ADIPOR1,PHIP
12_Member	GO Biological Processes	GO:0032869	cellular response to insulin stimulus	-3.0843	-1.03347	10/189	2241,3553,5140,5286,5588,5591,6654,8850,51094,55023	FER,IL1B,PDE3B,PIK3C2A,PRKCQ,PRKDC,SOS1,KAT2B,ADIPOR1,PHIP
12_Member	GO Biological Processes	GO:0032868	response to insulin	-2.80002	-0.869444	11/242	2241,3553,5140,5286,5588,5591,6272,6654,8850,51094,55023	FER,IL1B,PDE3B,PIK3C2A,PRKCQ,PRKDC,SORT1,SOS1,KAT2B,ADIPOR1,PHIP
12_Member	GO Biological Processes	GO:0009725	response to hormone	-2.68338	-0.807583	25/852	108,1520,2241,3371,3553,3953,4842,5140,5286,5563,5588,5591,6095,6272,6654,7068,7078,8204,8850,9125,9510,9969,10628,51094,55023	ADCY2,CTSS,FER,TNC,IL1B,LEPR,NOS1,PDE3B,PIK3C2A,PRKAA2,PRKCQ,PRKDC,RORA,SORT1,SOS1,THRB,TIMP3,NRIP1,KAT2B,CNOT9,ADAMTS1,MED13,TXNIP,ADIPOR1,PHIP
12_Member	GO Biological Processes	GO:0008286	insulin receptor signaling pathway	-2.65003	-0.79701	7/115	2241,3553,5286,5588,6654,51094,55023	FER,IL1B,PIK3C2A,PRKCQ,SOS1,ADIPOR1,PHIP
12_Member	GO Biological Processes	GO:0010243	response to organonitrogen compound	-2.49552	-0.700268	23/786	108,1665,2241,3553,4842,4915,5140,5286,5588,5591,6272,6546,6654,6935,7056,7078,8850,9495,9693,10142,23514,51094,55023	ADCY2,DHX15,FER,IL1B,NOS1,NTRK2,PDE3B,PIK3C2A,PRKCQ,PRKDC,SORT1,SLC8A1,SOS1,ZEB1,THBD,TIMP3,KAT2B,AKAP5,RAPGEF2,AKAP9,SPIDR,ADIPOR1,PHIP
12_Member	GO Biological Processes	GO:0071375	cellular response to peptide hormone stimulus	-2.18248	-0.551305	11/292	108,2241,3553,5140,5286,5588,5591,6654,8850,51094,55023	ADCY2,FER,IL1B,PDE3B,PIK3C2A,PRKCQ,PRKDC,SOS1,KAT2B,ADIPOR1,PHIP
12_Member	GO Biological Processes	GO:1901653	cellular response to peptide	-2.01791	-0.462708	11/308	108,2241,3553,5140,5286,5588,5591,6654,8850,51094,55023	ADCY2,FER,IL1B,PDE3B,PIK3C2A,PRKCQ,PRKDC,SOS1,KAT2B,ADIPOR1,PHIP
12_Member	GO Biological Processes	GO:0043434	response to peptide hormone	-2.00026	-0.450035	13/396	108,2241,3553,4842,5140,5286,5588,5591,6272,6654,8850,51094,55023	ADCY2,FER,IL1B,NOS1,PDE3B,PIK3C2A,PRKCQ,PRKDC,SORT1,SOS1,KAT2B,ADIPOR1,PHIP
13_Summary	GO Biological Processes	GO:0050810	regulation of steroid biosynthetic process	-5.05215	-2.50716	6/50	654,1717,2264,3638,9965,9971,634,376497,113791,10170	BMP6,DHCR7,FGFR4,INSIG1,FGF19,NR1H4,CEACAM1,SLC27A1,PIK3IP1,DHRS9
13_Member	GO Biological Processes	GO:0050810	regulation of steroid biosynthetic process	-5.05215	-2.50716	6/50	654,1717,2264,3638,9965,9971	BMP6,DHCR7,FGFR4,INSIG1,FGF19,NR1H4
13_Member	GO Biological Processes	GO:0046890	regulation of lipid biosynthetic process	-4.40191	-1.9573	8/129	634,654,1717,2264,3638,9965,9971,376497	CEACAM1,BMP6,DHCR7,FGFR4,INSIG1,FGF19,NR1H4,SLC27A1
13_Member	GO Biological Processes	GO:0051055	negative regulation of lipid biosynthetic process	-4.1275	-1.71605	5/45	634,3638,9965,9971,376497	CEACAM1,INSIG1,FGF19,NR1H4,SLC27A1
13_Member	GO Biological Processes	GO:0019218	regulation of steroid metabolic process	-4.0699	-1.6772	6/74	654,1717,2264,3638,9965,9971	BMP6,DHCR7,FGFR4,INSIG1,FGF19,NR1H4
13_Member	GO Biological Processes	GO:0045833	negative regulation of lipid metabolic process	-4.03719	-1.65804	6/75	634,3638,9965,9971,113791,376497	CEACAM1,INSIG1,FGF19,NR1H4,PIK3IP1,SLC27A1
13_Member	GO Biological Processes	GO:0070857	regulation of bile acid biosynthetic process	-3.98285	-1.63652	3/10	2264,9965,9971	FGFR4,FGF19,NR1H4
13_Member	GO Biological Processes	GO:1904251	regulation of bile acid metabolic process	-3.84768	-1.55967	3/11	2264,9965,9971	FGFR4,FGF19,NR1H4
13_Member	GO Biological Processes	GO:0010894	negative regulation of steroid biosynthetic process	-2.91199	-0.958074	3/22	3638,9965,9971	INSIG1,FGF19,NR1H4
13_Member	GO Biological Processes	GO:0019216	regulation of lipid metabolic process	-2.80534	-0.871011	9/275	634,654,1717,2264,3638,9965,9971,113791,376497	CEACAM1,BMP6,DHCR7,FGFR4,INSIG1,FGF19,NR1H4,PIK3IP1,SLC27A1
13_Member	GO Biological Processes	GO:0045939	negative regulation of steroid metabolic process	-2.79953	-0.869444	3/24	3638,9965,9971	INSIG1,FGF19,NR1H4
13_Member	GO Biological Processes	GO:0006699	bile acid biosynthetic process	-2.60283	-0.762	3/28	2264,9965,9971	FGFR4,FGF19,NR1H4
13_Member	GO Biological Processes	GO:0010565	regulation of cellular ketone metabolic process	-2.40534	-0.656932	6/153	634,654,2264,3638,9965,9971	CEACAM1,BMP6,FGFR4,INSIG1,FGF19,NR1H4
13_Member	GO Biological Processes	GO:0042180	cellular ketone metabolic process	-2.24752	-0.587896	7/218	634,654,2264,3638,9965,9971,10170	CEACAM1,BMP6,FGFR4,INSIG1,FGF19,NR1H4,DHRS9
13_Member	GO Biological Processes	GO:0008206	bile acid metabolic process	-2.07325	-0.495813	3/43	2264,9965,9971	FGFR4,FGF19,NR1H4
14_Summary	Hallmark Gene Sets	M5939	HALLMARK P53 PATHWAY	-4.55011	-2.06617	10/200	1026,2052,2232,3691,6948,7832,8744,10544,10608,54541,1717,3157,3638,9415	CDKN1A,EPHX1,FDXR,ITGB4,TCN2,BTG2,TNFSF9,PROCR,MXD4,DDIT4,DHCR7,HMGCS1,INSIG1,FADS2
14_Member	Hallmark Gene Sets	M5939	HALLMARK P53 PATHWAY	-4.55011	-2.06617	10/200	1026,2052,2232,3691,6948,7832,8744,10544,10608,54541	CDKN1A,EPHX1,FDXR,ITGB4,TCN2,BTG2,TNFSF9,PROCR,MXD4,DDIT4
14_Member	Hallmark Gene Sets	M5924	HALLMARK MTORC1 SIGNALING	-3.09909	-1.04376	8/200	1026,1717,2232,3157,3638,7832,9415,54541	CDKN1A,DHCR7,FDXR,HMGCS1,INSIG1,BTG2,FADS2,DDIT4
15_Summary	GO Biological Processes	GO:0009612	response to mechanical stimulus	-4.53927	-2.06617	13/210	623,3371,3553,4842,4915,5610,6507,6546,7078,9994,10628,26047,160518,9510,83990,675,5366,5563,93649	BDKRB1,TNC,IL1B,NOS1,NTRK2,EIF2AK2,SLC1A3,SLC8A1,TIMP3,CASP8AP2,TXNIP,CNTNAP2,DENND5B,ADAMTS1,BRIP1,BRCA2,PMAIP1,PRKAA2,MYOCD
15_Member	GO Biological Processes	GO:0009612	response to mechanical stimulus	-4.53927	-2.06617	13/210	623,3371,3553,4842,4915,5610,6507,6546,7078,9994,10628,26047,160518	BDKRB1,TNC,IL1B,NOS1,NTRK2,EIF2AK2,SLC1A3,SLC8A1,TIMP3,CASP8AP2,TXNIP,CNTNAP2,DENND5B
15_Member	GO Biological Processes	GO:0033273	response to vitamin	-2.92573	-0.958074	7/103	3371,3553,4842,5610,7078,9510,83990	TNC,IL1B,NOS1,EIF2AK2,TIMP3,ADAMTS1,BRIP1
15_Member	GO Biological Processes	GO:0007584	response to nutrient	-2.41417	-0.659957	9/196	675,3371,3553,4842,5610,6546,7078,9510,83990	BRCA2,TNC,IL1B,NOS1,EIF2AK2,SLC8A1,TIMP3,ADAMTS1,BRIP1
15_Member	GO Biological Processes	GO:0071496	cellular response to external stimulus	-2.00249	-0.450504	10/268	3371,3553,4842,5366,5563,5610,9510,9994,83990,93649	TNC,IL1B,NOS1,PMAIP1,PRKAA2,EIF2AK2,ADAMTS1,CASP8AP2,BRIP1,MYOCD
16_Summary	GO Biological Processes	GO:0072001	renal system development	-4.49804	-0.970289	20/278	59,93,285,654,1063,2028,3691,3911,3913,4311,5228,7422,8516,9510,10413,55959,65250,80184,93649,139285,3371	ACTA2,ACVR2B,ANGPT2,BMP6,CENPF,ENPEP,ITGB4,LAMA5,LAMB2,MME,PGF,VEGFA,ITGA8,ADAMTS1,YAP1,SULF2,C5orf42,CEP290,MYOCD,AMER1,TNC
16_Member	GO Biological Processes	GO:0072001	renal system development	-4.49804	-0.970289	20/278	59,93,285,654,1063,2028,3691,3911,3913,4311,5228,7422,8516,9510,10413,55959,65250,80184,93649,139285	ACTA2,ACVR2B,ANGPT2,BMP6,CENPF,ENPEP,ITGB4,LAMA5,LAMB2,MME,PGF,VEGFA,ITGA8,ADAMTS1,YAP1,SULF2,C5orf42,CEP290,MYOCD,AMER1
16_Member	GO Biological Processes	GO:0001655	urogenital system development	-4.20964	-0.810779	21/315	59,93,285,654,1063,2028,3371,3691,3911,3913,4311,5228,7422,8516,9510,10413,55959,65250,80184,93649,139285	ACTA2,ACVR2B,ANGPT2,BMP6,CENPF,ENPEP,TNC,ITGB4,LAMA5,LAMB2,MME,PGF,VEGFA,ITGA8,ADAMTS1,YAP1,SULF2,C5orf42,CEP290,MYOCD,AMER1
16_Member	GO Biological Processes	GO:0001822	kidney development	-3.81358	-0.648802	18/264	59,93,285,654,1063,2028,3911,3913,4311,5228,7422,8516,9510,10413,55959,65250,80184,139285	ACTA2,ACVR2B,ANGPT2,BMP6,CENPF,ENPEP,LAMA5,LAMB2,MME,PGF,VEGFA,ITGA8,ADAMTS1,YAP1,SULF2,C5orf42,CEP290,AMER1
17_Summary	GO Biological Processes	GO:0050769	positive regulation of neurogenesis	-4.44792	-1.99636	18/381	3553,4131,4915,5583,5649,6498,6935,7516,8850,9037,9495,9510,9585,9693,23529,79625,257194,259266,4842,5396,6695,10413,10512,84376,134430,214,3371,4884,5588,6654,6683,6712,7368,9201,22854,26047,55236,6507,80184,126731,9475,9928,51094,22832,51259,65250,79809,93,4023,23236,93649,169200,286410,2241,8452	IL1B,MAP1B,NTRK2,PRKCH,RELN,SKIL,ZEB1,XRCC2,KAT2B,SEMA5A,AKAP5,ADAMTS1,KIF20B,RAPGEF2,CLCF1,NDNF,NEGR1,ASPM,NOS1,PRRX1,SPOCK1,YAP1,SEMA3C,HOOK3,WDR36,ALCAM,TNC,NPTX1,PRKCQ,SOS1,SPAST,SPTBN2,UGT8,DCLK1,NTNG1,CNTNAP2,UBA6,SLC1A3,CEP290,CCSAP,ROCK2,KIF14,ADIPOR1,CEP162,TMEM216,C5orf42,TTC21B,ACVR2B,LPL,PLCB1,MYOCD,TMEM64,ATP11C,FER,CUL3
17_Member	GO Biological Processes	GO:0050769	positive regulation of neurogenesis	-4.44792	-1.99636	18/381	3553,4131,4915,5583,5649,6498,6935,7516,8850,9037,9495,9510,9585,9693,23529,79625,257194,259266	IL1B,MAP1B,NTRK2,PRKCH,RELN,SKIL,ZEB1,XRCC2,KAT2B,SEMA5A,AKAP5,ADAMTS1,KIF20B,RAPGEF2,CLCF1,NDNF,NEGR1,ASPM
17_Member	GO Biological Processes	GO:0050767	regulation of neurogenesis	-4.21377	-1.78936	25/670	3553,4131,4842,4915,5396,5583,5649,6498,6695,6935,7516,8850,9037,9495,9510,9585,9693,10413,10512,23529,79625,84376,134430,257194,259266	IL1B,MAP1B,NOS1,NTRK2,PRRX1,PRKCH,RELN,SKIL,SPOCK1,ZEB1,XRCC2,KAT2B,SEMA5A,AKAP5,ADAMTS1,KIF20B,RAPGEF2,YAP1,SEMA3C,CLCF1,NDNF,HOOK3,WDR36,NEGR1,ASPM
17_Member	GO Biological Processes	GO:0031175	neuron projection development	-4.03262	-1.65804	28/815	214,3371,4131,4884,4915,5396,5588,5649,6498,6654,6683,6695,6712,7368,8850,9037,9201,9495,9510,9585,9693,10512,22854,26047,55236,79625,134430,257194	ALCAM,TNC,MAP1B,NPTX1,NTRK2,PRRX1,PRKCQ,RELN,SKIL,SOS1,SPAST,SPOCK1,SPTBN2,UGT8,KAT2B,SEMA5A,DCLK1,AKAP5,ADAMTS1,KIF20B,RAPGEF2,SEMA3C,NTNG1,CNTNAP2,UBA6,NDNF,WDR36,NEGR1
17_Member	GO Biological Processes	GO:0048666	neuron development	-4.02429	-1.65804	31/947	214,3371,4131,4884,4915,5396,5588,5649,6498,6507,6654,6683,6695,6712,7368,8850,9037,9201,9495,9510,9585,9693,10512,22854,26047,55236,79625,80184,126731,134430,257194	ALCAM,TNC,MAP1B,NPTX1,NTRK2,PRRX1,PRKCQ,RELN,SKIL,SLC1A3,SOS1,SPAST,SPOCK1,SPTBN2,UGT8,KAT2B,SEMA5A,DCLK1,AKAP5,ADAMTS1,KIF20B,RAPGEF2,SEMA3C,NTNG1,CNTNAP2,UBA6,NDNF,CEP290,CCSAP,WDR36,NEGR1
17_Member	GO Biological Processes	GO:0060284	regulation of cell development	-3.88227	-1.5828	28/832	3553,4131,4842,4915,5396,5583,5649,6498,6695,6935,7516,8850,9037,9475,9495,9510,9585,9693,9928,10413,10512,23529,51094,79625,84376,134430,257194,259266	IL1B,MAP1B,NOS1,NTRK2,PRRX1,PRKCH,RELN,SKIL,SPOCK1,ZEB1,XRCC2,KAT2B,SEMA5A,ROCK2,AKAP5,ADAMTS1,KIF20B,RAPGEF2,KIF14,YAP1,SEMA3C,CLCF1,ADIPOR1,NDNF,HOOK3,WDR36,NEGR1,ASPM
17_Member	GO Biological Processes	GO:0051960	regulation of nervous system development	-3.79812	-1.5273	26/755	3553,4131,4842,4915,5396,5583,5649,6498,6695,6935,7516,8850,9037,9495,9510,9585,9693,9928,10413,10512,23529,79625,84376,134430,257194,259266	IL1B,MAP1B,NOS1,NTRK2,PRRX1,PRKCH,RELN,SKIL,SPOCK1,ZEB1,XRCC2,KAT2B,SEMA5A,AKAP5,ADAMTS1,KIF20B,RAPGEF2,KIF14,YAP1,SEMA3C,CLCF1,NDNF,HOOK3,WDR36,NEGR1,ASPM
17_Member	GO Biological Processes	GO:0051962	positive regulation of nervous system development	-3.67198	-1.42366	18/439	3553,4131,4915,5583,5649,6498,6935,7516,8850,9037,9495,9510,9585,9693,23529,79625,257194,259266	IL1B,MAP1B,NTRK2,PRKCH,RELN,SKIL,ZEB1,XRCC2,KAT2B,SEMA5A,AKAP5,ADAMTS1,KIF20B,RAPGEF2,CLCF1,NDNF,NEGR1,ASPM
17_Member	GO Biological Processes	GO:0010720	positive regulation of cell development	-3.24315	-1.13907	18/477	3553,4131,4915,5583,5649,6498,6935,7516,8850,9037,9495,9510,9585,9693,23529,79625,257194,259266	IL1B,MAP1B,NTRK2,PRKCH,RELN,SKIL,ZEB1,XRCC2,KAT2B,SEMA5A,AKAP5,ADAMTS1,KIF20B,RAPGEF2,CLCF1,NDNF,NEGR1,ASPM
17_Member	GO Biological Processes	GO:0048667	cell morphogenesis involved in neuron differentiation	-2.96041	-0.971732	18/505	214,4131,4884,4915,5588,5649,6498,6507,6654,6683,6712,9037,9201,9495,9693,10512,22854,134430	ALCAM,MAP1B,NPTX1,NTRK2,PRKCQ,RELN,SKIL,SLC1A3,SOS1,SPAST,SPTBN2,SEMA5A,DCLK1,AKAP5,RAPGEF2,SEMA3C,NTNG1,WDR36
17_Member	GO Biological Processes	GO:0048812	neuron projection morphogenesis	-2.94502	-0.965881	19/549	214,4131,4884,4915,5588,5649,6498,6654,6683,6712,7368,9037,9201,9495,9585,9693,10512,22854,134430	ALCAM,MAP1B,NPTX1,NTRK2,PRKCQ,RELN,SKIL,SOS1,SPAST,SPTBN2,UGT8,SEMA5A,DCLK1,AKAP5,KIF20B,RAPGEF2,SEMA3C,NTNG1,WDR36
17_Member	GO Biological Processes	GO:0010976	positive regulation of neuron projection development	-2.93133	-0.959216	11/233	4131,4915,5649,6498,8850,9037,9495,9510,9693,79625,257194	MAP1B,NTRK2,RELN,SKIL,KAT2B,SEMA5A,AKAP5,ADAMTS1,RAPGEF2,NDNF,NEGR1
17_Member	GO Biological Processes	GO:0010975	regulation of neuron projection development	-2.66357	-0.802071	15/410	4131,4915,5396,5649,6498,6695,8850,9037,9495,9510,9693,10512,79625,134430,257194	MAP1B,NTRK2,PRRX1,RELN,SKIL,SPOCK1,KAT2B,SEMA5A,AKAP5,ADAMTS1,RAPGEF2,SEMA3C,NDNF,WDR36,NEGR1
17_Member	GO Biological Processes	GO:0061564	axon development	-2.64225	-0.790987	16/454	214,3371,4131,4884,4915,5588,5649,6498,6654,6683,6712,9037,9201,10512,22854,134430	ALCAM,TNC,MAP1B,NPTX1,NTRK2,PRKCQ,RELN,SKIL,SOS1,SPAST,SPTBN2,SEMA5A,DCLK1,SEMA3C,NTNG1,WDR36
17_Member	GO Biological Processes	GO:0048858	cell projection morphogenesis	-2.6098	-0.767244	24/816	214,4131,4884,4915,5588,5649,6498,6654,6683,6712,7368,9037,9201,9495,9585,9693,10512,22832,22854,51259,65250,79809,80184,134430	ALCAM,MAP1B,NPTX1,NTRK2,PRKCQ,RELN,SKIL,SOS1,SPAST,SPTBN2,UGT8,SEMA5A,DCLK1,AKAP5,KIF20B,RAPGEF2,SEMA3C,CEP162,NTNG1,TMEM216,C5orf42,TTC21B,CEP290,WDR36
17_Member	GO Biological Processes	GO:0007409	axonogenesis	-2.59373	-0.757326	15/417	214,4131,4884,4915,5588,5649,6498,6654,6683,6712,9037,9201,10512,22854,134430	ALCAM,MAP1B,NPTX1,NTRK2,PRKCQ,RELN,SKIL,SOS1,SPAST,SPTBN2,SEMA5A,DCLK1,SEMA3C,NTNG1,WDR36
17_Member	GO Biological Processes	GO:0045597	positive regulation of cell differentiation	-2.53583	-0.723236	24/827	93,3553,4023,4131,4915,5583,5649,6498,6935,7516,8850,9037,9495,9510,9585,9693,23236,23529,79625,93649,169200,257194,259266,286410	ACVR2B,IL1B,LPL,MAP1B,NTRK2,PRKCH,RELN,SKIL,ZEB1,XRCC2,KAT2B,SEMA5A,AKAP5,ADAMTS1,KIF20B,RAPGEF2,PLCB1,CLCF1,NDNF,MYOCD,TMEM64,NEGR1,ASPM,ATP11C
17_Member	GO Biological Processes	GO:0000904	cell morphogenesis involved in differentiation	-2.50468	-0.704772	22/738	214,2241,4131,4884,4915,5588,5649,6498,6507,6654,6683,6712,8452,9037,9201,9495,9693,9928,10512,22854,51094,134430	ALCAM,FER,MAP1B,NPTX1,NTRK2,PRKCQ,RELN,SKIL,SLC1A3,SOS1,SPAST,SPTBN2,CUL3,SEMA5A,DCLK1,AKAP5,RAPGEF2,KIF14,SEMA3C,NTNG1,ADIPOR1,WDR36
17_Member	GO Biological Processes	GO:0045664	regulation of neuron differentiation	-2.48258	-0.693469	18/559	3553,4131,4915,5396,5649,6498,6695,6935,8850,9037,9495,9510,9693,10512,79625,134430,257194,259266	IL1B,MAP1B,NTRK2,PRRX1,RELN,SKIL,SPOCK1,ZEB1,KAT2B,SEMA5A,AKAP5,ADAMTS1,RAPGEF2,SEMA3C,NDNF,WDR36,NEGR1,ASPM
17_Member	GO Biological Processes	GO:0032990	cell part morphogenesis	-2.4767	-0.690631	24/836	214,4131,4884,4915,5588,5649,6498,6654,6683,6712,7368,9037,9201,9495,9585,9693,10512,22832,22854,51259,65250,79809,80184,134430	ALCAM,MAP1B,NPTX1,NTRK2,PRKCQ,RELN,SKIL,SOS1,SPAST,SPTBN2,UGT8,SEMA5A,DCLK1,AKAP5,KIF20B,RAPGEF2,SEMA3C,CEP162,NTNG1,TMEM216,C5orf42,TTC21B,CEP290,WDR36
17_Member	GO Biological Processes	GO:0045666	positive regulation of neuron differentiation	-2.43872	-0.672964	12/309	4131,4915,5649,6498,6935,8850,9037,9495,9510,9693,79625,257194	MAP1B,NTRK2,RELN,SKIL,ZEB1,KAT2B,SEMA5A,AKAP5,ADAMTS1,RAPGEF2,NDNF,NEGR1
17_Member	GO Biological Processes	GO:0031346	positive regulation of cell projection organization	-2.43872	-0.672964	12/309	4131,4915,5588,5649,6498,8850,9037,9495,9510,9693,79625,257194	MAP1B,NTRK2,PRKCQ,RELN,SKIL,KAT2B,SEMA5A,AKAP5,ADAMTS1,RAPGEF2,NDNF,NEGR1
17_Member	GO Biological Processes	GO:0031344	regulation of cell projection organization	-2.0902	-0.49849	17/565	2241,4131,4915,5396,5588,5649,6498,6695,8850,9037,9495,9510,9693,10512,79625,134430,257194	FER,MAP1B,NTRK2,PRRX1,PRKCQ,RELN,SKIL,SPOCK1,KAT2B,SEMA5A,AKAP5,ADAMTS1,RAPGEF2,SEMA3C,NDNF,WDR36,NEGR1
18_Summary	GO Biological Processes	GO:0048675	axon extension	-4.43609	-1.39173	12/115	214,2331,3897,3913,3984,4131,7422,9037,9201,10512,51393,134430,93,675,1901,3371,3953,5588,5591,6654,6712,7078,7516,10413,23236,93649,259266,623,6695,9538,9928,23180,51094,79625,122809	ALCAM,FMOD,L1CAM,LAMB2,LIMK1,MAP1B,VEGFA,SEMA5A,DCLK1,SEMA3C,TRPV2,WDR36,ACVR2B,BRCA2,S1PR1,TNC,LEPR,PRKCQ,PRKDC,SOS1,SPTBN2,TIMP3,XRCC2,YAP1,PLCB1,MYOCD,ASPM,BDKRB1,SPOCK1,EI24,KIF14,RFTN1,ADIPOR1,NDNF,SOCS4
18_Member	GO Biological Processes	GO:0048675	axon extension	-4.43609	-0.970289	12/115	214,2331,3897,3913,3984,4131,7422,9037,9201,10512,51393,134430	ALCAM,FMOD,L1CAM,LAMB2,LIMK1,MAP1B,VEGFA,SEMA5A,DCLK1,SEMA3C,TRPV2,WDR36
18_Member	GO Biological Processes	GO:0048589	developmental growth	-3.62437	-1.39173	21/563	93,214,675,1901,3371,3953,4131,5588,5591,6654,6712,7078,7516,9037,9201,10413,10512,23236,93649,134430,259266	ACVR2B,ALCAM,BRCA2,S1PR1,TNC,LEPR,MAP1B,PRKCQ,PRKDC,SOS1,SPTBN2,TIMP3,XRCC2,SEMA5A,DCLK1,YAP1,SEMA3C,PLCB1,MYOCD,WDR36,ASPM
18_Member	GO Biological Processes	GO:0040007	growth	-3.34342	-1.21005	29/944	93,214,623,675,1901,3371,3953,4131,5588,5591,6654,6695,6712,7078,7516,9037,9201,9538,9928,10413,10512,23180,23236,51094,79625,93649,122809,134430,259266	ACVR2B,ALCAM,BDKRB1,BRCA2,S1PR1,TNC,LEPR,MAP1B,PRKCQ,PRKDC,SOS1,SPOCK1,SPTBN2,TIMP3,XRCC2,SEMA5A,DCLK1,EI24,KIF14,YAP1,SEMA3C,RFTN1,PLCB1,ADIPOR1,NDNF,MYOCD,SOCS4,WDR36,ASPM
18_Member	GO Biological Processes	GO:0060560	developmental growth involved in morphogenesis	-2.23404	-0.584472	9/209	214,1901,3371,4131,9037,9201,10413,10512,134430	ALCAM,S1PR1,TNC,MAP1B,SEMA5A,DCLK1,YAP1,SEMA3C,WDR36
19_Summary	GO Biological Processes	GO:0051310	metaphase plate congression	-4.2209	-1.78936	6/44	675,1062,1063,8452,8697,9928,10051,10592,5903,9793,10735,23047,56154,57082,9221,9585,9994,6117,10142,22995,23224,23225,55320,64682,80184,83990,121441	BRCA2,CENPE,CENPF,CUL3,CDC23,KIF14,SMC4,SMC2,RANBP2,CKAP5,STAG2,PDS5B,TEX15,KNL1,NOLC1,KIF20B,CASP8AP2,RPA1,AKAP9,CEP152,SYNE2,NUP210,MIS18BP1,ANAPC1,CEP290,BRIP1,NEDD1
19_Member	GO Biological Processes	GO:0051310	metaphase plate congression	-4.2209	-1.78936	6/44	675,1062,1063,8452,8697,9928	BRCA2,CENPE,CENPF,CUL3,CDC23,KIF14
19_Member	GO Biological Processes	GO:0051383	kinetochore organization	-4.15375	-1.73587	4/15	1062,1063,10051,10592	CENPE,CENPF,SMC4,SMC2
19_Member	GO Biological Processes	GO:0098813	nuclear chromosome segregation	-4.02118	-1.65804	14/269	675,1062,1063,5903,8452,8697,9793,9928,10051,10592,10735,23047,56154,57082	BRCA2,CENPE,CENPF,RANBP2,CUL3,CDC23,CKAP5,KIF14,SMC4,SMC2,STAG2,PDS5B,TEX15,KNL1
19_Member	GO Biological Processes	GO:0000819	sister chromatid segregation	-3.84459	-1.55967	12/213	1062,1063,5903,8452,8697,9793,9928,10051,10592,10735,23047,57082	CENPE,CENPF,RANBP2,CUL3,CDC23,CKAP5,KIF14,SMC4,SMC2,STAG2,PDS5B,KNL1
19_Member	Reactome Gene Sets	R-HSA-68877	Mitotic Prometaphase	-3.72333	-1.46165	9/128	1062,1063,5903,9793,10051,10592,10735,23047,57082	CENPE,CENPF,RANBP2,CKAP5,SMC4,SMC2,STAG2,PDS5B,KNL1
19_Member	Hallmark Gene Sets	M5901	HALLMARK G2M CHECKPOINT	-3.48112	-1.29024	11/200	675,1062,1063,8452,9221,9585,9994,10051,10592,23047,57082	BRCA2,CENPE,CENPF,CUL3,NOLC1,KIF20B,CASP8AP2,SMC4,SMC2,PDS5B,KNL1
19_Member	GO Biological Processes	GO:0051303	establishment of chromosome localization	-3.42201	-1.23875	6/61	675,1062,1063,8452,8697,9928	BRCA2,CENPE,CENPF,CUL3,CDC23,KIF14
19_Member	GO Biological Processes	GO:0050000	chromosome localization	-3.38349	-1.22242	6/62	675,1062,1063,8452,8697,9928	BRCA2,CENPE,CENPF,CUL3,CDC23,KIF14
19_Member	Reactome Gene Sets	R-HSA-1640170	Cell Cycle	-3.34946	-1.21271	22/633	675,1062,1063,5903,6117,8697,9793,10051,10142,10592,10735,22995,23047,23224,23225,55320,56154,57082,64682,80184,83990,121441	BRCA2,CENPE,CENPF,RANBP2,RPA1,CDC23,CKAP5,SMC4,AKAP9,SMC2,STAG2,CEP152,PDS5B,SYNE2,NUP210,MIS18BP1,TEX15,KNL1,ANAPC1,CEP290,BRIP1,NEDD1
19_Member	GO Biological Processes	GO:0007059	chromosome segregation	-3.31837	-1.19014	14/315	675,1062,1063,5903,8452,8697,9793,9928,10051,10592,10735,23047,56154,57082	BRCA2,CENPE,CENPF,RANBP2,CUL3,CDC23,CKAP5,KIF14,SMC4,SMC2,STAG2,PDS5B,TEX15,KNL1
19_Member	GO Biological Processes	GO:0000070	mitotic sister chromatid segregation	-3.03046	-1.01439	8/128	1062,1063,8452,8697,9928,10051,10592,23047	CENPE,CENPF,CUL3,CDC23,KIF14,SMC4,SMC2,PDS5B
19_Member	GO Biological Processes	GO:0007080	mitotic metaphase plate congression	-2.58676	-0.756101	4/37	1062,8452,8697,9928	CENPE,CUL3,CDC23,KIF14
19_Member	Reactome Gene Sets	R-HSA-2467813	Separation of Sister Chromatids	-2.54914	-0.72844	9/187	1062,1063,5903,8697,9793,10735,23047,57082,64682	CENPE,CENPF,RANBP2,CDC23,CKAP5,STAG2,PDS5B,KNL1,ANAPC1
19_Member	Reactome Gene Sets	R-HSA-2500257	Resolution of Sister Chromatid Cohesion	-2.54588	-0.72844	7/120	1062,1063,5903,9793,10735,23047,57082	CENPE,CENPF,RANBP2,CKAP5,STAG2,PDS5B,KNL1
19_Member	GO Biological Processes	GO:0007062	sister chromatid cohesion	-2.48608	-0.695442	7/123	1062,1063,5903,9793,10735,23047,57082	CENPE,CENPF,RANBP2,CKAP5,STAG2,PDS5B,KNL1
19_Member	Reactome Gene Sets	R-HSA-69278	Cell Cycle, Mitotic	-2.38964	-0.652196	17/526	1062,1063,5903,6117,8697,9793,10051,10142,10592,10735,22995,23047,23225,57082,64682,80184,121441	CENPE,CENPF,RANBP2,RPA1,CDC23,CKAP5,SMC4,AKAP9,SMC2,STAG2,CEP152,PDS5B,NUP210,KNL1,ANAPC1,CEP290,NEDD1
19_Member	Reactome Gene Sets	R-HSA-68882	Mitotic Anaphase	-2.38536	-0.652196	9/198	1062,1063,5903,8697,9793,10735,23047,57082,64682	CENPE,CENPF,RANBP2,CDC23,CKAP5,STAG2,PDS5B,KNL1,ANAPC1
19_Member	GO Biological Processes	GO:0030071	regulation of mitotic metaphase/anaphase transition	-2.38421	-0.652196	4/42	1062,1063,8452,8697	CENPE,CENPF,CUL3,CDC23
19_Member	Reactome Gene Sets	R-HSA-2555396	Mitotic Metaphase and Anaphase	-2.37111	-0.652196	9/199	1062,1063,5903,8697,9793,10735,23047,57082,64682	CENPE,CENPF,RANBP2,CDC23,CKAP5,STAG2,PDS5B,KNL1,ANAPC1
19_Member	GO Biological Processes	GO:1902099	regulation of metaphase/anaphase transition of cell cycle	-2.34711	-0.643742	4/43	1062,1063,8452,8697	CENPE,CENPF,CUL3,CDC23
19_Member	GO Biological Processes	GO:0010965	regulation of mitotic sister chromatid separation	-2.34711	-0.643742	4/43	1062,1063,8452,8697	CENPE,CENPF,CUL3,CDC23
19_Member	GO Biological Processes	GO:0007091	metaphase/anaphase transition of mitotic cell cycle	-2.34711	-0.643742	4/43	1062,1063,8452,8697	CENPE,CENPF,CUL3,CDC23
19_Member	GO Biological Processes	GO:0044784	metaphase/anaphase transition of cell cycle	-2.31102	-0.624751	4/44	1062,1063,8452,8697	CENPE,CENPF,CUL3,CDC23
19_Member	GO Biological Processes	GO:0051306	mitotic sister chromatid separation	-2.27589	-0.606578	4/45	1062,1063,8452,8697	CENPE,CENPF,CUL3,CDC23
19_Member	Reactome Gene Sets	R-HSA-68886	M Phase	-2.24579	-0.587295	12/327	1062,1063,5903,8697,9793,10051,10592,10735,23047,23225,57082,64682	CENPE,CENPF,RANBP2,CDC23,CKAP5,SMC4,SMC2,STAG2,PDS5B,NUP210,KNL1,ANAPC1
19_Member	GO Biological Processes	GO:0008608	attachment of spindle microtubules to kinetochore	-2.16954	-0.544921	3/25	675,1062,57082	BRCA2,CENPE,KNL1
19_Member	GO Biological Processes	GO:0033047	regulation of mitotic sister chromatid segregation	-2.11321	-0.514284	4/50	1062,1063,8452,8697	CENPE,CENPF,CUL3,CDC23
19_Member	GO Biological Processes	GO:0034508	centromere complex assembly	-2.08301	-0.495813	4/51	1062,1063,55320,57082	CENPE,CENPF,MIS18BP1,KNL1
20_Summary	Hallmark Gene Sets	M5893	HALLMARK MITOTIC SPINDLE	-4.10344	-1.69833	12/200	675,1062,1063,5922,6654,7840,9585,9793,10051,23607,84333,84376	BRCA2,CENPE,CENPF,RASA2,SOS1,ALMS1,KIF20B,CKAP5,SMC4,CD2AP,PCGF5,HOOK3
20_Member	Hallmark Gene Sets	M5893	HALLMARK MITOTIC SPINDLE	-4.10344	-1.69833	12/200	675,1062,1063,5922,6654,7840,9585,9793,10051,23607,84333,84376	BRCA2,CENPE,CENPF,RASA2,SOS1,ALMS1,KIF20B,CKAP5,SMC4,CD2AP,PCGF5,HOOK3

## Sheet: Fig6B_Enriched Down shCDK19
Category	CategoryID	GO	Description	LogP	Enrichment	Z-score	#TotalGeneInLibrary	#GeneInGO	#GeneInHitList	#GeneInGOAndHitList	%InGO	STDV %InGO	GeneID	Hits	Log(q-value)	GeneList
Hallmark Gene Sets	23	M5925	HALLMARK E2F TARGETS	-38	8.8	20	22741	200	752	58	7.7	0.97	332|701|991|994|1033|1062|1163|1786|1854|2146|3014|3835|3978|4001|4171|4172|4173|4174|4175|4176|4292|4605|5347|5424|5558|5982|6470|6628|6790|7037|7083|8914|9133|9212|9232|9700|9787|9918|9924|10460|10615|11004|11113|11340|24137|27338|29028|29127|51155|55143|55723|57405|79019|83461|83463|84296|147841|197335	BIRC5|BUB1B|CDC20|CDC25B|CDKN3|CENPE|CKS1B|DNMT1|DUT|EZH2|H2AFX|KIF22|LIG1|LMNB1|MCM2|MCM3|MCM4|MCM5|MCM6|MCM7|MLH1|MYBL2|PLK1|POLD1|PRIM2|RFC2|SHMT1|SNRPB|AURKA|TFRC|TK1|TIMELESS|CCNB2|AURKB|PTTG1|ESPL1|DLGAP5|NCAPD2|PAN2|TACC3|SPAG5|KIF2C|CIT|EXOSC8|KIF4A|UBE2S|ATAD2|RACGAP1|HN1|CDCA8|ASF1B|SPC25|CENPM|CDCA3|MXD3|GINS4|SPC24|WDR90	-35	shCDK19-5FU_vs_shCDK19-DMSO_Down
GO Biological Processes	19	GO:1903047	mitotic cell cycle process	-35	3.8	16	22741	888	752	113	15	1.3	207|332|655|699|701|891|899|991|994|995|1028|1032|1033|1058|1062|1163|1869|2146|2260|3619|3835|3978|4041|4171|4172|4173|4174|4175|4176|4605|4751|4957|5300|5347|5422|5558|5883|6790|7161|8318|8379|8636|8900|8914|9024|9055|9088|9133|9212|9232|9639|9700|9735|9787|9793|9814|9918|10112|10217|10300|10381|10383|10403|10460|10615|11004|11064|11065|11078|11113|11130|22974|22994|23225|23354|23363|23397|2413…	AKT1|BIRC5|BMP7|BUB1|BUB1B|CCNB1|CCNF|CDC20|CDC25B|CDC25C|CDKN1C|CDKN2D|CDKN3|CENPA|CENPE|CKS1B|E2F1|EZH2|FGFR1|INCENP|KIF22|LIG1|LRP5|MCM2|MCM3|MCM4|MCM5|MCM6|MCM7|MYBL2|NEK2|ODF2|PIN1|PLK1|POLA1|PRIM2|RAD9A|AURKA|TP73|CDC45|MAD1L1|SSNA1|CCNA1|TIMELESS|BRSK2|PRC1|PKMYT1|CCNB2|AURKB|PTTG1|ARHGEF10|ESPL1|KNTC1|DLGAP5|CKAP5|SFI1|NCAPD2|KIF20A|CTDSPL|KATNB1|TUBB3|TUBB4B|NDC80|TACC3|SPAG5|KIF2C|CNTRL…	-32	shCDK19-5FU_vs_shCDK19-DMSO_Down
GO Biological Processes	19	GO:0000278	mitotic cell cycle	-31	3.5	15	22741	978	752	113	15	1.3	207|332|655|699|701|891|899|991|994|995|1028|1032|1033|1058|1062|1163|1869|2146|2260|3619|3835|3978|4041|4171|4172|4173|4174|4175|4176|4605|4751|4957|5300|5347|5422|5558|5883|6790|7161|8318|8379|8636|8900|8914|9024|9055|9088|9133|9212|9232|9639|9700|9735|9787|9793|9814|9918|10112|10217|10300|10381|10383|10403|10460|10615|11004|11064|11065|11078|11113|11130|22974|22994|23225|23354|23363|23397|2413…	AKT1|BIRC5|BMP7|BUB1|BUB1B|CCNB1|CCNF|CDC20|CDC25B|CDC25C|CDKN1C|CDKN2D|CDKN3|CENPA|CENPE|CKS1B|E2F1|EZH2|FGFR1|INCENP|KIF22|LIG1|LRP5|MCM2|MCM3|MCM4|MCM5|MCM6|MCM7|MYBL2|NEK2|ODF2|PIN1|PLK1|POLA1|PRIM2|RAD9A|AURKA|TP73|CDC45|MAD1L1|SSNA1|CCNA1|TIMELESS|BRSK2|PRC1|PKMYT1|CCNB2|AURKB|PTTG1|ARHGEF10|ESPL1|KNTC1|DLGAP5|CKAP5|SFI1|NCAPD2|KIF20A|CTDSPL|KATNB1|TUBB3|TUBB4B|NDC80|TACC3|SPAG5|KIF2C|CNTRL…	-28	shCDK19-5FU_vs_shCDK19-DMSO_Down
GO Biological Processes	19	GO:0007067	mitotic nuclear division	-31	5.1	16	22741	435	752	74	9.8	1.1	332|655|699|701|891|899|991|994|995|1028|1058|1062|3619|3835|4041|4605|4751|5300|5347|6790|8379|8900|8914|9024|9055|9088|9133|9212|9232|9639|9700|9735|9787|9793|9918|10300|10381|10403|10460|10615|11004|11065|11078|11113|11130|22974|23354|23363|23397|24137|27338|29127|29901|51203|54443|54478|54892|54930|55143|55559|56992|57026|57405|64151|80152|80346|81610|81930|83461|84722|84861|90417|93323|147841	BIRC5|BMP7|BUB1|BUB1B|CCNB1|CCNF|CDC20|CDC25B|CDC25C|CDKN1C|CENPA|CENPE|INCENP|KIF22|LRP5|MYBL2|NEK2|PIN1|PLK1|AURKA|MAD1L1|CCNA1|TIMELESS|BRSK2|PRC1|PKMYT1|CCNB2|AURKB|PTTG1|ARHGEF10|ESPL1|KNTC1|DLGAP5|CKAP5|NCAPD2|KATNB1|TUBB3|NDC80|TACC3|SPAG5|KIF2C|UBE2C|TRIOBP|CIT|ZWINT|TPX2|HAUS5|OBSL1|NCAPH|KIF4A|UBE2S|RACGAP1|SAC3D1|NUSAP1|ANLN|FAM64A|NCAPG2|HAUS4|CDCA8|HAUS7|KIF15|PDXP|SPC25|NCAPG|CENPT|…	-28	shCDK19-5FU_vs_shCDK19-DMSO_Down
Reactome Gene Sets	6	R-HSA-1640170	Cell Cycle	-29	4.2	15	22741	633	752	87	12	1.2	207|332|699|701|891|991|994|995|1032|1058|1062|1163|1869|1870|3014|3619|3978|4001|4171|4172|4173|4174|4175|4176|4292|4605|4751|4957|5347|5422|5424|5558|5883|5905|5982|6790|7468|8318|8379|8636|8900|8970|9088|9133|9212|9232|9700|9735|9793|9814|9918|9985|10112|10381|10383|10403|10856|11004|11064|11065|11130|22974|22994|23225|23354|23397|29781|51512|51659|54892|54930|55135|55143|55559|55755|57405|578…	AKT1|BIRC5|BUB1|BUB1B|CCNB1|CDC20|CDC25B|CDC25C|CDKN2D|CENPA|CENPE|CKS1B|E2F1|E2F2|H2AFX|INCENP|LIG1|LMNB1|MCM2|MCM3|MCM4|MCM5|MCM6|MCM7|MLH1|MYBL2|NEK2|ODF2|PLK1|POLA1|POLD1|PRIM2|RAD9A|RANGAP1|RFC2|AURKA|NSD2|CDC45|MAD1L1|SSNA1|CCNA1|HIST1H2BJ|PKMYT1|CCNB2|AURKB|PTTG1|ESPL1|KNTC1|CKAP5|SFI1|NCAPD2|REC8|KIF20A|TUBB3|TUBB4B|NDC80|RUVBL2|KIF2C|CNTRL|UBE2C|ZWINT|TPX2|CEP131|NUP210|HAUS5|NCAPH|NCAPH…	-27	shCDK19-5FU_vs_shCDK19-DMSO_Down
Reactome Gene Sets	6	R-HSA-69278	Cell Cycle, Mitotic	-29	4.5	15	22741	526	752	79	11	1.1	207|332|699|701|891|991|994|995|1032|1058|1062|1163|1869|1870|3014|3619|3978|4001|4171|4172|4173|4174|4175|4176|4605|4751|4957|5347|5422|5424|5558|5905|5982|6790|8318|8379|8636|8900|8970|9088|9133|9212|9232|9700|9735|9793|9814|9918|10112|10381|10383|10403|11004|11064|11065|11130|22974|22994|23225|23354|23397|29781|51512|51659|54892|54930|55143|55559|55755|57405|57804|64151|79019|79902|80152|81930…	AKT1|BIRC5|BUB1|BUB1B|CCNB1|CDC20|CDC25B|CDC25C|CDKN2D|CENPA|CENPE|CKS1B|E2F1|E2F2|H2AFX|INCENP|LIG1|LMNB1|MCM2|MCM3|MCM4|MCM5|MCM6|MCM7|MYBL2|NEK2|ODF2|PLK1|POLA1|POLD1|PRIM2|RANGAP1|RFC2|AURKA|CDC45|MAD1L1|SSNA1|CCNA1|HIST1H2BJ|PKMYT1|CCNB2|AURKB|PTTG1|ESPL1|KNTC1|CKAP5|SFI1|NCAPD2|KIF20A|TUBB3|TUBB4B|NDC80|KIF2C|CNTRL|UBE2C|ZWINT|TPX2|CEP131|NUP210|HAUS5|NCAPH|NCAPH2|GTSE1|GINS2|NCAPG2|HAUS4|C…	-27	shCDK19-5FU_vs_shCDK19-DMSO_Down
Hallmark Gene Sets	23	M5901	HALLMARK G2M CHECKPOINT	-28	7.4	17	22741	200	752	49	6.5	0.9	332|699|899|991|994|1033|1058|1062|1163|1869|1870|2146|3014|3619|3835|4001|4171|4172|4174|4175|4605|4751|4957|5347|5558|6790|7468|8318|9055|9133|9212|9232|9252|9700|10024|10036|10293|10403|10460|11004|11065|22974|24137|27338|29127|51155|51203|51659|56992	BIRC5|BUB1|CCNF|CDC20|CDC25B|CDKN3|CENPA|CENPE|CKS1B|E2F1|E2F2|EZH2|H2AFX|INCENP|KIF22|LMNB1|MCM2|MCM3|MCM5|MCM6|MYBL2|NEK2|ODF2|PLK1|PRIM2|AURKA|NSD2|CDC45|PRC1|CCNB2|AURKB|PTTG1|RPS6KA5|ESPL1|TROAP|CHAF1A|TRAIP|NDC80|TACC3|KIF2C|UBE2C|TPX2|KIF4A|UBE2S|RACGAP1|HN1|NUSAP1|GINS2|KIF15	-25	shCDK19-5FU_vs_shCDK19-DMSO_Down
GO Biological Processes	19	GO:0000280	nuclear division	-27	4.1	14	22741	576	752	79	11	1.1	332|655|699|701|891|899|991|994|995|1028|1058|1062|3619|3835|4041|4292|4605|4751|5300|5347|6196|6790|8379|8900|8914|9024|9055|9088|9133|9212|9232|9639|9700|9735|9787|9793|9918|9985|10300|10381|10403|10460|10615|11004|11065|11078|11113|11130|22974|23354|23363|23397|24137|27338|29127|29901|51203|54443|54478|54892|54930|55143|55559|56992|57026|57405|64151|80152|80346|81610|81930|83461|84501|84722|84…	BIRC5|BMP7|BUB1|BUB1B|CCNB1|CCNF|CDC20|CDC25B|CDC25C|CDKN1C|CENPA|CENPE|INCENP|KIF22|LRP5|MLH1|MYBL2|NEK2|PIN1|PLK1|RPS6KA2|AURKA|MAD1L1|CCNA1|TIMELESS|BRSK2|PRC1|PKMYT1|CCNB2|AURKB|PTTG1|ARHGEF10|ESPL1|KNTC1|DLGAP5|CKAP5|NCAPD2|REC8|KATNB1|TUBB3|NDC80|TACC3|SPAG5|KIF2C|UBE2C|TRIOBP|CIT|ZWINT|TPX2|HAUS5|OBSL1|NCAPH|KIF4A|UBE2S|RACGAP1|SAC3D1|NUSAP1|ANLN|FAM64A|NCAPG2|HAUS4|CDCA8|HAUS7|KIF15|PDXP|…	-24	shCDK19-5FU_vs_shCDK19-DMSO_Down
GO Biological Processes	19	GO:0051301	cell division	-25	4.1	14	22741	558	752	75	10	1.1	332|699|701|847|891|899|991|994|995|1058|1062|1163|2260|3619|3978|3993|4751|5300|5347|6790|8379|8900|8914|9024|9055|9133|9212|9232|9700|9735|9793|9918|10112|10300|10403|10460|10615|10801|11004|11064|11065|11078|11113|11130|22974|23354|23397|24137|27338|29127|29901|51203|54443|54478|54892|54930|55143|55559|57026|57405|64151|80152|80346|81610|81928|83461|84440|84501|84722|84861|84936|90417|93323|11…	BIRC5|BUB1|BUB1B|CAT|CCNB1|CCNF|CDC20|CDC25B|CDC25C|CENPA|CENPE|CKS1B|FGFR1|INCENP|LIG1|LLGL2|NEK2|PIN1|PLK1|AURKA|MAD1L1|CCNA1|TIMELESS|BRSK2|PRC1|CCNB2|AURKB|PTTG1|ESPL1|KNTC1|CKAP5|NCAPD2|KIF20A|KATNB1|NDC80|TACC3|SPAG5|SEPT9|KIF2C|CNTRL|UBE2C|TRIOBP|CIT|ZWINT|TPX2|HAUS5|NCAPH|KIF4A|UBE2S|RACGAP1|SAC3D1|NUSAP1|ANLN|FAM64A|NCAPG2|HAUS4|CDCA8|HAUS7|PDXP|SPC25|NCAPG|CENPT|REEP4|FAM83D|CABLES2|CDC…	-22	shCDK19-5FU_vs_shCDK19-DMSO_Down
GO Biological Processes	19	GO:0048285	organelle fission	-24	3.9	13	22741	620	752	79	11	1.1	332|655|699|701|891|899|991|994|995|1028|1058|1062|3619|3835|4041|4292|4605|4751|5300|5347|6196|6790|8379|8900|8914|9024|9055|9088|9133|9212|9232|9639|9700|9735|9787|9793|9918|9985|10300|10381|10403|10460|10615|11004|11065|11078|11113|11130|22974|23354|23363|23397|24137|27338|29127|29901|51203|54443|54478|54892|54930|55143|55559|56992|57026|57405|64151|80152|80346|81610|81930|83461|84501|84722|84…	BIRC5|BMP7|BUB1|BUB1B|CCNB1|CCNF|CDC20|CDC25B|CDC25C|CDKN1C|CENPA|CENPE|INCENP|KIF22|LRP5|MLH1|MYBL2|NEK2|PIN1|PLK1|RPS6KA2|AURKA|MAD1L1|CCNA1|TIMELESS|BRSK2|PRC1|PKMYT1|CCNB2|AURKB|PTTG1|ARHGEF10|ESPL1|KNTC1|DLGAP5|CKAP5|NCAPD2|REC8|KATNB1|TUBB3|NDC80|TACC3|SPAG5|KIF2C|UBE2C|TRIOBP|CIT|ZWINT|TPX2|HAUS5|OBSL1|NCAPH|KIF4A|UBE2S|RACGAP1|SAC3D1|NUSAP1|ANLN|FAM64A|NCAPG2|HAUS4|CDCA8|HAUS7|KIF15|PDXP|…	-22	shCDK19-5FU_vs_shCDK19-DMSO_Down
GO Biological Processes	19	GO:0051276	chromosome organization	-22	3.6	13	22741	638	752	77	10	1.1	332|699|701|891|991|1058|1062|1663|3005|3014|3178|3619|3835|3978|4171|4172|4173|4174|4175|4176|4292|4751|5347|5422|5424|5558|5905|5982|8318|8379|8970|8971|9055|9212|9232|9401|9700|9735|9787|9793|9918|9985|10036|10403|10460|10615|10856|11004|11065|11130|23397|24137|29127|29781|51203|51659|54892|55135|55143|55723|57405|57597|57804|64151|65057|79019|79711|79902|80119|80152|81930|84296|84722|84861|90…	BIRC5|BUB1|BUB1B|CCNB1|CDC20|CENPA|CENPE|DDX11|H1F0|H2AFX|HNRNPA1|INCENP|KIF22|LIG1|MCM2|MCM3|MCM4|MCM5|MCM6|MCM7|MLH1|NEK2|PLK1|POLA1|POLD1|PRIM2|RANGAP1|RFC2|CDC45|MAD1L1|HIST1H2BJ|H1FX|PRC1|AURKB|PTTG1|RECQL4|ESPL1|KNTC1|DLGAP5|CKAP5|NCAPD2|REC8|CHAF1A|NDC80|TACC3|SPAG5|RUVBL2|KIF2C|UBE2C|ZWINT|NCAPH|KIF4A|RACGAP1|NCAPH2|NUSAP1|GINS2|NCAPG2|WRAP53|CDCA8|ASF1B|SPC25|BAHCC1|POLD4|NCAPG|ACD|CENPM…	-20	shCDK19-5FU_vs_shCDK19-DMSO_Down
GO Biological Processes	19	GO:0000819	sister chromatid segregation	-21	6	14	22741	215	752	43	5.7	0.85	332|699|701|891|991|1058|1062|1663|3619|3835|4751|5347|5905|8379|9055|9212|9700|9735|9787|9793|9918|9985|10403|10460|10615|11004|11065|11130|23397|24137|29127|51203|55143|57405|64151|79019|79902|80152|81930|84722|84861|90417|147841	BIRC5|BUB1|BUB1B|CCNB1|CDC20|CENPA|CENPE|DDX11|INCENP|KIF22|NEK2|PLK1|RANGAP1|MAD1L1|PRC1|AURKB|ESPL1|KNTC1|DLGAP5|CKAP5|NCAPD2|REC8|NDC80|TACC3|SPAG5|KIF2C|UBE2C|ZWINT|NCAPH|KIF4A|RACGAP1|NUSAP1|CDCA8|SPC25|NCAPG|CENPM|NUP85|CENPT|KIF18A|PSRC1|KLHL22|KNSTRN|SPC24	-18	shCDK19-5FU_vs_shCDK19-DMSO_Down
GO Biological Processes	19	GO:0044770	cell cycle phase transition	-19	3.9	12	22741	485	752	62	8.2	1	207|699|701|891|994|995|1028|1032|1033|1062|1163|1869|2146|4171|4172|4173|4174|4175|4176|4751|4957|5347|5422|5558|6790|7161|8318|8379|8636|8900|8914|9024|9088|9133|9700|9735|9787|9793|9814|10217|10383|10403|10460|11064|11065|11113|22974|22994|23354|27338|51512|54443|54930|55215|55559|55755|56257|80279|81610|84861|93323|128239	AKT1|BUB1|BUB1B|CCNB1|CDC25B|CDC25C|CDKN1C|CDKN2D|CDKN3|CENPE|CKS1B|E2F1|EZH2|MCM2|MCM3|MCM4|MCM5|MCM6|MCM7|NEK2|ODF2|PLK1|POLA1|PRIM2|AURKA|TP73|CDC45|MAD1L1|SSNA1|CCNA1|TIMELESS|BRSK2|PKMYT1|CCNB2|ESPL1|KNTC1|DLGAP5|CKAP5|SFI1|CTDSPL|TUBB4B|NDC80|TACC3|CNTRL|UBE2C|CIT|TPX2|CEP131|HAUS5|UBE2S|GTSE1|ANLN|HAUS4|FANCI|HAUS7|CDK5RAP2|MEPCE|CDK5RAP3|FAM83D|KLHL22|HAUS8|IQGAP3	-17	shCDK19-5FU_vs_shCDK19-DMSO_Down
GO Biological Processes	19	GO:0044772	mitotic cell cycle phase transition	-19	4	12	22741	458	752	60	8	0.99	207|699|701|891|994|995|1028|1032|1033|1062|1163|1869|2146|4171|4172|4173|4174|4175|4176|4751|4957|5347|5422|5558|6790|7161|8318|8379|8636|8900|9024|9088|9133|9700|9735|9787|9793|9814|10217|10383|10403|10460|11064|11065|11113|22974|22994|23354|27338|51512|54443|54930|55215|55559|55755|56257|80279|84861|93323|128239	AKT1|BUB1|BUB1B|CCNB1|CDC25B|CDC25C|CDKN1C|CDKN2D|CDKN3|CENPE|CKS1B|E2F1|EZH2|MCM2|MCM3|MCM4|MCM5|MCM6|MCM7|NEK2|ODF2|PLK1|POLA1|PRIM2|AURKA|TP73|CDC45|MAD1L1|SSNA1|CCNA1|BRSK2|PKMYT1|CCNB2|ESPL1|KNTC1|DLGAP5|CKAP5|SFI1|CTDSPL|TUBB4B|NDC80|TACC3|CNTRL|UBE2C|CIT|TPX2|CEP131|HAUS5|UBE2S|GTSE1|ANLN|HAUS4|FANCI|HAUS7|CDK5RAP2|MEPCE|CDK5RAP3|KLHL22|HAUS8|IQGAP3	-17	shCDK19-5FU_vs_shCDK19-DMSO_Down
GO Biological Processes	19	GO:0098813	nuclear chromosome segregation	-19	4.9	12	22741	283	752	46	6.1	0.87	332|699|701|891|991|1058|1062|1663|3619|3835|4292|4751|5347|5905|8379|9055|9212|9232|9700|9735|9787|9793|9918|9985|10403|10460|10615|11004|11065|11130|23397|24137|29127|51203|55143|57405|64151|79019|79902|80152|81610|81930|84722|84861|90417|147841	BIRC5|BUB1|BUB1B|CCNB1|CDC20|CENPA|CENPE|DDX11|INCENP|KIF22|MLH1|NEK2|PLK1|RANGAP1|MAD1L1|PRC1|AURKB|PTTG1|ESPL1|KNTC1|DLGAP5|CKAP5|NCAPD2|REC8|NDC80|TACC3|SPAG5|KIF2C|UBE2C|ZWINT|NCAPH|KIF4A|RACGAP1|NUSAP1|CDCA8|SPC25|NCAPG|CENPM|NUP85|CENPT|FAM83D|KIF18A|PSRC1|KLHL22|KNSTRN|SPC24	-16	shCDK19-5FU_vs_shCDK19-DMSO_Down
GO Biological Processes	19	GO:0000070	mitotic sister chromatid segregation	-17	7	13	22741	133	752	31	4.1	0.72	699|701|891|991|1058|1062|3835|4751|5347|8379|9055|9212|9700|9787|9918|10403|10460|10615|11004|11065|11130|23397|24137|29127|51203|55143|64151|81930|84722|84861|90417	BUB1|BUB1B|CCNB1|CDC20|CENPA|CENPE|KIF22|NEK2|PLK1|MAD1L1|PRC1|AURKB|ESPL1|DLGAP5|NCAPD2|NDC80|TACC3|SPAG5|KIF2C|UBE2C|ZWINT|NCAPH|KIF4A|RACGAP1|NUSAP1|CDCA8|NCAPG|KIF18A|PSRC1|KLHL22|KNSTRN	-15	shCDK19-5FU_vs_shCDK19-DMSO_Down
Reactome Gene Sets	6	R-HSA-68877	Mitotic Prometaphase	-17	7.1	13	22741	128	752	30	4	0.71	332|699|701|891|991|1058|1062|3619|5347|5905|8379|9133|9212|9735|9793|9918|10381|10383|10403|11004|11130|23397|55143|57405|64151|79019|79902|80152|81930|147841	BIRC5|BUB1|BUB1B|CCNB1|CDC20|CENPA|CENPE|INCENP|PLK1|RANGAP1|MAD1L1|CCNB2|AURKB|KNTC1|CKAP5|NCAPD2|TUBB3|TUBB4B|NDC80|KIF2C|ZWINT|NCAPH|CDCA8|SPC25|NCAPG|CENPM|NUP85|CENPT|KIF18A|SPC24	-14	shCDK19-5FU_vs_shCDK19-DMSO_Down
GO Biological Processes	19	GO:0007059	chromosome segregation	-17	4.3	11	22741	330	752	47	6.2	0.88	332|699|701|891|991|1058|1062|1663|3619|3835|4292|4751|5347|5905|8379|9055|9212|9232|9700|9735|9787|9793|9918|9985|10403|10460|10615|11004|11065|11130|23397|24137|29127|51203|55143|55755|57405|64151|79019|79902|80152|81610|81930|84722|84861|90417|147841	BIRC5|BUB1|BUB1B|CCNB1|CDC20|CENPA|CENPE|DDX11|INCENP|KIF22|MLH1|NEK2|PLK1|RANGAP1|MAD1L1|PRC1|AURKB|PTTG1|ESPL1|KNTC1|DLGAP5|CKAP5|NCAPD2|REC8|NDC80|TACC3|SPAG5|KIF2C|UBE2C|ZWINT|NCAPH|KIF4A|RACGAP1|NUSAP1|CDCA8|CDK5RAP2|SPC25|NCAPG|CENPM|NUP85|CENPT|FAM83D|KIF18A|PSRC1|KLHL22|KNSTRN|SPC24	-14	shCDK19-5FU_vs_shCDK19-DMSO_Down
Reactome Gene Sets	6	R-HSA-2500257	Resolution of Sister Chromatid Cohesion	-15	6.8	12	22741	120	752	27	3.6	0.68	332|699|701|891|991|1058|1062|3619|5347|5905|8379|9133|9212|9735|9793|10381|10383|10403|11004|11130|55143|57405|79019|79902|80152|81930|147841	BIRC5|BUB1|BUB1B|CCNB1|CDC20|CENPA|CENPE|INCENP|PLK1|RANGAP1|MAD1L1|CCNB2|AURKB|KNTC1|CKAP5|TUBB3|TUBB4B|NDC80|KIF2C|ZWINT|CDCA8|SPC25|CENPM|NUP85|CENPT|KIF18A|SPC24	-13	shCDK19-5FU_vs_shCDK19-DMSO_Down
Hallmark Gene Sets	23	M5893	HALLMARK MITOTIC SPINDLE	-14	5.1	11	22741	200	752	34	4.5	0.76	274|332|699|1062|3619|3835|4001|4751|5347|6790|6904|9055|9133|9700|9735|9787|9793|10013|10300|10403|10801|11004|11064|22974|22994|24137|29127|29901|51203|54443|55755|56992|80119|116840	BIN1|BIRC5|BUB1|CENPE|INCENP|KIF22|LMNB1|NEK2|PLK1|AURKA|TBCD|PRC1|CCNB2|ESPL1|KNTC1|DLGAP5|CKAP5|HDAC6|KATNB1|NDC80|SEPT9|KIF2C|CNTRL|TPX2|CEP131|KIF4A|RACGAP1|SAC3D1|NUSAP1|ANLN|CDK5RAP2|KIF15|PIF1|CNTROB	-12	shCDK19-5FU_vs_shCDK19-DMSO_Down
GO Biological Processes	19	GO:0007017	microtubule-based process	-14	3	9.5	22741	629	752	63	8.4	1	332|891|899|991|1058|1062|1780|3835|3993|4292|4605|4751|5347|5590|6790|6904|8636|9055|9212|9639|9696|9700|9742|9768|9787|9793|10013|10112|10300|10381|10383|10403|10460|10615|11004|22974|22994|23093|23354|23363|24137|25809|25886|25981|26153|29127|51203|51512|54930|55559|55755|56992|57405|79582|81930|84501|84722|90417|90990|93323|116840|144132|284403	BIRC5|CCNB1|CCNF|CDC20|CENPA|CENPE|DYNC1I1|KIF22|LLGL2|MLH1|MYBL2|NEK2|PLK1|PRKCZ|AURKA|TBCD|SSNA1|PRC1|AURKB|ARHGEF10|CROCC|ESPL1|IFT140|PCLAF|DLGAP5|CKAP5|HDAC6|KIF20A|KATNB1|TUBB3|TUBB4B|NDC80|TACC3|SPAG5|KIF2C|TPX2|CEP131|TTLL5|HAUS5|OBSL1|KIF4A|TTLL1|POC1A|DNAH1|KIF26A|RACGAP1|NUSAP1|GTSE1|HAUS4|HAUS7|CDK5RAP2|KIF15|SPC25|SPAG16|KIF18A|SPIRE2|PSRC1|KNSTRN|KIFC2|HAUS8|CNTROB|DNHD1|WDR62	-12	shCDK19-5FU_vs_shCDK19-DMSO_Down
GO Biological Processes	19	GO:0007062	sister chromatid cohesion	-14	6.5	11	22741	125	752	27	3.6	0.68	332|699|701|991|1058|1062|1663|3619|3835|5347|5905|8379|9212|9700|9735|9793|9985|10403|11004|11130|55143|57405|79019|79902|80152|81930|147841	BIRC5|BUB1|BUB1B|CDC20|CENPA|CENPE|DDX11|INCENP|KIF22|PLK1|RANGAP1|MAD1L1|AURKB|ESPL1|KNTC1|CKAP5|REC8|NDC80|KIF2C|ZWINT|CDCA8|SPC25|CENPM|NUP85|CENPT|KIF18A|SPC24	-12	shCDK19-5FU_vs_shCDK19-DMSO_Down
Reactome Gene Sets	6	R-HSA-69190	DNA strand elongation	-14	14	14	22741	32	752	15	2	0.51	3978|4171|4172|4173|4174|4175|4176|5422|5424|5558|5982|8318|51659|57804|84296	LIG1|MCM2|MCM3|MCM4|MCM5|MCM6|MCM7|POLA1|POLD1|PRIM2|RFC2|CDC45|GINS2|POLD4|GINS4	-12	shCDK19-5FU_vs_shCDK19-DMSO_Down
GO Biological Processes	19	GO:0007051	spindle organization	-14	5.9	11	22741	144	752	28	3.7	0.69	332|891|991|4292|4605|4751|5347|6790|9055|9212|9639|9700|9793|10403|10460|10615|22974|23354|24137|25886|29127|54930|55559|57405|84722|90417|93323|284403	BIRC5|CCNB1|CDC20|MLH1|MYBL2|NEK2|PLK1|AURKA|PRC1|AURKB|ARHGEF10|ESPL1|CKAP5|NDC80|TACC3|SPAG5|TPX2|HAUS5|KIF4A|POC1A|RACGAP1|HAUS4|HAUS7|SPC25|PSRC1|KNSTRN|HAUS8|WDR62	-11	shCDK19-5FU_vs_shCDK19-DMSO_Down
GO Biological Processes	19	GO:0000226	microtubule cytoskeleton organization	-13	3.4	9.4	22741	447	752	50	6.6	0.91	332|891|899|991|1058|3993|4292|4605|4751|5347|5590|6790|6904|9055|9212|9639|9696|9700|9768|9793|10013|10112|10300|10403|10460|10615|11004|22974|22994|23093|23354|23363|24137|25809|25886|25981|29127|51203|54930|55559|55755|57405|79582|81930|84501|84722|90417|93323|116840|284403	BIRC5|CCNB1|CCNF|CDC20|CENPA|LLGL2|MLH1|MYBL2|NEK2|PLK1|PRKCZ|AURKA|TBCD|PRC1|AURKB|ARHGEF10|CROCC|ESPL1|PCLAF|CKAP5|HDAC6|KIF20A|KATNB1|NDC80|TACC3|SPAG5|KIF2C|TPX2|CEP131|TTLL5|HAUS5|OBSL1|KIF4A|TTLL1|POC1A|DNAH1|RACGAP1|NUSAP1|HAUS4|HAUS7|CDK5RAP2|SPC25|SPAG16|KIF18A|SPIRE2|PSRC1|KNSTRN|HAUS8|CNTROB|WDR62	-11	shCDK19-5FU_vs_shCDK19-DMSO_Down
Reactome Gene Sets	6	R-HSA-5663220	RHO GTPases Activate Formins	-13	5.9	11	22741	133	752	26	3.5	0.67	332|699|701|991|1058|1062|3619|5347|5905|8379|9212|9735|9793|10381|10383|10403|11004|11130|51466|55143|57405|79019|79902|80152|81930|147841	BIRC5|BUB1|BUB1B|CDC20|CENPA|CENPE|INCENP|PLK1|RANGAP1|MAD1L1|AURKB|KNTC1|CKAP5|TUBB3|TUBB4B|NDC80|KIF2C|ZWINT|EVL|CDCA8|SPC25|CENPM|NUP85|CENPT|KIF18A|SPC24	-11	shCDK19-5FU_vs_shCDK19-DMSO_Down
GO Biological Processes	19	GO:0010564	regulation of cell cycle process	-12	3	8.7	22741	559	752	55	7.3	0.95	207|274|655|699|701|891|899|991|994|995|1028|1062|1663|1869|2146|2260|4041|4751|5300|5347|6196|6790|7161|8318|8379|9088|9212|9700|9735|9787|10217|10403|10460|10615|11065|11113|22974|22994|23363|25886|29127|51203|51512|54443|55215|55755|56257|57026|80279|81610|84440|84722|84861|84936|90417	AKT1|BIN1|BMP7|BUB1|BUB1B|CCNB1|CCNF|CDC20|CDC25B|CDC25C|CDKN1C|CENPE|DDX11|E2F1|EZH2|FGFR1|LRP5|NEK2|PIN1|PLK1|RPS6KA2|AURKA|TP73|CDC45|MAD1L1|PKMYT1|AURKB|ESPL1|KNTC1|DLGAP5|CTDSPL|NDC80|TACC3|SPAG5|UBE2C|CIT|TPX2|CEP131|OBSL1|POC1A|RACGAP1|NUSAP1|GTSE1|ANLN|FANCI|CDK5RAP2|MEPCE|PDXP|CDK5RAP3|FAM83D|RAB11FIP4|PSRC1|KLHL22|ZFYVE19|KNSTRN	-10	shCDK19-5FU_vs_shCDK19-DMSO_Down
Canonical Pathways	11	M129	PID PLK1 PATHWAY	-12	11	12	22741	46	752	16	2.1	0.53	699|701|891|991|994|995|1062|3619|4957|5347|6790|9055|10112|10403|22974|147841	BUB1|BUB1B|CCNB1|CDC20|CDC25B|CDC25C|CENPE|INCENP|ODF2|PLK1|AURKA|PRC1|KIF20A|NDC80|TPX2|SPC24	-10	shCDK19-5FU_vs_shCDK19-DMSO_Down
Reactome Gene Sets	6	R-HSA-68886	M Phase	-12	3.7	9.1	22741	327	752	40	5.3	0.82	332|699|701|891|991|1058|1062|3014|3619|4001|5347|5905|8379|8970|9133|9212|9232|9700|9735|9793|9918|10112|10381|10383|10403|11004|11065|11130|23225|23397|29781|54892|55143|57405|64151|79019|79902|80152|81930|147841	BIRC5|BUB1|BUB1B|CCNB1|CDC20|CENPA|CENPE|H2AFX|INCENP|LMNB1|PLK1|RANGAP1|MAD1L1|HIST1H2BJ|CCNB2|AURKB|PTTG1|ESPL1|KNTC1|CKAP5|NCAPD2|KIF20A|TUBB3|TUBB4B|NDC80|KIF2C|UBE2C|ZWINT|NUP210|NCAPH|NCAPH2|NCAPG2|CDCA8|SPC25|NCAPG|CENPM|NUP85|CENPT|KIF18A|SPC24	-10	shCDK19-5FU_vs_shCDK19-DMSO_Down
KEGG Pathway	24	ko04110	Cell cycle	-12	5.9	10	22741	124	752	24	3.2	0.64	699|701|891|991|994|995|1028|1032|1869|1870|4171|4172|4173|4174|4175|4176|5347|8318|8379|8900|9088|9133|9232|9700	BUB1|BUB1B|CCNB1|CDC20|CDC25B|CDC25C|CDKN1C|CDKN2D|E2F1|E2F2|MCM2|MCM3|MCM4|MCM5|MCM6|MCM7|PLK1|CDC45|MAD1L1|CCNA1|PKMYT1|CCNB2|PTTG1|ESPL1	-9.7	shCDK19-5FU_vs_shCDK19-DMSO_Down
KEGG Pathway	24	hsa04110	Cell cycle	-12	5.9	10	22741	124	752	24	3.2	0.64	699|701|891|991|994|995|1028|1032|1869|1870|4171|4172|4173|4174|4175|4176|5347|8318|8379|8900|9088|9133|9232|9700	BUB1|BUB1B|CCNB1|CDC20|CDC25B|CDC25C|CDKN1C|CDKN2D|E2F1|E2F2|MCM2|MCM3|MCM4|MCM5|MCM6|MCM7|PLK1|CDC45|MAD1L1|CCNA1|PKMYT1|CCNB2|PTTG1|ESPL1	-9.7	shCDK19-5FU_vs_shCDK19-DMSO_Down
GO Biological Processes	19	GO:0007088	regulation of mitotic nuclear division	-11	5.5	9.8	22741	137	752	25	3.3	0.65	655|699|701|891|995|1028|1062|4041|4751|5300|5347|6790|8379|9088|9700|9735|9787|10403|10460|11065|23363|51203|54443|57026|84861	BMP7|BUB1|BUB1B|CCNB1|CDC25C|CDKN1C|CENPE|LRP5|NEK2|PIN1|PLK1|AURKA|MAD1L1|PKMYT1|ESPL1|KNTC1|DLGAP5|NDC80|TACC3|UBE2C|OBSL1|NUSAP1|ANLN|PDXP|KLHL22	-9.6	shCDK19-5FU_vs_shCDK19-DMSO_Down
GO Biological Processes	19	GO:0051783	regulation of nuclear division	-11	5.1	9.6	22741	161	752	27	3.6	0.68	655|699|701|891|991|995|1028|1062|4041|4751|5300|5347|6196|6790|8379|9088|9700|9735|9787|10403|10460|11065|23363|51203|54443|57026|84861	BMP7|BUB1|BUB1B|CCNB1|CDC20|CDC25C|CDKN1C|CENPE|LRP5|NEK2|PIN1|PLK1|RPS6KA2|AURKA|MAD1L1|PKMYT1|ESPL1|KNTC1|DLGAP5|NDC80|TACC3|UBE2C|OBSL1|NUSAP1|ANLN|PDXP|KLHL22	-9.5	shCDK19-5FU_vs_shCDK19-DMSO_Down
Reactome Gene Sets	6	R-HSA-176974	Unwinding of DNA	-11	23	14	22741	12	752	9	1.2	0.4	4171|4172|4173|4174|4175|4176|8318|51659|84296	MCM2|MCM3|MCM4|MCM5|MCM6|MCM7|CDC45|GINS2|GINS4	-9.1	shCDK19-5FU_vs_shCDK19-DMSO_Down
GO Biological Processes	19	GO:0051983	regulation of chromosome segregation	-11	7.2	10	22741	80	752	19	2.5	0.57	699|701|891|1062|1663|4751|5347|8379|9212|9700|9787|10403|10460|10615|11004|11065|29127|84861|90417	BUB1|BUB1B|CCNB1|CENPE|DDX11|NEK2|PLK1|MAD1L1|AURKB|ESPL1|DLGAP5|NDC80|TACC3|SPAG5|KIF2C|UBE2C|RACGAP1|KLHL22|KNSTRN	-9.1	shCDK19-5FU_vs_shCDK19-DMSO_Down
Canonical Pathways	11	M14	PID AURORA B PATHWAY	-11	11	11	22741	39	752	14	1.9	0.49	332|699|1058|3619|6790|9212|9918|10112|10403|11004|23397|29127|55143|64151	BIRC5|BUB1|CENPA|INCENP|AURKA|AURKB|NCAPD2|KIF20A|NDC80|KIF2C|NCAPH|RACGAP1|CDCA8|NCAPG	-9.1	shCDK19-5FU_vs_shCDK19-DMSO_Down
GO Biological Processes	19	GO:0051726	regulation of cell cycle	-11	2.3	7.7	22741	983	752	75	10	1.1	104|207|274|655|699|701|891|899|991|994|995|1028|1032|1033|1062|1163|1663|1869|1870|2146|2260|3014|4041|4605|4751|5129|5300|5347|5883|6196|6430|6790|6794|7161|8318|8379|9088|9133|9212|9700|9735|9768|9787|10217|10403|10460|10615|11065|11113|11130|22846|22974|22994|23246|23363|25886|27352|29127|51203|51512|54443|55215|55755|56257|57026|79968|80279|80712|81610|81928|84440|84722|84861|84936|90417	ADARB1|AKT1|BIN1|BMP7|BUB1|BUB1B|CCNB1|CCNF|CDC20|CDC25B|CDC25C|CDKN1C|CDKN2D|CDKN3|CENPE|CKS1B|DDX11|E2F1|E2F2|EZH2|FGFR1|H2AFX|LRP5|MYBL2|NEK2|CDK18|PIN1|PLK1|RAD9A|RPS6KA2|SRSF5|AURKA|STK11|TP73|CDC45|MAD1L1|PKMYT1|CCNB2|AURKB|ESPL1|KNTC1|PCLAF|DLGAP5|CTDSPL|NDC80|TACC3|SPAG5|UBE2C|CIT|ZWINT|VASH1|TPX2|CEP131|BOP1|OBSL1|POC1A|SGSM3|RACGAP1|NUSAP1|GTSE1|ANLN|FANCI|CDK5RAP2|MEPCE|PDXP|WDR76|CDK5…	-9	shCDK19-5FU_vs_shCDK19-DMSO_Down
Reactome Gene Sets	6	R-HSA-68882	Mitotic Anaphase	-11	4.4	9	22741	198	752	29	3.9	0.7	332|699|701|991|1058|1062|3619|4001|5347|5905|8379|9212|9232|9700|9735|9793|10381|10383|10403|11004|11065|11130|55143|57405|79019|79902|80152|81930|147841	BIRC5|BUB1|BUB1B|CDC20|CENPA|CENPE|INCENP|LMNB1|PLK1|RANGAP1|MAD1L1|AURKB|PTTG1|ESPL1|KNTC1|CKAP5|TUBB3|TUBB4B|NDC80|KIF2C|UBE2C|ZWINT|CDCA8|SPC25|CENPM|NUP85|CENPT|KIF18A|SPC24	-8.9	shCDK19-5FU_vs_shCDK19-DMSO_Down
Reactome Gene Sets	6	R-HSA-2555396	Mitotic Metaphase and Anaphase	-11	4.4	8.9	22741	199	752	29	3.9	0.7	332|699|701|991|1058|1062|3619|4001|5347|5905|8379|9212|9232|9700|9735|9793|10381|10383|10403|11004|11065|11130|55143|57405|79019|79902|80152|81930|147841	BIRC5|BUB1|BUB1B|CDC20|CENPA|CENPE|INCENP|LMNB1|PLK1|RANGAP1|MAD1L1|AURKB|PTTG1|ESPL1|KNTC1|CKAP5|TUBB3|TUBB4B|NDC80|KIF2C|UBE2C|ZWINT|CDCA8|SPC25|CENPM|NUP85|CENPT|KIF18A|SPC24	-8.8	shCDK19-5FU_vs_shCDK19-DMSO_Down
Reactome Gene Sets	6	R-HSA-2467813	Separation of Sister Chromatids	-11	4.5	9	22741	187	752	28	3.7	0.69	332|699|701|991|1058|1062|3619|5347|5905|8379|9212|9232|9700|9735|9793|10381|10383|10403|11004|11065|11130|55143|57405|79019|79902|80152|81930|147841	BIRC5|BUB1|BUB1B|CDC20|CENPA|CENPE|INCENP|PLK1|RANGAP1|MAD1L1|AURKB|PTTG1|ESPL1|KNTC1|CKAP5|TUBB3|TUBB4B|NDC80|KIF2C|UBE2C|ZWINT|CDCA8|SPC25|CENPM|NUP85|CENPT|KIF18A|SPC24	-8.8	shCDK19-5FU_vs_shCDK19-DMSO_Down
Reactome Gene Sets	6	R-HSA-194315	Signaling by Rho GTPases	-10	3.1	8.1	22741	446	752	45	6	0.86	332|699|701|991|995|1058|1062|3014|3619|5347|5905|7410|8379|8970|9055|9212|9639|9735|9754|9793|10381|10383|10403|11004|11113|11130|23263|27237|29127|29941|50649|51466|51517|55143|55789|57405|79019|79902|80152|80728|81930|84904|84986|128239|147841	BIRC5|BUB1|BUB1B|CDC20|CDC25C|CENPA|CENPE|H2AFX|INCENP|PLK1|RANGAP1|VAV2|MAD1L1|HIST1H2BJ|PRC1|AURKB|ARHGEF10|KNTC1|STARD8|CKAP5|TUBB3|TUBB4B|NDC80|KIF2C|CIT|ZWINT|MCF2L|ARHGEF16|RACGAP1|PKN3|ARHGEF4|EVL|NCKIPSD|CDCA8|DEPDC1B|SPC25|CENPM|NUP85|CENPT|ARHGAP39|KIF18A|ARHGEF39|ARHGAP19|IQGAP3|SPC24	-8.6	shCDK19-5FU_vs_shCDK19-DMSO_Down
GO Biological Processes	19	GO:0007052	mitotic spindle organization	-9.6	6	9.1	22741	95	752	19	2.5	0.57	332|891|991|4605|4751|5347|6790|9055|9212|9639|10403|10460|22974|24137|25886|29127|57405|84722|284403	BIRC5|CCNB1|CDC20|MYBL2|NEK2|PLK1|AURKA|PRC1|AURKB|ARHGEF10|NDC80|TACC3|TPX2|KIF4A|POC1A|RACGAP1|SPC25|PSRC1|WDR62	-7.8	shCDK19-5FU_vs_shCDK19-DMSO_Down
KEGG Pathway	24	ko03030	DNA replication	-9	10	10	22741	36	752	12	1.6	0.46	3978|4171|4172|4173|4174|4175|4176|5422|5424|5558|5982|57804	LIG1|MCM2|MCM3|MCM4|MCM5|MCM6|MCM7|POLA1|POLD1|PRIM2|RFC2|POLD4	-7.3	shCDK19-5FU_vs_shCDK19-DMSO_Down
KEGG Pathway	24	hsa03030	DNA replication	-9	10	10	22741	36	752	12	1.6	0.46	3978|4171|4172|4173|4174|4175|4176|5422|5424|5558|5982|57804	LIG1|MCM2|MCM3|MCM4|MCM5|MCM6|MCM7|POLA1|POLD1|PRIM2|RFC2|POLD4	-7.3	shCDK19-5FU_vs_shCDK19-DMSO_Down
Reactome Gene Sets	6	R-HSA-195258	RHO GTPase Effectors	-8.9	3.3	7.6	22741	311	752	34	4.5	0.76	332|699|701|991|995|1058|1062|3014|3619|5347|5905|8379|8970|9055|9212|9735|9793|10381|10383|10403|11004|11113|11130|29941|51466|51517|55143|57405|79019|79902|80152|81930|128239|147841	BIRC5|BUB1|BUB1B|CDC20|CDC25C|CENPA|CENPE|H2AFX|INCENP|PLK1|RANGAP1|MAD1L1|HIST1H2BJ|PRC1|AURKB|KNTC1|CKAP5|TUBB3|TUBB4B|NDC80|KIF2C|CIT|ZWINT|PKN3|EVL|NCKIPSD|CDCA8|SPC25|CENPM|NUP85|CENPT|KIF18A|IQGAP3|SPC24	-7.2	shCDK19-5FU_vs_shCDK19-DMSO_Down
Reactome Gene Sets	6	R-HSA-8854518	AURKA Activation by TPX2	-8.7	6.5	8.8	22741	74	752	16	2.1	0.53	4751|4957|5347|6790|8636|9793|9814|10383|11064|22974|22994|23354|54930|55559|55755|93323	NEK2|ODF2|PLK1|AURKA|SSNA1|CKAP5|SFI1|TUBB4B|CNTRL|TPX2|CEP131|HAUS5|HAUS4|HAUS7|CDK5RAP2|HAUS8	-7	shCDK19-5FU_vs_shCDK19-DMSO_Down
Reactome Gene Sets	6	R-HSA-453274	Mitotic G2-G2/M phases	-8.7	4	7.8	22741	197	752	26	3.5	0.67	891|994|995|1869|4605|4751|4957|5347|6790|8636|8900|9088|9133|9793|9814|10381|10383|11064|22974|22994|23354|51512|54930|55559|55755|93323	CCNB1|CDC25B|CDC25C|E2F1|MYBL2|NEK2|ODF2|PLK1|AURKA|SSNA1|CCNA1|PKMYT1|CCNB2|CKAP5|SFI1|TUBB3|TUBB4B|CNTRL|TPX2|CEP131|HAUS5|GTSE1|HAUS4|HAUS7|CDK5RAP2|HAUS8	-7	shCDK19-5FU_vs_shCDK19-DMSO_Down
GO Biological Processes	19	GO:0044839	cell cycle G2/M phase transition	-8.7	4	7.8	22741	197	752	26	3.5	0.67	891|994|995|4751|4957|5347|6790|8636|9024|9088|9133|9793|9814|10383|11064|11113|22974|22994|23354|51512|54930|55215|55559|55755|80279|93323	CCNB1|CDC25B|CDC25C|NEK2|ODF2|PLK1|AURKA|SSNA1|BRSK2|PKMYT1|CCNB2|CKAP5|SFI1|TUBB4B|CNTRL|CIT|TPX2|CEP131|HAUS5|GTSE1|HAUS4|FANCI|HAUS7|CDK5RAP2|CDK5RAP3|HAUS8	-7	shCDK19-5FU_vs_shCDK19-DMSO_Down
GO Biological Processes	19	GO:0000086	G2/M transition of mitotic cell cycle	-8.5	4	7.7	22741	188	752	25	3.3	0.65	891|994|995|4751|4957|5347|6790|8636|9024|9088|9133|9793|9814|10383|11064|11113|22974|22994|23354|54930|55215|55559|55755|80279|93323	CCNB1|CDC25B|CDC25C|NEK2|ODF2|PLK1|AURKA|SSNA1|BRSK2|PKMYT1|CCNB2|CKAP5|SFI1|TUBB4B|CNTRL|CIT|TPX2|CEP131|HAUS5|HAUS4|FANCI|HAUS7|CDK5RAP2|CDK5RAP3|HAUS8	-6.8	shCDK19-5FU_vs_shCDK19-DMSO_Down
Reactome Gene Sets	6	R-HSA-2565942	Regulation of PLK1 Activity at G2/M Transition	-8.3	5.8	8.3	22741	89	752	17	2.3	0.54	891|4751|4957|5347|6790|8636|9133|9793|9814|10383|11064|22994|23354|54930|55559|55755|93323	CCNB1|NEK2|ODF2|PLK1|AURKA|SSNA1|CCNB2|CKAP5|SFI1|TUBB4B|CNTRL|CEP131|HAUS5|HAUS4|HAUS7|CDK5RAP2|HAUS8	-6.7	shCDK19-5FU_vs_shCDK19-DMSO_Down
GO Biological Processes	19	GO:0007346	regulation of mitotic cell cycle	-8.3	2.7	6.9	22741	484	752	43	5.7	0.85	207|655|699|701|891|991|994|995|1028|1062|1163|1869|2146|2260|4041|4751|5300|5347|5883|6790|7161|8318|8379|9088|9700|9735|9787|10217|10403|10460|11065|11130|22974|23363|51203|51512|54443|55215|56257|57026|80279|84722|84861	AKT1|BMP7|BUB1|BUB1B|CCNB1|CDC20|CDC25B|CDC25C|CDKN1C|CENPE|CKS1B|E2F1|EZH2|FGFR1|LRP5|NEK2|PIN1|PLK1|RAD9A|AURKA|TP73|CDC45|MAD1L1|PKMYT1|ESPL1|KNTC1|DLGAP5|CTDSPL|NDC80|TACC3|UBE2C|ZWINT|TPX2|OBSL1|NUSAP1|GTSE1|ANLN|FANCI|MEPCE|PDXP|CDK5RAP3|PSRC1|KLHL22	-6.7	shCDK19-5FU_vs_shCDK19-DMSO_Down
GO Biological Processes	19	GO:0006259	DNA metabolic process	-8.2	2.1	6.5	22741	978	752	68	9	1	207|875|995|1032|1663|1786|1854|2146|2185|2260|3005|3014|3178|3835|3978|4171|4172|4173|4174|4175|4176|4292|4350|4751|4968|5422|5424|5558|5763|5883|5982|7037|7083|7161|7468|7515|8318|8914|9112|9212|9232|9361|9401|9768|9985|10036|10273|10533|10856|11277|29128|51659|54108|54841|55135|55215|55247|56953|57804|63922|65057|80119|80233|84296|116028|116138|200558|284131	AKT1|CBS|CDC25C|CDKN2D|DDX11|DNMT1|DUT|EZH2|PTK2B|FGFR1|H1F0|H2AFX|HNRNPA1|KIF22|LIG1|MCM2|MCM3|MCM4|MCM5|MCM6|MCM7|MLH1|MPG|NEK2|OGG1|POLA1|POLD1|PRIM2|PTMS|RAD9A|RFC2|TFRC|TK1|TP73|NSD2|XRCC1|CDC45|TIMELESS|MTA1|AURKB|PTTG1|LONP1|RECQL4|PCLAF|REC8|CHAF1A|STUB1|ATG7|RUVBL2|TREX1|UHRF1|GINS2|CHRAC1|BIVM|WRAP53|FANCI|NEIL3|NT5M|POLD4|CHTF18|ACD|PIF1|FAAP100|GINS4|RMI2|KLHDC3|APLF|ENDOV	-6.6	shCDK19-5FU_vs_shCDK19-DMSO_Down
Reactome Gene Sets	6	R-HSA-69275	G2/M Transition	-8.1	3.9	7.5	22741	195	752	25	3.3	0.65	891|994|995|4605|4751|4957|5347|6790|8636|8900|9088|9133|9793|9814|10381|10383|11064|22974|22994|23354|51512|54930|55559|55755|93323	CCNB1|CDC25B|CDC25C|MYBL2|NEK2|ODF2|PLK1|AURKA|SSNA1|CCNA1|PKMYT1|CCNB2|CKAP5|SFI1|TUBB3|TUBB4B|CNTRL|TPX2|CEP131|HAUS5|GTSE1|HAUS4|HAUS7|CDK5RAP2|HAUS8	-6.5	shCDK19-5FU_vs_shCDK19-DMSO_Down
GO Biological Processes	19	GO:0071103	DNA conformation change	-8.1	3.3	7.1	22741	287	752	31	4.1	0.72	891|1058|1663|3005|3014|4171|4172|4173|4174|4175|4176|8318|8970|8971|9401|9918|10036|10856|23397|29781|51203|51659|54892|55723|57597|64151|79019|79711|80119|80152|84296	CCNB1|CENPA|DDX11|H1F0|H2AFX|MCM2|MCM3|MCM4|MCM5|MCM6|MCM7|CDC45|HIST1H2BJ|H1FX|RECQL4|NCAPD2|CHAF1A|RUVBL2|NCAPH|NCAPH2|NUSAP1|GINS2|NCAPG2|ASF1B|BAHCC1|NCAPG|CENPM|IPO4|PIF1|CENPT|GINS4	-6.5	shCDK19-5FU_vs_shCDK19-DMSO_Down
GO Biological Processes	19	GO:0007091	metaphase/anaphase transition of mitotic cell cycle	-7.8	8.1	8.8	22741	45	752	12	1.6	0.46	699|701|891|1062|5347|8379|9700|9787|10403|10460|11065|84861	BUB1|BUB1B|CCNB1|CENPE|PLK1|MAD1L1|ESPL1|DLGAP5|NDC80|TACC3|UBE2C|KLHL22	-6.2	shCDK19-5FU_vs_shCDK19-DMSO_Down
GO Biological Processes	19	GO:0010965	regulation of mitotic sister chromatid separation	-7.8	8.1	8.8	22741	45	752	12	1.6	0.46	699|701|891|1062|5347|8379|9700|9787|10403|10460|11065|84861	BUB1|BUB1B|CCNB1|CENPE|PLK1|MAD1L1|ESPL1|DLGAP5|NDC80|TACC3|UBE2C|KLHL22	-6.2	shCDK19-5FU_vs_shCDK19-DMSO_Down
GO Biological Processes	19	GO:0008608	attachment of spindle microtubules to kinetochore	-7.8	10	9.4	22741	29	752	10	1.3	0.42	891|1062|4751|8379|9212|10403|10615|11004|29127|90417	CCNB1|CENPE|NEK2|MAD1L1|AURKB|NDC80|SPAG5|KIF2C|RACGAP1|KNSTRN	-6.2	shCDK19-5FU_vs_shCDK19-DMSO_Down
GO Biological Processes	19	GO:0000910	cytokinesis	-7.8	4.5	7.5	22741	134	752	20	2.7	0.59	994|1058|3619|5300|5347|6790|9055|9212|9700|10112|11113|24137|29127|51203|54443|57026|84440|84501|84936|116840	CDC25B|CENPA|INCENP|PIN1|PLK1|AURKA|PRC1|AURKB|ESPL1|KIF20A|CIT|KIF4A|RACGAP1|NUSAP1|ANLN|PDXP|RAB11FIP4|SPIRE2|ZFYVE19|CNTROB	-6.2	shCDK19-5FU_vs_shCDK19-DMSO_Down
GO Biological Processes	19	GO:0044784	metaphase/anaphase transition of cell cycle	-7.7	7.9	8.6	22741	46	752	12	1.6	0.46	699|701|891|1062|5347|8379|9700|9787|10403|10460|11065|84861	BUB1|BUB1B|CCNB1|CENPE|PLK1|MAD1L1|ESPL1|DLGAP5|NDC80|TACC3|UBE2C|KLHL22	-6.1	shCDK19-5FU_vs_shCDK19-DMSO_Down
Reactome Gene Sets	6	R-HSA-69306	DNA Replication	-7.6	4.9	7.6	22741	111	752	18	2.4	0.56	1869|1870|3978|4171|4172|4173|4174|4175|4176|5422|5424|5558|5982|8318|8900|51659|57804|84296	E2F1|E2F2|LIG1|MCM2|MCM3|MCM4|MCM5|MCM6|MCM7|POLA1|POLD1|PRIM2|RFC2|CDC45|CCNA1|GINS2|POLD4|GINS4	-6	shCDK19-5FU_vs_shCDK19-DMSO_Down
GO Biological Processes	19	GO:0051306	mitotic sister chromatid separation	-7.5	7.7	8.5	22741	47	752	12	1.6	0.46	699|701|891|1062|5347|8379|9700|9787|10403|10460|11065|84861	BUB1|BUB1B|CCNB1|CENPE|PLK1|MAD1L1|ESPL1|DLGAP5|NDC80|TACC3|UBE2C|KLHL22	-6	shCDK19-5FU_vs_shCDK19-DMSO_Down
GO Biological Processes	19	GO:0006270	DNA replication initiation	-7.5	8.5	8.7	22741	39	752	11	1.5	0.44	4171|4172|4173|4174|4175|4176|5422|5558|8318|51659|84296	MCM2|MCM3|MCM4|MCM5|MCM6|MCM7|POLA1|PRIM2|CDC45|GINS2|GINS4	-5.9	shCDK19-5FU_vs_shCDK19-DMSO_Down
Canonical Pathways	11	M242	PID AURORA A PATHWAY	-7.5	9.8	9	22741	31	752	10	1.3	0.42	207|332|994|1058|6790|9212|9787|9793|10460|22974	AKT1|BIRC5|CDC25B|CENPA|AURKA|AURKB|DLGAP5|CKAP5|TACC3|TPX2	-5.9	shCDK19-5FU_vs_shCDK19-DMSO_Down
GO Biological Processes	19	GO:0051225	spindle assembly	-7.4	5.4	7.7	22741	90	752	16	2.1	0.53	332|991|4292|4605|4751|5347|6790|9212|9639|22974|23354|24137|29127|54930|55559|93323	BIRC5|CDC20|MLH1|MYBL2|NEK2|PLK1|AURKA|AURKB|ARHGEF10|TPX2|HAUS5|KIF4A|RACGAP1|HAUS4|HAUS7|HAUS8	-5.9	shCDK19-5FU_vs_shCDK19-DMSO_Down
GO Biological Processes	19	GO:0051304	chromosome separation	-7.4	6.2	8	22741	68	752	14	1.9	0.49	699|701|891|1062|4292|5347|8379|9700|9787|9918|10403|10460|11065|84861	BUB1|BUB1B|CCNB1|CENPE|MLH1|PLK1|MAD1L1|ESPL1|DLGAP5|NCAPD2|NDC80|TACC3|UBE2C|KLHL22	-5.8	shCDK19-5FU_vs_shCDK19-DMSO_Down
GO Biological Processes	19	GO:0006260	DNA replication	-7.3	3.1	6.7	22741	294	752	30	4	0.71	995|1663|1854|2260|3978|4171|4172|4173|4174|4175|4176|5422|5424|5558|5763|5883|5982|8318|8914|9401|9768|10036|10533|11277|51659|56953|57804|63922|84296|116028	CDC25C|DDX11|DUT|FGFR1|LIG1|MCM2|MCM3|MCM4|MCM5|MCM6|MCM7|POLA1|POLD1|PRIM2|PTMS|RAD9A|RFC2|CDC45|TIMELESS|RECQL4|PCLAF|CHAF1A|ATG7|TREX1|GINS2|NT5M|POLD4|CHTF18|GINS4|RMI2	-5.7	shCDK19-5FU_vs_shCDK19-DMSO_Down
Reactome Gene Sets	6	R-HSA-380270	Recruitment of mitotic centrosome proteins and complexes	-7.2	5.2	7.5	22741	93	752	16	2.1	0.53	891|4751|4957|5347|8636|9793|9814|10381|10383|11064|22994|23354|54930|55559|55755|93323	CCNB1|NEK2|ODF2|PLK1|SSNA1|CKAP5|SFI1|TUBB3|TUBB4B|CNTRL|CEP131|HAUS5|HAUS4|HAUS7|CDK5RAP2|HAUS8	-5.7	shCDK19-5FU_vs_shCDK19-DMSO_Down
Reactome Gene Sets	6	R-HSA-380287	Centrosome maturation	-7.2	5.2	7.5	22741	93	752	16	2.1	0.53	891|4751|4957|5347|8636|9793|9814|10381|10383|11064|22994|23354|54930|55559|55755|93323	CCNB1|NEK2|ODF2|PLK1|SSNA1|CKAP5|SFI1|TUBB3|TUBB4B|CNTRL|CEP131|HAUS5|HAUS4|HAUS7|CDK5RAP2|HAUS8	-5.7	shCDK19-5FU_vs_shCDK19-DMSO_Down
Reactome Gene Sets	6	R-HSA-380284	Loss of proteins required for interphase microtubule organization from the centrosome	-7.2	6	7.7	22741	71	752	14	1.9	0.49	4751|4957|5347|8636|9793|9814|10383|11064|22994|23354|54930|55559|55755|93323	NEK2|ODF2|PLK1|SSNA1|CKAP5|SFI1|TUBB4B|CNTRL|CEP131|HAUS5|HAUS4|HAUS7|CDK5RAP2|HAUS8	-5.6	shCDK19-5FU_vs_shCDK19-DMSO_Down
Reactome Gene Sets	6	R-HSA-380259	Loss of Nlp from mitotic centrosomes	-7.2	6	7.7	22741	71	752	14	1.9	0.49	4751|4957|5347|8636|9793|9814|10383|11064|22994|23354|54930|55559|55755|93323	NEK2|ODF2|PLK1|SSNA1|CKAP5|SFI1|TUBB4B|CNTRL|CEP131|HAUS5|HAUS4|HAUS7|CDK5RAP2|HAUS8	-5.6	shCDK19-5FU_vs_shCDK19-DMSO_Down
GO Biological Processes	19	GO:0061640	cytoskeleton-dependent cytokinesis	-7.1	7.9	8.3	22741	42	752	11	1.5	0.44	1058|5347|9212|10112|11113|24137|29127|51203|54443|84501|116840	CENPA|PLK1|AURKB|KIF20A|CIT|KIF4A|RACGAP1|NUSAP1|ANLN|SPIRE2|CNTROB	-5.6	shCDK19-5FU_vs_shCDK19-DMSO_Down
GO Biological Processes	19	GO:0033047	regulation of mitotic sister chromatid segregation	-7	7	8	22741	52	752	12	1.6	0.46	699|701|891|1062|5347|8379|9700|9787|10403|10460|11065|84861	BUB1|BUB1B|CCNB1|CENPE|PLK1|MAD1L1|ESPL1|DLGAP5|NDC80|TACC3|UBE2C|KLHL22	-5.5	shCDK19-5FU_vs_shCDK19-DMSO_Down
GO Biological Processes	19	GO:0030071	regulation of mitotic metaphase/anaphase transition	-7	7.7	8.2	22741	43	752	11	1.5	0.44	699|701|891|1062|5347|8379|9700|9787|10403|11065|84861	BUB1|BUB1B|CCNB1|CENPE|PLK1|MAD1L1|ESPL1|DLGAP5|NDC80|UBE2C|KLHL22	-5.5	shCDK19-5FU_vs_shCDK19-DMSO_Down
GO Biological Processes	19	GO:0051297	centrosome organization	-7	4.7	7.2	22741	109	752	17	2.3	0.54	899|4751|5347|6790|9639|9696|9768|9793|22994|23354|25886|54930|55559|55755|93323|116840|284403	CCNF|NEK2|PLK1|AURKA|ARHGEF10|CROCC|PCLAF|CKAP5|CEP131|HAUS5|POC1A|HAUS4|HAUS7|CDK5RAP2|HAUS8|CNTROB|WDR62	-5.5	shCDK19-5FU_vs_shCDK19-DMSO_Down
GO Biological Processes	19	GO:0033045	regulation of sister chromatid segregation	-6.9	6.2	7.7	22741	63	752	13	1.7	0.48	699|701|891|1062|1663|5347|8379|9700|9787|10403|10460|11065|84861	BUB1|BUB1B|CCNB1|CENPE|DDX11|PLK1|MAD1L1|ESPL1|DLGAP5|NDC80|TACC3|UBE2C|KLHL22	-5.4	shCDK19-5FU_vs_shCDK19-DMSO_Down
GO Biological Processes	19	GO:1902099	regulation of metaphase/anaphase transition of cell cycle	-6.9	7.6	8.1	22741	44	752	11	1.5	0.44	699|701|891|1062|5347|8379|9700|9787|10403|11065|84861	BUB1|BUB1B|CCNB1|CENPE|PLK1|MAD1L1|ESPL1|DLGAP5|NDC80|UBE2C|KLHL22	-5.4	shCDK19-5FU_vs_shCDK19-DMSO_Down
GO Biological Processes	19	GO:0033044	regulation of chromosome organization	-6.8	4.2	6.9	22741	138	752	19	2.5	0.57	699|701|891|1062|1663|3178|4751|5347|8379|9212|9700|9787|10403|10460|11065|55135|65057|80119|84861	BUB1|BUB1B|CCNB1|CENPE|DDX11|HNRNPA1|NEK2|PLK1|MAD1L1|AURKB|ESPL1|DLGAP5|NDC80|TACC3|UBE2C|WRAP53|ACD|PIF1|KLHL22	-5.3	shCDK19-5FU_vs_shCDK19-DMSO_Down
Reactome Gene Sets	6	R-HSA-5620912	Anchoring of the basal body to the plasma membrane	-6.8	4.9	7.2	22741	99	752	16	2.1	0.53	4751|4957|5347|8636|9793|9814|10383|11064|22994|23354|27077|54930|55559|55755|85302|93323	NEK2|ODF2|PLK1|SSNA1|CKAP5|SFI1|TUBB4B|CNTRL|CEP131|HAUS5|B9D1|HAUS4|HAUS7|CDK5RAP2|FBF1|HAUS8	-5.3	shCDK19-5FU_vs_shCDK19-DMSO_Down
GO Biological Processes	19	GO:0044282	small molecule catabolic process	-6.8	2.8	6.2	22741	345	752	32	4.3	0.74	35|207|594|875|1384|2166|2584|2639|2954|3029|3613|3991|4041|5019|5191|5210|5211|6470|8659|10327|26275|28976|51084|51181|55258|55577|56922|78991|79873|80724|160428|197322	ACADS|AKT1|BCKDHB|CBS|CRAT|FAAH|GALK1|GCDH|GSTZ1|HAGH|IMPA2|LIPE|LRP5|OXCT1|PEX7|PFKFB4|PFKL|SHMT1|ALDH4A1|AKR1A1|HIBCH|ACAD9|CRYL1|DCXR|THNSL2|NAGK|MCCC1|PCYOX1L|NUDT18|ACAD10|ALDH1L2|ACSF3	-5.3	shCDK19-5FU_vs_shCDK19-DMSO_Down
GO Biological Processes	19	GO:0006974	cellular response to DNA damage stimulus	-6.7	2.1	5.8	22741	790	752	55	7.3	0.95	207|891|995|1032|1663|1869|3014|3661|3835|3978|4176|4292|4350|4776|4968|5347|5422|5424|5883|5982|6790|6794|7133|7161|7468|7515|8318|8914|9112|9232|9401|9768|9985|10036|10273|10856|11277|29128|29965|51512|51659|54841|55215|55247|57804|65057|79968|80119|80233|80279|83596|84296|116028|200558|284131	AKT1|CCNB1|CDC25C|CDKN2D|DDX11|E2F1|H2AFX|IRF3|KIF22|LIG1|MCM7|MLH1|MPG|NFATC4|OGG1|PLK1|POLA1|POLD1|RAD9A|RFC2|AURKA|STK11|TNFRSF1B|TP73|NSD2|XRCC1|CDC45|TIMELESS|MTA1|PTTG1|RECQL4|PCLAF|REC8|CHAF1A|STUB1|RUVBL2|TREX1|UHRF1|CDIP1|GTSE1|GINS2|BIVM|FANCI|NEIL3|POLD4|ACD|WDR76|PIF1|FAAP100|CDK5RAP3|BCL2L12|GINS4|RMI2|APLF|ENDOV	-5.3	shCDK19-5FU_vs_shCDK19-DMSO_Down
Reactome Gene Sets	6	R-HSA-176187	Activation of ATR in response to replication stress	-6.6	8.2	8.1	22741	37	752	10	1.3	0.42	995|4171|4172|4173|4174|4175|4176|5883|5982|8318	CDC25C|MCM2|MCM3|MCM4|MCM5|MCM6|MCM7|RAD9A|RFC2|CDC45	-5.2	shCDK19-5FU_vs_shCDK19-DMSO_Down
GO Biological Processes	19	GO:0006261	DNA-dependent DNA replication	-6.6	4	6.7	22741	143	752	19	2.5	0.57	1663|2260|3978|4171|4172|4173|4174|4175|4176|5422|5424|5558|5982|8318|10533|51659|57804|63922|84296	DDX11|FGFR1|LIG1|MCM2|MCM3|MCM4|MCM5|MCM6|MCM7|POLA1|POLD1|PRIM2|RFC2|CDC45|ATG7|GINS2|POLD4|CHTF18|GINS4	-5.1	shCDK19-5FU_vs_shCDK19-DMSO_Down
Reactome Gene Sets	6	R-HSA-69239	Synthesis of DNA	-6.6	4.7	7	22741	103	752	16	2.1	0.53	3978|4171|4172|4173|4174|4175|4176|5422|5424|5558|5982|8318|8900|51659|57804|84296	LIG1|MCM2|MCM3|MCM4|MCM5|MCM6|MCM7|POLA1|POLD1|PRIM2|RFC2|CDC45|CCNA1|GINS2|POLD4|GINS4	-5.1	shCDK19-5FU_vs_shCDK19-DMSO_Down
Reactome Gene Sets	6	R-HSA-69620	Cell Cycle Checkpoints	-6.5	3.4	6.4	22741	204	752	23	3.1	0.63	701|891|991|995|3014|4171|4172|4173|4174|4175|4176|5883|5982|7468|8318|8379|8900|8970|9088|9133|11065|51512|116028	BUB1B|CCNB1|CDC20|CDC25C|H2AFX|MCM2|MCM3|MCM4|MCM5|MCM6|MCM7|RAD9A|RFC2|NSD2|CDC45|MAD1L1|CCNA1|HIST1H2BJ|PKMYT1|CCNB2|UBE2C|GTSE1|RMI2	-5	shCDK19-5FU_vs_shCDK19-DMSO_Down
Reactome Gene Sets	6	R-HSA-983189	Kinesins	-6.5	6.3	7.4	22741	58	752	12	1.6	0.46	1062|3835|10112|10381|10383|11004|24137|26153|29127|56992|81930|90990	CENPE|KIF22|KIF20A|TUBB3|TUBB4B|KIF2C|KIF4A|KIF26A|RACGAP1|KIF15|KIF18A|KIFC2	-5	shCDK19-5FU_vs_shCDK19-DMSO_Down
Reactome Gene Sets	6	R-HSA-69242	S Phase	-6.4	4.1	6.7	22741	132	752	18	2.4	0.56	994|1163|3978|4171|4172|4173|4174|4175|4176|5422|5424|5558|5982|8318|8900|51659|57804|84296	CDC25B|CKS1B|LIG1|MCM2|MCM3|MCM4|MCM5|MCM6|MCM7|POLA1|POLD1|PRIM2|RFC2|CDC45|CCNA1|GINS2|POLD4|GINS4	-5	shCDK19-5FU_vs_shCDK19-DMSO_Down
GO Biological Processes	19	GO:0031023	microtubule organizing center organization	-6.4	4.3	6.7	22741	120	752	17	2.3	0.54	899|4751|5347|6790|9639|9696|9768|9793|22994|23354|25886|54930|55559|55755|93323|116840|284403	CCNF|NEK2|PLK1|AURKA|ARHGEF10|CROCC|PCLAF|CKAP5|CEP131|HAUS5|POC1A|HAUS4|HAUS7|CDK5RAP2|HAUS8|CNTROB|WDR62	-4.9	shCDK19-5FU_vs_shCDK19-DMSO_Down
Canonical Pathways	11	M176	PID FOXM1 PATHWAY	-6.3	7.6	7.7	22741	40	752	10	1.3	0.42	332|891|994|1058|1163|4751|5347|7515|9133|9212	BIRC5|CCNB1|CDC25B|CENPA|CKS1B|NEK2|PLK1|XRCC1|CCNB2|AURKB	-4.9	shCDK19-5FU_vs_shCDK19-DMSO_Down
GO Biological Processes	19	GO:0044843	cell cycle G1/S phase transition	-6.3	3.1	6.1	22741	242	752	25	3.3	0.65	207|891|995|1032|1033|1869|2146|4171|4172|4173|4174|4175|4176|5422|5558|6790|7161|8318|8900|9088|10217|51512|56257|81610|128239	AKT1|CCNB1|CDC25C|CDKN2D|CDKN3|E2F1|EZH2|MCM2|MCM3|MCM4|MCM5|MCM6|MCM7|POLA1|PRIM2|AURKA|TP73|CDC45|CCNA1|PKMYT1|CTDSPL|GTSE1|MEPCE|FAM83D|IQGAP3	-4.9	shCDK19-5FU_vs_shCDK19-DMSO_Down
Reactome Gene Sets	6	R-HSA-68962	Activation of the pre-replicative complex	-6.2	8.5	7.9	22741	32	752	9	1.2	0.4	4171|4172|4173|4174|4175|4176|5422|5558|8318	MCM2|MCM3|MCM4|MCM5|MCM6|MCM7|POLA1|PRIM2|CDC45	-4.8	shCDK19-5FU_vs_shCDK19-DMSO_Down
GO Biological Processes	19	GO:0051310	metaphase plate congression	-6.2	6.5	7.3	22741	51	752	11	1.5	0.44	891|1062|3835|4292|8379|10403|11004|55143|81610|81930|84722	CCNB1|CENPE|KIF22|MLH1|MAD1L1|NDC80|KIF2C|CDCA8|FAM83D|KIF18A|PSRC1	-4.8	shCDK19-5FU_vs_shCDK19-DMSO_Down
GO Biological Processes	19	GO:0000082	G1/S transition of mitotic cell cycle	-6.1	3.2	6.1	22741	230	752	24	3.2	0.64	207|891|995|1032|1033|1869|2146|4171|4172|4173|4174|4175|4176|5422|5558|6790|7161|8318|8900|9088|10217|51512|56257|128239	AKT1|CCNB1|CDC25C|CDKN2D|CDKN3|E2F1|EZH2|MCM2|MCM3|MCM4|MCM5|MCM6|MCM7|POLA1|PRIM2|AURKA|TP73|CDC45|CCNA1|PKMYT1|CTDSPL|GTSE1|MEPCE|IQGAP3	-4.7	shCDK19-5FU_vs_shCDK19-DMSO_Down
GO Biological Processes	19	GO:0046395	carboxylic acid catabolic process	-6.1	3.1	6.1	22741	231	752	24	3.2	0.64	35|207|594|875|1384|2166|2639|2954|3991|5191|6470|8659|10327|26275|28976|51084|51181|55258|55577|56922|78991|80724|160428|197322	ACADS|AKT1|BCKDHB|CBS|CRAT|FAAH|GCDH|GSTZ1|LIPE|PEX7|SHMT1|ALDH4A1|AKR1A1|HIBCH|ACAD9|CRYL1|DCXR|THNSL2|NAGK|MCCC1|PCYOX1L|ACAD10|ALDH1L2|ACSF3	-4.7	shCDK19-5FU_vs_shCDK19-DMSO_Down
GO Biological Processes	19	GO:0016054	organic acid catabolic process	-6.1	3.1	6.1	22741	231	752	24	3.2	0.64	35|207|594|875|1384|2166|2639|2954|3991|5191|6470|8659|10327|26275|28976|51084|51181|55258|55577|56922|78991|80724|160428|197322	ACADS|AKT1|BCKDHB|CBS|CRAT|FAAH|GCDH|GSTZ1|LIPE|PEX7|SHMT1|ALDH4A1|AKR1A1|HIBCH|ACAD9|CRYL1|DCXR|THNSL2|NAGK|MCCC1|PCYOX1L|ACAD10|ALDH1L2|ACSF3	-4.7	shCDK19-5FU_vs_shCDK19-DMSO_Down
GO Biological Processes	19	GO:0051186	cofactor metabolic process	-6	2.6	5.8	22741	372	752	32	4.3	0.74	2194|2584|2593|2639|3418|4522|4597|4598|5106|5163|5210|5211|5498|6470|6472|7390|8514|8694|9524|9563|9759|10058|10400|51117|51181|55526|56922|57026|79877|80221|160428|197322	FASN|GALK1|GAMT|GCDH|IDH2|MTHFD1|MVD|MVK|PCK2|PDK1|PFKFB4|PFKL|PPOX|SHMT1|SHMT2|UROS|KCNAB2|DGAT1|TECR|H6PD|HDAC4|ABCB6|PEMT|COQ4|DCXR|DHTKD1|MCCC1|PDXP|DCAKD|ACSF2|ALDH1L2|ACSF3	-4.7	shCDK19-5FU_vs_shCDK19-DMSO_Down
GO Biological Processes	19	GO:0010948	negative regulation of cell cycle process	-6	3.2	6	22741	217	752	23	3.1	0.63	655|699|701|891|899|995|1869|2146|5347|6196|6790|7161|8379|9212|9700|10217|10403|51512|55215|55755|80279|84861|84936	BMP7|BUB1|BUB1B|CCNB1|CCNF|CDC25C|E2F1|EZH2|PLK1|RPS6KA2|AURKA|TP73|MAD1L1|AURKB|ESPL1|CTDSPL|NDC80|GTSE1|FANCI|CDK5RAP2|CDK5RAP3|KLHL22|ZFYVE19	-4.6	shCDK19-5FU_vs_shCDK19-DMSO_Down
GO Biological Processes	19	GO:0000281	mitotic cytokinesis	-5.9	8	7.6	22741	34	752	9	1.2	0.4	1058|5347|10112|11113|24137|29127|51203|54443|116840	CENPA|PLK1|KIF20A|CIT|KIF4A|RACGAP1|NUSAP1|ANLN|CNTROB	-4.6	shCDK19-5FU_vs_shCDK19-DMSO_Down
GO Biological Processes	19	GO:0032508	DNA duplex unwinding	-5.9	5.2	6.7	22741	76	752	13	1.7	0.48	1663|4171|4172|4173|4174|4175|4176|8318|9401|10856|51659|80119|84296	DDX11|MCM2|MCM3|MCM4|MCM5|MCM6|MCM7|CDC45|RECQL4|RUVBL2|GINS2|PIF1|GINS4	-4.6	shCDK19-5FU_vs_shCDK19-DMSO_Down
Reactome Gene Sets	6	R-HSA-5617833	Assembly of the primary cilium	-5.9	3.3	6	22741	204	752	22	2.9	0.61	4751|4957|5147|5347|8636|9742|9793|9814|10013|10381|10383|11064|22994|23354|27077|54930|55559|55755|85302|89891|93323|192668	NEK2|ODF2|PDE6D|PLK1|SSNA1|IFT140|CKAP5|SFI1|HDAC6|TUBB3|TUBB4B|CNTRL|CEP131|HAUS5|B9D1|HAUS4|HAUS7|CDK5RAP2|FBF1|WDR34|HAUS8|CYS1	-4.5	shCDK19-5FU_vs_shCDK19-DMSO_Down
GO Biological Processes	19	GO:0000075	cell cycle checkpoint	-5.9	3.1	5.9	22741	221	752	23	3.1	0.63	207|699|701|891|995|1869|3014|5347|5883|6790|7161|8318|8379|9212|9735|10403|11130|51512|55215|55755|79968|80279|84861	AKT1|BUB1|BUB1B|CCNB1|CDC25C|E2F1|H2AFX|PLK1|RAD9A|AURKA|TP73|CDC45|MAD1L1|AURKB|KNTC1|NDC80|ZWINT|GTSE1|FANCI|CDK5RAP2|WDR76|CDK5RAP3|KLHL22	-4.5	shCDK19-5FU_vs_shCDK19-DMSO_Down
GO Biological Processes	19	GO:0031577	spindle checkpoint	-5.7	7.6	7.3	22741	36	752	9	1.2	0.4	699|701|891|5347|8379|9212|10403|55755|84861	BUB1|BUB1B|CCNB1|PLK1|MAD1L1|AURKB|NDC80|CDK5RAP2|KLHL22	-4.4	shCDK19-5FU_vs_shCDK19-DMSO_Down
GO Biological Processes	19	GO:2001251	negative regulation of chromosome organization	-5.6	5.7	6.7	22741	58	752	11	1.5	0.44	699|701|891|3178|5347|8379|9700|10403|65057|80119|84861	BUB1|BUB1B|CCNB1|HNRNPA1|PLK1|MAD1L1|ESPL1|NDC80|ACD|PIF1|KLHL22	-4.3	shCDK19-5FU_vs_shCDK19-DMSO_Down
GO Biological Processes	19	GO:1901990	regulation of mitotic cell cycle phase transition	-5.5	2.7	5.5	22741	301	752	27	3.6	0.68	207|699|701|891|991|995|1028|1062|1869|2146|5347|6790|7161|8318|8379|9700|9735|9787|10217|10403|11065|51512|54443|55215|56257|80279|84861	AKT1|BUB1|BUB1B|CCNB1|CDC20|CDC25C|CDKN1C|CENPE|E2F1|EZH2|PLK1|AURKA|TP73|CDC45|MAD1L1|ESPL1|KNTC1|DLGAP5|CTDSPL|NDC80|UBE2C|GTSE1|ANLN|FANCI|MEPCE|CDK5RAP3|KLHL22	-4.2	shCDK19-5FU_vs_shCDK19-DMSO_Down
GO Biological Processes	19	GO:1902850	microtubule cytoskeleton organization involved in mitosis	-5.5	5.6	6.6	22741	59	752	11	1.5	0.44	332|991|4605|4751|5347|9212|9639|10460|22974|24137|29127	BIRC5|CDC20|MYBL2|NEK2|PLK1|AURKB|ARHGEF10|TACC3|TPX2|KIF4A|RACGAP1	-4.2	shCDK19-5FU_vs_shCDK19-DMSO_Down
GO Biological Processes	19	GO:0051303	establishment of chromosome localization	-5.5	5.1	6.4	22741	71	752	12	1.6	0.46	891|1062|3835|4292|8379|9787|10403|11004|55143|81610|81930|84722	CCNB1|CENPE|KIF22|MLH1|MAD1L1|DLGAP5|NDC80|KIF2C|CDCA8|FAM83D|KIF18A|PSRC1	-4.2	shCDK19-5FU_vs_shCDK19-DMSO_Down
GO Biological Processes	19	GO:1901987	regulation of cell cycle phase transition	-5.4	2.6	5.4	22741	322	752	28	3.7	0.69	207|699|701|891|991|995|1028|1062|1869|2146|5347|6790|7161|8318|8379|9700|9735|9787|10217|10403|11065|51512|54443|55215|56257|80279|81610|84861	AKT1|BUB1|BUB1B|CCNB1|CDC20|CDC25C|CDKN1C|CENPE|E2F1|EZH2|PLK1|AURKA|TP73|CDC45|MAD1L1|ESPL1|KNTC1|DLGAP5|CTDSPL|NDC80|UBE2C|GTSE1|ANLN|FANCI|MEPCE|CDK5RAP3|FAM83D|KLHL22	-4.1	shCDK19-5FU_vs_shCDK19-DMSO_Down
GO Biological Processes	19	GO:0050000	chromosome localization	-5.4	5	6.3	22741	72	752	12	1.6	0.46	891|1062|3835|4292|8379|9787|10403|11004|55143|81610|81930|84722	CCNB1|CENPE|KIF22|MLH1|MAD1L1|DLGAP5|NDC80|KIF2C|CDCA8|FAM83D|KIF18A|PSRC1	-4.1	shCDK19-5FU_vs_shCDK19-DMSO_Down
GO Biological Processes	19	GO:0006732	coenzyme metabolic process	-5.4	2.7	5.4	22741	306	752	27	3.6	0.68	2194|2584|2593|2639|3418|4522|4597|4598|5106|5163|5210|5211|6470|6472|8514|8694|9524|9563|9759|10400|51117|51181|55526|79877|80221|160428|197322	FASN|GALK1|GAMT|GCDH|IDH2|MTHFD1|MVD|MVK|PCK2|PDK1|PFKFB4|PFKL|SHMT1|SHMT2|KCNAB2|DGAT1|TECR|H6PD|HDAC4|PEMT|COQ4|DCXR|DHTKD1|DCAKD|ACSF2|ALDH1L2|ACSF3	-4.1	shCDK19-5FU_vs_shCDK19-DMSO_Down
Reactome Gene Sets	6	R-HSA-69273	Cyclin A/B1 associated events during G2/M transition	-5.3	9.6	7.5	22741	22	752	7	0.93	0.35	891|994|995|5347|8900|9088|9133	CCNB1|CDC25B|CDC25C|PLK1|CCNA1|PKMYT1|CCNB2	-4	shCDK19-5FU_vs_shCDK19-DMSO_Down
GO Biological Processes	19	GO:0006281	DNA repair	-5.3	2.2	5.2	22741	519	752	38	5.1	0.8	1032|1663|3014|3835|3978|4292|4350|4968|5422|5424|5883|5982|7161|7468|7515|8318|8914|9112|9232|9401|9768|9985|10036|10273|10856|11277|29128|51659|54841|55215|55247|57804|80119|80233|84296|116028|200558|284131	CDKN2D|DDX11|H2AFX|KIF22|LIG1|MLH1|MPG|OGG1|POLA1|POLD1|RAD9A|RFC2|TP73|NSD2|XRCC1|CDC45|TIMELESS|MTA1|PTTG1|RECQL4|PCLAF|REC8|CHAF1A|STUB1|RUVBL2|TREX1|UHRF1|GINS2|BIVM|FANCI|NEIL3|POLD4|PIF1|FAAP100|GINS4|RMI2|APLF|ENDOV	-4	shCDK19-5FU_vs_shCDK19-DMSO_Down
GO Biological Processes	19	GO:0032392	DNA geometric change	-5.3	4.6	6.1	22741	86	752	13	1.7	0.48	1663|4171|4172|4173|4174|4175|4176|8318|9401|10856|51659|80119|84296	DDX11|MCM2|MCM3|MCM4|MCM5|MCM6|MCM7|CDC45|RECQL4|RUVBL2|GINS2|PIF1|GINS4	-4	shCDK19-5FU_vs_shCDK19-DMSO_Down
Reactome Gene Sets	6	R-HSA-180786	Extension of Telomeres	-5.3	7.8	7	22741	31	752	8	1.1	0.37	3978|5422|5424|5558|5982|10856|55135|57804	LIG1|POLA1|POLD1|PRIM2|RFC2|RUVBL2|WRAP53|POLD4	-4	shCDK19-5FU_vs_shCDK19-DMSO_Down
GO Biological Processes	19	GO:0090068	positive regulation of cell cycle process	-5.2	2.9	5.4	22741	241	752	23	3.1	0.63	891|994|995|1663|1869|2260|4041|6790|7161|8318|9212|9700|9787|10403|11065|11113|25886|29127|51203|51512|56257|81610|84440	CCNB1|CDC25B|CDC25C|DDX11|E2F1|FGFR1|LRP5|AURKA|TP73|CDC45|AURKB|ESPL1|DLGAP5|NDC80|UBE2C|CIT|POC1A|RACGAP1|NUSAP1|GTSE1|MEPCE|FAM83D|RAB11FIP4	-4	shCDK19-5FU_vs_shCDK19-DMSO_Down
Reactome Gene Sets	6	R-HSA-453279	Mitotic G1-G1/S phases	-5.2	3.6	5.7	22741	144	752	17	2.3	0.54	207|891|1032|1163|1869|1870|4171|4172|4173|4174|4175|4176|4605|5422|5558|8318|8900	AKT1|CCNB1|CDKN2D|CKS1B|E2F1|E2F2|MCM2|MCM3|MCM4|MCM5|MCM6|MCM7|MYBL2|POLA1|PRIM2|CDC45|CCNA1	-4	shCDK19-5FU_vs_shCDK19-DMSO_Down
GO Biological Processes	19	GO:0070925	organelle assembly	-5.2	2	5	22741	673	752	45	6	0.86	332|991|1058|1062|3856|4292|4605|4751|5347|5990|6382|6790|9212|9639|9696|9742|10801|22974|22994|23093|23241|23354|23363|24137|25771|25809|25814|25886|25981|27077|27352|29127|54443|54930|55559|55755|57465|79582|80152|84286|85302|93323|116840|125058|284403	BIRC5|CDC20|CENPA|CENPE|KRT8|MLH1|MYBL2|NEK2|PLK1|RFX2|SDC1|AURKA|AURKB|ARHGEF10|CROCC|IFT140|SEPT9|TPX2|CEP131|TTLL5|PACS2|HAUS5|OBSL1|KIF4A|TBC1D22A|TTLL1|ATXN10|POC1A|DNAH1|B9D1|SGSM3|RACGAP1|ANLN|HAUS4|HAUS7|CDK5RAP2|TBC1D24|SPAG16|CENPT|TMEM175|FBF1|HAUS8|CNTROB|TBC1D16|WDR62	-3.9	shCDK19-5FU_vs_shCDK19-DMSO_Down
GO Biological Processes	19	GO:0045786	negative regulation of cell cycle	-5.2	2.2	5.1	22741	508	752	37	4.9	0.79	207|274|655|699|701|891|899|995|1028|1032|1033|1869|2146|3014|5347|5883|6196|6790|6794|7161|8318|8379|9212|9700|9735|10217|10403|11130|22846|27352|51512|55215|55755|79968|80279|84861|84936	AKT1|BIN1|BMP7|BUB1|BUB1B|CCNB1|CCNF|CDC25C|CDKN1C|CDKN2D|CDKN3|E2F1|EZH2|H2AFX|PLK1|RAD9A|RPS6KA2|AURKA|STK11|TP73|CDC45|MAD1L1|AURKB|ESPL1|KNTC1|CTDSPL|NDC80|ZWINT|VASH1|SGSM3|GTSE1|FANCI|CDK5RAP2|WDR76|CDK5RAP3|KLHL22|ZFYVE19	-3.9	shCDK19-5FU_vs_shCDK19-DMSO_Down
GO Biological Processes	19	GO:0007080	mitotic metaphase plate congression	-5.1	6.5	6.6	22741	42	752	9	1.2	0.4	891|1062|3835|8379|10403|11004|55143|81930|84722	CCNB1|CENPE|KIF22|MAD1L1|NDC80|KIF2C|CDCA8|KIF18A|PSRC1	-3.9	shCDK19-5FU_vs_shCDK19-DMSO_Down
GO Biological Processes	19	GO:0033046	negative regulation of sister chromatid segregation	-5	7.3	6.7	22741	33	752	8	1.1	0.37	699|701|891|5347|8379|9700|10403|84861	BUB1|BUB1B|CCNB1|PLK1|MAD1L1|ESPL1|NDC80|KLHL22	-3.8	shCDK19-5FU_vs_shCDK19-DMSO_Down
GO Biological Processes	19	GO:0051640	organelle localization	-5	2.2	4.9	22741	498	752	36	4.8	0.78	274|487|891|1058|1062|1294|1780|3835|3993|4292|5590|6790|6794|6844|6850|8379|9696|9700|9787|10013|10403|10494|10615|11004|23207|27040|51203|55143|55291|55755|79953|81610|81930|83696|84501|84722	BIN1|ATP2A1|CCNB1|CENPA|CENPE|COL7A1|DYNC1I1|KIF22|LLGL2|MLH1|PRKCZ|AURKA|STK11|VAMP2|SYK|MAD1L1|CROCC|ESPL1|DLGAP5|HDAC6|NDC80|STK25|SPAG5|KIF2C|PLEKHM2|LAT|NUSAP1|CDCA8|PPP6R3|CDK5RAP2|SYNDIG1|FAM83D|KIF18A|TRAPPC9|SPIRE2|PSRC1	-3.7	shCDK19-5FU_vs_shCDK19-DMSO_Down
Reactome Gene Sets	6	R-HSA-156711	Polo-like kinase mediated events	-4.9	11	7.4	22741	17	752	6	0.8	0.32	891|995|4605|5347|9088|9133	CCNB1|CDC25C|MYBL2|PLK1|PKMYT1|CCNB2	-3.7	shCDK19-5FU_vs_shCDK19-DMSO_Down
GO Biological Processes	19	GO:0051293	establishment of spindle localization	-4.9	7.1	6.6	22741	34	752	8	1.1	0.37	1058|3993|9700|10403|10615|51203|55755|84501	CENPA|LLGL2|ESPL1|NDC80|SPAG5|NUSAP1|CDK5RAP2|SPIRE2	-3.7	shCDK19-5FU_vs_shCDK19-DMSO_Down
GO Biological Processes	19	GO:0051985	negative regulation of chromosome segregation	-4.9	7.1	6.6	22741	34	752	8	1.1	0.37	699|701|891|5347|8379|9700|10403|84861	BUB1|BUB1B|CCNB1|PLK1|MAD1L1|ESPL1|NDC80|KLHL22	-3.7	shCDK19-5FU_vs_shCDK19-DMSO_Down
GO Biological Processes	19	GO:0007093	mitotic cell cycle checkpoint	-4.9	3.4	5.4	22741	152	752	17	2.3	0.54	699|701|891|995|1869|5347|5883|6790|7161|8379|9735|10403|11130|51512|55215|80279|84861	BUB1|BUB1B|CCNB1|CDC25C|E2F1|PLK1|RAD9A|AURKA|TP73|MAD1L1|KNTC1|NDC80|ZWINT|GTSE1|FANCI|CDK5RAP3|KLHL22	-3.7	shCDK19-5FU_vs_shCDK19-DMSO_Down
KEGG Pathway	24	ko04114	Oocyte meiosis	-4.8	3.7	5.5	22741	124	752	15	2	0.51	109|699|891|991|995|3710|5347|6196|6790|9088|9133|9232|9700|9985|91860	ADCY3|BUB1|CCNB1|CDC20|CDC25C|ITPR3|PLK1|RPS6KA2|AURKA|PKMYT1|CCNB2|PTTG1|ESPL1|REC8|CALML4	-3.6	shCDK19-5FU_vs_shCDK19-DMSO_Down
KEGG Pathway	24	hsa04114	Oocyte meiosis	-4.8	3.7	5.5	22741	124	752	15	2	0.51	109|699|891|991|995|3710|5347|6196|6790|9088|9133|9232|9700|9985|91860	ADCY3|BUB1|CCNB1|CDC20|CDC25C|ITPR3|PLK1|RPS6KA2|AURKA|PKMYT1|CCNB2|PTTG1|ESPL1|REC8|CALML4	-3.6	shCDK19-5FU_vs_shCDK19-DMSO_Down
GO Biological Processes	19	GO:0051988	regulation of attachment of spindle microtubules to kinetochore	-4.8	14	7.8	22741	11	752	5	0.66	0.3	891|4751|10615|29127|90417	CCNB1|NEK2|SPAG5|RACGAP1|KNSTRN	-3.6	shCDK19-5FU_vs_shCDK19-DMSO_Down
Reactome Gene Sets	6	R-HSA-2514853	Condensation of Prometaphase Chromosomes	-4.8	14	7.8	22741	11	752	5	0.66	0.3	891|9133|9918|23397|64151	CCNB1|CCNB2|NCAPD2|NCAPH|NCAPG	-3.6	shCDK19-5FU_vs_shCDK19-DMSO_Down
Reactome Gene Sets	6	R-HSA-983231	Factors involved in megakaryocyte development and platelet production	-4.8	3.2	5.3	22741	171	752	18	2.4	0.56	1062|2626|3661|3835|5575|10112|10362|10381|10383|11004|24137|26153|29127|56992|81928|81930|90990|161882	CENPE|GATA4|IRF3|KIF22|PRKAR1B|KIF20A|HMG20B|TUBB3|TUBB4B|KIF2C|KIF4A|KIF26A|RACGAP1|KIF15|CABLES2|KIF18A|KIFC2|ZFPM1	-3.6	shCDK19-5FU_vs_shCDK19-DMSO_Down
GO Biological Processes	19	GO:0006271	DNA strand elongation involved in DNA replication	-4.8	8.1	6.7	22741	26	752	7	0.93	0.35	3978|5422|5424|5558|51659|57804|84296	LIG1|POLA1|POLD1|PRIM2|GINS2|POLD4|GINS4	-3.6	shCDK19-5FU_vs_shCDK19-DMSO_Down
Reactome Gene Sets	6	R-HSA-73886	Chromosome Maintenance	-4.8	3.8	5.5	22741	110	752	14	1.9	0.49	1058|3014|3978|5422|5424|5558|5982|8970|10856|55135|57804|65057|79019|80152	CENPA|H2AFX|LIG1|POLA1|POLD1|PRIM2|RFC2|HIST1H2BJ|RUVBL2|WRAP53|POLD4|ACD|CENPM|CENPT	-3.6	shCDK19-5FU_vs_shCDK19-DMSO_Down
Reactome Gene Sets	6	R-HSA-69481	G2/M Checkpoints	-4.8	3.2	5.3	22741	172	752	18	2.4	0.56	891|995|3014|4171|4172|4173|4174|4175|4176|5883|5982|7468|8318|8970|9088|9133|51512|116028	CCNB1|CDC25C|H2AFX|MCM2|MCM3|MCM4|MCM5|MCM6|MCM7|RAD9A|RFC2|NSD2|CDC45|HIST1H2BJ|PKMYT1|CCNB2|GTSE1|RMI2	-3.6	shCDK19-5FU_vs_shCDK19-DMSO_Down
GO Biological Processes	19	GO:0090307	mitotic spindle assembly	-4.7	5.2	5.9	22741	58	752	10	1.3	0.42	332|991|4605|4751|5347|9212|9639|22974|24137|29127	BIRC5|CDC20|MYBL2|NEK2|PLK1|AURKB|ARHGEF10|TPX2|KIF4A|RACGAP1	-3.5	shCDK19-5FU_vs_shCDK19-DMSO_Down
Reactome Gene Sets	6	R-HSA-6811434	COPI-dependent Golgi-to-ER retrograde traffic	-4.7	4	5.5	22741	98	752	13	1.7	0.48	1062|3835|10112|10381|10383|11004|24137|26153|26958|29127|56992|81930|90990	CENPE|KIF22|KIF20A|TUBB3|TUBB4B|KIF2C|KIF4A|KIF26A|COPG2|RACGAP1|KIF15|KIF18A|KIFC2	-3.5	shCDK19-5FU_vs_shCDK19-DMSO_Down
GO Biological Processes	19	GO:0007094	mitotic spindle assembly checkpoint	-4.7	7.8	6.6	22741	27	752	7	0.93	0.35	699|701|891|5347|8379|10403|84861	BUB1|BUB1B|CCNB1|PLK1|MAD1L1|NDC80|KLHL22	-3.5	shCDK19-5FU_vs_shCDK19-DMSO_Down
GO Biological Processes	19	GO:0007018	microtubule-based movement	-4.6	2.8	5	22741	228	752	21	2.8	0.6	1062|1780|3835|5590|8636|9742|9787|10013|10112|11004|22994|24137|25809|25981|26153|29127|56992|79582|81930|90990|144132	CENPE|DYNC1I1|KIF22|PRKCZ|SSNA1|IFT140|DLGAP5|HDAC6|KIF20A|KIF2C|CEP131|KIF4A|TTLL1|DNAH1|KIF26A|RACGAP1|KIF15|SPAG16|KIF18A|KIFC2|DNHD1	-3.4	shCDK19-5FU_vs_shCDK19-DMSO_Down
GO Biological Processes	19	GO:0071173	spindle assembly checkpoint	-4.6	7.6	6.4	22741	28	752	7	0.93	0.35	699|701|891|5347|8379|10403|84861	BUB1|BUB1B|CCNB1|PLK1|MAD1L1|NDC80|KLHL22	-3.4	shCDK19-5FU_vs_shCDK19-DMSO_Down
GO Biological Processes	19	GO:0044712	single-organism catabolic process	-4.6	1.8	4.5	22741	867	752	52	6.9	0.93	35|207|594|847|875|1294|1305|1384|1854|2166|2584|2639|2954|3029|3613|3991|4041|4320|4357|4968|5019|5152|5191|5210|5211|5330|5331|5333|6470|7263|8659|9024|9759|10273|10327|23753|26275|28976|51084|51181|55258|55526|55577|56922|56953|57026|78991|79873|80724|92305|160428|197322	ACADS|AKT1|BCKDHB|CAT|CBS|COL7A1|COL13A1|CRAT|DUT|FAAH|GALK1|GCDH|GSTZ1|HAGH|IMPA2|LIPE|LRP5|MMP11|MPST|OGG1|OXCT1|PDE9A|PEX7|PFKFB4|PFKL|PLCB2|PLCB3|PLCD1|SHMT1|TST|ALDH4A1|BRSK2|HDAC4|STUB1|AKR1A1|SDF2L1|HIBCH|ACAD9|CRYL1|DCXR|THNSL2|DHTKD1|NAGK|MCCC1|NT5M|PDXP|PCYOX1L|NUDT18|ACAD10|TMEM129|ALDH1L2|ACSF3	-3.4	shCDK19-5FU_vs_shCDK19-DMSO_Down
GO Biological Processes	19	GO:0010639	negative regulation of organelle organization	-4.5	2.6	4.9	22741	267	752	23	3.1	0.63	207|655|699|701|891|899|3178|3638|4751|5347|6196|6904|8379|9700|10013|10300|10403|10533|11078|55755|65057|80119|84861	AKT1|BMP7|BUB1|BUB1B|CCNB1|CCNF|HNRNPA1|INSIG1|NEK2|PLK1|RPS6KA2|TBCD|MAD1L1|ESPL1|HDAC6|KATNB1|NDC80|ATG7|TRIOBP|CDK5RAP2|ACD|PIF1|KLHL22	-3.3	shCDK19-5FU_vs_shCDK19-DMSO_Down
GO Biological Processes	19	GO:1901991	negative regulation of mitotic cell cycle phase transition	-4.5	3.3	5.2	22741	147	752	16	2.1	0.53	699|701|891|995|1869|2146|5347|6790|7161|8379|10217|10403|51512|55215|80279|84861	BUB1|BUB1B|CCNB1|CDC25C|E2F1|EZH2|PLK1|AURKA|TP73|MAD1L1|CTDSPL|NDC80|GTSE1|FANCI|CDK5RAP3|KLHL22	-3.3	shCDK19-5FU_vs_shCDK19-DMSO_Down
Reactome Gene Sets	6	R-HSA-69186	Lagging Strand Synthesis	-4.5	9.1	6.7	22741	20	752	6	0.8	0.32	3978|5422|5424|5558|5982|57804	LIG1|POLA1|POLD1|PRIM2|RFC2|POLD4	-3.3	shCDK19-5FU_vs_shCDK19-DMSO_Down
GO Biological Processes	19	GO:0051653	spindle localization	-4.5	6.2	6	22741	39	752	8	1.1	0.37	1058|3993|9700|10403|10615|51203|55755|84501	CENPA|LLGL2|ESPL1|NDC80|SPAG5|NUSAP1|CDK5RAP2|SPIRE2	-3.3	shCDK19-5FU_vs_shCDK19-DMSO_Down
GO Biological Processes	19	GO:0045841	negative regulation of mitotic metaphase/anaphase transition	-4.5	7.3	6.3	22741	29	752	7	0.93	0.35	699|701|891|5347|8379|10403|84861	BUB1|BUB1B|CCNB1|PLK1|MAD1L1|NDC80|KLHL22	-3.3	shCDK19-5FU_vs_shCDK19-DMSO_Down
GO Biological Processes	19	GO:2000816	negative regulation of mitotic sister chromatid separation	-4.5	7.3	6.3	22741	29	752	7	0.93	0.35	699|701|891|5347|8379|10403|84861	BUB1|BUB1B|CCNB1|PLK1|MAD1L1|NDC80|KLHL22	-3.3	shCDK19-5FU_vs_shCDK19-DMSO_Down
GO Biological Processes	19	GO:0071174	mitotic spindle checkpoint	-4.5	7.3	6.3	22741	29	752	7	0.93	0.35	699|701|891|5347|8379|10403|84861	BUB1|BUB1B|CCNB1|PLK1|MAD1L1|NDC80|KLHL22	-3.3	shCDK19-5FU_vs_shCDK19-DMSO_Down
GO Biological Processes	19	GO:0070507	regulation of microtubule cytoskeleton organization	-4.4	3.6	5.2	22741	119	752	14	1.9	0.49	899|4751|5347|6790|6904|10013|10300|10460|22974|22994|25886|55755|81930|84722	CCNF|NEK2|PLK1|AURKA|TBCD|HDAC6|KATNB1|TACC3|TPX2|CEP131|POC1A|CDK5RAP2|KIF18A|PSRC1	-3.3	shCDK19-5FU_vs_shCDK19-DMSO_Down
GO Biological Processes	19	GO:0009124	nucleoside monophosphate biosynthetic process	-4.4	4	5.3	22741	90	752	12	1.6	0.46	513|790|1854|2631|3615|6470|7083|10312|23545|54963|64077|400916	ATP5D|CAD|DUT|GBAS|IMPDH2|SHMT1|TK1|TCIRG1|ATP6V0A2|UCKL1|LHPP|CHCHD10	-3.2	shCDK19-5FU_vs_shCDK19-DMSO_Down
GO Biological Processes	19	GO:0045787	positive regulation of cell cycle	-4.4	2.4	4.7	22741	329	752	26	3.5	0.67	207|891|994|995|1163|1663|1869|2260|4041|6790|7161|8318|9212|9700|9787|10403|11065|11113|25886|29127|51203|51512|56257|81610|84440|84722	AKT1|CCNB1|CDC25B|CDC25C|CKS1B|DDX11|E2F1|FGFR1|LRP5|AURKA|TP73|CDC45|AURKB|ESPL1|DLGAP5|NDC80|UBE2C|CIT|POC1A|RACGAP1|NUSAP1|GTSE1|MEPCE|FAM83D|RAB11FIP4|PSRC1	-3.2	shCDK19-5FU_vs_shCDK19-DMSO_Down
GO Biological Processes	19	GO:0045839	negative regulation of mitotic nuclear division	-4.4	6	5.9	22741	40	752	8	1.1	0.37	655|699|701|891|5347|8379|10403|84861	BMP7|BUB1|BUB1B|CCNB1|PLK1|MAD1L1|NDC80|KLHL22	-3.2	shCDK19-5FU_vs_shCDK19-DMSO_Down
GO Biological Processes	19	GO:0071897	DNA biosynthetic process	-4.4	2.9	4.9	22741	201	752	19	2.5	0.57	1032|2185|3178|3978|4751|5422|5424|5558|5982|7083|9212|9768|54108|55135|57804|63922|65057|80119|116028	CDKN2D|PTK2B|HNRNPA1|LIG1|NEK2|POLA1|POLD1|PRIM2|RFC2|TK1|AURKB|PCLAF|CHRAC1|WRAP53|POLD4|CHTF18|ACD|PIF1|RMI2	-3.2	shCDK19-5FU_vs_shCDK19-DMSO_Down
GO Biological Processes	19	GO:0045930	negative regulation of mitotic cell cycle	-4.4	2.8	4.8	22741	219	752	20	2.7	0.59	655|699|701|891|995|1869|2146|5347|5883|6790|7161|8379|9735|10217|10403|11130|51512|55215|80279|84861	BMP7|BUB1|BUB1B|CCNB1|CDC25C|E2F1|EZH2|PLK1|RAD9A|AURKA|TP73|MAD1L1|KNTC1|CTDSPL|NDC80|ZWINT|GTSE1|FANCI|CDK5RAP3|KLHL22	-3.2	shCDK19-5FU_vs_shCDK19-DMSO_Down
GO Biological Processes	19	GO:1902100	negative regulation of metaphase/anaphase transition of cell cycle	-4.4	7.1	6.1	22741	30	752	7	0.93	0.35	699|701|891|5347|8379|10403|84861	BUB1|BUB1B|CCNB1|PLK1|MAD1L1|NDC80|KLHL22	-3.2	shCDK19-5FU_vs_shCDK19-DMSO_Down
GO Biological Processes	19	GO:0051784	negative regulation of nuclear division	-4.3	5.2	5.7	22741	52	752	9	1.2	0.4	655|699|701|891|5347|6196|8379|10403|84861	BMP7|BUB1|BUB1B|CCNB1|PLK1|RPS6KA2|MAD1L1|NDC80|KLHL22	-3.2	shCDK19-5FU_vs_shCDK19-DMSO_Down
GO Biological Processes	19	GO:0006323	DNA packaging	-4.3	2.8	4.8	22741	203	752	19	2.5	0.57	891|1058|3005|3014|4171|8970|8971|9918|10036|23397|29781|51203|54892|55723|57597|64151|79019|79711|80152	CCNB1|CENPA|H1F0|H2AFX|MCM2|HIST1H2BJ|H1FX|NCAPD2|CHAF1A|NCAPH|NCAPH2|NUSAP1|NCAPG2|ASF1B|BAHCC1|NCAPG|CENPM|IPO4|CENPT	-3.2	shCDK19-5FU_vs_shCDK19-DMSO_Down
Reactome Gene Sets	6	R-HSA-69206	G1/S Transition	-4.3	3.5	5.1	22741	121	752	14	1.9	0.49	207|891|1163|1869|4171|4172|4173|4174|4175|4176|5422|5558|8318|8900	AKT1|CCNB1|CKS1B|E2F1|MCM2|MCM3|MCM4|MCM5|MCM6|MCM7|POLA1|PRIM2|CDC45|CCNA1	-3.2	shCDK19-5FU_vs_shCDK19-DMSO_Down
GO Biological Processes	19	GO:0033048	negative regulation of mitotic sister chromatid segregation	-4.3	6.8	6	22741	31	752	7	0.93	0.35	699|701|891|5347|8379|10403|84861	BUB1|BUB1B|CCNB1|PLK1|MAD1L1|NDC80|KLHL22	-3.1	shCDK19-5FU_vs_shCDK19-DMSO_Down
GO Biological Processes	19	GO:1901988	negative regulation of cell cycle phase transition	-4.2	3.1	4.9	22741	155	752	16	2.1	0.53	699|701|891|995|1869|2146|5347|6790|7161|8379|10217|10403|51512|55215|80279|84861	BUB1|BUB1B|CCNB1|CDC25C|E2F1|EZH2|PLK1|AURKA|TP73|MAD1L1|CTDSPL|NDC80|GTSE1|FANCI|CDK5RAP3|KLHL22	-3.1	shCDK19-5FU_vs_shCDK19-DMSO_Down
GO Biological Processes	19	GO:0034502	protein localization to chromosome	-4.2	4.6	5.4	22741	66	752	10	1.3	0.42	701|1058|2146|5347|9212|10856|55011|55135|65057|80152	BUB1B|CENPA|EZH2|PLK1|AURKB|RUVBL2|PIH1D1|WRAP53|ACD|CENPT	-3.1	shCDK19-5FU_vs_shCDK19-DMSO_Down
GO Biological Processes	19	GO:0051338	regulation of transferase activity	-4.2	1.7	4.3	22741	939	752	54	7.2	0.94	104|109|207|655|701|891|991|994|995|1028|1032|1033|1062|1163|1609|2146|2185|2260|2261|2631|4041|4751|5300|5347|5575|5590|5982|6794|6850|7161|7410|7804|9064|9088|9212|9894|10273|11065|22974|25759|27040|27338|55011|55135|55697|63922|65057|80119|80279|84231|84722|94032|128239|400916	ADARB1|ADCY3|AKT1|BMP7|BUB1B|CCNB1|CDC20|CDC25B|CDC25C|CDKN1C|CDKN2D|CDKN3|CENPE|CKS1B|DGKQ|EZH2|PTK2B|FGFR1|FGFR3|GBAS|LRP5|NEK2|PIN1|PLK1|PRKAR1B|PRKCZ|RFC2|STK11|SYK|TP73|VAV2|LRP8|MAP3K6|PKMYT1|AURKB|TELO2|STUB1|UBE2C|TPX2|SHC2|LAT|UBE2S|PIH1D1|WRAP53|VAC14|CHTF18|ACD|PIF1|CDK5RAP3|TRAF7|PSRC1|CAMK2N2|IQGAP3|CHCHD10	-3.1	shCDK19-5FU_vs_shCDK19-DMSO_Down
Reactome Gene Sets	6	R-HSA-69109	Leading Strand Synthesis	-4.2	11	6.8	22741	14	752	5	0.66	0.3	5422|5424|5558|5982|57804	POLA1|POLD1|PRIM2|RFC2|POLD4	-3.1	shCDK19-5FU_vs_shCDK19-DMSO_Down
Reactome Gene Sets	6	R-HSA-69091	Polymerase switching	-4.2	11	6.8	22741	14	752	5	0.66	0.3	5422|5424|5558|5982|57804	POLA1|POLD1|PRIM2|RFC2|POLD4	-3.1	shCDK19-5FU_vs_shCDK19-DMSO_Down
Reactome Gene Sets	6	R-HSA-174411	Polymerase switching on the C-strand of the telomere	-4.2	11	6.8	22741	14	752	5	0.66	0.3	5422|5424|5558|5982|57804	POLA1|POLD1|PRIM2|RFC2|POLD4	-3.1	shCDK19-5FU_vs_shCDK19-DMSO_Down
GO Biological Processes	19	GO:1902969	mitotic DNA replication	-4.1	15	7.4	22741	8	752	4	0.53	0.27	2260|3978|8318|51659	FGFR1|LIG1|CDC45|GINS2	-3	shCDK19-5FU_vs_shCDK19-DMSO_Down
Reactome Gene Sets	6	R-HSA-8856688	Golgi-to-ER retrograde transport	-4.1	3.3	4.9	22741	127	752	14	1.9	0.49	1062|1780|3835|10112|10381|10383|11004|24137|26153|26958|29127|56992|81930|90990	CENPE|DYNC1I1|KIF22|KIF20A|TUBB3|TUBB4B|KIF2C|KIF4A|KIF26A|COPG2|RACGAP1|KIF15|KIF18A|KIFC2	-3	shCDK19-5FU_vs_shCDK19-DMSO_Down
GO Biological Processes	19	GO:0006310	DNA recombination	-4.1	2.5	4.6	22741	266	752	22	2.9	0.61	3014|3978|4292|5422|5424|5558|5982|7037|7468|7515|8318|9401|9985|10856|11277|51659|57804|80119|84296|116028|116138|200558	H2AFX|LIG1|MLH1|POLA1|POLD1|PRIM2|RFC2|TFRC|NSD2|XRCC1|CDC45|RECQL4|REC8|RUVBL2|TREX1|GINS2|POLD4|PIF1|GINS4|RMI2|KLHDC3|APLF	-3	shCDK19-5FU_vs_shCDK19-DMSO_Down
KEGG Pathway	24	ko03410	Base excision repair	-4.1	6.4	5.8	22741	33	752	7	0.93	0.35	3978|4350|4968|5424|7515|55247|57804	LIG1|MPG|OGG1|POLD1|XRCC1|NEIL3|POLD4	-3	shCDK19-5FU_vs_shCDK19-DMSO_Down
KEGG Pathway	24	hsa03410	Base excision repair	-4.1	6.4	5.8	22741	33	752	7	0.93	0.35	3978|4350|4968|5424|7515|55247|57804	LIG1|MPG|OGG1|POLD1|XRCC1|NEIL3|POLD4	-3	shCDK19-5FU_vs_shCDK19-DMSO_Down
GO Biological Processes	19	GO:0022616	DNA strand elongation	-4.1	6.4	5.8	22741	33	752	7	0.93	0.35	3978|5422|5424|5558|51659|57804|84296	LIG1|POLA1|POLD1|PRIM2|GINS2|POLD4|GINS4	-3	shCDK19-5FU_vs_shCDK19-DMSO_Down
GO Biological Processes	19	GO:0051347	positive regulation of transferase activity	-4.1	1.9	4.3	22741	636	752	40	5.3	0.82	109|207|701|891|991|994|1062|1163|1609|2146|2185|2260|2261|4751|5300|5347|5575|5590|5982|6794|6850|7161|7410|7804|9064|9212|9894|10273|11065|22974|25759|27040|27338|55011|55135|63922|65057|84231|84722|128239	ADCY3|AKT1|BUB1B|CCNB1|CDC20|CDC25B|CENPE|CKS1B|DGKQ|EZH2|PTK2B|FGFR1|FGFR3|NEK2|PIN1|PLK1|PRKAR1B|PRKCZ|RFC2|STK11|SYK|TP73|VAV2|LRP8|MAP3K6|AURKB|TELO2|STUB1|UBE2C|TPX2|SHC2|LAT|UBE2S|PIH1D1|WRAP53|CHTF18|ACD|TRAF7|PSRC1|IQGAP3	-3	shCDK19-5FU_vs_shCDK19-DMSO_Down
GO Biological Processes	19	GO:0006066	alcohol metabolic process	-4.1	2.4	4.5	22741	286	752	23	3.1	0.63	847|1609|2185|2222|2260|2584|3613|3638|3991|4041|4047|4597|4598|5330|5331|5333|5724|8694|9249|51478|64788|114879|283871	CAT|DGKQ|PTK2B|FDFT1|FGFR1|GALK1|IMPA2|INSIG1|LIPE|LRP5|LSS|MVD|MVK|PLCB2|PLCB3|PLCD1|PTAFR|DGAT1|DHRS3|HSD17B7|LMF1|OSBPL5|PGP	-3	shCDK19-5FU_vs_shCDK19-DMSO_Down
Reactome Gene Sets	6	R-HSA-157579	Telomere Maintenance	-4.1	4	5.1	22741	83	752	11	1.5	0.44	3014|3978|5422|5424|5558|5982|8970|10856|55135|57804|65057	H2AFX|LIG1|POLA1|POLD1|PRIM2|RFC2|HIST1H2BJ|RUVBL2|WRAP53|POLD4|ACD	-3	shCDK19-5FU_vs_shCDK19-DMSO_Down
GO Biological Processes	19	GO:0009129	pyrimidine nucleoside monophosphate metabolic process	-4.1	10	6.5	22741	15	752	5	0.66	0.3	790|1854|6470|54963|56953	CAD|DUT|SHMT1|UCKL1|NT5M	-3	shCDK19-5FU_vs_shCDK19-DMSO_Down
Reactome Gene Sets	6	R-HSA-69183	Processive synthesis on the lagging strand	-4.1	10	6.5	22741	15	752	5	0.66	0.3	3978|5422|5424|5558|57804	LIG1|POLA1|POLD1|PRIM2|POLD4	-3	shCDK19-5FU_vs_shCDK19-DMSO_Down
KEGG Pathway	24	hsa04914	Progesterone-mediated oocyte maturation	-4	3.7	5	22741	98	752	12	1.6	0.46	109|207|699|891|994|995|5347|6196|8379|8900|9088|9133	ADCY3|AKT1|BUB1|CCNB1|CDC25B|CDC25C|PLK1|RPS6KA2|MAD1L1|CCNA1|PKMYT1|CCNB2	-2.9	shCDK19-5FU_vs_shCDK19-DMSO_Down
KEGG Pathway	24	ko04914	Progesterone-mediated oocyte maturation	-4	3.7	5	22741	98	752	12	1.6	0.46	109|207|699|891|994|995|5347|6196|8379|8900|9088|9133	ADCY3|AKT1|BUB1|CCNB1|CDC25B|CDC25C|PLK1|RPS6KA2|MAD1L1|CCNA1|PKMYT1|CCNB2	-2.9	shCDK19-5FU_vs_shCDK19-DMSO_Down
Reactome Gene Sets	6	R-HSA-4615885	SUMOylation of DNA replication proteins	-4	5.4	5.4	22741	45	752	8	1.1	0.37	332|3619|5905|6790|9212|23225|55143|79902	BIRC5|INCENP|RANGAP1|AURKA|AURKB|NUP210|CDCA8|NUP85	-2.9	shCDK19-5FU_vs_shCDK19-DMSO_Down
Reactome Gene Sets	6	R-HSA-174417	Telomere C-strand (Lagging Strand) Synthesis	-4	7.6	5.9	22741	24	752	6	0.8	0.32	3978|5422|5424|5558|5982|57804	LIG1|POLA1|POLD1|PRIM2|RFC2|POLD4	-2.9	shCDK19-5FU_vs_shCDK19-DMSO_Down
GO Biological Processes	19	GO:0030261	chromosome condensation	-4	6.2	5.6	22741	34	752	7	0.93	0.35	891|9918|23397|29781|51203|54892|64151	CCNB1|NCAPD2|NCAPH|NCAPH2|NUSAP1|NCAPG2|NCAPG	-2.9	shCDK19-5FU_vs_shCDK19-DMSO_Down
GO Biological Processes	19	GO:0019752	carboxylic acid metabolic process	-4	1.7	4.1	22741	961	752	54	7.2	0.94	35|207|594|670|790|833|875|1384|2166|2194|2584|2593|2639|2954|3029|3418|3638|3991|4357|4522|5106|5163|5191|5210|5211|5831|5859|6470|6472|6850|7390|7494|8659|9415|9524|9759|9965|10062|10327|10400|26275|28976|51084|51181|55258|55526|55577|56922|78991|80221|80724|160428|197322|728294	ACADS|AKT1|BCKDHB|BPHL|CAD|CARS|CBS|CRAT|FAAH|FASN|GALK1|GAMT|GCDH|GSTZ1|HAGH|IDH2|INSIG1|LIPE|MPST|MTHFD1|PCK2|PDK1|PEX7|PFKFB4|PFKL|PYCR1|QARS|SHMT1|SHMT2|SYK|UROS|XBP1|ALDH4A1|FADS2|TECR|HDAC4|FGF19|NR1H3|AKR1A1|PEMT|HIBCH|ACAD9|CRYL1|DCXR|THNSL2|DHTKD1|NAGK|MCCC1|PCYOX1L|ACSF2|ACAD10|ALDH1L2|ACSF3|D2HGDH	-2.9	shCDK19-5FU_vs_shCDK19-DMSO_Down
GO Biological Processes	19	GO:0072329	monocarboxylic acid catabolic process	-3.9	3.4	4.8	22741	116	752	13	1.7	0.48	35|207|1384|2166|2639|3991|5191|10327|26275|28976|51084|51181|80724	ACADS|AKT1|CRAT|FAAH|GCDH|LIPE|PEX7|AKR1A1|HIBCH|ACAD9|CRYL1|DCXR|ACAD10	-2.8	shCDK19-5FU_vs_shCDK19-DMSO_Down
Hallmark Gene Sets	23	M5907	HALLMARK ESTROGEN RESPONSE LATE	-3.9	2.7	4.5	22741	200	752	18	2.4	0.56	991|2222|2261|3418|3613|3993|5364|6196|7263|7494|8900|10112|10202|27295|51181|51195|51659|56339	CDC20|FDFT1|FGFR3|IDH2|IMPA2|LLGL2|PLXNB1|RPS6KA2|TST|XBP1|CCNA1|KIF20A|DHRS2|PDLIM3|DCXR|RAPGEFL1|GINS2|METTL3	-2.8	shCDK19-5FU_vs_shCDK19-DMSO_Down
GO Biological Processes	19	GO:0051255	spindle midzone assembly	-3.9	13	6.9	22741	9	752	4	0.53	0.27	4292|9212|24137|29127	MLH1|AURKB|KIF4A|RACGAP1	-2.8	shCDK19-5FU_vs_shCDK19-DMSO_Down
GO Biological Processes	19	GO:0000022	mitotic spindle elongation	-3.9	13	6.9	22741	9	752	4	0.53	0.27	9055|9212|24137|29127	PRC1|AURKB|KIF4A|RACGAP1	-2.8	shCDK19-5FU_vs_shCDK19-DMSO_Down
GO Biological Processes	19	GO:0051315	attachment of mitotic spindle microtubules to kinetochore	-3.9	13	6.9	22741	9	752	4	0.53	0.27	1062|8379|10403|11004	CENPE|MAD1L1|NDC80|KIF2C	-2.8	shCDK19-5FU_vs_shCDK19-DMSO_Down
GO Biological Processes	19	GO:0001556	oocyte maturation	-3.9	7.3	5.8	22741	25	752	6	0.8	0.32	891|994|2185|6196|6790|9985	CCNB1|CDC25B|PTK2B|RPS6KA2|AURKA|REC8	-2.8	shCDK19-5FU_vs_shCDK19-DMSO_Down
GO Biological Processes	19	GO:0009092	homoserine metabolic process	-3.9	23	8	22741	4	752	3	0.4	0.23	875|4357|4522	CBS|MPST|MTHFD1	-2.8	shCDK19-5FU_vs_shCDK19-DMSO_Down
GO Biological Processes	19	GO:0019346	transsulfuration	-3.9	23	8	22741	4	752	3	0.4	0.23	875|4357|4522	CBS|MPST|MTHFD1	-2.8	shCDK19-5FU_vs_shCDK19-DMSO_Down
GO Biological Processes	19	GO:0044283	small molecule biosynthetic process	-3.8	2	4.2	22741	521	752	34	4.5	0.76	790|875|1468|1609|2185|2194|2222|2593|3613|3638|4047|4522|4597|4598|5106|5724|5831|6470|6472|6850|7390|7494|8659|8912|9415|9524|9965|10062|10327|51117|51478|55258|197322|283871	CAD|CBS|SLC25A10|DGKQ|PTK2B|FASN|FDFT1|GAMT|IMPA2|INSIG1|LSS|MTHFD1|MVD|MVK|PCK2|PTAFR|PYCR1|SHMT1|SHMT2|SYK|UROS|XBP1|ALDH4A1|CACNA1H|FADS2|TECR|FGF19|NR1H3|AKR1A1|COQ4|HSD17B7|THNSL2|ACSF3|PGP	-2.8	shCDK19-5FU_vs_shCDK19-DMSO_Down
Reactome Gene Sets	6	R-HSA-68874	M/G1 Transition	-3.8	3.8	4.8	22741	88	752	11	1.5	0.44	1869|1870|4171|4172|4173|4174|4175|4176|5422|5558|8318	E2F1|E2F2|MCM2|MCM3|MCM4|MCM5|MCM6|MCM7|POLA1|PRIM2|CDC45	-2.8	shCDK19-5FU_vs_shCDK19-DMSO_Down
Reactome Gene Sets	6	R-HSA-69002	DNA Replication Pre-Initiation	-3.8	3.8	4.8	22741	88	752	11	1.5	0.44	1869|1870|4171|4172|4173|4174|4175|4176|5422|5558|8318	E2F1|E2F2|MCM2|MCM3|MCM4|MCM5|MCM6|MCM7|POLA1|PRIM2|CDC45	-2.8	shCDK19-5FU_vs_shCDK19-DMSO_Down
Hallmark Gene Sets	23	M5892	HALLMARK CHOLESTEROL HOMEOSTASIS	-3.8	4.1	4.9	22741	74	752	10	1.3	0.42	875|2194|2222|4047|4597|4598|5359|5833|9415|51478	CBS|FASN|FDFT1|LSS|MVD|MVK|PLSCR1|PCYT2|FADS2|HSD17B7	-2.8	shCDK19-5FU_vs_shCDK19-DMSO_Down
GO Biological Processes	19	GO:0051129	negative regulation of cellular component organization	-3.8	1.9	4.1	22741	589	752	37	4.9	0.79	207|655|699|701|753|891|899|1786|2048|3178|3638|4751|4776|5347|5590|6196|6405|6904|8379|9682|9700|10013|10062|10300|10403|10533|11078|29028|29763|51466|55011|55755|56963|56998|65057|80119|84861	AKT1|BMP7|BUB1|BUB1B|LDLRAD4|CCNB1|CCNF|DNMT1|EPHB2|HNRNPA1|INSIG1|NEK2|NFATC4|PLK1|PRKCZ|RPS6KA2|SEMA3F|TBCD|MAD1L1|KDM4A|ESPL1|HDAC6|NR1H3|KATNB1|NDC80|ATG7|TRIOBP|ATAD2|PACSIN3|EVL|PIH1D1|CDK5RAP2|RGMA|CTNNBIP1|ACD|PIF1|KLHL22	-2.8	shCDK19-5FU_vs_shCDK19-DMSO_Down
GO Biological Processes	19	GO:0090407	organophosphate biosynthetic process	-3.8	1.9	4.1	22741	592	752	37	4.9	0.79	109|513|790|1609|1854|2185|2260|2261|2631|3418|3615|4522|4597|4598|5064|5359|5724|5833|6470|7083|9091|9965|10312|10327|10400|23545|51084|51181|54344|54963|55300|55650|55697|64077|79877|112609|400916	ADCY3|ATP5D|CAD|DGKQ|DUT|PTK2B|FGFR1|FGFR3|GBAS|IDH2|IMPDH2|MTHFD1|MVD|MVK|PALM|PLSCR1|PTAFR|PCYT2|SHMT1|TK1|PIGQ|FGF19|TCIRG1|AKR1A1|PEMT|ATP6V0A2|CRYL1|DCXR|DPM3|UCKL1|PI4K2B|PIGV|VAC14|LHPP|DCAKD|MRAP2|CHCHD10	-2.7	shCDK19-5FU_vs_shCDK19-DMSO_Down
Reactome Gene Sets	6	R-HSA-73884	Base Excision Repair	-3.7	5.7	5.3	22741	37	752	7	0.93	0.35	3978|4350|4968|5424|5982|7515|57804	LIG1|MPG|OGG1|POLD1|RFC2|XRCC1|POLD4	-2.7	shCDK19-5FU_vs_shCDK19-DMSO_Down
Reactome Gene Sets	6	R-HSA-73933	Resolution of Abasic Sites (AP sites)	-3.7	5.7	5.3	22741	37	752	7	0.93	0.35	3978|4350|4968|5424|5982|7515|57804	LIG1|MPG|OGG1|POLD1|RFC2|XRCC1|POLD4	-2.7	shCDK19-5FU_vs_shCDK19-DMSO_Down
Reactome Gene Sets	6	R-HSA-2132295	MHC class II antigen presentation	-3.7	3.2	4.6	22741	121	752	13	1.7	0.48	1062|1780|3835|10112|10120|10381|10383|11004|24137|26153|29127|56992|81930	CENPE|DYNC1I1|KIF22|KIF20A|ACTR1B|TUBB3|TUBB4B|KIF2C|KIF4A|KIF26A|RACGAP1|KIF15|KIF18A	-2.7	shCDK19-5FU_vs_shCDK19-DMSO_Down
GO Biological Processes	19	GO:0051289	protein homotetramerization	-3.7	4.4	4.9	22741	62	752	9	1.2	0.4	847|3615|5211|6470|6472|7083|23373|51181|51466	CAT|IMPDH2|PFKL|SHMT1|SHMT2|TK1|CRTC1|DCXR|EVL	-2.7	shCDK19-5FU_vs_shCDK19-DMSO_Down
GO Biological Processes	19	GO:0060193	positive regulation of lipase activity	-3.7	4.4	4.9	22741	62	752	9	1.2	0.4	2260|2261|5330|5590|5724|9290|10062|10316|64788	FGFR1|FGFR3|PLCB2|PRKCZ|PTAFR|GPR55|NR1H3|NMUR1|LMF1	-2.7	shCDK19-5FU_vs_shCDK19-DMSO_Down
GO Biological Processes	19	GO:0051231	spindle elongation	-3.7	12	6.5	22741	10	752	4	0.53	0.27	9055|9212|24137|29127	PRC1|AURKB|KIF4A|RACGAP1	-2.6	shCDK19-5FU_vs_shCDK19-DMSO_Down
GO Biological Processes	19	GO:0006268	DNA unwinding involved in DNA replication	-3.7	12	6.5	22741	10	752	4	0.53	0.27	4171|4173|4175|4176	MCM2|MCM4|MCM6|MCM7	-2.6	shCDK19-5FU_vs_shCDK19-DMSO_Down
GO Biological Processes	19	GO:0035404	histone-serine phosphorylation	-3.7	12	6.5	22741	10	752	4	0.53	0.27	891|6790|9212|9252	CCNB1|AURKA|AURKB|RPS6KA5	-2.6	shCDK19-5FU_vs_shCDK19-DMSO_Down
GO Biological Processes	19	GO:0007098	centrosome cycle	-3.6	3.9	4.7	22741	78	752	10	1.3	0.42	899|4751|6790|9639|9793|22994|25886|55755|116840|284403	CCNF|NEK2|AURKA|ARHGEF10|CKAP5|CEP131|POC1A|CDK5RAP2|CNTROB|WDR62	-2.6	shCDK19-5FU_vs_shCDK19-DMSO_Down
Canonical Pathways	11	M46	PID ATR PATHWAY	-3.6	5.4	5.1	22741	39	752	7	0.93	0.35	995|4171|4176|5347|5883|5982|8914	CDC25C|MCM2|MCM7|PLK1|RAD9A|RFC2|TIMELESS	-2.6	shCDK19-5FU_vs_shCDK19-DMSO_Down
GO Biological Processes	19	GO:0051656	establishment of organelle localization	-3.6	2	4	22741	431	752	29	3.9	0.7	891|1058|1062|1294|1780|3835|3993|4292|5590|6844|6850|8379|9696|9700|9787|10403|10494|10615|11004|27040|51203|55143|55291|55755|81610|81930|83696|84501|84722	CCNB1|CENPA|CENPE|COL7A1|DYNC1I1|KIF22|LLGL2|MLH1|PRKCZ|VAMP2|SYK|MAD1L1|CROCC|ESPL1|DLGAP5|NDC80|STK25|SPAG5|KIF2C|LAT|NUSAP1|CDCA8|PPP6R3|CDK5RAP2|FAM83D|KIF18A|TRAPPC9|SPIRE2|PSRC1	-2.6	shCDK19-5FU_vs_shCDK19-DMSO_Down
GO Biological Processes	19	GO:0032787	monocarboxylic acid metabolic process	-3.6	1.9	3.9	22741	582	752	36	4.8	0.78	35|207|594|1384|2166|2194|2584|2639|3029|3418|3638|3991|5106|5163|5191|5210|5211|6850|7494|9415|9524|9759|9965|10062|10327|26275|28976|51084|51181|55258|55526|56922|80221|80724|197322|728294	ACADS|AKT1|BCKDHB|CRAT|FAAH|FASN|GALK1|GCDH|HAGH|IDH2|INSIG1|LIPE|PCK2|PDK1|PEX7|PFKFB4|PFKL|SYK|XBP1|FADS2|TECR|HDAC4|FGF19|NR1H3|AKR1A1|HIBCH|ACAD9|CRYL1|DCXR|THNSL2|DHTKD1|MCCC1|ACSF2|ACAD10|ACSF3|D2HGDH	-2.6	shCDK19-5FU_vs_shCDK19-DMSO_Down
GO Biological Processes	19	GO:0032886	regulation of microtubule-based process	-3.6	3	4.4	22741	142	752	14	1.9	0.49	899|4751|5347|6790|6904|10013|10300|10460|22974|22994|25886|55755|81930|84722	CCNF|NEK2|PLK1|AURKA|TBCD|HDAC6|KATNB1|TACC3|TPX2|CEP131|POC1A|CDK5RAP2|KIF18A|PSRC1	-2.6	shCDK19-5FU_vs_shCDK19-DMSO_Down
Canonical Pathways	11	M66	PID MYC ACTIV PATHWAY	-3.6	3.8	4.7	22741	79	752	10	1.3	0.42	332|790|891|6470|6883|7037|7083|9112|10856|83879	BIRC5|CAD|CCNB1|SHMT1|TAF12|TFRC|TK1|MTA1|RUVBL2|CDCA7	-2.6	shCDK19-5FU_vs_shCDK19-DMSO_Down
Canonical Pathways	11	M19	PID P73PATHWAY	-3.6	3.8	4.7	22741	79	752	10	1.3	0.42	274|699|891|2194|3029|3714|5300|5347|7161|23151	BIN1|BUB1|CCNB1|FASN|HAGH|JAG2|PIN1|PLK1|TP73|GRAMD4	-2.6	shCDK19-5FU_vs_shCDK19-DMSO_Down
GO Biological Processes	19	GO:0006284	base-excision repair	-3.5	5.3	5	22741	40	752	7	0.93	0.35	3978|4350|4968|5424|7515|9401|55247	LIG1|MPG|OGG1|POLD1|XRCC1|RECQL4|NEIL3	-2.5	shCDK19-5FU_vs_shCDK19-DMSO_Down
GO Biological Processes	19	GO:1902652	secondary alcohol metabolic process	-3.5	3.1	4.4	22741	127	752	13	1.7	0.48	847|1609|2222|2260|3638|3991|4041|4047|4597|4598|51478|64788|114879	CAT|DGKQ|FDFT1|FGFR1|INSIG1|LIPE|LRP5|LSS|MVD|MVK|HSD17B7|LMF1|OSBPL5	-2.5	shCDK19-5FU_vs_shCDK19-DMSO_Down
GO Biological Processes	19	GO:0009162	deoxyribonucleoside monophosphate metabolic process	-3.5	11	6.1	22741	11	752	4	0.53	0.27	1854|6470|7083|56953	DUT|SHMT1|TK1|NT5M	-2.5	shCDK19-5FU_vs_shCDK19-DMSO_Down
GO Biological Processes	19	GO:0072331	signal transduction by p53 class mediator	-3.5	2.4	4.1	22741	255	752	20	2.7	0.59	207|624|891|995|1869|1870|5300|5883|5982|6790|6794|6883|7161|9212|22974|29965|51512|80279|83596|116028	AKT1|BDKRB2|CCNB1|CDC25C|E2F1|E2F2|PIN1|RAD9A|RFC2|AURKA|STK11|TAF12|TP73|AURKB|TPX2|CDIP1|GTSE1|CDK5RAP3|BCL2L12|RMI2	-2.5	shCDK19-5FU_vs_shCDK19-DMSO_Down
GO Biological Processes	19	GO:0009176	pyrimidine deoxyribonucleoside monophosphate metabolic process	-3.5	18	7.1	22741	5	752	3	0.4	0.23	1854|6470|56953	DUT|SHMT1|NT5M	-2.5	shCDK19-5FU_vs_shCDK19-DMSO_Down
Reactome Gene Sets	6	R-HSA-69478	G2/M DNA replication checkpoint	-3.5	18	7.1	22741	5	752	3	0.4	0.23	891|9088|9133	CCNB1|PKMYT1|CCNB2	-2.5	shCDK19-5FU_vs_shCDK19-DMSO_Down
Reactome Gene Sets	6	R-HSA-5661270	Catabolism of glucuronate to xylulose-5-phosphate	-3.5	18	7.1	22741	5	752	3	0.4	0.23	10327|51084|51181	AKR1A1|CRYL1|DCXR	-2.5	shCDK19-5FU_vs_shCDK19-DMSO_Down
GO Biological Processes	19	GO:0051167	xylulose 5-phosphate metabolic process	-3.5	18	7.1	22741	5	752	3	0.4	0.23	10327|51084|51181	AKR1A1|CRYL1|DCXR	-2.5	shCDK19-5FU_vs_shCDK19-DMSO_Down
GO Biological Processes	19	GO:0000727	double-strand break repair via break-induced replication	-3.5	18	7.1	22741	5	752	3	0.4	0.23	8318|51659|84296	CDC45|GINS2|GINS4	-2.5	shCDK19-5FU_vs_shCDK19-DMSO_Down
GO Biological Processes	19	GO:0006064	glucuronate catabolic process	-3.5	18	7.1	22741	5	752	3	0.4	0.23	10327|51084|51181	AKR1A1|CRYL1|DCXR	-2.5	shCDK19-5FU_vs_shCDK19-DMSO_Down
Reactome Gene Sets	6	R-HSA-157881	Cyclin B2 mediated events	-3.5	18	7.1	22741	5	752	3	0.4	0.23	994|995|9133	CDC25B|CDC25C|CCNB2	-2.5	shCDK19-5FU_vs_shCDK19-DMSO_Down
GO Biological Processes	19	GO:1901159	xylulose 5-phosphate biosynthetic process	-3.5	18	7.1	22741	5	752	3	0.4	0.23	10327|51084|51181	AKR1A1|CRYL1|DCXR	-2.5	shCDK19-5FU_vs_shCDK19-DMSO_Down
GO Biological Processes	19	GO:0019640	glucuronate catabolic process to xylulose 5-phosphate	-3.5	18	7.1	22741	5	752	3	0.4	0.23	10327|51084|51181	AKR1A1|CRYL1|DCXR	-2.5	shCDK19-5FU_vs_shCDK19-DMSO_Down
GO Biological Processes	19	GO:0051054	positive regulation of DNA metabolic process	-3.4	2.6	4.1	22741	200	752	17	2.3	0.54	207|1663|1786|2185|2260|3014|3178|4751|5982|7037|7468|8914|9212|55135|63922|65057|200558	AKT1|DDX11|DNMT1|PTK2B|FGFR1|H2AFX|HNRNPA1|NEK2|RFC2|TFRC|NSD2|TIMELESS|AURKB|WRAP53|CHTF18|ACD|APLF	-2.5	shCDK19-5FU_vs_shCDK19-DMSO_Down
Hallmark Gene Sets	23	M5924	HALLMARK MTORC1 SIGNALING	-3.4	2.6	4.1	22741	200	752	17	2.3	0.54	699|899|2542|3638|4171|4173|5163|5211|5347|6472|6790|7037|7494|8553|9136|9415|23753	BUB1|CCNF|SLC37A4|INSIG1|MCM2|MCM4|PDK1|PFKL|PLK1|SHMT2|AURKA|TFRC|XBP1|BHLHE40|RRP9|FADS2|SDF2L1	-2.5	shCDK19-5FU_vs_shCDK19-DMSO_Down
GO Biological Processes	19	GO:0032091	negative regulation of protein binding	-3.4	3.6	4.5	22741	83	752	10	1.3	0.42	1663|4776|5300|6790|9212|10273|10856|51512|56998|161882	DDX11|NFATC4|PIN1|AURKA|AURKB|STUB1|RUVBL2|GTSE1|CTNNBIP1|ZFPM1	-2.4	shCDK19-5FU_vs_shCDK19-DMSO_Down
GO Biological Processes	19	GO:0007163	establishment or maintenance of cell polarity	-3.3	2.7	4.1	22741	168	752	15	2	0.51	1058|2047|2185|3993|5590|6794|9024|9793|10403|10494|10615|11004|29780|55755|85302	CENPA|EPHB1|PTK2B|LLGL2|PRKCZ|STK11|BRSK2|CKAP5|NDC80|STK25|SPAG5|KIF2C|PARVB|CDK5RAP2|FBF1	-2.4	shCDK19-5FU_vs_shCDK19-DMSO_Down
GO Biological Processes	19	GO:0055114	oxidation-reduction process	-3.3	1.6	3.6	22741	977	752	52	6.9	0.93	35|207|594|847|875|1384|1468|2194|2222|2639|3418|3615|4016|4522|4776|5106|5191|5210|5211|5498|5831|8514|8659|9249|9415|9524|9563|9682|10202|10327|23178|26275|28976|51084|51181|51478|55526|55572|57604|63976|64780|78991|79154|80724|90673|112609|114112|126133|160428|220002|388630|728294	ACADS|AKT1|BCKDHB|CAT|CBS|CRAT|SLC25A10|FASN|FDFT1|GCDH|IDH2|IMPDH2|LOXL1|MTHFD1|NFATC4|PCK2|PEX7|PFKFB4|PFKL|PPOX|PYCR1|KCNAB2|ALDH4A1|DHRS3|FADS2|TECR|H6PD|KDM4A|DHRS2|AKR1A1|PASK|HIBCH|ACAD9|CRYL1|DCXR|HSD17B7|DHTKD1|FOXRED1|KIAA1456|PRDM16|MICAL1|PCYOX1L|DHRS11|ACAD10|PPP1R3E|MRAP2|TXNRD3|ALDH16A1|ALDH1L2|CYB561A3|TRABD2B|D2HGDH	-2.3	shCDK19-5FU_vs_shCDK19-DMSO_Down
GO Biological Processes	19	GO:0032446	protein modification by small protein conjugation	-3.2	1.6	3.6	22741	885	752	48	6.4	0.89	207|332|701|891|899|991|2185|3619|5300|5347|5905|6790|9112|9212|9232|9759|9920|10013|10196|10273|10293|10362|10422|10533|11065|23225|26133|26233|27338|28952|29128|54492|55143|55215|55643|64718|79754|79902|80279|83461|84231|84861|92305|92369|114818|115992|142678|494470	AKT1|BIRC5|BUB1B|CCNB1|CCNF|CDC20|PTK2B|INCENP|PIN1|PLK1|RANGAP1|AURKA|MTA1|AURKB|PTTG1|HDAC4|KBTBD11|HDAC6|PRMT3|STUB1|TRAIP|HMG20B|UBAC1|ATG7|UBE2C|NUP210|TRPC4AP|FBXL6|UBE2S|CCDC22|UHRF1|NEURL1B|CDCA8|FANCI|BTBD2|UNKL|ASB13|NUP85|CDK5RAP3|CDCA3|TRAF7|KLHL22|TMEM129|SPSB4|KLHL29|RNF166|MIB2|RNF165	-2.3	shCDK19-5FU_vs_shCDK19-DMSO_Down
GO Biological Processes	19	GO:1901607	alpha-amino acid biosynthetic process	-3.2	3.8	4.4	22741	72	752	9	1.2	0.4	790|875|2593|4522|5831|6470|6472|8659|55258	CAD|CBS|GAMT|MTHFD1|PYCR1|SHMT1|SHMT2|ALDH4A1|THNSL2	-2.3	shCDK19-5FU_vs_shCDK19-DMSO_Down
GO Biological Processes	19	GO:2000573	positive regulation of DNA biosynthetic process	-3.2	4.2	4.5	22741	58	752	8	1.1	0.37	2185|3178|4751|5982|9212|55135|63922|65057	PTK2B|HNRNPA1|NEK2|RFC2|AURKB|WRAP53|CHTF18|ACD	-2.3	shCDK19-5FU_vs_shCDK19-DMSO_Down
Reactome Gene Sets	6	R-HSA-109582	Hemostasis	-3.2	1.8	3.6	22741	610	752	36	4.8	0.78	207|487|489|914|1062|1609|2626|2788|3661|3710|3835|5023|5152|5575|5590|6547|6850|7410|7804|10112|10235|10362|10381|10383|11004|24137|26153|27040|29127|54676|56992|78991|81928|81930|90990|161882	AKT1|ATP2A1|ATP2A3|CD2|CENPE|DGKQ|GATA4|GNG7|IRF3|ITPR3|KIF22|P2RX1|PDE9A|PRKAR1B|PRKCZ|SLC8A3|SYK|VAV2|LRP8|KIF20A|RASGRP2|HMG20B|TUBB3|TUBB4B|KIF2C|KIF4A|KIF26A|LAT|RACGAP1|GTPBP2|KIF15|PCYOX1L|CABLES2|KIF18A|KIFC2|ZFPM1	-2.3	shCDK19-5FU_vs_shCDK19-DMSO_Down
GO Biological Processes	19	GO:0051100	negative regulation of binding	-3.2	2.9	4.1	22741	137	752	13	1.7	0.48	1663|1869|4751|4776|5300|6790|9212|10273|10856|51512|56257|56998|161882	DDX11|E2F1|NEK2|NFATC4|PIN1|AURKA|AURKB|STUB1|RUVBL2|GTSE1|MEPCE|CTNNBIP1|ZFPM1	-2.3	shCDK19-5FU_vs_shCDK19-DMSO_Down
GO Biological Processes	19	GO:0045931	positive regulation of mitotic cell cycle	-3.2	3	4.1	22741	120	752	12	1.6	0.46	891|994|2260|4041|6790|8318|9700|9787|10403|11065|51203|56257	CCNB1|CDC25B|FGFR1|LRP5|AURKA|CDC45|ESPL1|DLGAP5|NDC80|UBE2C|NUSAP1|MEPCE	-2.3	shCDK19-5FU_vs_shCDK19-DMSO_Down
GO Biological Processes	19	GO:0048599	oocyte development	-3.2	4.7	4.6	22741	45	752	7	0.93	0.35	891|994|2185|6196|6790|9985|100125288	CCNB1|CDC25B|PTK2B|RPS6KA2|AURKA|REC8|ZGLP1	-2.3	shCDK19-5FU_vs_shCDK19-DMSO_Down
GO Biological Processes	19	GO:0000722	telomere maintenance via recombination	-3.2	5.5	4.8	22741	33	752	6	0.8	0.32	3978|5422|5424|5558|5982|57804	LIG1|POLA1|POLD1|PRIM2|RFC2|POLD4	-2.3	shCDK19-5FU_vs_shCDK19-DMSO_Down
GO Biological Processes	19	GO:0032506	cytokinetic process	-3.2	9.3	5.5	22741	13	752	4	0.53	0.27	9212|29127|84501|116840	AURKB|RACGAP1|SPIRE2|CNTROB	-2.3	shCDK19-5FU_vs_shCDK19-DMSO_Down
KEGG Pathway	24	hsa_M00141	C1-unit interconversion, eukaryotes	-3.2	15	6.4	22741	6	752	3	0.4	0.23	4522|6470|6472	MTHFD1|SHMT1|SHMT2	-2.3	shCDK19-5FU_vs_shCDK19-DMSO_Down
KEGG Pathway	24	M00141	C1-unit interconversion, eukaryotes	-3.2	15	6.4	22741	6	752	3	0.4	0.23	4522|6470|6472	MTHFD1|SHMT1|SHMT2	-2.3	shCDK19-5FU_vs_shCDK19-DMSO_Down
Reactome Gene Sets	6	R-HSA-176417	Phosphorylation of Emi1	-3.2	15	6.4	22741	6	752	3	0.4	0.23	891|991|5347	CCNB1|CDC20|PLK1	-2.3	shCDK19-5FU_vs_shCDK19-DMSO_Down
GO Biological Processes	19	GO:0009163	nucleoside biosynthetic process	-3.2	3	4.1	22741	121	752	12	1.6	0.46	513|790|1854|2631|3615|7083|10312|23545|54963|79877|81890|400916	ATP5D|CAD|DUT|GBAS|IMPDH2|TK1|TCIRG1|ATP6V0A2|UCKL1|DCAKD|QTRT1|CHCHD10	-2.2	shCDK19-5FU_vs_shCDK19-DMSO_Down
Reactome Gene Sets	6	R-HSA-453276	Regulation of mitotic cell cycle	-3.1	3.4	4.2	22741	89	752	10	1.3	0.42	701|891|991|4751|5347|6790|8900|9212|9232|11065	BUB1B|CCNB1|CDC20|NEK2|PLK1|AURKA|CCNA1|AURKB|PTTG1|UBE2C	-2.2	shCDK19-5FU_vs_shCDK19-DMSO_Down
Reactome Gene Sets	6	R-HSA-174143	APC/C-mediated degradation of cell cycle proteins	-3.1	3.4	4.2	22741	89	752	10	1.3	0.42	701|891|991|4751|5347|6790|8900|9212|9232|11065	BUB1B|CCNB1|CDC20|NEK2|PLK1|AURKA|CCNA1|AURKB|PTTG1|UBE2C	-2.2	shCDK19-5FU_vs_shCDK19-DMSO_Down
Canonical Pathways	11	M40	PID E2F PATHWAY	-3.1	3.7	4.3	22741	74	752	9	1.2	0.4	1869|1870|4172|4605|5422|6595|7083|7161|7515	E2F1|E2F2|MCM3|MYBL2|POLA1|SMARCA2|TK1|TP73|XRCC1	-2.2	shCDK19-5FU_vs_shCDK19-DMSO_Down
GO Biological Processes	19	GO:0008203	cholesterol metabolic process	-3.1	3	4	22741	122	752	12	1.6	0.46	847|1609|2222|3638|3991|4041|4047|4597|4598|51478|64788|114879	CAT|DGKQ|FDFT1|INSIG1|LIPE|LRP5|LSS|MVD|MVK|HSD17B7|LMF1|OSBPL5	-2.2	shCDK19-5FU_vs_shCDK19-DMSO_Down
Reactome Gene Sets	6	R-HSA-113510	E2F mediated regulation of DNA replication	-3.1	5.3	4.7	22741	34	752	6	0.8	0.32	891|1869|5422|5558|8318|8900	CCNB1|E2F1|POLA1|PRIM2|CDC45|CCNA1	-2.2	shCDK19-5FU_vs_shCDK19-DMSO_Down
GO Biological Processes	19	GO:1901659	glycosyl compound biosynthetic process	-3.1	3	4	22741	123	752	12	1.6	0.46	513|790|1854|2631|3615|7083|10312|23545|54963|79877|81890|400916	ATP5D|CAD|DUT|GBAS|IMPDH2|TK1|TCIRG1|ATP6V0A2|UCKL1|DCAKD|QTRT1|CHCHD10	-2.2	shCDK19-5FU_vs_shCDK19-DMSO_Down
KEGG Pathway	24	ko03430	Mismatch repair	-3.1	6.6	4.9	22741	23	752	5	0.66	0.3	3978|4292|5424|5982|57804	LIG1|MLH1|POLD1|RFC2|POLD4	-2.2	shCDK19-5FU_vs_shCDK19-DMSO_Down
KEGG Pathway	24	hsa03430	Mismatch repair	-3.1	6.6	4.9	22741	23	752	5	0.66	0.3	3978|4292|5424|5982|57804	LIG1|MLH1|POLD1|RFC2|POLD4	-2.2	shCDK19-5FU_vs_shCDK19-DMSO_Down
GO Biological Processes	19	GO:0001578	microtubule bundle formation	-3.1	3.6	4.2	22741	75	752	9	1.2	0.4	5347|9055|10112|23093|25809|25981|55755|79582|84722	PLK1|PRC1|KIF20A|TTLL5|TTLL1|DNAH1|CDK5RAP2|SPAG16|PSRC1	-2.2	shCDK19-5FU_vs_shCDK19-DMSO_Down
GO Biological Processes	19	GO:0006312	mitotic recombination	-3.1	4.5	4.4	22741	47	752	7	0.93	0.35	3978|4292|5422|5424|5558|5982|57804	LIG1|MLH1|POLA1|POLD1|PRIM2|RFC2|POLD4	-2.2	shCDK19-5FU_vs_shCDK19-DMSO_Down
GO Biological Processes	19	GO:0007076	mitotic chromosome condensation	-3	8.6	5.3	22741	14	752	4	0.53	0.27	9918|23397|51203|64151	NCAPD2|NCAPH|NUSAP1|NCAPG	-2.2	shCDK19-5FU_vs_shCDK19-DMSO_Down
Reactome Gene Sets	6	R-HSA-69166	Removal of the Flap Intermediate	-3	8.6	5.3	22741	14	752	4	0.53	0.27	5422|5424|5558|57804	POLA1|POLD1|PRIM2|POLD4	-2.2	shCDK19-5FU_vs_shCDK19-DMSO_Down
GO Biological Processes	19	GO:0009130	pyrimidine nucleoside monophosphate biosynthetic process	-3	8.6	5.3	22741	14	752	4	0.53	0.27	790|1854|6470|54963	CAD|DUT|SHMT1|UCKL1	-2.2	shCDK19-5FU_vs_shCDK19-DMSO_Down
Reactome Gene Sets	6	R-HSA-5358565	Mismatch repair (MMR) directed by MSH2:MSH6 (MutSalpha)	-3	8.6	5.3	22741	14	752	4	0.53	0.27	3978|4292|5424|57804	LIG1|MLH1|POLD1|POLD4	-2.2	shCDK19-5FU_vs_shCDK19-DMSO_Down
Reactome Gene Sets	6	R-HSA-5358606	Mismatch repair (MMR) directed by MSH2:MSH3 (MutSbeta)	-3	8.6	5.3	22741	14	752	4	0.53	0.27	3978|4292|5424|57804	LIG1|MLH1|POLD1|POLD4	-2.2	shCDK19-5FU_vs_shCDK19-DMSO_Down
GO Biological Processes	19	GO:0019886	antigen processing and presentation of exogenous peptide antigen via MHC class II	-3	3.3	4.1	22741	92	752	10	1.3	0.42	1062|1780|3835|10120|11004|24137|26153|29127|56992|81930	CENPE|DYNC1I1|KIF22|ACTR1B|KIF2C|KIF4A|KIF26A|RACGAP1|KIF15|KIF18A	-2.1	shCDK19-5FU_vs_shCDK19-DMSO_Down
GO Biological Processes	19	GO:1901796	regulation of signal transduction by p53 class mediator	-3	2.6	3.8	22741	161	752	14	1.9	0.49	207|624|5300|5883|5982|6790|6794|6883|7161|9212|22974|80279|83596|116028	AKT1|BDKRB2|PIN1|RAD9A|RFC2|AURKA|STK11|TAF12|TP73|AURKB|TPX2|CDK5RAP3|BCL2L12|RMI2	-2.1	shCDK19-5FU_vs_shCDK19-DMSO_Down
GO Biological Processes	19	GO:0009994	oocyte differentiation	-3	4.4	4.4	22741	48	752	7	0.93	0.35	891|994|2185|6196|6790|9985|100125288	CCNB1|CDC25B|PTK2B|RPS6KA2|AURKA|REC8|ZGLP1	-2.1	shCDK19-5FU_vs_shCDK19-DMSO_Down
GO Biological Processes	19	GO:0030010	establishment of cell polarity	-3	3.1	4	22741	109	752	11	1.5	0.44	1058|2047|2185|3993|5590|6794|9024|10403|10615|55755|85302	CENPA|EPHB1|PTK2B|LLGL2|PRKCZ|STK11|BRSK2|NDC80|SPAG5|CDK5RAP2|FBF1	-2.1	shCDK19-5FU_vs_shCDK19-DMSO_Down
GO Biological Processes	19	GO:0040001	establishment of mitotic spindle localization	-3	6.3	4.8	22741	24	752	5	0.66	0.3	1058|9700|10403|51203|55755	CENPA|ESPL1|NDC80|NUSAP1|CDK5RAP2	-2.1	shCDK19-5FU_vs_shCDK19-DMSO_Down
GO Biological Processes	19	GO:0006297	nucleotide-excision repair, DNA gap filling	-3	6.3	4.8	22741	24	752	5	0.66	0.3	3978|5424|5982|7515|57804	LIG1|POLD1|RFC2|XRCC1|POLD4	-2.1	shCDK19-5FU_vs_shCDK19-DMSO_Down
Reactome Gene Sets	6	R-HSA-191273	Cholesterol biosynthesis	-3	6.3	4.8	22741	24	752	5	0.66	0.3	2222|4047|4597|4598|51478	FDFT1|LSS|MVD|MVK|HSD17B7	-2.1	shCDK19-5FU_vs_shCDK19-DMSO_Down
Reactome Gene Sets	6	R-HSA-6804756	Regulation of TP53 Activity through Phosphorylation	-3	3.3	4	22741	93	752	10	1.3	0.42	5300|5883|5982|6790|6794|6883|8900|9212|22974|116028	PIN1|RAD9A|RFC2|AURKA|STK11|TAF12|CCNA1|AURKB|TPX2|RMI2	-2.1	shCDK19-5FU_vs_shCDK19-DMSO_Down
GO Biological Processes	19	GO:0006298	mismatch repair	-3	5	4.5	22741	36	752	6	0.8	0.32	3978|4292|5424|7161|11277|57804	LIG1|MLH1|POLD1|TP73|TREX1|POLD4	-2.1	shCDK19-5FU_vs_shCDK19-DMSO_Down
GO Biological Processes	19	GO:0051298	centrosome duplication	-3	3.8	4.2	22741	63	752	8	1.1	0.37	899|9639|9793|22994|25886|55755|116840|284403	CCNF|ARHGEF10|CKAP5|CEP131|POC1A|CDK5RAP2|CNTROB|WDR62	-2.1	shCDK19-5FU_vs_shCDK19-DMSO_Down
GO Biological Processes	19	GO:0009201	ribonucleoside triphosphate biosynthetic process	-3	3.8	4.2	22741	63	752	8	1.1	0.37	513|790|2631|3615|10312|23545|54963|400916	ATP5D|CAD|GBAS|IMPDH2|TCIRG1|ATP6V0A2|UCKL1|CHCHD10	-2.1	shCDK19-5FU_vs_shCDK19-DMSO_Down
GO Biological Processes	19	GO:0010518	positive regulation of phospholipase activity	-3	4.3	4.3	22741	49	752	7	0.93	0.35	2260|2261|5330|5590|5724|9290|10316	FGFR1|FGFR3|PLCB2|PRKCZ|PTAFR|GPR55|NMUR1	-2.1	shCDK19-5FU_vs_shCDK19-DMSO_Down
GO Biological Processes	19	GO:0060291	long-term synaptic potentiation	-3	4.3	4.3	22741	49	752	7	0.93	0.35	2185|3710|5590|6547|6844|22941|23373	PTK2B|ITPR3|PRKCZ|SLC8A3|VAMP2|SHANK2|CRTC1	-2.1	shCDK19-5FU_vs_shCDK19-DMSO_Down
GO Biological Processes	19	GO:0009062	fatty acid catabolic process	-3	3.2	4	22741	94	752	10	1.3	0.42	35|207|1384|2166|2639|3991|5191|26275|28976|80724	ACADS|AKT1|CRAT|FAAH|GCDH|LIPE|PEX7|HIBCH|ACAD9|ACAD10	-2.1	shCDK19-5FU_vs_shCDK19-DMSO_Down
Reactome Gene Sets	6	R-HSA-2980767	Activation of NIMA Kinases NEK9, NEK6, NEK7	-2.9	13	5.9	22741	7	752	3	0.4	0.23	891|5347|9133	CCNB1|PLK1|CCNB2	-2.1	shCDK19-5FU_vs_shCDK19-DMSO_Down
GO Biological Processes	19	GO:0060191	regulation of lipase activity	-2.9	3.4	4	22741	79	752	9	1.2	0.4	2260|2261|5330|5590|5724|9290|10062|10316|64788	FGFR1|FGFR3|PLCB2|PRKCZ|PTAFR|GPR55|NR1H3|NMUR1|LMF1	-2.1	shCDK19-5FU_vs_shCDK19-DMSO_Down
Reactome Gene Sets	6	R-HSA-69304	Regulation of DNA replication	-2.9	3.4	4	22741	79	752	9	1.2	0.4	1869|1870|4171|4172|4173|4174|4175|4176|8900	E2F1|E2F2|MCM2|MCM3|MCM4|MCM5|MCM6|MCM7|CCNA1	-2.1	shCDK19-5FU_vs_shCDK19-DMSO_Down
GO Biological Processes	19	GO:0002495	antigen processing and presentation of peptide antigen via MHC class II	-2.9	3.2	3.9	22741	95	752	10	1.3	0.42	1062|1780|3835|10120|11004|24137|26153|29127|56992|81930	CENPE|DYNC1I1|KIF22|ACTR1B|KIF2C|KIF4A|KIF26A|RACGAP1|KIF15|KIF18A	-2.1	shCDK19-5FU_vs_shCDK19-DMSO_Down
Reactome Gene Sets	6	R-HSA-5696397	Gap-filling DNA repair synthesis and ligation in GG-NER	-2.9	6	4.7	22741	25	752	5	0.66	0.3	3978|5424|5982|7515|57804	LIG1|POLD1|RFC2|XRCC1|POLD4	-2.1	shCDK19-5FU_vs_shCDK19-DMSO_Down
GO Biological Processes	19	GO:0006790	sulfur compound metabolic process	-2.9	2	3.5	22741	387	752	25	3.3	0.65	875|1468|2194|2593|2639|2952|2954|3029|4357|4522|4597|4598|5163|6487|8694|9524|10327|10400|26229|56922|64131|64780|78991|80221|197322	CBS|SLC25A10|FASN|GAMT|GCDH|GSTT1|GSTZ1|HAGH|MPST|MTHFD1|MVD|MVK|PDK1|ST3GAL3|DGAT1|TECR|AKR1A1|PEMT|B3GAT3|MCCC1|XYLT1|MICAL1|PCYOX1L|ACSF2|ACSF3	-2.1	shCDK19-5FU_vs_shCDK19-DMSO_Down
GO Biological Processes	19	GO:1903432	regulation of TORC1 signaling	-2.9	8.1	5.1	22741	15	752	4	0.53	0.27	1609|6794|9894|55011	DGKQ|STK11|TELO2|PIH1D1	-2.1	shCDK19-5FU_vs_shCDK19-DMSO_Down
GO Biological Processes	19	GO:0032793	positive regulation of CREB transcription factor activity	-2.9	8.1	5.1	22741	15	752	4	0.53	0.27	7804|9252|23373|57118	LRP8|RPS6KA5|CRTC1|CAMK1D	-2.1	shCDK19-5FU_vs_shCDK19-DMSO_Down
Reactome Gene Sets	6	R-HSA-5358508	Mismatch Repair	-2.9	8.1	5.1	22741	15	752	4	0.53	0.27	3978|4292|5424|57804	LIG1|MLH1|POLD1|POLD4	-2.1	shCDK19-5FU_vs_shCDK19-DMSO_Down
GO Biological Processes	19	GO:0002504	antigen processing and presentation of peptide or polysaccharide antigen via MHC class II	-2.9	3.2	3.9	22741	96	752	10	1.3	0.42	1062|1780|3835|10120|11004|24137|26153|29127|56992|81930	CENPE|DYNC1I1|KIF22|ACTR1B|KIF2C|KIF4A|KIF26A|RACGAP1|KIF15|KIF18A	-2	shCDK19-5FU_vs_shCDK19-DMSO_Down
GO Biological Processes	19	GO:0031145	anaphase-promoting complex-dependent catabolic process	-2.9	3.4	4	22741	80	752	9	1.2	0.4	701|891|991|5347|6790|9212|9232|11065|27338	BUB1B|CCNB1|CDC20|PLK1|AURKA|AURKB|PTTG1|UBE2C|UBE2S	-2	shCDK19-5FU_vs_shCDK19-DMSO_Down
GO Biological Processes	19	GO:1901565	organonitrogen compound catabolic process	-2.9	2	3.5	22741	368	752	24	3.2	0.64	594|847|875|1854|2639|2954|4357|4968|5016|5152|6382|6470|7263|7511|8659|9672|26275|55258|56922|56953|57026|78991|79873|160428	BCKDHB|CAT|CBS|DUT|GCDH|GSTZ1|MPST|OGG1|OVGP1|PDE9A|SDC1|SHMT1|TST|XPNPEP1|ALDH4A1|SDC3|HIBCH|THNSL2|MCCC1|NT5M|PDXP|PCYOX1L|NUDT18|ALDH1L2	-2	shCDK19-5FU_vs_shCDK19-DMSO_Down
GO Biological Processes	19	GO:0032465	regulation of cytokinesis	-2.9	3.7	4.1	22741	65	752	8	1.1	0.37	994|5300|6790|9212|11113|29127|57026|84936	CDC25B|PIN1|AURKA|AURKB|CIT|RACGAP1|PDXP|ZFYVE19	-2	shCDK19-5FU_vs_shCDK19-DMSO_Down
GO Biological Processes	19	GO:1901615	organic hydroxy compound metabolic process	-2.9	1.9	3.4	22741	457	752	28	3.7	0.69	847|1609|2185|2222|2260|2584|3029|3613|3638|3991|4041|4047|4597|4598|5330|5331|5333|5724|8694|8912|9249|9965|51478|57026|64788|114879|283871|728294	CAT|DGKQ|PTK2B|FDFT1|FGFR1|GALK1|HAGH|IMPA2|INSIG1|LIPE|LRP5|LSS|MVD|MVK|PLCB2|PLCB3|PLCD1|PTAFR|DGAT1|CACNA1H|DHRS3|FGF19|HSD17B7|PDXP|LMF1|OSBPL5|PGP|D2HGDH	-2	shCDK19-5FU_vs_shCDK19-DMSO_Down
GO Biological Processes	19	GO:0009156	ribonucleoside monophosphate biosynthetic process	-2.9	3.4	3.9	22741	81	752	9	1.2	0.4	513|790|2631|3615|10312|23545|54963|64077|400916	ATP5D|CAD|GBAS|IMPDH2|TCIRG1|ATP6V0A2|UCKL1|LHPP|CHCHD10	-2	shCDK19-5FU_vs_shCDK19-DMSO_Down
GO Biological Processes	19	GO:0051294	establishment of spindle orientation	-2.8	5.8	4.5	22741	26	752	5	0.66	0.3	1058|3993|10403|10615|55755	CENPA|LLGL2|NDC80|SPAG5|CDK5RAP2	-2	shCDK19-5FU_vs_shCDK19-DMSO_Down
KEGG Pathway	24	hsa04925	Aldosterone synthesis and secretion	-2.8	3.3	3.9	22741	82	752	9	1.2	0.4	109|3710|3991|5330|5331|8912|57118|91860|148327	ADCY3|ITPR3|LIPE|PLCB2|PLCB3|CACNA1H|CAMK1D|CALML4|CREB3L4	-2	shCDK19-5FU_vs_shCDK19-DMSO_Down
KEGG Pathway	24	ko04925	Aldosterone synthesis and secretion	-2.8	3.3	3.9	22741	82	752	9	1.2	0.4	109|3710|3991|5330|5331|8912|57118|91860|148327	ADCY3|ITPR3|LIPE|PLCB2|PLCB3|CACNA1H|CAMK1D|CALML4|CREB3L4	-2	shCDK19-5FU_vs_shCDK19-DMSO_Down
Reactome Gene Sets	6	R-HSA-1852241	Organelle biogenesis and maintenance	-2.8	2	3.4	22741	351	752	23	3.1	0.63	4751|4957|5147|5347|8636|9742|9793|9814|10013|10381|10383|11064|22994|23354|23373|27077|54930|55559|55755|85302|89891|93323|192668	NEK2|ODF2|PDE6D|PLK1|SSNA1|IFT140|CKAP5|SFI1|HDAC6|TUBB3|TUBB4B|CNTRL|CEP131|HAUS5|CRTC1|B9D1|HAUS4|HAUS7|CDK5RAP2|FBF1|WDR34|HAUS8|CYS1	-2	shCDK19-5FU_vs_shCDK19-DMSO_Down
GO Biological Processes	19	GO:0000079	regulation of cyclin-dependent protein serine/threonine kinase activity	-2.8	3.3	3.8	22741	83	752	9	1.2	0.4	207|995|1032|1033|1163|5347|9088|80279|84722	AKT1|CDC25C|CDKN2D|CDKN3|CKS1B|PLK1|PKMYT1|CDK5RAP3|PSRC1	-2	shCDK19-5FU_vs_shCDK19-DMSO_Down
GO Biological Processes	19	GO:0006890	retrograde vesicle-mediated transport, Golgi to ER	-2.8	3.3	3.8	22741	83	752	9	1.2	0.4	1062|3835|11004|24137|26153|26958|29127|56992|81930	CENPE|KIF22|KIF2C|KIF4A|KIF26A|COPG2|RACGAP1|KIF15|KIF18A	-2	shCDK19-5FU_vs_shCDK19-DMSO_Down
GO Biological Processes	19	GO:2001252	positive regulation of chromosome organization	-2.8	3.6	3.9	22741	68	752	8	1.1	0.37	1663|3178|4751|9212|9700|9787|55135|65057	DDX11|HNRNPA1|NEK2|AURKB|ESPL1|DLGAP5|WRAP53|ACD	-1.9	shCDK19-5FU_vs_shCDK19-DMSO_Down
GO Biological Processes	19	GO:0051256	mitotic spindle midzone assembly	-2.7	11	5.4	22741	8	752	3	0.4	0.23	9212|24137|29127	AURKB|KIF4A|RACGAP1	-1.9	shCDK19-5FU_vs_shCDK19-DMSO_Down
GO Biological Processes	19	GO:0009157	deoxyribonucleoside monophosphate biosynthetic process	-2.7	11	5.4	22741	8	752	3	0.4	0.23	1854|6470|7083	DUT|SHMT1|TK1	-1.9	shCDK19-5FU_vs_shCDK19-DMSO_Down
GO Biological Processes	19	GO:1904029	regulation of cyclin-dependent protein kinase activity	-2.7	3.2	3.8	22741	84	752	9	1.2	0.4	207|995|1032|1033|1163|5347|9088|80279|84722	AKT1|CDC25C|CDKN2D|CDKN3|CKS1B|PLK1|PKMYT1|CDK5RAP3|PSRC1	-1.9	shCDK19-5FU_vs_shCDK19-DMSO_Down
GO Biological Processes	19	GO:0016125	sterol metabolic process	-2.7	2.7	3.6	22741	136	752	12	1.6	0.46	847|1609|2222|3638|3991|4041|4047|4597|4598|51478|64788|114879	CAT|DGKQ|FDFT1|INSIG1|LIPE|LRP5|LSS|MVD|MVK|HSD17B7|LMF1|OSBPL5	-1.9	shCDK19-5FU_vs_shCDK19-DMSO_Down
GO Biological Processes	19	GO:0051345	positive regulation of hydrolase activity	-2.7	1.6	3.2	22741	913	752	47	6.2	0.88	207|1663|2146|2185|2260|2261|3993|5023|5300|5330|5359|5364|5590|5724|5905|6904|7410|9290|9639|9754|9965|10062|10235|10316|23263|23550|25759|25771|27040|27237|27352|29127|29128|50649|51195|53358|55789|57465|64788|79774|80728|84904|84986|115557|116983|125058|130872	AKT1|DDX11|EZH2|PTK2B|FGFR1|FGFR3|LLGL2|P2RX1|PIN1|PLCB2|PLSCR1|PLXNB1|PRKCZ|PTAFR|RANGAP1|TBCD|VAV2|GPR55|ARHGEF10|STARD8|FGF19|NR1H3|RASGRP2|NMUR1|MCF2L|PSD4|SHC2|TBC1D22A|LAT|ARHGEF16|SGSM3|RACGAP1|UHRF1|ARHGEF4|RAPGEFL1|SHC3|DEPDC1B|TBC1D24|LMF1|GRTP1|ARHGAP39|ARHGEF39|ARHGAP19|ARHGEF25|ACAP3|TBC1D16|AHSA2	-1.9	shCDK19-5FU_vs_shCDK19-DMSO_Down
GO Biological Processes	19	GO:0016567	protein ubiquitination	-2.7	1.6	3.2	22741	770	752	41	5.5	0.83	207|332|701|891|899|991|2185|5300|5347|6790|9112|9212|9232|9920|10013|10196|10273|10293|10422|10533|11065|26133|26233|27338|28952|29128|54492|55215|55643|64718|79754|80279|83461|84231|84861|92305|92369|114818|115992|142678|494470	AKT1|BIRC5|BUB1B|CCNB1|CCNF|CDC20|PTK2B|PIN1|PLK1|AURKA|MTA1|AURKB|PTTG1|KBTBD11|HDAC6|PRMT3|STUB1|TRAIP|UBAC1|ATG7|UBE2C|TRPC4AP|FBXL6|UBE2S|CCDC22|UHRF1|NEURL1B|FANCI|BTBD2|UNKL|ASB13|CDK5RAP3|CDCA3|TRAF7|KLHL22|TMEM129|SPSB4|KLHL29|RNF166|MIB2|RNF165	-1.9	shCDK19-5FU_vs_shCDK19-DMSO_Down
Reactome Gene Sets	6	R-HSA-196757	Metabolism of folate and pterines	-2.7	7.1	4.7	22741	17	752	4	0.53	0.27	4522|6470|6472|160428	MTHFD1|SHMT1|SHMT2|ALDH1L2	-1.9	shCDK19-5FU_vs_shCDK19-DMSO_Down
GO Biological Processes	19	GO:0009070	serine family amino acid biosynthetic process	-2.7	7.1	4.7	22741	17	752	4	0.53	0.27	875|4522|6470|6472	CBS|MTHFD1|SHMT1|SHMT2	-1.9	shCDK19-5FU_vs_shCDK19-DMSO_Down
GO Biological Processes	19	GO:0007096	regulation of exit from mitosis	-2.7	7.1	4.7	22741	17	752	4	0.53	0.27	1028|9735|11065|54443	CDKN1C|KNTC1|UBE2C|ANLN	-1.9	shCDK19-5FU_vs_shCDK19-DMSO_Down
GO Biological Processes	19	GO:0046165	alcohol biosynthetic process	-2.7	3	3.7	22741	102	752	10	1.3	0.42	2185|2222|3613|3638|4047|4597|4598|5724|51478|283871	PTK2B|FDFT1|IMPA2|INSIG1|LSS|MVD|MVK|PTAFR|HSD17B7|PGP	-1.9	shCDK19-5FU_vs_shCDK19-DMSO_Down
GO Biological Processes	19	GO:0000723	telomere maintenance	-2.7	2.6	3.6	22741	138	752	12	1.6	0.46	3178|3978|4751|5422|5424|5558|5982|9212|55135|57804|65057|80119	HNRNPA1|LIG1|NEK2|POLA1|POLD1|PRIM2|RFC2|AURKB|WRAP53|POLD4|ACD|PIF1	-1.9	shCDK19-5FU_vs_shCDK19-DMSO_Down
GO Biological Processes	19	GO:0009069	serine family amino acid metabolic process	-2.7	4.4	4.1	22741	41	752	6	0.8	0.32	875|4357|4522|6470|6472|55258	CBS|MPST|MTHFD1|SHMT1|SHMT2|THNSL2	-1.9	shCDK19-5FU_vs_shCDK19-DMSO_Down
GO Biological Processes	19	GO:0008652	cellular amino acid biosynthetic process	-2.6	3.1	3.7	22741	87	752	9	1.2	0.4	790|875|2593|4522|5831|6470|6472|8659|55258	CAD|CBS|GAMT|MTHFD1|PYCR1|SHMT1|SHMT2|ALDH4A1|THNSL2	-1.8	shCDK19-5FU_vs_shCDK19-DMSO_Down
Hallmark Gene Sets	23	M5935	HALLMARK FATTY ACID METABOLISM	-2.6	2.5	3.5	22741	158	752	13	1.7	0.48	35|594|670|1384|2194|2639|2954|7390|26275|29781|51478|92840|728294	ACADS|BCKDHB|BPHL|CRAT|FASN|GCDH|GSTZ1|UROS|HIBCH|NCAPH2|HSD17B7|REEP6|D2HGDH	-1.8	shCDK19-5FU_vs_shCDK19-DMSO_Down
Reactome Gene Sets	6	R-HSA-68867	Assembly of the pre-replicative complex	-2.6	3.4	3.8	22741	71	752	8	1.1	0.37	1869|1870|4171|4172|4173|4174|4175|4176	E2F1|E2F2|MCM2|MCM3|MCM4|MCM5|MCM6|MCM7	-1.8	shCDK19-5FU_vs_shCDK19-DMSO_Down
GO Biological Processes	19	GO:0006635	fatty acid beta-oxidation	-2.6	3.4	3.8	22741	71	752	8	1.1	0.37	35|207|1384|2639|5191|26275|28976|80724	ACADS|AKT1|CRAT|GCDH|PEX7|HIBCH|ACAD9|ACAD10	-1.8	shCDK19-5FU_vs_shCDK19-DMSO_Down
GO Biological Processes	19	GO:0010458	exit from mitosis	-2.6	5.2	4.2	22741	29	752	5	0.66	0.3	1028|9735|11065|27338|54443	CDKN1C|KNTC1|UBE2C|UBE2S|ANLN	-1.8	shCDK19-5FU_vs_shCDK19-DMSO_Down
GO Biological Processes	19	GO:0007143	female meiotic division	-2.6	5.2	4.2	22741	29	752	5	0.66	0.3	994|4292|5347|6790|84501	CDC25B|MLH1|PLK1|AURKA|SPIRE2	-1.8	shCDK19-5FU_vs_shCDK19-DMSO_Down
GO Biological Processes	19	GO:0045840	positive regulation of mitotic nuclear division	-2.6	4.3	4	22741	42	752	6	0.8	0.32	4041|6790|9700|9787|11065|51203	LRP5|AURKA|ESPL1|DLGAP5|UBE2C|NUSAP1	-1.8	shCDK19-5FU_vs_shCDK19-DMSO_Down
GO Biological Processes	19	GO:0071168	protein localization to chromatin	-2.6	6.7	4.5	22741	18	752	4	0.53	0.27	2146|5347|10856|55011	EZH2|PLK1|RUVBL2|PIH1D1	-1.8	shCDK19-5FU_vs_shCDK19-DMSO_Down
Reactome Gene Sets	6	R-HSA-69205	G1/S-Specific Transcription	-2.6	6.7	4.5	22741	18	752	4	0.53	0.27	1869|5422|8318|8900	E2F1|POLA1|CDC45|CCNA1	-1.8	shCDK19-5FU_vs_shCDK19-DMSO_Down
GO Biological Processes	19	GO:0071459	protein localization to chromosome, centromeric region	-2.6	6.7	4.5	22741	18	752	4	0.53	0.27	701|1058|9212|80152	BUB1B|CENPA|AURKB|CENPT	-1.8	shCDK19-5FU_vs_shCDK19-DMSO_Down
GO Biological Processes	19	GO:0046655	folic acid metabolic process	-2.6	6.7	4.5	22741	18	752	4	0.53	0.27	4522|6470|6472|160428	MTHFD1|SHMT1|SHMT2|ALDH1L2	-1.8	shCDK19-5FU_vs_shCDK19-DMSO_Down
GO Biological Processes	19	GO:0009264	deoxyribonucleotide catabolic process	-2.6	6.7	4.5	22741	18	752	4	0.53	0.27	1854|4968|56953|79873	DUT|OGG1|NT5M|NUDT18	-1.8	shCDK19-5FU_vs_shCDK19-DMSO_Down
KEGG Pathway	24	ko00240	Pyrimidine metabolism	-2.6	2.9	3.6	22741	105	752	10	1.3	0.42	790|1854|5422|5424|5558|7083|54963|56953|57804|114112	CAD|DUT|POLA1|POLD1|PRIM2|TK1|UCKL1|NT5M|POLD4|TXNRD3	-1.8	shCDK19-5FU_vs_shCDK19-DMSO_Down
KEGG Pathway	24	hsa00240	Pyrimidine metabolism	-2.6	2.9	3.6	22741	105	752	10	1.3	0.42	790|1854|5422|5424|5558|7083|54963|56953|57804|114112	CAD|DUT|POLA1|POLD1|PRIM2|TK1|UCKL1|NT5M|POLD4|TXNRD3	-1.8	shCDK19-5FU_vs_shCDK19-DMSO_Down
GO Biological Processes	19	GO:0044272	sulfur compound biosynthetic process	-2.6	2.2	3.3	22741	218	752	16	2.1	0.53	875|2194|2639|2952|2954|3029|4357|4522|5163|6487|9524|10327|26229|64131|80221|197322	CBS|FASN|GCDH|GSTT1|GSTZ1|HAGH|MPST|MTHFD1|PDK1|ST3GAL3|TECR|AKR1A1|B3GAT3|XYLT1|ACSF2|ACSF3	-1.8	shCDK19-5FU_vs_shCDK19-DMSO_Down
GO Biological Processes	19	GO:0048167	regulation of synaptic plasticity	-2.6	2.6	3.5	22741	141	752	12	1.6	0.46	991|2048|2185|3710|4776|5590|6547|6844|8541|22941|23373|57338	CDC20|EPHB2|PTK2B|ITPR3|NFATC4|PRKCZ|SLC8A3|VAMP2|PPFIA3|SHANK2|CRTC1|JPH3	-1.8	shCDK19-5FU_vs_shCDK19-DMSO_Down
GO Biological Processes	19	GO:0031570	DNA integrity checkpoint	-2.6	2.5	3.4	22741	160	752	13	1.7	0.48	891|995|1869|3014|5347|5883|6790|7161|8318|51512|55215|79968|80279	CCNB1|CDC25C|E2F1|H2AFX|PLK1|RAD9A|AURKA|TP73|CDC45|GTSE1|FANCI|WDR76|CDK5RAP3	-1.8	shCDK19-5FU_vs_shCDK19-DMSO_Down
GO Biological Processes	19	GO:0007288	sperm axoneme assembly	-2.6	10	5	22741	9	752	3	0.4	0.23	23093|25809|79582	TTLL5|TTLL1|SPAG16	-1.8	shCDK19-5FU_vs_shCDK19-DMSO_Down
GO Biological Processes	19	GO:0006563	L-serine metabolic process	-2.6	10	5	22741	9	752	3	0.4	0.23	875|6470|6472	CBS|SHMT1|SHMT2	-1.8	shCDK19-5FU_vs_shCDK19-DMSO_Down
GO Biological Processes	19	GO:0072718	response to cisplatin	-2.6	10	5	22741	9	752	3	0.4	0.23	1663|8914|57657	DDX11|TIMELESS|HCN3	-1.8	shCDK19-5FU_vs_shCDK19-DMSO_Down
GO Biological Processes	19	GO:0046605	regulation of centrosome cycle	-2.6	4.2	3.9	22741	43	752	6	0.8	0.32	899|4751|6790|22994|25886|55755	CCNF|NEK2|AURKA|CEP131|POC1A|CDK5RAP2	-1.8	shCDK19-5FU_vs_shCDK19-DMSO_Down
GO Biological Processes	19	GO:0031344	regulation of cell projection organization	-2.6	1.7	3.1	22741	571	752	32	4.3	0.74	207|655|991|1002|2048|2146|2185|2260|4776|5064|5364|6405|6794|7804|9696|9742|9759|10300|10494|10801|23363|23373|23413|25771|27352|51466|51517|54961|56963|57118|57465|125058	AKT1|BMP7|CDC20|CDH4|EPHB2|EZH2|PTK2B|FGFR1|NFATC4|PALM|PLXNB1|SEMA3F|STK11|LRP8|CROCC|IFT140|HDAC4|KATNB1|STK25|SEPT9|OBSL1|CRTC1|NCS1|TBC1D22A|SGSM3|EVL|NCKIPSD|SSH3|RGMA|CAMK1D|TBC1D24|TBC1D16	-1.8	shCDK19-5FU_vs_shCDK19-DMSO_Down
GO Biological Processes	19	GO:1901701	cellular response to oxygen-containing compound	-2.6	1.5	3	22741	931	752	47	6.2	0.88	109|207|655|891|1663|1786|1869|2146|2185|2626|2788|3661|4041|4776|5019|5106|5575|5590|5724|5831|5905|6196|6430|6470|6547|6844|7100|7133|7494|7804|8914|9024|10013|10062|10312|10494|10856|11132|23545|28999|51157|54741|55011|57026|57657|81029|81930	ADCY3|AKT1|BMP7|CCNB1|DDX11|DNMT1|E2F1|EZH2|PTK2B|GATA4|GNG7|IRF3|LRP5|NFATC4|OXCT1|PCK2|PRKAR1B|PRKCZ|PTAFR|PYCR1|RANGAP1|RPS6KA2|SRSF5|SHMT1|SLC8A3|VAMP2|TLR5|TNFRSF1B|XBP1|LRP8|TIMELESS|BRSK2|HDAC6|NR1H3|TCIRG1|STK25|RUVBL2|CAPN10|ATP6V0A2|KLF15|ZNF580|LEPROT|PIH1D1|PDXP|HCN3|WNT5B|KIF18A	-1.8	shCDK19-5FU_vs_shCDK19-DMSO_Down
Hallmark Gene Sets	23	M5926	HALLMARK MYC TARGETS V1	-2.6	2.3	3.3	22741	200	752	15	2	0.51	790|991|1854|3178|3615|4171|4173|4174|4175|4176|6626|8318|9136|10856|51690	CAD|CDC20|DUT|HNRNPA1|IMPDH2|MCM2|MCM4|MCM5|MCM6|MCM7|SNRPA|CDC45|RRP9|RUVBL2|LSM7	-1.8	shCDK19-5FU_vs_shCDK19-DMSO_Down
Reactome Gene Sets	6	R-HSA-418360	Platelet calcium homeostasis	-2.6	5	4.1	22741	30	752	5	0.66	0.3	487|489|3710|5023|6547	ATP2A1|ATP2A3|ITPR3|P2RX1|SLC8A3	-1.8	shCDK19-5FU_vs_shCDK19-DMSO_Down
GO Biological Processes	19	GO:0009394	2'-deoxyribonucleotide metabolic process	-2.6	5	4.1	22741	30	752	5	0.66	0.3	1854|4968|6470|56953|79873	DUT|OGG1|SHMT1|NT5M|NUDT18	-1.8	shCDK19-5FU_vs_shCDK19-DMSO_Down
Hallmark Gene Sets	23	M5928	HALLMARK MYC TARGETS V2	-2.5	3.6	3.7	22741	58	752	7	0.93	0.35	4173|4174|5347|9064|9136|10196|79711	MCM4|MCM5|PLK1|MAP3K6|RRP9|PRMT3|IPO4	-1.8	shCDK19-5FU_vs_shCDK19-DMSO_Down
GO Biological Processes	19	GO:0008610	lipid biosynthetic process	-2.5	1.6	3.1	22741	644	752	35	4.7	0.77	190|207|1609|2194|2222|2260|2261|3638|4047|4597|4598|5023|5191|5359|5833|6487|6794|6850|7494|8694|8912|9091|9415|9524|9965|10062|10400|29906|51478|54344|55258|55300|55650|55697|197322	NR0B1|AKT1|DGKQ|FASN|FDFT1|FGFR1|FGFR3|INSIG1|LSS|MVD|MVK|P2RX1|PEX7|PLSCR1|PCYT2|ST3GAL3|STK11|SYK|XBP1|DGAT1|CACNA1H|PIGQ|FADS2|TECR|FGF19|NR1H3|PEMT|ST8SIA5|HSD17B7|DPM3|THNSL2|PI4K2B|PIGV|VAC14|ACSF3	-1.8	shCDK19-5FU_vs_shCDK19-DMSO_Down
KEGG Pathway	24	ko04020	Calcium signaling pathway	-2.5	2.3	3.3	22741	182	752	14	1.9	0.49	109|487|489|624|2185|3710|5023|5330|5331|5333|5724|6547|8912|91860	ADCY3|ATP2A1|ATP2A3|BDKRB2|PTK2B|ITPR3|P2RX1|PLCB2|PLCB3|PLCD1|PTAFR|SLC8A3|CACNA1H|CALML4	-1.8	shCDK19-5FU_vs_shCDK19-DMSO_Down
KEGG Pathway	24	hsa04020	Calcium signaling pathway	-2.5	2.3	3.3	22741	182	752	14	1.9	0.49	109|487|489|624|2185|3710|5023|5330|5331|5333|5724|6547|8912|91860	ADCY3|ATP2A1|ATP2A3|BDKRB2|PTK2B|ITPR3|P2RX1|PLCB2|PLCB3|PLCD1|PTAFR|SLC8A3|CACNA1H|CALML4	-1.8	shCDK19-5FU_vs_shCDK19-DMSO_Down
GO Biological Processes	19	GO:0046394	carboxylic acid biosynthetic process	-2.5	2	3.2	22741	305	752	20	2.7	0.59	790|875|2194|2593|3638|4522|5831|6470|6472|6850|7390|7494|8659|9415|9524|9965|10062|10327|55258|197322	CAD|CBS|FASN|GAMT|INSIG1|MTHFD1|PYCR1|SHMT1|SHMT2|SYK|UROS|XBP1|ALDH4A1|FADS2|TECR|FGF19|NR1H3|AKR1A1|THNSL2|ACSF3	-1.8	shCDK19-5FU_vs_shCDK19-DMSO_Down
GO Biological Processes	19	GO:0016053	organic acid biosynthetic process	-2.5	2	3.2	22741	305	752	20	2.7	0.59	790|875|2194|2593|3638|4522|5831|6470|6472|6850|7390|7494|8659|9415|9524|9965|10062|10327|55258|197322	CAD|CBS|FASN|GAMT|INSIG1|MTHFD1|PYCR1|SHMT1|SHMT2|SYK|UROS|XBP1|ALDH4A1|FADS2|TECR|FGF19|NR1H3|AKR1A1|THNSL2|ACSF3	-1.8	shCDK19-5FU_vs_shCDK19-DMSO_Down
GO Biological Processes	19	GO:0033539	fatty acid beta-oxidation using acyl-CoA dehydrogenase	-2.5	6.4	4.3	22741	19	752	4	0.53	0.27	35|2639|28976|80724	ACADS|GCDH|ACAD9|ACAD10	-1.7	shCDK19-5FU_vs_shCDK19-DMSO_Down
GO Biological Processes	19	GO:0046386	deoxyribose phosphate catabolic process	-2.5	6.4	4.3	22741	19	752	4	0.53	0.27	1854|4968|56953|79873	DUT|OGG1|NT5M|NUDT18	-1.7	shCDK19-5FU_vs_shCDK19-DMSO_Down
GO Biological Processes	19	GO:0014898	cardiac muscle hypertrophy in response to stress	-2.5	6.4	4.3	22741	19	752	4	0.53	0.27	2146|9682|9759|28999	EZH2|KDM4A|HDAC4|KLF15	-1.7	shCDK19-5FU_vs_shCDK19-DMSO_Down
GO Biological Processes	19	GO:0009219	pyrimidine deoxyribonucleotide metabolic process	-2.5	6.4	4.3	22741	19	752	4	0.53	0.27	1854|4968|6470|56953	DUT|OGG1|SHMT1|NT5M	-1.7	shCDK19-5FU_vs_shCDK19-DMSO_Down
GO Biological Processes	19	GO:0014887	cardiac muscle adaptation	-2.5	6.4	4.3	22741	19	752	4	0.53	0.27	2146|9682|9759|28999	EZH2|KDM4A|HDAC4|KLF15	-1.7	shCDK19-5FU_vs_shCDK19-DMSO_Down
GO Biological Processes	19	GO:0003299	muscle hypertrophy in response to stress	-2.5	6.4	4.3	22741	19	752	4	0.53	0.27	2146|9682|9759|28999	EZH2|KDM4A|HDAC4|KLF15	-1.7	shCDK19-5FU_vs_shCDK19-DMSO_Down
GO Biological Processes	19	GO:0032210	regulation of telomere maintenance via telomerase	-2.5	4.1	3.8	22741	44	752	6	0.8	0.32	3178|4751|9212|55135|65057|80119	HNRNPA1|NEK2|AURKB|WRAP53|ACD|PIF1	-1.7	shCDK19-5FU_vs_shCDK19-DMSO_Down
GO Biological Processes	19	GO:2000278	regulation of DNA biosynthetic process	-2.5	3	3.5	22741	91	752	9	1.2	0.4	2185|3178|4751|5982|9212|55135|63922|65057|80119	PTK2B|HNRNPA1|NEK2|RFC2|AURKB|WRAP53|CHTF18|ACD|PIF1	-1.7	shCDK19-5FU_vs_shCDK19-DMSO_Down
GO Biological Processes	19	GO:1901976	regulation of cell cycle checkpoint	-2.5	4.9	4	22741	31	752	5	0.66	0.3	207|891|10403|55755|79968	AKT1|CCNB1|NDC80|CDK5RAP2|WDR76	-1.7	shCDK19-5FU_vs_shCDK19-DMSO_Down
GO Biological Processes	19	GO:0009142	nucleoside triphosphate biosynthetic process	-2.5	3.2	3.6	22741	75	752	8	1.1	0.37	513|790|2631|3615|10312|23545|54963|400916	ATP5D|CAD|GBAS|IMPDH2|TCIRG1|ATP6V0A2|UCKL1|CHCHD10	-1.7	shCDK19-5FU_vs_shCDK19-DMSO_Down
GO Biological Processes	19	GO:0055086	nucleobase-containing small molecule metabolic process	-2.5	1.6	3	22741	697	752	37	4.9	0.79	109|513|790|847|1854|2185|2584|2593|2631|3418|3615|4522|4968|5064|5106|5152|5210|5211|6470|7083|8514|9563|9759|10312|10400|23545|51181|54963|55526|56953|56975|64077|79873|79877|81890|112609|400916	ADCY3|ATP5D|CAD|CAT|DUT|PTK2B|GALK1|GAMT|GBAS|IDH2|IMPDH2|MTHFD1|OGG1|PALM|PCK2|PDE9A|PFKFB4|PFKL|SHMT1|TK1|KCNAB2|H6PD|HDAC4|TCIRG1|PEMT|ATP6V0A2|DCXR|UCKL1|DHTKD1|NT5M|FAM20C|LHPP|NUDT18|DCAKD|QTRT1|MRAP2|CHCHD10	-1.7	shCDK19-5FU_vs_shCDK19-DMSO_Down
Canonical Pathways	11	M71	PID ILK PATHWAY	-2.5	4	3.8	22741	45	752	6	0.8	0.32	207|6790|9793|10460|10856|29780	AKT1|AURKA|CKAP5|TACC3|RUVBL2|PARVB	-1.7	shCDK19-5FU_vs_shCDK19-DMSO_Down
GO Biological Processes	19	GO:0006302	double-strand break repair	-2.5	2.2	3.2	22741	205	752	15	2	0.51	1663|3014|4292|4968|5422|7468|7515|8318|8914|9112|9401|9985|51659|84296|200558	DDX11|H2AFX|MLH1|OGG1|POLA1|NSD2|XRCC1|CDC45|TIMELESS|MTA1|RECQL4|REC8|GINS2|GINS4|APLF	-1.7	shCDK19-5FU_vs_shCDK19-DMSO_Down
GO Biological Processes	19	GO:0045598	regulation of fat cell differentiation	-2.5	2.7	3.4	22741	110	752	10	1.3	0.42	207|1869|3638|4041|4320|7494|10013|63976|81029|161882	AKT1|E2F1|INSIG1|LRP5|MMP11|XBP1|HDAC6|PRDM16|WNT5B|ZFPM1	-1.7	shCDK19-5FU_vs_shCDK19-DMSO_Down
GO Biological Processes	19	GO:0010517	regulation of phospholipase activity	-2.5	3.5	3.6	22741	60	752	7	0.93	0.35	2260|2261|5330|5590|5724|9290|10316	FGFR1|FGFR3|PLCB2|PRKCZ|PTAFR|GPR55|NMUR1	-1.7	shCDK19-5FU_vs_shCDK19-DMSO_Down
GO Biological Processes	19	GO:1902806	regulation of cell cycle G1/S phase transition	-2.4	2.5	3.3	22741	147	752	12	1.6	0.46	207|891|995|1869|2146|6790|7161|8318|10217|51512|56257|81610	AKT1|CCNB1|CDC25C|E2F1|EZH2|AURKA|TP73|CDC45|CTDSPL|GTSE1|MEPCE|FAM83D	-1.7	shCDK19-5FU_vs_shCDK19-DMSO_Down
GO Biological Processes	19	GO:0051573	negative regulation of histone H3-K9 methylation	-2.4	9.1	4.7	22741	10	752	3	0.4	0.23	1786|9682|55011	DNMT1|KDM4A|PIH1D1	-1.7	shCDK19-5FU_vs_shCDK19-DMSO_Down
GO Biological Processes	19	GO:0048387	negative regulation of retinoic acid receptor signaling pathway	-2.4	9.1	4.7	22741	10	752	3	0.4	0.23	2146|9249|9745	EZH2|DHRS3|ZNF536	-1.7	shCDK19-5FU_vs_shCDK19-DMSO_Down
GO Biological Processes	19	GO:0035999	tetrahydrofolate interconversion	-2.4	9.1	4.7	22741	10	752	3	0.4	0.23	4522|6470|6472	MTHFD1|SHMT1|SHMT2	-1.7	shCDK19-5FU_vs_shCDK19-DMSO_Down
GO Biological Processes	19	GO:0051299	centrosome separation	-2.4	9.1	4.7	22741	10	752	3	0.4	0.23	4751|6790|116840	NEK2|AURKA|CNTROB	-1.7	shCDK19-5FU_vs_shCDK19-DMSO_Down
GO Biological Processes	19	GO:0009071	serine family amino acid catabolic process	-2.4	9.1	4.7	22741	10	752	3	0.4	0.23	875|6470|55258	CBS|SHMT1|THNSL2	-1.7	shCDK19-5FU_vs_shCDK19-DMSO_Down
GO Biological Processes	19	GO:0019692	deoxyribose phosphate metabolic process	-2.4	4.7	3.9	22741	32	752	5	0.66	0.3	1854|4968|6470|56953|79873	DUT|OGG1|SHMT1|NT5M|NUDT18	-1.7	shCDK19-5FU_vs_shCDK19-DMSO_Down
GO Biological Processes	19	GO:0032212	positive regulation of telomere maintenance via telomerase	-2.4	4.7	3.9	22741	32	752	5	0.66	0.3	3178|4751|9212|55135|65057	HNRNPA1|NEK2|AURKB|WRAP53|ACD	-1.7	shCDK19-5FU_vs_shCDK19-DMSO_Down
GO Biological Processes	19	GO:0038202	TORC1 signaling	-2.4	6	4.2	22741	20	752	4	0.53	0.27	1609|6794|9894|55011	DGKQ|STK11|TELO2|PIH1D1	-1.7	shCDK19-5FU_vs_shCDK19-DMSO_Down
KEGG Pathway	24	ko00670	One carbon pool by folate	-2.4	6	4.2	22741	20	752	4	0.53	0.27	4522|6470|6472|160428	MTHFD1|SHMT1|SHMT2|ALDH1L2	-1.7	shCDK19-5FU_vs_shCDK19-DMSO_Down
GO Biological Processes	19	GO:0046653	tetrahydrofolate metabolic process	-2.4	6	4.2	22741	20	752	4	0.53	0.27	4522|6470|6472|160428	MTHFD1|SHMT1|SHMT2|ALDH1L2	-1.7	shCDK19-5FU_vs_shCDK19-DMSO_Down
KEGG Pathway	24	hsa00670	One carbon pool by folate	-2.4	6	4.2	22741	20	752	4	0.53	0.27	4522|6470|6472|160428	MTHFD1|SHMT1|SHMT2|ALDH1L2	-1.7	shCDK19-5FU_vs_shCDK19-DMSO_Down
GO Biological Processes	19	GO:0042455	ribonucleoside biosynthetic process	-2.4	2.7	3.4	22741	111	752	10	1.3	0.42	513|790|2631|3615|10312|23545|54963|79877|81890|400916	ATP5D|CAD|GBAS|IMPDH2|TCIRG1|ATP6V0A2|UCKL1|DCAKD|QTRT1|CHCHD10	-1.7	shCDK19-5FU_vs_shCDK19-DMSO_Down
GO Biological Processes	19	GO:0007281	germ cell development	-2.4	2.1	3.1	22741	228	752	16	2.1	0.53	207|891|994|2185|4292|4957|5990|6196|6595|6790|9985|23093|25809|79582|373863|100125288	AKT1|CCNB1|CDC25B|PTK2B|MLH1|ODF2|RFX2|RPS6KA2|SMARCA2|AURKA|REC8|TTLL5|TTLL1|SPAG16|DND1|ZGLP1	-1.7	shCDK19-5FU_vs_shCDK19-DMSO_Down
GO Biological Processes	19	GO:0043547	positive regulation of GTPase activity	-2.4	1.6	3	22741	632	752	34	4.5	0.76	2146|2185|2260|2261|3993|5300|5364|5905|6904|7410|9639|9754|9965|10235|23263|23550|25759|25771|27040|27237|27352|29127|50649|51195|53358|55789|57465|79774|80728|84904|84986|115557|116983|125058	EZH2|PTK2B|FGFR1|FGFR3|LLGL2|PIN1|PLXNB1|RANGAP1|TBCD|VAV2|ARHGEF10|STARD8|FGF19|RASGRP2|MCF2L|PSD4|SHC2|TBC1D22A|LAT|ARHGEF16|SGSM3|RACGAP1|ARHGEF4|RAPGEFL1|SHC3|DEPDC1B|TBC1D24|GRTP1|ARHGAP39|ARHGEF39|ARHGAP19|ARHGEF25|ACAP3|TBC1D16	-1.7	shCDK19-5FU_vs_shCDK19-DMSO_Down
KEGG Pathway	24	ko04022	cGMP-PKG signaling pathway	-2.4	2.3	3.2	22741	168	752	13	1.7	0.48	109|207|487|489|624|2626|3710|4776|5330|5331|6547|91860|148327	ADCY3|AKT1|ATP2A1|ATP2A3|BDKRB2|GATA4|ITPR3|NFATC4|PLCB2|PLCB3|SLC8A3|CALML4|CREB3L4	-1.7	shCDK19-5FU_vs_shCDK19-DMSO_Down
KEGG Pathway	24	hsa04022	cGMP-PKG signaling pathway	-2.4	2.3	3.2	22741	168	752	13	1.7	0.48	109|207|487|489|624|2626|3710|4776|5330|5331|6547|91860|148327	ADCY3|AKT1|ATP2A1|ATP2A3|BDKRB2|GATA4|ITPR3|NFATC4|PLCB2|PLCB3|SLC8A3|CALML4|CREB3L4	-1.7	shCDK19-5FU_vs_shCDK19-DMSO_Down
GO Biological Processes	19	GO:0048477	oogenesis	-2.4	3.1	3.4	22741	78	752	8	1.1	0.37	891|994|2185|4292|6196|6790|9985|100125288	CCNB1|CDC25B|PTK2B|MLH1|RPS6KA2|AURKA|REC8|ZGLP1	-1.6	shCDK19-5FU_vs_shCDK19-DMSO_Down
GO Biological Processes	19	GO:0000077	DNA damage checkpoint	-2.4	2.4	3.2	22741	150	752	12	1.6	0.46	891|995|1869|3014|5347|5883|6790|7161|51512|55215|79968|80279	CCNB1|CDC25C|E2F1|H2AFX|PLK1|RAD9A|AURKA|TP73|GTSE1|FANCI|WDR76|CDK5RAP3	-1.6	shCDK19-5FU_vs_shCDK19-DMSO_Down
GO Biological Processes	19	GO:0045732	positive regulation of protein catabolic process	-2.4	2	3.1	22741	251	752	17	2.3	0.54	207|701|891|991|2185|5347|6790|7133|7494|10273|10533|11065|27352|28952|29763|80279|115992	AKT1|BUB1B|CCNB1|CDC20|PTK2B|PLK1|AURKA|TNFRSF1B|XBP1|STUB1|ATG7|UBE2C|SGSM3|CCDC22|PACSIN3|CDK5RAP3|RNF166	-1.6	shCDK19-5FU_vs_shCDK19-DMSO_Down
GO Biological Processes	19	GO:0006220	pyrimidine nucleotide metabolic process	-2.4	3.9	3.6	22741	47	752	6	0.8	0.32	790|1854|4968|6470|54963|56953	CAD|DUT|OGG1|SHMT1|UCKL1|NT5M	-1.6	shCDK19-5FU_vs_shCDK19-DMSO_Down
Reactome Gene Sets	6	R-HSA-112043	PLC beta mediated events	-2.4	3.9	3.6	22741	47	752	6	0.8	0.32	109|2781|3710|5330|5331|5575	ADCY3|GNAZ|ITPR3|PLCB2|PLCB3|PRKAR1B	-1.6	shCDK19-5FU_vs_shCDK19-DMSO_Down
GO Biological Processes	19	GO:1903052	positive regulation of proteolysis involved in cellular protein catabolic process	-2.4	2.3	3.2	22741	170	752	13	1.7	0.48	207|701|891|991|2185|5347|6790|7494|10273|11065|28952|80279|115992	AKT1|BUB1B|CCNB1|CDC20|PTK2B|PLK1|AURKA|XBP1|STUB1|UBE2C|CCDC22|CDK5RAP3|RNF166	-1.6	shCDK19-5FU_vs_shCDK19-DMSO_Down
GO Biological Processes	19	GO:0032200	telomere organization	-2.3	2.4	3.2	22741	151	752	12	1.6	0.46	3178|3978|4751|5422|5424|5558|5982|9212|55135|57804|65057|80119	HNRNPA1|LIG1|NEK2|POLA1|POLD1|PRIM2|RFC2|AURKB|WRAP53|POLD4|ACD|PIF1	-1.6	shCDK19-5FU_vs_shCDK19-DMSO_Down
GO Biological Processes	19	GO:0051321	meiotic cell cycle	-2.3	2.1	3.1	22741	231	752	16	2.1	0.53	991|994|3014|4292|4751|5347|6196|6790|8900|9232|9700|9918|9985|81930|84501|116138	CDC20|CDC25B|H2AFX|MLH1|NEK2|PLK1|RPS6KA2|AURKA|CCNA1|PTTG1|ESPL1|NCAPD2|REC8|KIF18A|SPIRE2|KLHDC3	-1.6	shCDK19-5FU_vs_shCDK19-DMSO_Down
GO Biological Processes	19	GO:0035383	thioester metabolic process	-2.3	2.8	3.3	22741	96	752	9	1.2	0.4	2194|2639|4597|4598|5163|8694|9524|80221|197322	FASN|GCDH|MVD|MVK|PDK1|DGAT1|TECR|ACSF2|ACSF3	-1.6	shCDK19-5FU_vs_shCDK19-DMSO_Down
GO Biological Processes	19	GO:0006637	acyl-CoA metabolic process	-2.3	2.8	3.3	22741	96	752	9	1.2	0.4	2194|2639|4597|4598|5163|8694|9524|80221|197322	FASN|GCDH|MVD|MVK|PDK1|DGAT1|TECR|ACSF2|ACSF3	-1.6	shCDK19-5FU_vs_shCDK19-DMSO_Down
Reactome Gene Sets	6	R-HSA-69618	Mitotic Spindle Checkpoint	-2.3	5.8	4	22741	21	752	4	0.53	0.27	701|991|8379|11065	BUB1B|CDC20|MAD1L1|UBE2C	-1.6	shCDK19-5FU_vs_shCDK19-DMSO_Down
Reactome Gene Sets	6	R-HSA-5651801	PCNA-Dependent Long Patch Base Excision Repair	-2.3	5.8	4	22741	21	752	4	0.53	0.27	3978|5424|5982|57804	LIG1|POLD1|RFC2|POLD4	-1.6	shCDK19-5FU_vs_shCDK19-DMSO_Down
GO Biological Processes	19	GO:0051984	positive regulation of chromosome segregation	-2.3	5.8	4	22741	21	752	4	0.53	0.27	891|1663|9700|9787	CCNB1|DDX11|ESPL1|DLGAP5	-1.6	shCDK19-5FU_vs_shCDK19-DMSO_Down
Reactome Gene Sets	6	R-HSA-176814	Activation of APC/C and APC/C:Cdc20 mediated degradation of mitotic proteins	-2.3	3.1	3.4	22741	79	752	8	1.1	0.37	701|891|991|4751|5347|8900|9232|11065	BUB1B|CCNB1|CDC20|NEK2|PLK1|CCNA1|PTTG1|UBE2C	-1.6	shCDK19-5FU_vs_shCDK19-DMSO_Down
GO Biological Processes	19	GO:1903322	positive regulation of protein modification by small protein conjugation or removal	-2.3	2.2	3.1	22741	191	752	14	1.9	0.49	701|891|991|2185|5300|5347|9112|9759|10273|11065|27338|28952|55215|80279	BUB1B|CCNB1|CDC20|PTK2B|PIN1|PLK1|MTA1|HDAC4|STUB1|UBE2C|UBE2S|CCDC22|FANCI|CDK5RAP3	-1.6	shCDK19-5FU_vs_shCDK19-DMSO_Down
GO Biological Processes	19	GO:0043087	regulation of GTPase activity	-2.3	1.6	2.9	22741	687	752	36	4.8	0.78	2146|2185|2260|2261|3993|5147|5300|5364|5905|6904|7410|9639|9754|9965|10235|23263|23550|25759|25771|27040|27237|27352|29127|50649|51195|53358|55789|57465|79774|80728|84904|84986|115557|116983|125058|128239	EZH2|PTK2B|FGFR1|FGFR3|LLGL2|PDE6D|PIN1|PLXNB1|RANGAP1|TBCD|VAV2|ARHGEF10|STARD8|FGF19|RASGRP2|MCF2L|PSD4|SHC2|TBC1D22A|LAT|ARHGEF16|SGSM3|RACGAP1|ARHGEF4|RAPGEFL1|SHC3|DEPDC1B|TBC1D24|GRTP1|ARHGAP39|ARHGEF39|ARHGAP19|ARHGEF25|ACAP3|TBC1D16|IQGAP3	-1.6	shCDK19-5FU_vs_shCDK19-DMSO_Down
GO Biological Processes	19	GO:0072524	pyridine-containing compound metabolic process	-2.3	2.5	3.2	22741	133	752	11	1.5	0.44	2584|3418|5106|5210|5211|8514|9563|9759|51181|55526|57026	GALK1|IDH2|PCK2|PFKFB4|PFKL|KCNAB2|H6PD|HDAC4|DCXR|DHTKD1|PDXP	-1.6	shCDK19-5FU_vs_shCDK19-DMSO_Down
GO Biological Processes	19	GO:0006631	fatty acid metabolic process	-2.3	1.8	3	22741	362	752	22	2.9	0.61	35|207|1384|2166|2194|2639|3638|3991|5163|5191|6850|7494|9415|9524|10062|26275|28976|51084|55258|80221|80724|197322	ACADS|AKT1|CRAT|FAAH|FASN|GCDH|INSIG1|LIPE|PDK1|PEX7|SYK|XBP1|FADS2|TECR|NR1H3|HIBCH|ACAD9|CRYL1|THNSL2|ACSF2|ACAD10|ACSF3	-1.6	shCDK19-5FU_vs_shCDK19-DMSO_Down
KEGG Pathway	24	hsa00280	Valine, leucine and isoleucine degradation	-2.3	3.8	3.6	22741	48	752	6	0.8	0.32	35|594|5019|26275|56922|197322	ACADS|BCKDHB|OXCT1|HIBCH|MCCC1|ACSF3	-1.6	shCDK19-5FU_vs_shCDK19-DMSO_Down
GO Biological Processes	19	GO:0035337	fatty-acyl-CoA metabolic process	-2.3	3.8	3.6	22741	48	752	6	0.8	0.32	2194|2639|8694|9524|80221|197322	FASN|GCDH|DGAT1|TECR|ACSF2|ACSF3	-1.6	shCDK19-5FU_vs_shCDK19-DMSO_Down
KEGG Pathway	24	ko00280	Valine, leucine and isoleucine degradation	-2.3	3.8	3.6	22741	48	752	6	0.8	0.32	35|594|5019|26275|56922|197322	ACADS|BCKDHB|OXCT1|HIBCH|MCCC1|ACSF3	-1.6	shCDK19-5FU_vs_shCDK19-DMSO_Down
Reactome Gene Sets	6	R-HSA-112040	G-protein mediated events	-2.3	3.8	3.6	22741	48	752	6	0.8	0.32	109|2781|3710|5330|5331|5575	ADCY3|GNAZ|ITPR3|PLCB2|PLCB3|PRKAR1B	-1.6	shCDK19-5FU_vs_shCDK19-DMSO_Down
GO Biological Processes	19	GO:0008202	steroid metabolic process	-2.3	2	3	22741	275	752	18	2.4	0.56	190|847|1609|2222|2260|3638|3991|4041|4047|4597|4598|8912|9965|10202|10273|51478|64788|114879	NR0B1|CAT|DGKQ|FDFT1|FGFR1|INSIG1|LIPE|LRP5|LSS|MVD|MVK|CACNA1H|FGF19|DHRS2|STUB1|HSD17B7|LMF1|OSBPL5	-1.6	shCDK19-5FU_vs_shCDK19-DMSO_Down
GO Biological Processes	19	GO:0097193	intrinsic apoptotic signaling pathway	-2.3	2	3	22741	275	752	18	2.4	0.56	207|487|624|1032|1869|1870|4292|4776|5163|5883|6794|7133|7161|7494|9024|10494|29965|83596	AKT1|ATP2A1|BDKRB2|CDKN2D|E2F1|E2F2|MLH1|NFATC4|PDK1|RAD9A|STK11|TNFRSF1B|TP73|XBP1|BRSK2|STK25|CDIP1|BCL2L12	-1.6	shCDK19-5FU_vs_shCDK19-DMSO_Down
GO Biological Processes	19	GO:0044773	mitotic DNA damage checkpoint	-2.3	2.8	3.3	22741	97	752	9	1.2	0.4	891|995|1869|5883|6790|7161|51512|55215|80279	CCNB1|CDC25C|E2F1|RAD9A|AURKA|TP73|GTSE1|FANCI|CDK5RAP3	-1.6	shCDK19-5FU_vs_shCDK19-DMSO_Down
GO Biological Processes	19	GO:0009063	cellular amino acid catabolic process	-2.3	2.6	3.2	22741	115	752	10	1.3	0.42	594|875|2639|2954|6470|8659|26275|55258|56922|78991	BCKDHB|CBS|GCDH|GSTZ1|SHMT1|ALDH4A1|HIBCH|THNSL2|MCCC1|PCYOX1L	-1.6	shCDK19-5FU_vs_shCDK19-DMSO_Down
Reactome Gene Sets	6	R-HSA-174414	Processive synthesis on the C-strand of the telomere	-2.3	8.2	4.4	22741	11	752	3	0.4	0.23	3978|5424|57804	LIG1|POLD1|POLD4	-1.6	shCDK19-5FU_vs_shCDK19-DMSO_Down
GO Biological Processes	19	GO:0009223	pyrimidine deoxyribonucleotide catabolic process	-2.3	8.2	4.4	22741	11	752	3	0.4	0.23	1854|4968|56953	DUT|OGG1|NT5M	-1.6	shCDK19-5FU_vs_shCDK19-DMSO_Down
GO Biological Processes	19	GO:0032211	negative regulation of telomere maintenance via telomerase	-2.3	8.2	4.4	22741	11	752	3	0.4	0.23	3178|65057|80119	HNRNPA1|ACD|PIF1	-1.6	shCDK19-5FU_vs_shCDK19-DMSO_Down
GO Biological Processes	19	GO:0010863	positive regulation of phospholipase C activity	-2.3	4.4	3.7	22741	34	752	5	0.66	0.3	2260|5330|5724|9290|10316	FGFR1|PLCB2|PTAFR|GPR55|NMUR1	-1.6	shCDK19-5FU_vs_shCDK19-DMSO_Down
GO Biological Processes	19	GO:1904358	positive regulation of telomere maintenance via telomere lengthening	-2.3	4.4	3.7	22741	34	752	5	0.66	0.3	3178|4751|9212|55135|65057	HNRNPA1|NEK2|AURKB|WRAP53|ACD	-1.6	shCDK19-5FU_vs_shCDK19-DMSO_Down
GO Biological Processes	19	GO:0009262	deoxyribonucleotide metabolic process	-2.3	4.4	3.7	22741	34	752	5	0.66	0.3	1854|4968|6470|56953|79873	DUT|OGG1|SHMT1|NT5M|NUDT18	-1.6	shCDK19-5FU_vs_shCDK19-DMSO_Down
GO Biological Processes	19	GO:0009123	nucleoside monophosphate metabolic process	-2.3	1.9	3	22741	298	752	19	2.5	0.57	513|790|1854|2584|2631|3615|5210|5211|6470|7083|9759|10312|23545|54963|55526|56953|56975|64077|400916	ATP5D|CAD|DUT|GALK1|GBAS|IMPDH2|PFKFB4|PFKL|SHMT1|TK1|HDAC4|TCIRG1|ATP6V0A2|UCKL1|DHTKD1|NT5M|FAM20C|LHPP|CHCHD10	-1.6	shCDK19-5FU_vs_shCDK19-DMSO_Down
GO Biological Processes	19	GO:0046365	monosaccharide catabolic process	-2.3	3.3	3.4	22741	64	752	7	0.93	0.35	2584|4041|5210|5211|10327|51084|51181	GALK1|LRP5|PFKFB4|PFKL|AKR1A1|CRYL1|DCXR	-1.6	shCDK19-5FU_vs_shCDK19-DMSO_Down
GO Biological Processes	19	GO:0010638	positive regulation of organelle organization	-2.3	1.7	2.9	22741	525	752	29	3.9	0.7	1663|1869|2185|3178|4041|4751|6382|6790|7161|9212|9639|9696|9700|9787|10300|10316|10400|10801|11065|25886|51203|51466|54741|55135|57026|65057|79778|84501|84722	DDX11|E2F1|PTK2B|HNRNPA1|LRP5|NEK2|SDC1|AURKA|TP73|AURKB|ARHGEF10|CROCC|ESPL1|DLGAP5|KATNB1|NMUR1|PEMT|SEPT9|UBE2C|POC1A|NUSAP1|EVL|LEPROT|WRAP53|PDXP|ACD|MICALL2|SPIRE2|PSRC1	-1.6	shCDK19-5FU_vs_shCDK19-DMSO_Down
GO Biological Processes	19	GO:0051052	regulation of DNA metabolic process	-2.3	1.8	2.9	22741	365	752	22	2.9	0.61	207|1663|1786|2185|2260|3014|3178|4292|4751|4968|5982|7037|7468|8914|9212|10533|29128|55135|63922|65057|80119|200558	AKT1|DDX11|DNMT1|PTK2B|FGFR1|H2AFX|HNRNPA1|MLH1|NEK2|OGG1|RFC2|TFRC|NSD2|TIMELESS|AURKB|ATG7|UHRF1|WRAP53|CHTF18|ACD|PIF1|APLF	-1.6	shCDK19-5FU_vs_shCDK19-DMSO_Down
GO Biological Processes	19	GO:2000045	regulation of G1/S transition of mitotic cell cycle	-2.3	2.5	3.2	22741	135	752	11	1.5	0.44	207|891|995|1869|2146|6790|7161|8318|10217|51512|56257	AKT1|CCNB1|CDC25C|E2F1|EZH2|AURKA|TP73|CDC45|CTDSPL|GTSE1|MEPCE	-1.6	shCDK19-5FU_vs_shCDK19-DMSO_Down
GO Biological Processes	19	GO:0051262	protein tetramerization	-2.3	2.5	3.2	22741	135	752	11	1.5	0.44	847|3615|5211|6470|6472|7053|7083|7161|23373|51181|51466	CAT|IMPDH2|PFKL|SHMT1|SHMT2|TGM3|TK1|TP73|CRTC1|DCXR|EVL	-1.6	shCDK19-5FU_vs_shCDK19-DMSO_Down
GO Biological Processes	19	GO:0005975	carbohydrate metabolic process	-2.3	1.6	2.8	22741	597	752	32	4.3	0.74	207|1468|1609|2185|2542|2584|3418|3613|4041|5016|5106|5163|5210|5211|5724|6487|9091|9563|9759|10327|23178|26229|29906|51084|51181|54344|55526|55577|80162|90673|283871|284004	AKT1|SLC25A10|DGKQ|PTK2B|SLC37A4|GALK1|IDH2|IMPA2|LRP5|OVGP1|PCK2|PDK1|PFKFB4|PFKL|PTAFR|ST3GAL3|PIGQ|H6PD|HDAC4|AKR1A1|PASK|B3GAT3|ST8SIA5|CRYL1|DCXR|DPM3|DHTKD1|NAGK|PGGHG|PPP1R3E|PGP|HEXDC	-1.6	shCDK19-5FU_vs_shCDK19-DMSO_Down
GO Biological Processes	19	GO:1904356	regulation of telomere maintenance via telomere lengthening	-2.3	3.7	3.5	22741	49	752	6	0.8	0.32	3178|4751|9212|55135|65057|80119	HNRNPA1|NEK2|AURKB|WRAP53|ACD|PIF1	-1.6	shCDK19-5FU_vs_shCDK19-DMSO_Down
GO Biological Processes	19	GO:0044782	cilium organization	-2.3	2	3	22741	278	752	18	2.4	0.56	5990|8636|9696|9742|10801|22994|23093|25771|25809|25814|25886|25981|27077|27352|57465|79582|85302|125058	RFX2|SSNA1|CROCC|IFT140|SEPT9|CEP131|TTLL5|TBC1D22A|TTLL1|ATXN10|POC1A|DNAH1|B9D1|SGSM3|TBC1D24|SPAG16|FBF1|TBC1D16	-1.6	shCDK19-5FU_vs_shCDK19-DMSO_Down
KEGG Pathway	24	M00130	Inositol phosphate metabolism, PI=> PIP2 => Ins(1,4,5)P3 => Ins(1,3,4,5)P4	-2.3	5.5	3.9	22741	22	752	4	0.53	0.27	5330|5331|5333|55300	PLCB2|PLCB3|PLCD1|PI4K2B	-1.6	shCDK19-5FU_vs_shCDK19-DMSO_Down
KEGG Pathway	24	hsa_M00130	Inositol phosphate metabolism, PI=> PIP2 => Ins(1,4,5)P3 => Ins(1,3,4,5)P4	-2.3	5.5	3.9	22741	22	752	4	0.53	0.27	5330|5331|5333|55300	PLCB2|PLCB3|PLCD1|PI4K2B	-1.6	shCDK19-5FU_vs_shCDK19-DMSO_Down
GO Biological Processes	19	GO:0031935	regulation of chromatin silencing	-2.3	5.5	3.9	22741	22	752	4	0.53	0.27	1786|8318|29028|29128	DNMT1|CDC45|ATAD2|UHRF1	-1.6	shCDK19-5FU_vs_shCDK19-DMSO_Down
GO Biological Processes	19	GO:0060236	regulation of mitotic spindle organization	-2.3	5.5	3.9	22741	22	752	4	0.53	0.27	5347|10460|22974|84722	PLK1|TACC3|TPX2|PSRC1	-1.6	shCDK19-5FU_vs_shCDK19-DMSO_Down
GO Biological Processes	19	GO:0006753	nucleoside phosphate metabolic process	-2.3	1.6	2.8	22741	646	752	34	4.5	0.76	109|513|790|847|1854|2185|2584|2631|3418|3615|4522|4968|5064|5106|5152|5210|5211|6470|7083|8514|9563|9759|10312|23545|51181|54963|55526|56953|56975|64077|79873|79877|112609|400916	ADCY3|ATP5D|CAD|CAT|DUT|PTK2B|GALK1|GBAS|IDH2|IMPDH2|MTHFD1|OGG1|PALM|PCK2|PDE9A|PFKFB4|PFKL|SHMT1|TK1|KCNAB2|H6PD|HDAC4|TCIRG1|ATP6V0A2|DCXR|UCKL1|DHTKD1|NT5M|FAM20C|LHPP|NUDT18|DCAKD|MRAP2|CHCHD10	-1.6	shCDK19-5FU_vs_shCDK19-DMSO_Down
GO Biological Processes	19	GO:1903046	meiotic cell cycle process	-2.3	2.2	3	22741	195	752	14	1.9	0.49	991|994|4292|5347|6196|6790|8900|9232|9700|9918|9985|81930|84501|116138	CDC20|CDC25B|MLH1|PLK1|RPS6KA2|AURKA|CCNA1|PTTG1|ESPL1|NCAPD2|REC8|KIF18A|SPIRE2|KLHDC3	-1.6	shCDK19-5FU_vs_shCDK19-DMSO_Down
GO Biological Processes	19	GO:0003300	cardiac muscle hypertrophy	-2.3	3.3	3.4	22741	65	752	7	0.93	0.35	2146|2626|5152|5300|9682|9759|28999	EZH2|GATA4|PDE9A|PIN1|KDM4A|HDAC4|KLF15	-1.6	shCDK19-5FU_vs_shCDK19-DMSO_Down
Canonical Pathways	11	M18342	ST G ALPHA I PATHWAY	-2.3	4.3	3.6	22741	35	752	5	0.66	0.3	207|2048|3710|5330|5331	AKT1|EPHB2|ITPR3|PLCB2|PLCB3	-1.6	shCDK19-5FU_vs_shCDK19-DMSO_Down
KEGG Pathway	24	ko05166	HTLV-I infection	-2.2	2	3	22741	258	752	17	2.3	0.54	109|207|701|991|1869|1870|4605|4776|5424|7494|9133|9232|22808|23373|55697|57804|81029	ADCY3|AKT1|BUB1B|CDC20|E2F1|E2F2|MYBL2|NFATC4|POLD1|XBP1|CCNB2|PTTG1|MRAS|CRTC1|VAC14|POLD4|WNT5B	-1.6	shCDK19-5FU_vs_shCDK19-DMSO_Down
KEGG Pathway	24	hsa05166	HTLV-I infection	-2.2	2	3	22741	258	752	17	2.3	0.54	109|207|701|991|1869|1870|4605|4776|5424|7494|9133|9232|22808|23373|55697|57804|81029	ADCY3|AKT1|BUB1B|CDC20|E2F1|E2F2|MYBL2|NFATC4|POLD1|XBP1|CCNB2|PTTG1|MRAS|CRTC1|VAC14|POLD4|WNT5B	-1.6	shCDK19-5FU_vs_shCDK19-DMSO_Down
Reactome Gene Sets	6	R-HSA-6811442	Intra-Golgi and retrograde Golgi-to-ER traffic	-2.2	2.2	3	22741	196	752	14	1.9	0.49	1062|1780|3835|10112|10381|10383|11004|24137|26153|26958|29127|56992|81930|90990	CENPE|DYNC1I1|KIF22|KIF20A|TUBB3|TUBB4B|KIF2C|KIF4A|KIF26A|COPG2|RACGAP1|KIF15|KIF18A|KIFC2	-1.5	shCDK19-5FU_vs_shCDK19-DMSO_Down
GO Biological Processes	19	GO:0031398	positive regulation of protein ubiquitination	-2.2	2.2	3	22741	176	752	13	1.7	0.48	701|891|991|2185|5300|5347|9112|10273|11065|27338|28952|55215|80279	BUB1B|CCNB1|CDC20|PTK2B|PIN1|PLK1|MTA1|STUB1|UBE2C|UBE2S|CCDC22|FANCI|CDK5RAP3	-1.5	shCDK19-5FU_vs_shCDK19-DMSO_Down
KEGG Pathway	24	hsa04915	Estrogen signaling pathway	-2.2	2.7	3.2	22741	100	752	9	1.2	0.4	109|207|3710|5330|5331|25759|53358|91860|148327	ADCY3|AKT1|ITPR3|PLCB2|PLCB3|SHC2|SHC3|CALML4|CREB3L4	-1.5	shCDK19-5FU_vs_shCDK19-DMSO_Down
KEGG Pathway	24	ko04915	Estrogen signaling pathway	-2.2	2.7	3.2	22741	100	752	9	1.2	0.4	109|207|3710|5330|5331|25759|53358|91860|148327	ADCY3|AKT1|ITPR3|PLCB2|PLCB3|SHC2|SHC3|CALML4|CREB3L4	-1.5	shCDK19-5FU_vs_shCDK19-DMSO_Down
GO Biological Processes	19	GO:0006695	cholesterol biosynthetic process	-2.2	3.6	3.4	22741	50	752	6	0.8	0.32	2222|3638|4047|4597|4598|51478	FDFT1|INSIG1|LSS|MVD|MVK|HSD17B7	-1.5	shCDK19-5FU_vs_shCDK19-DMSO_Down
GO Biological Processes	19	GO:0045664	regulation of neuron differentiation	-2.2	1.6	2.8	22741	554	752	30	4	0.71	207|274|655|991|1002|2048|2146|2185|2260|4776|5364|6405|6794|7161|7804|9682|9745|10300|10362|10494|23363|23373|23413|30812|51517|54961|55755|56963|57118|80279	AKT1|BIN1|BMP7|CDC20|CDH4|EPHB2|EZH2|PTK2B|FGFR1|NFATC4|PLXNB1|SEMA3F|STK11|TP73|LRP8|KDM4A|ZNF536|KATNB1|HMG20B|STK25|OBSL1|CRTC1|NCS1|SOX8|NCKIPSD|SSH3|CDK5RAP2|RGMA|CAMK1D|CDK5RAP3	-1.5	shCDK19-5FU_vs_shCDK19-DMSO_Down
GO Biological Processes	19	GO:1902017	regulation of cilium assembly	-2.2	3.2	3.3	22741	66	752	7	0.93	0.35	9696|9742|10801|25771|27352|57465|125058	CROCC|IFT140|SEPT9|TBC1D22A|SGSM3|TBC1D24|TBC1D16	-1.5	shCDK19-5FU_vs_shCDK19-DMSO_Down
GO Biological Processes	19	GO:0051260	protein homooligomerization	-2.2	2	2.9	22741	260	752	17	2.3	0.54	847|3615|3710|3755|5023|5211|6470|6472|7083|9361|23373|25814|27433|51181|51466|79792|92799	CAT|IMPDH2|ITPR3|KCNG1|P2RX1|PFKL|SHMT1|SHMT2|TK1|LONP1|CRTC1|ATXN10|TOR2A|DCXR|EVL|GSDMD|SHKBP1	-1.5	shCDK19-5FU_vs_shCDK19-DMSO_Down
GO Biological Processes	19	GO:1901137	carbohydrate derivative biosynthetic process	-2.2	1.5	2.7	22741	749	752	38	5.1	0.8	109|513|790|1854|2185|2631|3615|4597|5064|6382|6470|6487|7083|9091|9672|10312|10327|23545|23753|26229|29906|51006|51084|51181|54344|54963|55577|55650|63941|64131|64788|79695|79877|81890|112609|117248|152002|400916	ADCY3|ATP5D|CAD|DUT|PTK2B|GBAS|IMPDH2|MVD|PALM|SDC1|SHMT1|ST3GAL3|TK1|PIGQ|SDC3|TCIRG1|AKR1A1|ATP6V0A2|SDF2L1|B3GAT3|ST8SIA5|SLC35C2|CRYL1|DCXR|DPM3|UCKL1|NAGK|PIGV|NECAB3|XYLT1|LMF1|GALNT12|DCAKD|QTRT1|MRAP2|GALNT15|XXYLT1|CHCHD10	-1.5	shCDK19-5FU_vs_shCDK19-DMSO_Down
GO Biological Processes	19	GO:0006006	glucose metabolic process	-2.2	2.1	3	22741	198	752	14	1.9	0.49	207|1468|1609|2542|4041|5106|5163|5210|5211|9563|10327|23178|51181|283871	AKT1|SLC25A10|DGKQ|SLC37A4|LRP5|PCK2|PDK1|PFKFB4|PFKL|H6PD|AKR1A1|PASK|DCXR|PGP	-1.5	shCDK19-5FU_vs_shCDK19-DMSO_Down
GO Biological Processes	19	GO:0046185	aldehyde catabolic process	-2.2	7.6	4.2	22741	12	752	3	0.4	0.23	3029|10327|57026	HAGH|AKR1A1|PDXP	-1.5	shCDK19-5FU_vs_shCDK19-DMSO_Down
GO Biological Processes	19	GO:0043312	neutrophil degranulation	-2.2	7.6	4.2	22741	12	752	3	0.4	0.23	5724|6844|6850	PTAFR|VAMP2|SYK	-1.5	shCDK19-5FU_vs_shCDK19-DMSO_Down
GO Biological Processes	19	GO:0006244	pyrimidine nucleotide catabolic process	-2.2	7.6	4.2	22741	12	752	3	0.4	0.23	1854|4968|56953	DUT|OGG1|NT5M	-1.5	shCDK19-5FU_vs_shCDK19-DMSO_Down
GO Biological Processes	19	GO:0070199	establishment of protein localization to chromosome	-2.2	5.3	3.8	22741	23	752	4	0.53	0.27	10856|55011|55135|65057	RUVBL2|PIH1D1|WRAP53|ACD	-1.5	shCDK19-5FU_vs_shCDK19-DMSO_Down
GO Biological Processes	19	GO:0090305	nucleic acid phosphodiester bond hydrolysis	-2.2	1.9	2.9	22741	283	752	18	2.4	0.56	3005|4968|5422|5424|5883|5982|9924|11277|11340|23246|29894|51367|51585|54841|54932|57804|200558|284131	H1F0|OGG1|POLA1|POLD1|RAD9A|RFC2|PAN2|TREX1|EXOSC8|BOP1|CPSF1|POP5|PCF11|BIVM|EXD3|POLD4|APLF|ENDOV	-1.5	shCDK19-5FU_vs_shCDK19-DMSO_Down
GO Biological Processes	19	GO:1902653	secondary alcohol biosynthetic process	-2.2	3.6	3.4	22741	51	752	6	0.8	0.32	2222|3638|4047|4597|4598|51478	FDFT1|INSIG1|LSS|MVD|MVK|HSD17B7	-1.5	shCDK19-5FU_vs_shCDK19-DMSO_Down
Reactome Gene Sets	6	R-HSA-2980766	Nuclear Envelope Breakdown	-2.2	3.6	3.4	22741	51	752	6	0.8	0.32	891|4001|5347|9133|23225|79902	CCNB1|LMNB1|PLK1|CCNB2|NUP210|NUP85	-1.5	shCDK19-5FU_vs_shCDK19-DMSO_Down
GO Biological Processes	19	GO:0006733	oxidoreduction coenzyme metabolic process	-2.2	2.4	3	22741	139	752	11	1.5	0.44	2584|3418|5106|5210|5211|8514|9563|9759|51117|51181|55526	GALK1|IDH2|PCK2|PFKFB4|PFKL|KCNAB2|H6PD|HDAC4|COQ4|DCXR|DHTKD1	-1.5	shCDK19-5FU_vs_shCDK19-DMSO_Down
GO Biological Processes	19	GO:0014897	striated muscle hypertrophy	-2.2	3.2	3.3	22741	67	752	7	0.93	0.35	2146|2626|5152|5300|9682|9759|28999	EZH2|GATA4|PDE9A|PIN1|KDM4A|HDAC4|KLF15	-1.5	shCDK19-5FU_vs_shCDK19-DMSO_Down
GO Biological Processes	19	GO:0008630	intrinsic apoptotic signaling pathway in response to DNA damage	-2.2	2.7	3.1	22741	102	752	9	1.2	0.4	1032|1869|4292|4776|5883|7133|7161|29965|83596	CDKN2D|E2F1|MLH1|NFATC4|RAD9A|TNFRSF1B|TP73|CDIP1|BCL2L12	-1.5	shCDK19-5FU_vs_shCDK19-DMSO_Down
GO Biological Processes	19	GO:1901293	nucleoside phosphate biosynthetic process	-2.2	1.9	2.9	22741	306	752	19	2.5	0.57	109|513|790|1854|2185|2631|3418|3615|4522|5064|6470|7083|10312|23545|54963|64077|79877|112609|400916	ADCY3|ATP5D|CAD|DUT|PTK2B|GBAS|IDH2|IMPDH2|MTHFD1|PALM|SHMT1|TK1|TCIRG1|ATP6V0A2|UCKL1|LHPP|DCAKD|MRAP2|CHCHD10	-1.5	shCDK19-5FU_vs_shCDK19-DMSO_Down
GO Biological Processes	19	GO:0051188	cofactor biosynthetic process	-2.2	2.2	3	22741	179	752	13	1.7	0.48	2194|2639|3418|4522|5163|5498|7390|9524|10058|51117|79877|80221|197322	FASN|GCDH|IDH2|MTHFD1|PDK1|PPOX|UROS|TECR|ABCB6|COQ4|DCAKD|ACSF2|ACSF3	-1.5	shCDK19-5FU_vs_shCDK19-DMSO_Down
Hallmark Gene Sets	23	M5937	HALLMARK GLYCOLYSIS	-2.2	2.1	2.9	22741	200	752	14	1.9	0.49	1058|1468|2542|2584|6382|6790|8912|9672|10058|10112|10327|26229|29926|64077	CENPA|SLC25A10|SLC37A4|GALK1|SDC1|AURKA|CACNA1H|SDC3|ABCB6|KIF20A|AKR1A1|B3GAT3|GMPPA|LHPP	-1.5	shCDK19-5FU_vs_shCDK19-DMSO_Down
Reactome Gene Sets	6	R-HSA-5693538	Homology Directed Repair	-2.2	2.4	3	22741	140	752	11	1.5	0.44	3014|5424|5883|5982|7468|7515|8900|8914|8970|57804|116028	H2AFX|POLD1|RAD9A|RFC2|NSD2|XRCC1|CCNA1|TIMELESS|HIST1H2BJ|POLD4|RMI2	-1.5	shCDK19-5FU_vs_shCDK19-DMSO_Down
GO Biological Processes	19	GO:1900274	regulation of phospholipase C activity	-2.2	4.1	3.5	22741	37	752	5	0.66	0.3	2260|5330|5724|9290|10316	FGFR1|PLCB2|PTAFR|GPR55|NMUR1	-1.5	shCDK19-5FU_vs_shCDK19-DMSO_Down
Reactome Gene Sets	6	R-HSA-3108232	SUMO E3 ligases SUMOylate target proteins	-2.1	2.6	3.1	22741	103	752	9	1.2	0.4	332|3619|5905|6790|9112|9212|23225|55143|79902	BIRC5|INCENP|RANGAP1|AURKA|MTA1|AURKB|NUP210|CDCA8|NUP85	-1.5	shCDK19-5FU_vs_shCDK19-DMSO_Down
GO Biological Processes	19	GO:0043648	dicarboxylic acid metabolic process	-2.1	2.6	3.1	22741	103	752	9	1.2	0.4	3418|4522|5106|6470|6472|8659|160428|197322|728294	IDH2|MTHFD1|PCK2|SHMT1|SHMT2|ALDH4A1|ALDH1L2|ACSF3|D2HGDH	-1.5	shCDK19-5FU_vs_shCDK19-DMSO_Down
GO Biological Processes	19	GO:0009743	response to carbohydrate	-2.1	2.1	2.9	22741	201	752	14	1.9	0.49	847|2185|2626|4041|5019|5106|5211|6196|6844|7494|9024|10533|55011|389692	CAT|PTK2B|GATA4|LRP5|OXCT1|PCK2|PFKL|RPS6KA2|VAMP2|XBP1|BRSK2|ATG7|PIH1D1|MAFA	-1.5	shCDK19-5FU_vs_shCDK19-DMSO_Down
GO Biological Processes	19	GO:0021700	developmental maturation	-2.1	2	2.9	22741	243	752	16	2.1	0.53	891|991|994|1028|2185|2260|2261|4776|5064|5364|6196|6790|7494|9985|30812|56975	CCNB1|CDC20|CDC25B|CDKN1C|PTK2B|FGFR1|FGFR3|NFATC4|PALM|PLXNB1|RPS6KA2|AURKA|XBP1|REC8|SOX8|FAM20C	-1.5	shCDK19-5FU_vs_shCDK19-DMSO_Down
GO Biological Processes	19	GO:0042787	protein ubiquitination involved in ubiquitin-dependent protein catabolic process	-2.1	2	2.9	22741	222	752	15	2	0.51	701|891|991|2185|5347|6790|9212|9232|10273|11065|28952|29128|55643|80279|494470	BUB1B|CCNB1|CDC20|PTK2B|PLK1|AURKA|AURKB|PTTG1|STUB1|UBE2C|CCDC22|UHRF1|BTBD2|CDK5RAP3|RNF165	-1.5	shCDK19-5FU_vs_shCDK19-DMSO_Down
GO Biological Processes	19	GO:0030031	cell projection assembly	-2.1	1.7	2.8	22741	445	752	25	3.3	0.65	5064|5990|7410|9696|9742|9759|10801|22994|23093|25771|25809|25814|25886|25981|27077|27352|29780|50649|51466|54961|57465|79582|79902|85302|125058	PALM|RFX2|VAV2|CROCC|IFT140|HDAC4|SEPT9|CEP131|TTLL5|TBC1D22A|TTLL1|ATXN10|POC1A|DNAH1|B9D1|SGSM3|PARVB|ARHGEF4|EVL|SSH3|TBC1D24|SPAG16|NUP85|FBF1|TBC1D16	-1.5	shCDK19-5FU_vs_shCDK19-DMSO_Down
Reactome Gene Sets	6	R-HSA-70895	Branched-chain amino acid catabolism	-2.1	5	3.7	22741	24	752	4	0.53	0.27	594|6470|26275|56922	BCKDHB|SHMT1|HIBCH|MCCC1	-1.5	shCDK19-5FU_vs_shCDK19-DMSO_Down
GO Biological Processes	19	GO:0090224	regulation of spindle organization	-2.1	5	3.7	22741	24	752	4	0.53	0.27	5347|10460|22974|84722	PLK1|TACC3|TPX2|PSRC1	-1.5	shCDK19-5FU_vs_shCDK19-DMSO_Down
Reactome Gene Sets	6	R-HSA-110373	Resolution of AP sites via the multiple-nucleotide patch replacement pathway	-2.1	5	3.7	22741	24	752	4	0.53	0.27	3978|5424|5982|57804	LIG1|POLD1|RFC2|POLD4	-1.5	shCDK19-5FU_vs_shCDK19-DMSO_Down
GO Biological Processes	19	GO:0051962	positive regulation of nervous system development	-2.1	1.7	2.7	22741	446	752	25	3.3	0.65	274|575|655|745|991|1002|2047|2048|2146|2185|2260|5364|6794|7161|7804|9682|10300|10362|10494|23363|23373|30812|51517|57118|79953	BIN1|ADGRB1|BMP7|MYRF|CDC20|CDH4|EPHB1|EPHB2|EZH2|PTK2B|FGFR1|PLXNB1|STK11|TP73|LRP8|KDM4A|KATNB1|HMG20B|STK25|OBSL1|CRTC1|SOX8|NCKIPSD|CAMK1D|SYNDIG1	-1.5	shCDK19-5FU_vs_shCDK19-DMSO_Down
GO Biological Processes	19	GO:0044774	mitotic DNA integrity checkpoint	-2.1	2.6	3.1	22741	104	752	9	1.2	0.4	891|995|1869|5883|6790|7161|51512|55215|80279	CCNB1|CDC25C|E2F1|RAD9A|AURKA|TP73|GTSE1|FANCI|CDK5RAP3	-1.5	shCDK19-5FU_vs_shCDK19-DMSO_Down
GO Biological Processes	19	GO:0009127	purine nucleoside monophosphate biosynthetic process	-2.1	3.1	3.2	22741	69	752	7	0.93	0.35	513|2631|3615|10312|23545|64077|400916	ATP5D|GBAS|IMPDH2|TCIRG1|ATP6V0A2|LHPP|CHCHD10	-1.5	shCDK19-5FU_vs_shCDK19-DMSO_Down
GO Biological Processes	19	GO:0014896	muscle hypertrophy	-2.1	3.1	3.2	22741	69	752	7	0.93	0.35	2146|2626|5152|5300|9682|9759|28999	EZH2|GATA4|PDE9A|PIN1|KDM4A|HDAC4|KLF15	-1.5	shCDK19-5FU_vs_shCDK19-DMSO_Down
GO Biological Processes	19	GO:0009168	purine ribonucleoside monophosphate biosynthetic process	-2.1	3.1	3.2	22741	69	752	7	0.93	0.35	513|2631|3615|10312|23545|64077|400916	ATP5D|GBAS|IMPDH2|TCIRG1|ATP6V0A2|LHPP|CHCHD10	-1.5	shCDK19-5FU_vs_shCDK19-DMSO_Down
GO Biological Processes	19	GO:0019362	pyridine nucleotide metabolic process	-2.1	2.5	3	22741	123	752	10	1.3	0.42	2584|3418|5106|5210|5211|8514|9563|9759|51181|55526	GALK1|IDH2|PCK2|PFKFB4|PFKL|KCNAB2|H6PD|HDAC4|DCXR|DHTKD1	-1.5	shCDK19-5FU_vs_shCDK19-DMSO_Down
GO Biological Processes	19	GO:0046496	nicotinamide nucleotide metabolic process	-2.1	2.5	3	22741	123	752	10	1.3	0.42	2584|3418|5106|5210|5211|8514|9563|9759|51181|55526	GALK1|IDH2|PCK2|PFKFB4|PFKL|KCNAB2|H6PD|HDAC4|DCXR|DHTKD1	-1.5	shCDK19-5FU_vs_shCDK19-DMSO_Down
Reactome Gene Sets	6	R-HSA-5633007	Regulation of TP53 Activity	-2.1	2.2	2.9	22741	162	752	12	1.6	0.46	207|5300|5883|5982|6790|6794|6883|7161|8900|9212|22974|116028	AKT1|PIN1|RAD9A|RFC2|AURKA|STK11|TAF12|TP73|CCNA1|AURKB|TPX2|RMI2	-1.5	shCDK19-5FU_vs_shCDK19-DMSO_Down
GO Biological Processes	19	GO:0051785	positive regulation of nuclear division	-2.1	3.4	3.3	22741	53	752	6	0.8	0.32	4041|6790|9700|9787|11065|51203	LRP5|AURKA|ESPL1|DLGAP5|UBE2C|NUSAP1	-1.4	shCDK19-5FU_vs_shCDK19-DMSO_Down
GO Biological Processes	19	GO:0060271	cilium assembly	-2.1	1.9	2.8	22741	267	752	17	2.3	0.54	5990|9696|9742|10801|22994|23093|25771|25809|25814|25886|25981|27077|27352|57465|79582|85302|125058	RFX2|CROCC|IFT140|SEPT9|CEP131|TTLL5|TBC1D22A|TTLL1|ATXN10|POC1A|DNAH1|B9D1|SGSM3|TBC1D24|SPAG16|FBF1|TBC1D16	-1.4	shCDK19-5FU_vs_shCDK19-DMSO_Down
GO Biological Processes	19	GO:0009117	nucleotide metabolic process	-2.1	1.6	2.7	22741	638	752	33	4.4	0.75	109|513|790|847|1854|2185|2584|2631|3418|3615|4522|4968|5064|5106|5152|5210|5211|6470|7083|8514|9563|9759|10312|23545|51181|54963|55526|56953|56975|79873|79877|112609|400916	ADCY3|ATP5D|CAD|CAT|DUT|PTK2B|GALK1|GBAS|IDH2|IMPDH2|MTHFD1|OGG1|PALM|PCK2|PDE9A|PFKFB4|PFKL|SHMT1|TK1|KCNAB2|H6PD|HDAC4|TCIRG1|ATP6V0A2|DCXR|UCKL1|DHTKD1|NT5M|FAM20C|NUDT18|DCAKD|MRAP2|CHCHD10	-1.4	shCDK19-5FU_vs_shCDK19-DMSO_Down
GO Biological Processes	19	GO:0010035	response to inorganic substance	-2.1	1.7	2.7	22741	471	752	26	3.5	0.67	513|655|847|891|1663|2146|2185|3178|3710|3856|4776|4968|5831|6382|8912|8914|9361|10013|10235|10494|10533|23400|51157|79582|114112|728294	ATP5D|BMP7|CAT|CCNB1|DDX11|EZH2|PTK2B|HNRNPA1|ITPR3|KRT8|NFATC4|OGG1|PYCR1|SDC1|CACNA1H|TIMELESS|LONP1|HDAC6|RASGRP2|STK25|ATG7|ATP13A2|ZNF580|SPAG16|TXNRD3|D2HGDH	-1.4	shCDK19-5FU_vs_shCDK19-DMSO_Down
GO Biological Processes	19	GO:0034284	response to monosaccharide	-2.1	2.1	2.9	22741	183	752	13	1.7	0.48	847|2185|2626|4041|5019|5106|5211|6844|7494|9024|10533|55011|389692	CAT|PTK2B|GATA4|LRP5|OXCT1|PCK2|PFKL|VAMP2|XBP1|BRSK2|ATG7|PIH1D1|MAFA	-1.4	shCDK19-5FU_vs_shCDK19-DMSO_Down
GO Biological Processes	19	GO:0055089	fatty acid homeostasis	-2.1	7	4	22741	13	752	3	0.4	0.23	5424|7494|8694	POLD1|XBP1|DGAT1	-1.4	shCDK19-5FU_vs_shCDK19-DMSO_Down
Canonical Pathways	11	M3686	SA REG CASCADE OF CYCLIN EXPR	-2.1	7	4	22741	13	752	3	0.4	0.23	1869|1870|8900	E2F1|E2F2|CCNA1	-1.4	shCDK19-5FU_vs_shCDK19-DMSO_Down
Reactome Gene Sets	6	R-HSA-113501	Inhibition of replication initiation of damaged DNA by RB1/E2F1	-2.1	7	4	22741	13	752	3	0.4	0.23	1869|5422|5558	E2F1|POLA1|PRIM2	-1.4	shCDK19-5FU_vs_shCDK19-DMSO_Down
GO Biological Processes	19	GO:0060294	cilium movement involved in cell motility	-2.1	7	4	22741	13	752	3	0.4	0.23	25809|25981|79582	TTLL1|DNAH1|SPAG16	-1.4	shCDK19-5FU_vs_shCDK19-DMSO_Down
GO Biological Processes	19	GO:1901605	alpha-amino acid metabolic process	-2.1	2	2.8	22741	225	752	15	2	0.51	790|875|2593|2639|2954|4357|4522|5831|6470|6472|8659|10400|26275|55258|56922	CAD|CBS|GAMT|GCDH|GSTZ1|MPST|MTHFD1|PYCR1|SHMT1|SHMT2|ALDH4A1|PEMT|HIBCH|THNSL2|MCCC1	-1.4	shCDK19-5FU_vs_shCDK19-DMSO_Down
GO Biological Processes	19	GO:0009411	response to UV	-2.1	2.4	3	22741	124	752	10	1.3	0.42	207|847|1032|4776|5424|6794|7161|9212|9768|10856	AKT1|CAT|CDKN2D|NFATC4|POLD1|STK11|TP73|AURKB|PCLAF|RUVBL2	-1.4	shCDK19-5FU_vs_shCDK19-DMSO_Down
Reactome Gene Sets	6	R-HSA-194840	Rho GTPase cycle	-2.1	2.3	2.9	22741	144	752	11	1.5	0.44	7410|9639|9754|23263|27237|29127|50649|55789|80728|84904|84986	VAV2|ARHGEF10|STARD8|MCF2L|ARHGEF16|RACGAP1|ARHGEF4|DEPDC1B|ARHGAP39|ARHGEF39|ARHGAP19	-1.4	shCDK19-5FU_vs_shCDK19-DMSO_Down
GO Biological Processes	19	GO:0007004	telomere maintenance via telomerase	-2.1	3.4	3.2	22741	54	752	6	0.8	0.32	3178|4751|9212|55135|65057|80119	HNRNPA1|NEK2|AURKB|WRAP53|ACD|PIF1	-1.4	shCDK19-5FU_vs_shCDK19-DMSO_Down
GO Biological Processes	19	GO:0006515	misfolded or incompletely synthesized protein catabolic process	-2.1	4.8	3.6	22741	25	752	4	0.53	0.27	9361|10013|10273|23753	LONP1|HDAC6|STUB1|SDF2L1	-1.4	shCDK19-5FU_vs_shCDK19-DMSO_Down
Reactome Gene Sets	6	R-HSA-179409	APC-Cdc20 mediated degradation of Nek2A	-2.1	4.8	3.6	22741	25	752	4	0.53	0.27	701|991|4751|11065	BUB1B|CDC20|NEK2|UBE2C	-1.4	shCDK19-5FU_vs_shCDK19-DMSO_Down
GO Biological Processes	19	GO:0007126	meiotic nuclear division	-2.1	2.1	2.8	22741	185	752	13	1.7	0.48	991|994|4292|5347|6196|6790|8900|9232|9700|9985|81930|84501|116138	CDC20|CDC25B|MLH1|PLK1|RPS6KA2|AURKA|CCNA1|PTTG1|ESPL1|REC8|KIF18A|SPIRE2|KLHDC3	-1.4	shCDK19-5FU_vs_shCDK19-DMSO_Down
GO Biological Processes	19	GO:1903364	positive regulation of cellular protein catabolic process	-2.1	2.1	2.8	22741	185	752	13	1.7	0.48	207|701|891|991|2185|5347|6790|7494|10273|11065|28952|80279|115992	AKT1|BUB1B|CCNB1|CDC20|PTK2B|PLK1|AURKA|XBP1|STUB1|UBE2C|CCDC22|CDK5RAP3|RNF166	-1.4	shCDK19-5FU_vs_shCDK19-DMSO_Down
GO Biological Processes	19	GO:0046777	protein autophosphorylation	-2.1	2	2.8	22741	227	752	15	2	0.51	207|790|2047|2185|2260|2261|4751|6790|6794|6850|7297|9212|10494|23178|23400	AKT1|CAD|EPHB1|PTK2B|FGFR1|FGFR3|NEK2|AURKA|STK11|SYK|TYK2|AURKB|STK25|PASK|ATP13A2	-1.4	shCDK19-5FU_vs_shCDK19-DMSO_Down
GO Biological Processes	19	GO:0031497	chromatin assembly	-2.1	2.2	2.9	22741	165	752	12	1.6	0.46	1058|3005|3014|4171|8970|8971|10036|55723|57597|79019|79711|80152	CENPA|H1F0|H2AFX|MCM2|HIST1H2BJ|H1FX|CHAF1A|ASF1B|BAHCC1|CENPM|IPO4|CENPT	-1.4	shCDK19-5FU_vs_shCDK19-DMSO_Down
Reactome Gene Sets	6	R-HSA-418346	Platelet homeostasis	-2	2.7	3	22741	89	752	8	1.1	0.37	487|489|2788|3710|5023|5152|6547|7804	ATP2A1|ATP2A3|GNG7|ITPR3|P2RX1|PDE9A|SLC8A3|LRP8	-1.4	shCDK19-5FU_vs_shCDK19-DMSO_Down
GO Biological Processes	19	GO:0007276	gamete generation	-2	1.6	2.6	22741	621	752	32	4.3	0.74	190|207|891|994|995|1869|2185|2593|3014|3714|4292|4957|5990|6196|6595|6790|6794|8900|9232|9985|22994|23093|25809|25886|29127|30812|55723|79582|114112|148327|373863|100125288	NR0B1|AKT1|CCNB1|CDC25B|CDC25C|E2F1|PTK2B|GAMT|H2AFX|JAG2|MLH1|ODF2|RFX2|RPS6KA2|SMARCA2|AURKA|STK11|CCNA1|PTTG1|REC8|CEP131|TTLL5|TTLL1|POC1A|RACGAP1|SOX8|ASF1B|SPAG16|TXNRD3|CREB3L4|DND1|ZGLP1	-1.4	shCDK19-5FU_vs_shCDK19-DMSO_Down
Reactome Gene Sets	6	R-HSA-1655829	Regulation of cholesterol biosynthesis by SREBP (SREBF)	-2	3.3	3.2	22741	55	752	6	0.8	0.32	2194|2222|3638|4047|4597|4598	FASN|FDFT1|INSIG1|LSS|MVD|MVK	-1.4	shCDK19-5FU_vs_shCDK19-DMSO_Down
GO Biological Processes	19	GO:0030032	lamellipodium assembly	-2	3.3	3.2	22741	55	752	6	0.8	0.32	7410|9759|29780|50649|54961|79902	VAV2|HDAC4|PARVB|ARHGEF4|SSH3|NUP85	-1.4	shCDK19-5FU_vs_shCDK19-DMSO_Down
GO Biological Processes	19	GO:0033683	nucleotide-excision repair, DNA incision	-2	3.8	3.3	22741	40	752	5	0.66	0.3	4968|5424|5982|54841|57804	OGG1|POLD1|RFC2|BIVM|POLD4	-1.4	shCDK19-5FU_vs_shCDK19-DMSO_Down
Reactome Gene Sets	6	R-HSA-416482	G alpha (12/13) signalling events	-2	2.7	3	22741	90	752	8	1.1	0.37	2788|5364|7410|9639|23263|27237|50649|84904	GNG7|PLXNB1|VAV2|ARHGEF10|MCF2L|ARHGEF16|ARHGEF4|ARHGEF39	-1.4	shCDK19-5FU_vs_shCDK19-DMSO_Down
Reactome Gene Sets	6	R-HSA-73848	Pyrimidine metabolism	-2	4.7	3.4	22741	26	752	4	0.53	0.27	790|1854|7083|56953	CAD|DUT|TK1|NT5M	-1.4	shCDK19-5FU_vs_shCDK19-DMSO_Down
Reactome Gene Sets	6	R-HSA-1971475	A tetrasaccharide linker sequence is required for GAG synthesis	-2	4.7	3.4	22741	26	752	4	0.53	0.27	6382|9672|26229|64131	SDC1|SDC3|B3GAT3|XYLT1	-1.4	shCDK19-5FU_vs_shCDK19-DMSO_Down
Reactome Gene Sets	6	R-HSA-162658	Golgi Cisternae Pericentriolar Stack Reorganization	-2	6.5	3.8	22741	14	752	3	0.4	0.23	891|5347|9133	CCNB1|PLK1|CCNB2	-1.4	shCDK19-5FU_vs_shCDK19-DMSO_Down
Reactome Gene Sets	6	R-HSA-418359	Reduction of cytosolic Ca++ levels	-2	6.5	3.8	22741	14	752	3	0.4	0.23	487|489|6547	ATP2A1|ATP2A3|SLC8A3	-1.4	shCDK19-5FU_vs_shCDK19-DMSO_Down
GO Biological Processes	19	GO:1904357	negative regulation of telomere maintenance via telomere lengthening	-2	6.5	3.8	22741	14	752	3	0.4	0.23	3178|65057|80119	HNRNPA1|ACD|PIF1	-1.4	shCDK19-5FU_vs_shCDK19-DMSO_Down
GO Biological Processes	19	GO:0050667	homocysteine metabolic process	-2	6.5	3.8	22741	14	752	3	0.4	0.23	875|4357|4522	CBS|MPST|MTHFD1	-1.4	shCDK19-5FU_vs_shCDK19-DMSO_Down
GO Biological Processes	19	GO:0051382	kinetochore assembly	-2	6.5	3.8	22741	14	752	3	0.4	0.23	1058|1062|80152	CENPA|CENPE|CENPT	-1.4	shCDK19-5FU_vs_shCDK19-DMSO_Down
GO Biological Processes	19	GO:0006534	cysteine metabolic process	-2	6.5	3.8	22741	14	752	3	0.4	0.23	875|4357|4522	CBS|MPST|MTHFD1	-1.4	shCDK19-5FU_vs_shCDK19-DMSO_Down
Reactome Gene Sets	6	R-HSA-6803205	TP53 regulates transcription of several additional cell death genes whose specific roles in p53-depe	-2	6.5	3.8	22741	14	752	3	0.4	0.23	332|5875|7161	BIRC5|RABGGTA|TP73	-1.4	shCDK19-5FU_vs_shCDK19-DMSO_Down

## Sheet: Fig6B_Enriched Up shCDK19
Category	CategoryID	GO	Description	LogP	Enrichment	Z-score	#TotalGeneInLibrary	#GeneInGO	#GeneInHitList	#GeneInGOAndHitList	%InGO	STDV %InGO	GeneID	Hits	Log(q-value)	GeneList
Reactome Gene Sets	6	R-HSA-212436	Generic Transcription Pathway	-20	3	11	22741	859	816	92	11	1.1	355|639|900|904|905|1026|1490|1647|2908|2965|3364|4193|5054|5563|5565|5915|6095|6446|6498|6884|7039|7068|7559|7571|7576|7581|7586|7587|7627|7695|7728|7733|7743|7766|7767|7770|7832|8445|8621|8793|8795|9422|9477|9891|9969|9975|10168|10308|10325|10499|10769|23112|27161|27244|27327|28996|50484|54807|55762|57103|57547|57693|64750|79027|79088|79230|80110|80205|80778|81856|83667|83744|84527|84671|90317|…	FAS|PRDM1|CCNG1|CCNT1|CCNT2|CDKN1A|CTGF|GADD45A|NR3C1|GTF2H1|HUS1|MDM2|SERPINE1|PRKAA2|PRKAB2|RARB|RORA|SGK1|SKIL|TAF13|TGFA|THRB|ZNF12|ZNF23|ZNF28|ZNF33A|ZKSCAN1|ZNF37A|ZNF75A|ZNF136|ZNF175|ZNF180|ZNF189|ZNF223|ZNF224|ZNF227|BTG2|DYRK2|CDK13|TNFRSF10D|TNFRSF10B|ZNF264|MED20|NUAK1|MED13|NR1D2|ZNF197|ZNF267|RRAGB|NCOA2|PLK2|TNRC6B|AGO2|SESN1|TNRC6A|HIPK2|RRM2B|ZNF586|ZNF701|TIGAR|ZNF624|ZNF317|SMU…	-18	shCDK19-5FU_vs_shCDK19-DMSO_Up
GO Biological Processes	19	GO:0043549	regulation of kinase activity	-14	2.6	9	22741	779	816	74	9.1	1	324|867|894|900|904|905|1026|1647|1843|1845|1906|2043|2074|2081|2246|2247|2764|2776|2965|3084|3087|3491|3656|3845|4040|4214|4217|5156|5290|5295|5565|5567|5610|5903|6868|7039|7048|7057|7098|7099|7474|8491|8767|8795|9052|9306|9655|9693|9839|10114|10333|10746|10818|11072|11183|11221|23118|23328|23394|25778|26191|26524|26585|51562|51704|54206|55294|57103|80824|83667|84962|122809|161742|200734	APC|CBL|CCND2|CCNG1|CCNT1|CCNT2|CDKN1A|GADD45A|DUSP1|DUSP3|EDN1|EPHA4|ERCC6|ERN1|FGF1|FGF2|GMFB|GNAQ|GTF2H1|NRG1|HHEX|CYR61|IRAK2|KRAS|LRP6|MAP3K1|MAP3K5|PDGFRA|PIK3CA|PIK3R1|PRKAB2|PRKACB|EIF2AK2|RANBP2|ADAM17|TGFA|TGFBR2|THBS1|TLR3|TLR4|WNT5A|MAP4K3|RIPK2|TNFRSF10B|GPRC5A|SOCS6|SOCS5|RAPGEF2|ZEB2|HIPK3|TLR6|MAP3K2|FRS2|DUSP14|MAP4K5|DUSP10|TAB2|SASH1|ADNP|DSTYK|PTPN22|LATS2|GREM1|MBIP|GPRC5B|ER…	-12	shCDK19-5FU_vs_shCDK19-DMSO_Up
GO Biological Processes	19	GO:0051338	regulation of transferase activity	-14	2.5	8.8	22741	939	816	83	10	1.1	324|867|894|900|904|905|1026|1647|1843|1845|1906|1974|2043|2074|2081|2246|2247|2764|2776|2965|3084|3087|3491|3656|3845|4040|4214|4217|5156|5290|5295|5565|5567|5610|5718|5903|6868|7039|7048|7057|7098|7099|7474|8491|8767|8795|9052|9306|9529|9655|9693|9839|10114|10116|10210|10333|10746|10818|11072|11183|11221|23118|23328|23394|25778|26191|26524|26585|51562|51704|54165|54206|55294|57103|57561|79618|8…	APC|CBL|CCND2|CCNG1|CCNT1|CCNT2|CDKN1A|GADD45A|DUSP1|DUSP3|EDN1|EIF4A2|EPHA4|ERCC6|ERN1|FGF1|FGF2|GMFB|GNAQ|GTF2H1|NRG1|HHEX|CYR61|IRAK2|KRAS|LRP6|MAP3K1|MAP3K5|PDGFRA|PIK3CA|PIK3R1|PRKAB2|PRKACB|EIF2AK2|PSMD12|RANBP2|ADAM17|TGFA|TGFBR2|THBS1|TLR3|TLR4|WNT5A|MAP4K3|RIPK2|TNFRSF10B|GPRC5A|SOCS6|BAG5|SOCS5|RAPGEF2|ZEB2|HIPK3|FEM1B|TOPORS|TLR6|MAP3K2|FRS2|DUSP14|MAP4K5|DUSP10|TAB2|SASH1|ADNP|DSTYK|P…	-11	shCDK19-5FU_vs_shCDK19-DMSO_Up
GO Biological Processes	19	GO:0045859	regulation of protein kinase activity	-13	2.7	8.7	22741	724	816	69	8.5	0.97	324|867|894|900|904|905|1026|1647|1843|1845|1906|2043|2074|2081|2246|2247|2764|2776|2965|3084|3087|3491|3656|3845|4040|4214|4217|5290|5565|5567|5610|6868|7039|7048|7057|7098|7099|7474|8491|8767|8795|9052|9306|9655|9693|9839|10114|10333|10746|10818|11072|11183|11221|23118|23328|23394|26191|26524|26585|51562|51704|54206|55294|80824|83667|84962|122809|161742|200734	APC|CBL|CCND2|CCNG1|CCNT1|CCNT2|CDKN1A|GADD45A|DUSP1|DUSP3|EDN1|EPHA4|ERCC6|ERN1|FGF1|FGF2|GMFB|GNAQ|GTF2H1|NRG1|HHEX|CYR61|IRAK2|KRAS|LRP6|MAP3K1|MAP3K5|PIK3CA|PRKAB2|PRKACB|EIF2AK2|ADAM17|TGFA|TGFBR2|THBS1|TLR3|TLR4|WNT5A|MAP4K3|RIPK2|TNFRSF10B|GPRC5A|SOCS6|SOCS5|RAPGEF2|ZEB2|HIPK3|TLR6|MAP3K2|FRS2|DUSP14|MAP4K5|DUSP10|TAB2|SASH1|ADNP|PTPN22|LATS2|GREM1|MBIP|GPRC5B|ERRFI1|FBXW7|DUSP16|SESN2|AJU…	-11	shCDK19-5FU_vs_shCDK19-DMSO_Up
GO Biological Processes	19	GO:0071900	regulation of protein serine/threonine kinase activity	-12	3.1	8.8	22741	468	816	52	6.4	0.86	324|894|900|904|905|1026|1647|1843|1845|1906|2043|2074|2081|2246|2247|2965|3084|3087|3656|3845|4040|4214|4217|5610|6868|7039|7057|7098|7099|7474|8491|8767|8795|9693|9839|10114|10333|10746|10818|11072|11183|11221|23118|23328|26191|26524|51562|80824|83667|84962|161742|200734	APC|CCND2|CCNG1|CCNT1|CCNT2|CDKN1A|GADD45A|DUSP1|DUSP3|EDN1|EPHA4|ERCC6|ERN1|FGF1|FGF2|GTF2H1|NRG1|HHEX|IRAK2|KRAS|LRP6|MAP3K1|MAP3K5|EIF2AK2|ADAM17|TGFA|THBS1|TLR3|TLR4|WNT5A|MAP4K3|RIPK2|TNFRSF10B|RAPGEF2|ZEB2|HIPK3|TLR6|MAP3K2|FRS2|DUSP14|MAP4K5|DUSP10|TAB2|SASH1|PTPN22|LATS2|MBIP|DUSP16|SESN2|AJUBA|SPRED1|SPRED2	-10	shCDK19-5FU_vs_shCDK19-DMSO_Up
GO Biological Processes	19	GO:0001944	vasculature development	-12	2.8	8.6	22741	596	816	60	7.4	0.91	182|196|285|639|657|677|688|861|1490|1901|1906|1969|2113|2152|2246|2247|2335|3087|3491|3552|3953|4193|4208|4643|4734|4780|5054|5156|5290|6093|6095|6303|6926|7048|7057|7127|7474|7763|8710|9353|9693|9734|10512|10672|11082|11174|23328|26057|26585|28996|54206|55109|55294|56913|57007|57381|80155|90627|144165|147372	JAG1|AHR|ANGPT2|PRDM1|BMPR1A|ZFP36L1|KLF5|RUNX1|CTGF|S1PR1|EDN1|EPHA2|ETS1|F3|FGF1|FGF2|FN1|HHEX|CYR61|IL1A|LEPR|MDM2|MEF2C|MYO1E|NEDD4|NFE2L2|SERPINE1|PDGFRA|PIK3CA|ROCK1|RORA|SAT1|TBX3|TGFBR2|THBS1|TNFAIP2|WNT5A|ZFAND5|SERPINB7|SLIT2|RAPGEF2|HDAC9|SEMA3C|GNA13|ESM1|ADAMTS6|SASH1|ANKRD17|GREM1|HIPK2|ERRFI1|AGGF1|FBXW7|C1GALT1|ACKR3|RHOJ|NAA15|STARD13|PRICKLE1|CCBE1	-10	shCDK19-5FU_vs_shCDK19-DMSO_Up
GO Biological Processes	19	GO:0072359	circulatory system development	-12	2.4	8.3	22741	921	816	79	9.7	1	182|196|285|639|657|677|688|861|1490|1901|1906|1969|2113|2152|2246|2247|2335|2776|3084|3087|3491|3552|3953|4040|4193|4208|4643|4734|4780|5054|5156|5290|5915|5978|6093|6095|6303|6926|7048|7057|7127|7227|7474|7763|8710|9321|9353|9693|9734|9821|10087|10395|10512|10672|10818|11082|11174|22943|23118|23328|26057|26585|27063|28996|54206|55109|55294|56913|57007|57381|60485|79633|79810|80155|90627|91624|1…	JAG1|AHR|ANGPT2|PRDM1|BMPR1A|ZFP36L1|KLF5|RUNX1|CTGF|S1PR1|EDN1|EPHA2|ETS1|F3|FGF1|FGF2|FN1|GNAQ|NRG1|HHEX|CYR61|IL1A|LEPR|LRP6|MDM2|MEF2C|MYO1E|NEDD4|NFE2L2|SERPINE1|PDGFRA|PIK3CA|RARB|REST|ROCK1|RORA|SAT1|TBX3|TGFBR2|THBS1|TNFAIP2|TRPS1|WNT5A|ZFAND5|SERPINB7|TRIP11|SLIT2|RAPGEF2|HDAC9|RB1CC1|COL4A3BP|DLC1|SEMA3C|GNA13|FRS2|ESM1|ADAMTS6|DKK1|TAB2|SASH1|ANKRD17|GREM1|ANKRD1|HIPK2|ERRFI1|AGGF1|FBX…	-10	shCDK19-5FU_vs_shCDK19-DMSO_Up
GO Biological Processes	19	GO:0043408	regulation of MAPK cascade	-12	2.7	8.4	22741	670	816	64	7.8	0.94	355|467|1490|1647|1843|1845|1906|1969|2043|2074|2081|2246|2247|2335|3084|3491|3552|3624|3656|3845|4214|4217|5156|5610|7039|7057|7078|7098|7099|7474|8482|8491|8767|9518|9693|9821|9839|10114|10333|10746|10818|11072|11183|11221|23118|23236|23328|25778|26191|26585|28996|51562|54206|55294|55870|57007|57551|57630|60401|80824|81848|84962|161742|200734	FAS|ATF3|CTGF|GADD45A|DUSP1|DUSP3|EDN1|EPHA2|EPHA4|ERCC6|ERN1|FGF1|FGF2|FN1|NRG1|CYR61|IL1A|INHBA|IRAK2|KRAS|MAP3K1|MAP3K5|PDGFRA|EIF2AK2|TGFA|THBS1|TIMP3|TLR3|TLR4|WNT5A|SEMA7A|MAP4K3|RIPK2|GDF15|RAPGEF2|RB1CC1|ZEB2|HIPK3|TLR6|MAP3K2|FRS2|DUSP14|MAP4K5|DUSP10|TAB2|PLCB1|SASH1|DSTYK|PTPN22|GREM1|HIPK2|MBIP|ERRFI1|FBXW7|ASH1L|ACKR3|TAOK1|SH3RF1|EDA2R|DUSP16|SPRY4|AJUBA|SPRED1|SPRED2	-10	shCDK19-5FU_vs_shCDK19-DMSO_Up
GO Biological Processes	19	GO:0072358	cardiovascular system development	-12	2.8	8.5	22741	604	816	60	7.4	0.91	182|196|285|639|657|677|688|861|1490|1901|1906|1969|2113|2152|2246|2247|2335|3087|3491|3552|3953|4193|4208|4643|4734|4780|5054|5156|5290|6093|6095|6303|6926|7048|7057|7127|7474|7763|8710|9353|9693|9734|10512|10672|11082|11174|23328|26057|26585|28996|54206|55109|55294|56913|57007|57381|80155|90627|144165|147372	JAG1|AHR|ANGPT2|PRDM1|BMPR1A|ZFP36L1|KLF5|RUNX1|CTGF|S1PR1|EDN1|EPHA2|ETS1|F3|FGF1|FGF2|FN1|HHEX|CYR61|IL1A|LEPR|MDM2|MEF2C|MYO1E|NEDD4|NFE2L2|SERPINE1|PDGFRA|PIK3CA|ROCK1|RORA|SAT1|TBX3|TGFBR2|THBS1|TNFAIP2|WNT5A|ZFAND5|SERPINB7|SLIT2|RAPGEF2|HDAC9|SEMA3C|GNA13|ESM1|ADAMTS6|SASH1|ANKRD17|GREM1|HIPK2|ERRFI1|AGGF1|FBXW7|C1GALT1|ACKR3|RHOJ|NAA15|STARD13|PRICKLE1|CCBE1	-10	shCDK19-5FU_vs_shCDK19-DMSO_Up
Hallmark Gene Sets	23	M5890	HALLMARK TNFA SIGNALING VIA NFKB	-12	4.5	9.5	22741	200	816	32	3.9	0.68	19|182|467|1026|1647|1843|1906|2152|3433|3491|3552|3572|3575|3624|4084|4780|4973|5054|5142|5966|6303|6446|7127|7832|8767|8848|10725|10769|22822|55332|57007|65986	ABCA1|JAG1|ATF3|CDKN1A|GADD45A|DUSP1|EDN1|F3|IFIT2|CYR61|IL1A|IL6ST|IL7R|INHBA|MXD1|NFE2L2|OLR1|SERPINE1|PDE4B|REL|SAT1|SGK1|TNFAIP2|BTG2|RIPK2|TSC22D1|NFAT5|PLK2|PHLDA1|DRAM1|ACKR3|ZBTB10	-10	shCDK19-5FU_vs_shCDK19-DMSO_Up
GO Biological Processes	19	GO:0007254	JNK cascade	-11	4.4	9	22741	191	816	30	3.7	0.66	1490|1647|1845|1906|2043|2074|2081|3552|3656|4217|7098|7099|7474|8491|8767|9821|9839|10114|10333|10746|11183|11221|23118|23236|23328|26191|28996|57551|57630|60401	CTGF|GADD45A|DUSP3|EDN1|EPHA4|ERCC6|ERN1|IL1A|IRAK2|MAP3K5|TLR3|TLR4|WNT5A|MAP4K3|RIPK2|RB1CC1|ZEB2|HIPK3|TLR6|MAP3K2|MAP4K5|DUSP10|TAB2|PLCB1|SASH1|PTPN22|HIPK2|TAOK1|SH3RF1|EDA2R	-9.1	shCDK19-5FU_vs_shCDK19-DMSO_Up
GO Biological Processes	19	GO:0001568	blood vessel development	-11	2.7	8	22741	575	816	56	6.9	0.89	182|196|285|639|657|677|688|861|1490|1901|1906|1969|2113|2152|2246|2247|2335|3087|3491|3552|3953|4193|4208|4643|4734|4780|5054|5156|5290|6093|6095|6303|6926|7048|7057|7127|7474|8710|9353|9693|9734|10512|10672|11082|11174|23328|26057|26585|28996|55109|56913|57007|80155|90627|144165|147372	JAG1|AHR|ANGPT2|PRDM1|BMPR1A|ZFP36L1|KLF5|RUNX1|CTGF|S1PR1|EDN1|EPHA2|ETS1|F3|FGF1|FGF2|FN1|HHEX|CYR61|IL1A|LEPR|MDM2|MEF2C|MYO1E|NEDD4|NFE2L2|SERPINE1|PDGFRA|PIK3CA|ROCK1|RORA|SAT1|TBX3|TGFBR2|THBS1|TNFAIP2|WNT5A|SERPINB7|SLIT2|RAPGEF2|HDAC9|SEMA3C|GNA13|ESM1|ADAMTS6|SASH1|ANKRD17|GREM1|HIPK2|AGGF1|C1GALT1|ACKR3|NAA15|STARD13|PRICKLE1|CCBE1	-9	shCDK19-5FU_vs_shCDK19-DMSO_Up
GO Biological Processes	19	GO:0046328	regulation of JNK cascade	-11	4.6	8.9	22741	163	816	27	3.3	0.63	1490|1647|1845|1906|2043|2074|2081|3552|4217|7098|7099|7474|8767|9821|9839|10114|10333|10746|11183|11221|23236|23328|26191|28996|57551|57630|60401	CTGF|GADD45A|DUSP3|EDN1|EPHA4|ERCC6|ERN1|IL1A|MAP3K5|TLR3|TLR4|WNT5A|RIPK2|RB1CC1|ZEB2|HIPK3|TLR6|MAP3K2|MAP4K5|DUSP10|PLCB1|SASH1|PTPN22|HIPK2|TAOK1|SH3RF1|EDA2R	-8.7	shCDK19-5FU_vs_shCDK19-DMSO_Up
GO Biological Processes	19	GO:0023014	signal transduction by protein phosphorylation	-10	2.3	7.5	22741	898	816	73	8.9	1	355|467|657|677|1490|1647|1843|1845|1906|1969|2043|2074|2081|2246|2247|2335|2668|3084|3491|3552|3624|3656|3845|4208|4214|4217|5156|5610|5718|5922|7039|7048|7057|7078|7098|7099|7474|8482|8491|8767|9518|9693|9748|9821|9839|10114|10142|10333|10746|10818|11072|11183|11221|23118|23236|23328|25778|26191|26585|28996|51562|54206|55294|55870|57007|57551|57630|60401|80824|81848|84962|161742|200734	FAS|ATF3|BMPR1A|ZFP36L1|CTGF|GADD45A|DUSP1|DUSP3|EDN1|EPHA2|EPHA4|ERCC6|ERN1|FGF1|FGF2|FN1|GDNF|NRG1|CYR61|IL1A|INHBA|IRAK2|KRAS|MEF2C|MAP3K1|MAP3K5|PDGFRA|EIF2AK2|PSMD12|RASA2|TGFA|TGFBR2|THBS1|TIMP3|TLR3|TLR4|WNT5A|SEMA7A|MAP4K3|RIPK2|GDF15|RAPGEF2|SLK|RB1CC1|ZEB2|HIPK3|AKAP9|TLR6|MAP3K2|FRS2|DUSP14|MAP4K5|DUSP10|TAB2|PLCB1|SASH1|DSTYK|PTPN22|GREM1|HIPK2|MBIP|ERRFI1|FBXW7|ASH1L|ACKR3|TAOK1|SH3R…	-8.4	shCDK19-5FU_vs_shCDK19-DMSO_Up
GO Biological Processes	19	GO:0051403	stress-activated MAPK cascade	-10	3.7	8.3	22741	246	816	33	4	0.69	677|1490|1647|1845|1906|2043|2074|2081|3552|3656|4217|5610|7098|7099|7474|8491|8767|9821|9839|10114|10333|10746|11183|11221|23118|23236|23328|26191|26585|28996|57551|57630|60401	ZFP36L1|CTGF|GADD45A|DUSP3|EDN1|EPHA4|ERCC6|ERN1|IL1A|IRAK2|MAP3K5|EIF2AK2|TLR3|TLR4|WNT5A|MAP4K3|RIPK2|RB1CC1|ZEB2|HIPK3|TLR6|MAP3K2|MAP4K5|DUSP10|TAB2|PLCB1|SASH1|PTPN22|GREM1|HIPK2|TAOK1|SH3RF1|EDA2R	-8.3	shCDK19-5FU_vs_shCDK19-DMSO_Up
GO Biological Processes	19	GO:0080135	regulation of cellular response to stress	-10	2.6	7.6	22741	589	816	55	6.7	0.88	657|1021|1490|1647|1845|1906|2043|2074|2081|3552|3845|4193|4217|4780|5074|5295|5610|5903|6498|7098|7099|7474|8767|9529|9821|9839|9860|9891|10114|10116|10333|10746|11183|11221|23236|23328|26191|26585|27063|28996|51562|54386|55031|55161|55183|55294|57007|57103|57551|57630|60401|84962|151987|161742|200734	BMPR1A|CDK6|CTGF|GADD45A|DUSP3|EDN1|EPHA4|ERCC6|ERN1|IL1A|KRAS|MDM2|MAP3K5|NFE2L2|PAWR|PIK3R1|EIF2AK2|RANBP2|SKIL|TLR3|TLR4|WNT5A|RIPK2|BAG5|RB1CC1|ZEB2|LRIG2|NUAK1|HIPK3|FEM1B|TLR6|MAP3K2|MAP4K5|DUSP10|PLCB1|SASH1|PTPN22|GREM1|ANKRD1|HIPK2|MBIP|TERF2IP|USP47|TMEM33|RIF1|FBXW7|ACKR3|TIGAR|TAOK1|SH3RF1|EDA2R|AJUBA|PPP4R2|SPRED1|SPRED2	-8.2	shCDK19-5FU_vs_shCDK19-DMSO_Up
GO Biological Processes	19	GO:2000145	regulation of cell motility	-9.9	2.4	7.5	22741	729	816	63	7.7	0.93	27|182|285|324|657|1021|1901|1906|1969|2113|2152|2241|2246|2247|2335|3084|3491|3552|3570|3673|4193|4780|5054|5156|5295|5586|6093|6446|6868|7048|7057|7474|7803|8482|8633|9353|9693|9734|9748|9860|10371|10395|10512|10672|23236|23328|23473|26585|29126|57007|57522|57688|64750|79872|80031|84962|90627|91624|93663|94241|114803|117584|147372	ABL2|JAG1|ANGPT2|APC|BMPR1A|CDK6|S1PR1|EDN1|EPHA2|ETS1|F3|FER|FGF1|FGF2|FN1|NRG1|CYR61|IL1A|IL6R|ITGA2|MDM2|NFE2L2|SERPINE1|PDGFRA|PIK3R1|PKN2|ROCK1|SGK1|ADAM17|TGFBR2|THBS1|WNT5A|PTP4A1|SEMA7A|UNC5C|SLIT2|RAPGEF2|HDAC9|SLK|LRIG2|SEMA3A|DLC1|SEMA3C|GNA13|PLCB1|SASH1|CAPN7|GREM1|CD274|ACKR3|SRGAP1|ZSWIM6|SMURF2|CBLL1|SEMA6D|AJUBA|STARD13|NEXN|ARHGAP18|TP53INP1|MYSM1|RFFL|CCBE1	-8.1	shCDK19-5FU_vs_shCDK19-DMSO_Up
GO Biological Processes	19	GO:0031098	stress-activated protein kinase signaling cascade	-9.9	3.7	8.2	22741	251	816	33	4	0.69	677|1490|1647|1845|1906|2043|2074|2081|3552|3656|4217|5610|7098|7099|7474|8491|8767|9821|9839|10114|10333|10746|11183|11221|23118|23236|23328|26191|26585|28996|57551|57630|60401	ZFP36L1|CTGF|GADD45A|DUSP3|EDN1|EPHA4|ERCC6|ERN1|IL1A|IRAK2|MAP3K5|EIF2AK2|TLR3|TLR4|WNT5A|MAP4K3|RIPK2|RB1CC1|ZEB2|HIPK3|TLR6|MAP3K2|MAP4K5|DUSP10|TAB2|PLCB1|SASH1|PTPN22|GREM1|HIPK2|TAOK1|SH3RF1|EDA2R	-8.1	shCDK19-5FU_vs_shCDK19-DMSO_Up
GO Biological Processes	19	GO:0032872	regulation of stress-activated MAPK cascade	-9.8	4	8.3	22741	200	816	29	3.6	0.65	1490|1647|1845|1906|2043|2074|2081|3552|4217|5610|7098|7099|7474|8767|9821|9839|10114|10333|10746|11183|11221|23236|23328|26191|26585|28996|57551|57630|60401	CTGF|GADD45A|DUSP3|EDN1|EPHA4|ERCC6|ERN1|IL1A|MAP3K5|EIF2AK2|TLR3|TLR4|WNT5A|RIPK2|RB1CC1|ZEB2|HIPK3|TLR6|MAP3K2|MAP4K5|DUSP10|PLCB1|SASH1|PTPN22|GREM1|HIPK2|TAOK1|SH3RF1|EDA2R	-8	shCDK19-5FU_vs_shCDK19-DMSO_Up
GO Biological Processes	19	GO:0000165	MAPK cascade	-9.8	2.3	7.3	22741	862	816	70	8.6	0.98	355|467|677|1490|1647|1843|1845|1906|1969|2043|2074|2081|2246|2247|2335|2668|3084|3491|3552|3624|3656|3845|4208|4214|4217|5156|5610|5718|5922|7039|7057|7078|7098|7099|7474|8482|8491|8767|9518|9693|9821|9839|10114|10142|10333|10746|10818|11072|11183|11221|23118|23236|23328|25778|26191|26585|28996|51562|54206|55294|55870|57007|57551|57630|60401|80824|81848|84962|161742|200734	FAS|ATF3|ZFP36L1|CTGF|GADD45A|DUSP1|DUSP3|EDN1|EPHA2|EPHA4|ERCC6|ERN1|FGF1|FGF2|FN1|GDNF|NRG1|CYR61|IL1A|INHBA|IRAK2|KRAS|MEF2C|MAP3K1|MAP3K5|PDGFRA|EIF2AK2|PSMD12|RASA2|TGFA|THBS1|TIMP3|TLR3|TLR4|WNT5A|SEMA7A|MAP4K3|RIPK2|GDF15|RAPGEF2|RB1CC1|ZEB2|HIPK3|AKAP9|TLR6|MAP3K2|FRS2|DUSP14|MAP4K5|DUSP10|TAB2|PLCB1|SASH1|DSTYK|PTPN22|GREM1|HIPK2|MBIP|ERRFI1|FBXW7|ASH1L|ACKR3|TAOK1|SH3RF1|EDA2R|DUSP16|SP…	-8	shCDK19-5FU_vs_shCDK19-DMSO_Up
GO Biological Processes	19	GO:0070302	regulation of stress-activated protein kinase signaling cascade	-9.7	4	8.3	22741	201	816	29	3.6	0.65	1490|1647|1845|1906|2043|2074|2081|3552|4217|5610|7098|7099|7474|8767|9821|9839|10114|10333|10746|11183|11221|23236|23328|26191|26585|28996|57551|57630|60401	CTGF|GADD45A|DUSP3|EDN1|EPHA4|ERCC6|ERN1|IL1A|MAP3K5|EIF2AK2|TLR3|TLR4|WNT5A|RIPK2|RB1CC1|ZEB2|HIPK3|TLR6|MAP3K2|MAP4K5|DUSP10|PLCB1|SASH1|PTPN22|GREM1|HIPK2|TAOK1|SH3RF1|EDA2R	-8	shCDK19-5FU_vs_shCDK19-DMSO_Up
GO Biological Processes	19	GO:0051270	regulation of cellular component movement	-9.7	2.3	7.3	22741	792	816	66	8.1	0.95	27|182|285|324|657|1021|1901|1906|1969|2113|2152|2241|2246|2247|2335|3084|3491|3552|3570|3673|4193|4780|5054|5142|5144|5156|5295|5586|6093|6446|6868|7048|7057|7474|7803|8482|8633|9353|9693|9734|9748|9860|10142|10371|10395|10512|10672|23236|23328|23473|26585|29126|57007|57522|57688|64750|79872|80031|84962|90627|91624|93663|94241|114803|117584|147372	ABL2|JAG1|ANGPT2|APC|BMPR1A|CDK6|S1PR1|EDN1|EPHA2|ETS1|F3|FER|FGF1|FGF2|FN1|NRG1|CYR61|IL1A|IL6R|ITGA2|MDM2|NFE2L2|SERPINE1|PDE4B|PDE4D|PDGFRA|PIK3R1|PKN2|ROCK1|SGK1|ADAM17|TGFBR2|THBS1|WNT5A|PTP4A1|SEMA7A|UNC5C|SLIT2|RAPGEF2|HDAC9|SLK|LRIG2|AKAP9|SEMA3A|DLC1|SEMA3C|GNA13|PLCB1|SASH1|CAPN7|GREM1|CD274|ACKR3|SRGAP1|ZSWIM6|SMURF2|CBLL1|SEMA6D|AJUBA|STARD13|NEXN|ARHGAP18|TP53INP1|MYSM1|RFFL|CCBE1	-7.9	shCDK19-5FU_vs_shCDK19-DMSO_Up
GO Biological Processes	19	GO:0046330	positive regulation of JNK cascade	-9.7	5.2	8.8	22741	118	816	22	2.7	0.57	1490|1647|1906|2043|2074|2081|3552|4217|7098|7099|7474|8767|9821|9839|10333|10746|11183|23236|23328|28996|57551|60401	CTGF|GADD45A|EDN1|EPHA4|ERCC6|ERN1|IL1A|MAP3K5|TLR3|TLR4|WNT5A|RIPK2|RB1CC1|ZEB2|TLR6|MAP3K2|MAP4K5|PLCB1|SASH1|HIPK2|TAOK1|EDA2R	-7.9	shCDK19-5FU_vs_shCDK19-DMSO_Up
GO Biological Processes	19	GO:0040012	regulation of locomotion	-9.4	2.3	7.2	22741	788	816	65	8	0.95	27|182|285|324|657|1021|1901|1906|1969|2113|2152|2241|2246|2247|2335|3084|3491|3552|3570|3673|4193|4780|5054|5156|5295|5586|6093|6446|6809|6868|7048|7057|7474|7803|8482|8633|9353|9693|9734|9748|9860|10371|10395|10512|10672|23236|23328|23473|26585|29126|57007|57522|57561|57688|64750|79872|80031|84962|90627|91624|93663|94241|114803|117584|147372	ABL2|JAG1|ANGPT2|APC|BMPR1A|CDK6|S1PR1|EDN1|EPHA2|ETS1|F3|FER|FGF1|FGF2|FN1|NRG1|CYR61|IL1A|IL6R|ITGA2|MDM2|NFE2L2|SERPINE1|PDGFRA|PIK3R1|PKN2|ROCK1|SGK1|STX3|ADAM17|TGFBR2|THBS1|WNT5A|PTP4A1|SEMA7A|UNC5C|SLIT2|RAPGEF2|HDAC9|SLK|LRIG2|SEMA3A|DLC1|SEMA3C|GNA13|PLCB1|SASH1|CAPN7|GREM1|CD274|ACKR3|SRGAP1|ARRDC3|ZSWIM6|SMURF2|CBLL1|SEMA6D|AJUBA|STARD13|NEXN|ARHGAP18|TP53INP1|MYSM1|RFFL|CCBE1	-7.6	shCDK19-5FU_vs_shCDK19-DMSO_Up
GO Biological Processes	19	GO:0043405	regulation of MAP kinase activity	-9.2	3.2	7.6	22741	325	816	37	4.5	0.73	1647|1843|1845|1906|2043|2074|2081|2246|2247|3084|3656|3845|4214|4217|5610|7039|7057|7099|7474|8491|8767|9839|10114|10333|10746|10818|11072|11183|11221|23118|23328|26191|51562|80824|84962|161742|200734	GADD45A|DUSP1|DUSP3|EDN1|EPHA4|ERCC6|ERN1|FGF1|FGF2|NRG1|IRAK2|KRAS|MAP3K1|MAP3K5|EIF2AK2|TGFA|THBS1|TLR4|WNT5A|MAP4K3|RIPK2|ZEB2|HIPK3|TLR6|MAP3K2|FRS2|DUSP14|MAP4K5|DUSP10|TAB2|SASH1|PTPN22|MBIP|DUSP16|AJUBA|SPRED1|SPRED2	-7.5	shCDK19-5FU_vs_shCDK19-DMSO_Up
Canonical Pathways	11	M145	PID P53 DOWNSTREAM PATHWAY	-9.2	4.7	8.3	22741	137	816	23	2.8	0.58	324|355|467|639|900|1026|1647|1843|1969|4193|5054|7039|7832|8793|8795|9518|10153|22943|27244|50484|57103|94241|255488	APC|FAS|ATF3|PRDM1|CCNG1|CDKN1A|GADD45A|DUSP1|EPHA2|MDM2|SERPINE1|TGFA|BTG2|TNFRSF10D|TNFRSF10B|GDF15|CEBPZ|DKK1|SESN1|RRM2B|TIGAR|TP53INP1|RNF144B	-7.4	shCDK19-5FU_vs_shCDK19-DMSO_Up
GO Biological Processes	19	GO:0032874	positive regulation of stress-activated MAPK cascade	-9.1	4.6	8.3	22741	138	816	23	2.8	0.58	1490|1647|1906|2043|2074|2081|3552|4217|5610|7098|7099|7474|8767|9821|9839|10333|10746|11183|23236|23328|28996|57551|60401	CTGF|GADD45A|EDN1|EPHA4|ERCC6|ERN1|IL1A|MAP3K5|EIF2AK2|TLR3|TLR4|WNT5A|RIPK2|RB1CC1|ZEB2|TLR6|MAP3K2|MAP4K5|PLCB1|SASH1|HIPK2|TAOK1|EDA2R	-7.4	shCDK19-5FU_vs_shCDK19-DMSO_Up
GO Biological Processes	19	GO:0070304	positive regulation of stress-activated protein kinase signaling cascade	-9	4.6	8.2	22741	139	816	23	2.8	0.58	1490|1647|1906|2043|2074|2081|3552|4217|5610|7098|7099|7474|8767|9821|9839|10333|10746|11183|23236|23328|28996|57551|60401	CTGF|GADD45A|EDN1|EPHA4|ERCC6|ERN1|IL1A|MAP3K5|EIF2AK2|TLR3|TLR4|WNT5A|RIPK2|RB1CC1|ZEB2|TLR6|MAP3K2|MAP4K5|PLCB1|SASH1|HIPK2|TAOK1|EDA2R	-7.3	shCDK19-5FU_vs_shCDK19-DMSO_Up
GO Biological Processes	19	GO:0030334	regulation of cell migration	-9	2.4	7	22741	679	816	58	7.1	0.9	182|285|324|657|1901|1906|1969|2113|2152|2241|2246|2247|2335|3084|3491|3552|3570|3673|4193|4780|5054|5156|5295|6446|6868|7048|7057|7474|7803|8482|8633|9353|9693|9734|9748|9860|10371|10395|10512|10672|23236|23328|23473|26585|29126|57007|57522|57688|64750|79872|80031|84962|90627|91624|94241|114803|117584|147372	JAG1|ANGPT2|APC|BMPR1A|S1PR1|EDN1|EPHA2|ETS1|F3|FER|FGF1|FGF2|FN1|NRG1|CYR61|IL1A|IL6R|ITGA2|MDM2|NFE2L2|SERPINE1|PDGFRA|PIK3R1|SGK1|ADAM17|TGFBR2|THBS1|WNT5A|PTP4A1|SEMA7A|UNC5C|SLIT2|RAPGEF2|HDAC9|SLK|LRIG2|SEMA3A|DLC1|SEMA3C|GNA13|PLCB1|SASH1|CAPN7|GREM1|CD274|ACKR3|SRGAP1|ZSWIM6|SMURF2|CBLL1|SEMA6D|AJUBA|STARD13|NEXN|TP53INP1|MYSM1|RFFL|CCBE1	-7.3	shCDK19-5FU_vs_shCDK19-DMSO_Up
GO Biological Processes	19	GO:0048514	blood vessel morphogenesis	-8.9	2.7	7.2	22741	491	816	47	5.8	0.82	182|285|639|657|677|688|861|1490|1901|1906|1969|2113|2152|2246|2247|2335|3087|3491|3552|3953|4643|4734|4780|5054|5156|5290|6093|6095|6303|7048|7057|7127|7474|9353|9693|9734|10672|11082|23328|26585|28996|55109|56913|57007|80155|90627|147372	JAG1|ANGPT2|PRDM1|BMPR1A|ZFP36L1|KLF5|RUNX1|CTGF|S1PR1|EDN1|EPHA2|ETS1|F3|FGF1|FGF2|FN1|HHEX|CYR61|IL1A|LEPR|MYO1E|NEDD4|NFE2L2|SERPINE1|PDGFRA|PIK3CA|ROCK1|RORA|SAT1|TGFBR2|THBS1|TNFAIP2|WNT5A|SLIT2|RAPGEF2|HDAC9|GNA13|ESM1|SASH1|GREM1|HIPK2|AGGF1|C1GALT1|ACKR3|NAA15|STARD13|CCBE1	-7.2	shCDK19-5FU_vs_shCDK19-DMSO_Up
GO Biological Processes	19	GO:0000122	negative regulation of transcription from RNA polymerase II promoter	-8.8	2.3	6.9	22741	741	816	61	7.5	0.92	463|467|546|571|639|688|1021|1810|1906|2186|3087|3096|4084|4193|4208|4286|4734|5074|5814|5915|5966|5978|6045|6498|6926|6935|6996|7068|7227|7554|7695|7707|7743|7832|8204|9318|9734|9839|10499|11244|11278|22943|23013|23405|23429|23528|26036|26137|27063|28996|55183|55609|56957|64324|64750|79365|84159|84962|117608|169792|342371	ZFHX3|ATF3|ATRX|BACH1|PRDM1|KLF5|CDK6|DR1|EDN1|BPTF|HHEX|HIVEP1|MXD1|MDM2|MEF2C|MITF|NEDD4|PAWR|PURB|RARB|REL|REST|RNF2|SKIL|TBX3|ZEB1|TDG|THRB|TRPS1|ZNF8|ZNF136|ZNF148|ZNF189|BTG2|NRIP1|COPS2|HDAC9|ZEB2|NCOA2|ZHX1|KLF12|DKK1|SPEN|DICER1|RYBP|ZNF281|ZNF451|ZBTB20|ANKRD1|HIPK2|RIF1|ZNF280C|OTUD7B|NSD1|SMURF2|BHLHE41|ARID5B|AJUBA|ZNF354B|GLIS3|ATXN1L	-7.1	shCDK19-5FU_vs_shCDK19-DMSO_Up
GO Biological Processes	19	GO:1902533	positive regulation of intracellular signal transduction	-8.7	2.1	6.7	22741	897	816	69	8.5	0.97	355|867|1490|1647|1906|2043|2074|2081|2151|2152|2246|2247|3084|3552|3570|3572|3656|3845|4214|4217|4734|5156|5610|5966|6498|7039|7057|7098|7099|7474|8482|8491|8767|8795|9693|9821|9839|10325|10333|10346|10475|10746|10769|10818|11183|23118|23236|23328|23476|25778|26057|26191|26585|27063|28996|51704|54386|54542|55294|57007|57551|57708|60401|84962|149041|161742|192669|200734|253260	FAS|CBL|CTGF|GADD45A|EDN1|EPHA4|ERCC6|ERN1|F2RL2|F3|FGF1|FGF2|NRG1|IL1A|IL6R|IL6ST|IRAK2|KRAS|MAP3K1|MAP3K5|NEDD4|PDGFRA|EIF2AK2|REL|SKIL|TGFA|THBS1|TLR3|TLR4|WNT5A|SEMA7A|MAP4K3|RIPK2|TNFRSF10B|RAPGEF2|RB1CC1|ZEB2|RRAGB|TLR6|TRIM22|TRIM38|MAP3K2|PLK2|FRS2|MAP4K5|TAB2|PLCB1|SASH1|BRD4|DSTYK|ANKRD17|PTPN22|GREM1|ANKRD1|HIPK2|GPRC5B|TERF2IP|RC3H2|FBXW7|ACKR3|TAOK1|MIER1|EDA2R|AJUBA|RC3H1|SPRED1|AGO…	-7	shCDK19-5FU_vs_shCDK19-DMSO_Up
Hallmark Gene Sets	23	M5939	HALLMARK P53 PATHWAY	-8.5	3.8	7.6	22741	200	816	27	3.3	0.63	355|467|677|894|900|1026|1647|1969|3552|4084|4193|6303|7039|7832|8848|10668|10769|22824|23612|26999|27244|30836|55035|55294|55332|64393|64782	FAS|ATF3|ZFP36L1|CCND2|CCNG1|CDKN1A|GADD45A|EPHA2|IL1A|MXD1|MDM2|SAT1|TGFA|BTG2|TSC22D1|CGRRF1|PLK2|HSPA4L|PHLDA3|CYFIP2|SESN1|DNTTIP2|NOL8|FBXW7|DRAM1|ZMAT3|AEN	-6.8	shCDK19-5FU_vs_shCDK19-DMSO_Up
GO Biological Processes	19	GO:0001525	angiogenesis	-8.5	2.8	7.1	22741	409	816	41	5	0.76	182|285|688|861|1490|1901|1906|1969|2113|2152|2246|2247|2335|3087|3491|3552|3953|4780|5054|5156|5290|6093|6095|6303|7048|7057|7127|7474|9353|9734|10672|11082|23328|26585|28996|55109|56913|57007|80155|90627|147372	JAG1|ANGPT2|KLF5|RUNX1|CTGF|S1PR1|EDN1|EPHA2|ETS1|F3|FGF1|FGF2|FN1|HHEX|CYR61|IL1A|LEPR|NFE2L2|SERPINE1|PDGFRA|PIK3CA|ROCK1|RORA|SAT1|TGFBR2|THBS1|TNFAIP2|WNT5A|SLIT2|HDAC9|GNA13|ESM1|SASH1|GREM1|HIPK2|AGGF1|C1GALT1|ACKR3|NAA15|STARD13|CCBE1	-6.8	shCDK19-5FU_vs_shCDK19-DMSO_Up
GO Biological Processes	19	GO:0048646	anatomical structure formation involved in morphogenesis	-8.3	2.1	6.5	22741	953	816	71	8.7	0.99	182|285|657|688|861|1303|1490|1843|1901|1906|1969|2113|2152|2246|2247|2335|2668|3087|3491|3552|3624|3673|3953|4040|4208|4780|5054|5156|5205|5290|5567|6093|6095|6303|6498|6868|6926|7048|7057|7110|7127|7227|7474|9353|9518|9734|9839|10210|10395|10512|10672|10818|11082|22943|23328|23405|26524|26585|27063|28996|55109|56913|57007|64398|79728|80155|90627|144165|147372|149041|253430	JAG1|ANGPT2|BMPR1A|KLF5|RUNX1|COL12A1|CTGF|DUSP1|S1PR1|EDN1|EPHA2|ETS1|F3|FGF1|FGF2|FN1|GDNF|HHEX|CYR61|IL1A|INHBA|ITGA2|LEPR|LRP6|MEF2C|NFE2L2|SERPINE1|PDGFRA|ATP8B1|PIK3CA|PRKACB|ROCK1|RORA|SAT1|SKIL|ADAM17|TBX3|TGFBR2|THBS1|TMF1|TNFAIP2|TRPS1|WNT5A|SLIT2|GDF15|HDAC9|ZEB2|TOPORS|DLC1|SEMA3C|GNA13|FRS2|ESM1|DKK1|SASH1|DICER1|LATS2|GREM1|ANKRD1|HIPK2|AGGF1|C1GALT1|ACKR3|MPP5|PALB2|NAA15|STARD13|P…	-6.7	shCDK19-5FU_vs_shCDK19-DMSO_Up
GO Biological Processes	19	GO:0033674	positive regulation of kinase activity	-8.2	2.6	6.8	22741	501	816	46	5.6	0.81	894|904|905|1026|1647|1906|2043|2074|2081|2246|2247|3084|3491|3656|3845|4214|4217|5156|5290|5567|5610|6868|7039|7048|7057|7098|7099|7474|8491|8767|8795|9693|9839|10333|10746|10818|11183|23118|23328|23394|25778|26585|51704|55294|57103|84962	CCND2|CCNT1|CCNT2|CDKN1A|GADD45A|EDN1|EPHA4|ERCC6|ERN1|FGF1|FGF2|NRG1|CYR61|IRAK2|KRAS|MAP3K1|MAP3K5|PDGFRA|PIK3CA|PRKACB|EIF2AK2|ADAM17|TGFA|TGFBR2|THBS1|TLR3|TLR4|WNT5A|MAP4K3|RIPK2|TNFRSF10B|RAPGEF2|ZEB2|TLR6|MAP3K2|FRS2|MAP4K5|TAB2|SASH1|ADNP|DSTYK|GREM1|GPRC5B|FBXW7|TIGAR|AJUBA	-6.6	shCDK19-5FU_vs_shCDK19-DMSO_Up
GO Biological Processes	19	GO:0022603	regulation of anatomical structure morphogenesis	-7.9	2.1	6.3	22741	937	816	69	8.5	0.97	285|657|861|1906|1969|2043|2113|2152|2246|2247|2335|2668|3084|3087|3552|4131|4208|4734|4780|5054|5718|6049|6093|6498|6792|6857|7048|7057|7474|8482|9353|9518|9693|9734|9839|10371|10395|10512|10672|10818|22943|23328|23394|26585|28996|50618|54014|54873|55109|55294|55727|55785|57381|64750|80031|85464|90627|93663|113251|114299|118987|121512|144165|146057|147372|149041|152503|166336|283149	ANGPT2|BMPR1A|RUNX1|EDN1|EPHA2|EPHA4|ETS1|F3|FGF1|FGF2|FN1|GDNF|NRG1|HHEX|IL1A|MAP1B|MEF2C|NEDD4|NFE2L2|SERPINE1|PSMD12|RNF6|ROCK1|SKIL|CDKL5|SYT1|TGFBR2|THBS1|WNT5A|SEMA7A|SLIT2|GDF15|RAPGEF2|HDAC9|ZEB2|SEMA3A|DLC1|SEMA3C|GNA13|FRS2|DKK1|SASH1|ADNP|GREM1|HIPK2|ITSN2|BRWD1|PALMD|AGGF1|FBXW7|BTBD7|FGD6|RHOJ|SMURF2|SEMA6D|SSH2|STARD13|ARHGAP18|LARP4|PALM2|PDZD8|FGD4|PRICKLE1|TTBK2|CCBE1|RC3H1|SH3D1…	-6.3	shCDK19-5FU_vs_shCDK19-DMSO_Up
GO Biological Processes	19	GO:0007167	enzyme linked receptor protein signaling pathway	-7.8	2	6.3	22741	963	816	70	8.6	0.98	27|285|657|867|1490|1969|2043|2152|2241|2246|2247|3084|3087|3491|3572|3624|3845|3977|4012|4643|4734|5156|5290|5295|6093|6498|6868|6935|7039|7048|7057|7474|7554|7763|8287|9052|9392|9518|9655|9693|9860|9958|10432|10818|11082|22943|23236|25778|26036|26058|26585|26999|28996|51552|54206|55294|55359|55777|55824|55914|64750|79628|79633|84159|114990|122809|147372|161742|200734|283149	ABL2|ANGPT2|BMPR1A|CBL|CTGF|EPHA2|EPHA4|F3|FER|FGF1|FGF2|NRG1|HHEX|CYR61|IL6ST|INHBA|KRAS|LIFR|LNPEP|MYO1E|NEDD4|PDGFRA|PIK3CA|PIK3R1|ROCK1|SKIL|ADAM17|ZEB1|TGFA|TGFBR2|THBS1|WNT5A|ZNF8|ZFAND5|USP9Y|GPRC5A|TGFBRAP1|GDF15|SOCS5|RAPGEF2|LRIG2|USP15|RBM14|FRS2|ESM1|DKK1|PLCB1|DSTYK|ZNF451|GIGYF2|GREM1|CYFIP2|HIPK2|RAB14|ERRFI1|FBXW7|STYK1|MBD5|PAG1|ERBIN|SMURF2|SH3TC2|FAT4|ARID5B|VASN|SOCS4|CCBE1|SP…	-6.2	shCDK19-5FU_vs_shCDK19-DMSO_Up
GO Biological Processes	19	GO:0006974	cellular response to DNA damage stimulus	-7.8	2.2	6.4	22741	790	816	61	7.5	0.92	324|546|571|867|1026|1647|1969|2074|2965|3364|3981|4193|5295|5929|5930|6446|6498|6996|7832|8445|9318|9874|9891|10116|10210|10432|10769|10973|23137|23476|23612|25842|26058|27030|27063|28996|50484|51426|54386|54891|55031|55183|55284|56776|56916|57007|57103|57551|64393|64782|64859|79728|80854|83667|91801|132671|151987|161742|200734|253461|375748	APC|ATRX|BACH1|CBL|CDKN1A|GADD45A|EPHA2|ERCC6|GTF2H1|HUS1|LIG4|MDM2|PIK3R1|RBBP5|RBBP6|SGK1|SKIL|TDG|BTG2|DYRK2|COPS2|TLK1|NUAK1|FEM1B|TOPORS|RBM14|PLK2|ASCC3|SMC5|BRD4|PHLDA3|ASF1A|GIGYF2|MLH3|ANKRD1|HIPK2|RRM2B|POLK|TERF2IP|INO80D|USP47|RIF1|UBE2W|FMN2|SMARCAD1|ACKR3|TIGAR|TAOK1|ZMAT3|AEN|NABP1|PALB2|SETD7|SESN2|ALKBH8|SPATA18|PPP4R2|SPRED1|SPRED2|ZBTB38|ERCC6L2	-6.2	shCDK19-5FU_vs_shCDK19-DMSO_Up
GO Biological Processes	19	GO:0045860	positive regulation of protein kinase activity	-7.7	2.6	6.6	22741	469	816	43	5.3	0.78	894|904|905|1026|1647|1906|2043|2074|2081|2246|2247|3084|3491|3656|3845|4214|4217|5290|5567|5610|6868|7039|7048|7057|7098|7099|7474|8491|8767|8795|9693|9839|10333|10746|10818|11183|23118|23328|23394|26585|51704|55294|84962	CCND2|CCNT1|CCNT2|CDKN1A|GADD45A|EDN1|EPHA4|ERCC6|ERN1|FGF1|FGF2|NRG1|CYR61|IRAK2|KRAS|MAP3K1|MAP3K5|PIK3CA|PRKACB|EIF2AK2|ADAM17|TGFA|TGFBR2|THBS1|TLR3|TLR4|WNT5A|MAP4K3|RIPK2|TNFRSF10B|RAPGEF2|ZEB2|TLR6|MAP3K2|FRS2|MAP4K5|TAB2|SASH1|ADNP|GREM1|GPRC5B|FBXW7|AJUBA	-6.1	shCDK19-5FU_vs_shCDK19-DMSO_Up
GO Biological Processes	19	GO:0071902	positive regulation of protein serine/threonine kinase activity	-7.5	3	6.7	22741	296	816	32	3.9	0.68	894|904|905|1647|1906|2043|2074|2081|2246|2247|3084|3656|3845|4217|6868|7039|7057|7098|7099|7474|8491|8767|8795|9693|9839|10333|10746|10818|11183|23118|23328|84962	CCND2|CCNT1|CCNT2|GADD45A|EDN1|EPHA4|ERCC6|ERN1|FGF1|FGF2|NRG1|IRAK2|KRAS|MAP3K5|ADAM17|TGFA|THBS1|TLR3|TLR4|WNT5A|MAP4K3|RIPK2|TNFRSF10B|RAPGEF2|ZEB2|TLR6|MAP3K2|FRS2|MAP4K5|TAB2|SASH1|AJUBA	-5.9	shCDK19-5FU_vs_shCDK19-DMSO_Up
GO Biological Processes	19	GO:0051347	positive regulation of transferase activity	-7.5	2.3	6.3	22741	636	816	52	6.4	0.86	894|904|905|1026|1647|1906|2043|2074|2081|2246|2247|3084|3491|3656|3845|4214|4217|5156|5290|5567|5610|5718|6868|7039|7048|7057|7098|7099|7474|8491|8767|8795|9693|9839|10210|10333|10746|10818|11183|23118|23328|23394|25778|26585|51704|54165|55294|57103|57561|79618|84962|123879	CCND2|CCNT1|CCNT2|CDKN1A|GADD45A|EDN1|EPHA4|ERCC6|ERN1|FGF1|FGF2|NRG1|CYR61|IRAK2|KRAS|MAP3K1|MAP3K5|PDGFRA|PIK3CA|PRKACB|EIF2AK2|PSMD12|ADAM17|TGFA|TGFBR2|THBS1|TLR3|TLR4|WNT5A|MAP4K3|RIPK2|TNFRSF10B|RAPGEF2|ZEB2|TOPORS|TLR6|MAP3K2|FRS2|MAP4K5|TAB2|SASH1|ADNP|DSTYK|GREM1|GPRC5B|DCUN1D1|FBXW7|TIGAR|ARRDC3|HMBOX1|AJUBA|DCUN1D3	-5.9	shCDK19-5FU_vs_shCDK19-DMSO_Up
GO Biological Processes	19	GO:0042327	positive regulation of phosphorylation	-7.5	2	6.1	22741	921	816	67	8.2	0.96	355|657|894|904|905|1026|1490|1647|1906|2043|2074|2081|2246|2247|3084|3491|3552|3570|3572|3624|3656|3845|4214|4217|5156|5290|5563|5567|5610|6868|7039|7048|7057|7098|7099|7474|8482|8491|8767|8795|9518|9693|9821|9839|10142|10333|10746|10818|11183|23118|23236|23328|23394|25778|26191|26585|28996|51704|54386|55294|57007|57103|57551|60401|84962|92597|253260	FAS|BMPR1A|CCND2|CCNT1|CCNT2|CDKN1A|CTGF|GADD45A|EDN1|EPHA4|ERCC6|ERN1|FGF1|FGF2|NRG1|CYR61|IL1A|IL6R|IL6ST|INHBA|IRAK2|KRAS|MAP3K1|MAP3K5|PDGFRA|PIK3CA|PRKAA2|PRKACB|EIF2AK2|ADAM17|TGFA|TGFBR2|THBS1|TLR3|TLR4|WNT5A|SEMA7A|MAP4K3|RIPK2|TNFRSF10B|GDF15|RAPGEF2|RB1CC1|ZEB2|AKAP9|TLR6|MAP3K2|FRS2|MAP4K5|TAB2|PLCB1|SASH1|ADNP|DSTYK|PTPN22|GREM1|HIPK2|GPRC5B|TERF2IP|FBXW7|ACKR3|TIGAR|TAOK1|EDA2R|AJUBA…	-5.9	shCDK19-5FU_vs_shCDK19-DMSO_Up
GO Biological Processes	19	GO:0043410	positive regulation of MAPK cascade	-7.4	2.5	6.4	22741	480	816	43	5.3	0.78	355|1490|1647|1906|2043|2074|2081|2246|2247|3084|3552|3656|3845|4214|4217|5156|5610|7039|7057|7098|7099|7474|8482|8491|8767|9693|9821|9839|10333|10746|10818|11183|23118|23236|23328|25778|26191|28996|55294|57007|57551|60401|84962	FAS|CTGF|GADD45A|EDN1|EPHA4|ERCC6|ERN1|FGF1|FGF2|NRG1|IL1A|IRAK2|KRAS|MAP3K1|MAP3K5|PDGFRA|EIF2AK2|TGFA|THBS1|TLR3|TLR4|WNT5A|SEMA7A|MAP4K3|RIPK2|RAPGEF2|RB1CC1|ZEB2|TLR6|MAP3K2|FRS2|MAP4K5|TAB2|PLCB1|SASH1|DSTYK|PTPN22|HIPK2|FBXW7|ACKR3|TAOK1|EDA2R|AJUBA	-5.8	shCDK19-5FU_vs_shCDK19-DMSO_Up
GO Biological Processes	19	GO:1902532	negative regulation of intracellular signal transduction	-7.3	2.5	6.4	22741	450	816	41	5	0.76	467|1843|1845|1969|4193|4780|5563|5922|6095|7057|7078|7099|9306|9353|9529|9655|10114|10395|10625|11072|11221|23612|26191|27244|50484|51562|54206|55031|55870|55914|56957|57007|80824|81848|83667|84962|117584|122809|161742|200734|220441	ATF3|DUSP1|DUSP3|EPHA2|MDM2|NFE2L2|PRKAA2|RASA2|RORA|THBS1|TIMP3|TLR4|SOCS6|SLIT2|BAG5|SOCS5|HIPK3|DLC1|IVNS1ABP|DUSP14|DUSP10|PHLDA3|PTPN22|SESN1|RRM2B|MBIP|ERRFI1|USP47|ASH1L|ERBIN|OTUD7B|ACKR3|DUSP16|SPRY4|SESN2|AJUBA|RFFL|SOCS4|SPRED1|SPRED2|RNF152	-5.7	shCDK19-5FU_vs_shCDK19-DMSO_Up
GO Biological Processes	19	GO:0001934	positive regulation of protein phosphorylation	-7.1	2	6	22741	883	816	64	7.8	0.94	355|657|894|904|905|1026|1490|1647|1906|2043|2074|2081|2246|2247|3084|3491|3552|3570|3572|3624|3656|3845|4214|4217|5156|5290|5567|5610|6868|7039|7048|7057|7098|7099|7474|8482|8491|8767|8795|9518|9693|9821|9839|10142|10333|10746|10818|11183|23118|23236|23328|23394|25778|26191|26585|28996|51704|54386|55294|57007|57551|60401|84962|253260	FAS|BMPR1A|CCND2|CCNT1|CCNT2|CDKN1A|CTGF|GADD45A|EDN1|EPHA4|ERCC6|ERN1|FGF1|FGF2|NRG1|CYR61|IL1A|IL6R|IL6ST|INHBA|IRAK2|KRAS|MAP3K1|MAP3K5|PDGFRA|PIK3CA|PRKACB|EIF2AK2|ADAM17|TGFA|TGFBR2|THBS1|TLR3|TLR4|WNT5A|SEMA7A|MAP4K3|RIPK2|TNFRSF10B|GDF15|RAPGEF2|RB1CC1|ZEB2|AKAP9|TLR6|MAP3K2|FRS2|MAP4K5|TAB2|PLCB1|SASH1|ADNP|DSTYK|PTPN22|GREM1|HIPK2|GPRC5B|TERF2IP|FBXW7|ACKR3|TAOK1|EDA2R|AJUBA|RICTOR	-5.6	shCDK19-5FU_vs_shCDK19-DMSO_Up
GO Biological Processes	19	GO:0032446	protein modification by small protein conjugation	-7.1	2	5.9	22741	885	816	64	7.8	0.94	373|571|867|3183|4012|4193|4286|4734|4780|5193|5718|5903|5930|6045|6049|6996|7150|7328|8139|8767|9306|9477|9529|9604|9655|10116|10210|10346|10475|23137|23328|23429|25820|26036|26191|54165|54542|55167|55175|55284|55294|55958|56929|57561|57630|57691|64750|79872|80124|80204|81844|81847|84541|117584|122809|123879|130507|144165|149041|154214|220441|221687|255488|285671	TRIM23|BACH1|CBL|HNRNPC|LNPEP|MDM2|MITF|NEDD4|NFE2L2|PEX12|PSMD12|RANBP2|RBBP6|RNF2|RNF6|TDG|TOP1|UBE2H|GAN|RIPK2|SOCS6|MED20|BAG5|RNF14|SOCS5|FEM1B|TOPORS|TRIM22|TRIM38|SMC5|SASH1|RYBP|ARIH1|ZNF451|PTPN22|DCUN1D1|RC3H2|MSL2|KLHL11|UBE2W|FBXW7|KLHL9|FEM1C|ARRDC3|SH3RF1|KIAA1586|SMURF2|CBLL1|VCPIP1|FBXO11|TRIM56|RNF146|KBTBD8|RFFL|SOCS4|DCUN1D3|UBR3|PRICKLE1|RC3H1|RNF217|RNF152|RNF182|RNF144B|RNF1…	-5.5	shCDK19-5FU_vs_shCDK19-DMSO_Up
GO Biological Processes	19	GO:0001816	cytokine production	-7.1	2.3	6.1	22741	619	816	50	6.1	0.84	19|861|1969|1997|2335|3454|3552|3556|3570|3572|3624|5054|5074|5142|5144|5295|5552|5610|5966|6095|6868|7057|7098|7099|7110|7474|8482|8710|8767|9655|10333|10475|10643|10725|23236|23607|26057|26137|26191|29126|51704|54206|55870|55914|56829|56957|80380|81844|147372|163486	ABCA1|RUNX1|EPHA2|ELF1|FN1|IFNAR1|IL1A|IL1RAP|IL6R|IL6ST|INHBA|SERPINE1|PAWR|PDE4B|PDE4D|PIK3R1|SRGN|EIF2AK2|REL|RORA|ADAM17|THBS1|TLR3|TLR4|TMF1|WNT5A|SEMA7A|SERPINB7|RIPK2|SOCS5|TLR6|TRIM38|IGF2BP3|NFAT5|PLCB1|CD2AP|ANKRD17|ZBTB20|PTPN22|CD274|GPRC5B|ERRFI1|ASH1L|ERBIN|ZC3HAV1|OTUD7B|PDCD1LG2|TRIM56|CCBE1|DENND1B	-5.5	shCDK19-5FU_vs_shCDK19-DMSO_Up
GO Biological Processes	19	GO:1904018	positive regulation of vasculature development	-7	4.1	6.9	22741	137	816	20	2.5	0.54	285|861|2113|2152|2246|2247|3552|4780|5054|7048|7057|7474|8710|9693|9734|23328|26585|28996|55109|147372	ANGPT2|RUNX1|ETS1|F3|FGF1|FGF2|IL1A|NFE2L2|SERPINE1|TGFBR2|THBS1|WNT5A|SERPINB7|RAPGEF2|HDAC9|SASH1|GREM1|HIPK2|AGGF1|CCBE1	-5.5	shCDK19-5FU_vs_shCDK19-DMSO_Up
KEGG Pathway	24	ko04115	p53 signaling pathway	-6.9	5.7	7.5	22741	69	816	14	1.7	0.45	355|894|900|1021|1026|1647|4193|5054|7057|8795|27244|50484|64393|83667	FAS|CCND2|CCNG1|CDK6|CDKN1A|GADD45A|MDM2|SERPINE1|THBS1|TNFRSF10B|SESN1|RRM2B|ZMAT3|SESN2	-5.4	shCDK19-5FU_vs_shCDK19-DMSO_Up
KEGG Pathway	24	hsa04115	p53 signaling pathway	-6.9	5.7	7.5	22741	69	816	14	1.7	0.45	355|894|900|1021|1026|1647|4193|5054|7057|8795|27244|50484|64393|83667	FAS|CCND2|CCNG1|CDK6|CDKN1A|GADD45A|MDM2|SERPINE1|THBS1|TNFRSF10B|SESN1|RRM2B|ZMAT3|SESN2	-5.4	shCDK19-5FU_vs_shCDK19-DMSO_Up
GO Biological Processes	19	GO:0048729	tissue morphogenesis	-6.7	2.2	5.9	22741	615	816	49	6	0.83	182|657|1901|1906|1969|2043|2246|2247|2668|3084|3087|3491|3624|3673|3845|4040|4193|4208|5567|5718|6868|6926|7048|7474|9353|9839|10116|10371|10395|10512|10672|10818|22943|26585|27063|27152|55327|55727|64398|64750|79633|79810|84962|90627|94134|129880|144165|166336|253430	JAG1|BMPR1A|S1PR1|EDN1|EPHA2|EPHA4|FGF1|FGF2|GDNF|NRG1|HHEX|CYR61|INHBA|ITGA2|KRAS|LRP6|MDM2|MEF2C|PRKACB|PSMD12|ADAM17|TBX3|TGFBR2|WNT5A|SLIT2|ZEB2|FEM1B|SEMA3A|DLC1|SEMA3C|GNA13|FRS2|DKK1|GREM1|ANKRD1|INTU|LIN7C|BTBD7|MPP5|SMURF2|FAT4|PTCD2|AJUBA|STARD13|ARHGAP12|BBS5|PRICKLE1|PRICKLE2|IPMK	-5.3	shCDK19-5FU_vs_shCDK19-DMSO_Up
GO Biological Processes	19	GO:0048863	stem cell differentiation	-6.6	3.6	6.5	22741	171	816	22	2.7	0.57	182|657|1021|1906|2668|3084|3087|4040|4208|4780|5156|5610|5978|8482|8621|9839|10371|10512|23528|26585|80031|144165	JAG1|BMPR1A|CDK6|EDN1|GDNF|NRG1|HHEX|LRP6|MEF2C|NFE2L2|PDGFRA|EIF2AK2|REST|SEMA7A|CDK13|ZEB2|SEMA3A|SEMA3C|ZNF281|GREM1|SEMA6D|PRICKLE1	-5.2	shCDK19-5FU_vs_shCDK19-DMSO_Up
Hallmark Gene Sets	23	M5942	HALLMARK UV RESPONSE DN	-6.6	3.9	6.7	22741	144	816	20	2.5	0.54	390|546|657|861|1843|2152|2908|3491|4131|5054|5922|7048|8621|9975|10395|22828|23116|23266|23469|55109	RND3|ATRX|BMPR1A|RUNX1|DUSP1|F3|NR3C1|CYR61|MAP1B|SERPINE1|RASA2|TGFBR2|CDK13|NR1D2|DLC1|SCAF8|FAM179B|ADGRL2|PHF3|AGGF1	-5.2	shCDK19-5FU_vs_shCDK19-DMSO_Up
GO Biological Processes	19	GO:0045766	positive regulation of angiogenesis	-6.5	4.2	6.7	22741	120	816	18	2.2	0.51	285|861|2113|2152|2246|2247|3552|4780|5054|7048|7057|7474|9734|23328|26585|28996|55109|147372	ANGPT2|RUNX1|ETS1|F3|FGF1|FGF2|IL1A|NFE2L2|SERPINE1|TGFBR2|THBS1|WNT5A|HDAC9|SASH1|GREM1|HIPK2|AGGF1|CCBE1	-5.1	shCDK19-5FU_vs_shCDK19-DMSO_Up
GO Biological Processes	19	GO:0030335	positive regulation of cell migration	-6.5	2.5	6	22741	394	816	36	4.4	0.72	324|1901|1906|2113|2152|2241|2246|2247|2335|3491|3552|3570|3673|4193|4780|5054|5156|5295|6868|7048|7057|7474|7803|8482|9693|9734|10371|10512|23328|23473|29126|57007|64750|79872|80031|147372	APC|S1PR1|EDN1|ETS1|F3|FER|FGF1|FGF2|FN1|CYR61|IL1A|IL6R|ITGA2|MDM2|NFE2L2|SERPINE1|PDGFRA|PIK3R1|ADAM17|TGFBR2|THBS1|WNT5A|PTP4A1|SEMA7A|RAPGEF2|HDAC9|SEMA3A|SEMA3C|SASH1|CAPN7|CD274|ACKR3|SMURF2|CBLL1|SEMA6D|CCBE1	-5	shCDK19-5FU_vs_shCDK19-DMSO_Up
GO Biological Processes	19	GO:0035295	tube development	-6.4	2.2	5.8	22741	574	816	46	5.6	0.81	182|546|639|657|677|688|1026|1490|1906|1969|2043|2246|2247|2668|3087|3845|4040|4208|5156|5567|5915|6926|6935|7048|7068|7227|7474|9353|9839|10395|10512|10672|26585|27152|54206|54542|56913|57103|60485|79633|90627|129880|144165|147372|253430|342371	JAG1|ATRX|PRDM1|BMPR1A|ZFP36L1|KLF5|CDKN1A|CTGF|EDN1|EPHA2|EPHA4|FGF1|FGF2|GDNF|HHEX|KRAS|LRP6|MEF2C|PDGFRA|PRKACB|RARB|TBX3|ZEB1|TGFBR2|THRB|TRPS1|WNT5A|SLIT2|ZEB2|DLC1|SEMA3C|GNA13|GREM1|INTU|ERRFI1|RC3H2|C1GALT1|TIGAR|SAV1|FAT4|STARD13|BBS5|PRICKLE1|CCBE1|IPMK|ATXN1L	-5	shCDK19-5FU_vs_shCDK19-DMSO_Up
GO Biological Processes	19	GO:0040017	positive regulation of locomotion	-6.4	2.4	5.8	22741	434	816	38	4.7	0.74	324|1901|1906|2113|2152|2241|2246|2247|2335|3491|3552|3570|3673|4193|4780|5054|5156|5295|6809|6868|7048|7057|7474|7803|8482|9353|9693|9734|10371|10512|23328|23473|29126|57007|64750|79872|80031|147372	APC|S1PR1|EDN1|ETS1|F3|FER|FGF1|FGF2|FN1|CYR61|IL1A|IL6R|ITGA2|MDM2|NFE2L2|SERPINE1|PDGFRA|PIK3R1|STX3|ADAM17|TGFBR2|THBS1|WNT5A|PTP4A1|SEMA7A|SLIT2|RAPGEF2|HDAC9|SEMA3A|SEMA3C|SASH1|CAPN7|CD274|ACKR3|SMURF2|CBLL1|SEMA6D|CCBE1	-4.9	shCDK19-5FU_vs_shCDK19-DMSO_Up
GO Biological Processes	19	GO:0016567	protein ubiquitination	-6.3	2	5.6	22741	770	816	56	6.9	0.89	373|571|867|4012|4193|4734|4780|5193|5718|5930|6045|6049|7328|8139|8767|9306|9477|9529|9604|9655|10116|10210|10346|10475|23328|23429|25820|26191|54165|54542|55167|55175|55284|55294|55958|56929|57561|57630|64750|79872|80124|80204|81844|81847|84541|117584|122809|123879|130507|144165|149041|154214|220441|221687|255488|285671	TRIM23|BACH1|CBL|LNPEP|MDM2|NEDD4|NFE2L2|PEX12|PSMD12|RBBP6|RNF2|RNF6|UBE2H|GAN|RIPK2|SOCS6|MED20|BAG5|RNF14|SOCS5|FEM1B|TOPORS|TRIM22|TRIM38|SASH1|RYBP|ARIH1|PTPN22|DCUN1D1|RC3H2|MSL2|KLHL11|UBE2W|FBXW7|KLHL9|FEM1C|ARRDC3|SH3RF1|SMURF2|CBLL1|VCPIP1|FBXO11|TRIM56|RNF146|KBTBD8|RFFL|SOCS4|DCUN1D3|UBR3|PRICKLE1|RC3H1|RNF217|RNF152|RNF182|RNF144B|RNF180	-4.9	shCDK19-5FU_vs_shCDK19-DMSO_Up
GO Biological Processes	19	GO:0045936	negative regulation of phosphate metabolic process	-6.3	2.3	5.7	22741	543	816	44	5.4	0.79	324|467|867|1026|1647|1843|1845|1906|2764|2776|3087|3624|4040|5144|5903|6093|7078|7099|9052|9306|9353|9655|10114|10142|10199|11072|11221|22943|26191|26524|26585|51562|54206|55870|57103|64062|79888|80824|81848|84962|122809|161742|163882|200734	APC|ATF3|CBL|CDKN1A|GADD45A|DUSP1|DUSP3|EDN1|GMFB|GNAQ|HHEX|INHBA|LRP6|PDE4D|RANBP2|ROCK1|TIMP3|TLR4|GPRC5A|SOCS6|SLIT2|SOCS5|HIPK3|AKAP9|MPHOSPH10|DUSP14|DUSP10|DKK1|PTPN22|LATS2|GREM1|MBIP|ERRFI1|ASH1L|TIGAR|RBM26|LPCAT1|DUSP16|SPRY4|AJUBA|SOCS4|SPRED1|CNST|SPRED2	-4.9	shCDK19-5FU_vs_shCDK19-DMSO_Up
GO Biological Processes	19	GO:0001817	regulation of cytokine production	-6.3	2.2	5.7	22741	562	816	45	5.5	0.8	861|1969|1997|2335|3454|3552|3556|3570|3572|3624|5054|5142|5144|5295|5552|5610|5966|6095|6868|7057|7098|7099|7110|7474|8482|8710|8767|9655|10333|10475|10643|23236|23607|26057|26137|26191|29126|51704|54206|55914|56829|56957|80380|81844|147372	RUNX1|EPHA2|ELF1|FN1|IFNAR1|IL1A|IL1RAP|IL6R|IL6ST|INHBA|SERPINE1|PDE4B|PDE4D|PIK3R1|SRGN|EIF2AK2|REL|RORA|ADAM17|THBS1|TLR3|TLR4|TMF1|WNT5A|SEMA7A|SERPINB7|RIPK2|SOCS5|TLR6|TRIM38|IGF2BP3|PLCB1|CD2AP|ANKRD17|ZBTB20|PTPN22|CD274|GPRC5B|ERRFI1|ERBIN|ZC3HAV1|OTUD7B|PDCD1LG2|TRIM56|CCBE1	-4.9	shCDK19-5FU_vs_shCDK19-DMSO_Up
GO Biological Processes	19	GO:0045597	positive regulation of cell differentiation	-6.3	2	5.6	22741	830	816	59	7.2	0.91	27|182|639|657|663|677|688|861|1490|1906|2043|2113|2247|2335|2668|3084|3491|3556|3570|3572|3575|3624|3981|4131|4208|4217|4674|4780|5324|5915|6498|6792|6857|6925|6935|7048|7474|8482|8767|9353|9518|9655|9693|9839|10371|10677|22943|23013|23236|23394|23405|26585|27063|50618|51430|51704|55904|60485|283149	ABL2|JAG1|PRDM1|BMPR1A|BNIP2|ZFP36L1|KLF5|RUNX1|CTGF|EDN1|EPHA4|ETS1|FGF2|FN1|GDNF|NRG1|CYR61|IL1RAP|IL6R|IL6ST|IL7R|INHBA|LIG4|MAP1B|MEF2C|MAP3K5|NAP1L2|NFE2L2|PLAG1|RARB|SKIL|CDKL5|SYT1|TCF4|ZEB1|TGFBR2|WNT5A|SEMA7A|RIPK2|SLIT2|GDF15|SOCS5|RAPGEF2|ZEB2|SEMA3A|AVIL|DKK1|SPEN|PLCB1|ADNP|DICER1|GREM1|ANKRD1|ITSN2|SUCO|GPRC5B|KMT2E|SAV1|BCL9L	-4.9	shCDK19-5FU_vs_shCDK19-DMSO_Up
GO Biological Processes	19	GO:0010563	negative regulation of phosphorus metabolic process	-6.3	2.3	5.7	22741	544	816	44	5.4	0.79	324|467|867|1026|1647|1843|1845|1906|2764|2776|3087|3624|4040|5144|5903|6093|7078|7099|9052|9306|9353|9655|10114|10142|10199|11072|11221|22943|26191|26524|26585|51562|54206|55870|57103|64062|79888|80824|81848|84962|122809|161742|163882|200734	APC|ATF3|CBL|CDKN1A|GADD45A|DUSP1|DUSP3|EDN1|GMFB|GNAQ|HHEX|INHBA|LRP6|PDE4D|RANBP2|ROCK1|TIMP3|TLR4|GPRC5A|SOCS6|SLIT2|SOCS5|HIPK3|AKAP9|MPHOSPH10|DUSP14|DUSP10|DKK1|PTPN22|LATS2|GREM1|MBIP|ERRFI1|ASH1L|TIGAR|RBM26|LPCAT1|DUSP16|SPRY4|AJUBA|SOCS4|SPRED1|CNST|SPRED2	-4.9	shCDK19-5FU_vs_shCDK19-DMSO_Up
Reactome Gene Sets	6	R-HSA-3700989	Transcriptional Regulation by TP53	-6.2	2.5	5.8	22741	372	816	34	4.2	0.7	355|639|900|904|905|1026|1647|2965|3364|4193|5563|5565|6446|6884|7832|8445|8621|8793|8795|9891|10325|10769|23112|27161|27244|27327|28996|50484|57103|83667|94241|117584|192669|253260	FAS|PRDM1|CCNG1|CCNT1|CCNT2|CDKN1A|GADD45A|GTF2H1|HUS1|MDM2|PRKAA2|PRKAB2|SGK1|TAF13|BTG2|DYRK2|CDK13|TNFRSF10D|TNFRSF10B|NUAK1|RRAGB|PLK2|TNRC6B|AGO2|SESN1|TNRC6A|HIPK2|RRM2B|TIGAR|SESN2|TP53INP1|RFFL|AGO3|RICTOR	-4.8	shCDK19-5FU_vs_shCDK19-DMSO_Up
GO Biological Processes	19	GO:0042326	negative regulation of phosphorylation	-6.2	2.4	5.7	22741	424	816	37	4.5	0.73	324|467|867|1026|1647|1843|1845|2764|2776|3087|3624|4040|5144|5903|7078|7099|9052|9306|9353|9655|10114|11072|11221|22943|26191|26524|26585|51562|54206|55870|57103|80824|81848|84962|122809|161742|200734	APC|ATF3|CBL|CDKN1A|GADD45A|DUSP1|DUSP3|GMFB|GNAQ|HHEX|INHBA|LRP6|PDE4D|RANBP2|TIMP3|TLR4|GPRC5A|SOCS6|SLIT2|SOCS5|HIPK3|DUSP14|DUSP10|DKK1|PTPN22|LATS2|GREM1|MBIP|ERRFI1|ASH1L|TIGAR|DUSP16|SPRY4|AJUBA|SOCS4|SPRED1|SPRED2	-4.8	shCDK19-5FU_vs_shCDK19-DMSO_Up
GO Biological Processes	19	GO:0061061	muscle structure development	-6.1	2.2	5.6	22741	570	816	45	5.5	0.8	182|463|467|657|663|677|688|905|1901|1906|2247|2318|3084|3344|3845|4208|4217|5156|5915|5978|6095|6926|6935|7048|7474|7832|9318|9518|9734|9975|22943|23236|25842|26057|26585|27063|51111|60485|79365|79810|84159|91624|94104|144165|283149	JAG1|ZFHX3|ATF3|BMPR1A|BNIP2|ZFP36L1|KLF5|CCNT2|S1PR1|EDN1|FGF2|FLNC|NRG1|FOXN2|KRAS|MEF2C|MAP3K5|PDGFRA|RARB|REST|RORA|TBX3|ZEB1|TGFBR2|WNT5A|BTG2|COPS2|GDF15|HDAC9|NR1D2|DKK1|PLCB1|ASF1A|ANKRD17|GREM1|ANKRD1|KMT5B|SAV1|BHLHE41|PTCD2|ARID5B|NEXN|PAXBP1|PRICKLE1|BCL9L	-4.7	shCDK19-5FU_vs_shCDK19-DMSO_Up
GO Biological Processes	19	GO:2000147	positive regulation of cell motility	-6.1	2.5	5.7	22741	408	816	36	4.4	0.72	324|1901|1906|2113|2152|2241|2246|2247|2335|3491|3552|3570|3673|4193|4780|5054|5156|5295|6868|7048|7057|7474|7803|8482|9693|9734|10371|10512|23328|23473|29126|57007|64750|79872|80031|147372	APC|S1PR1|EDN1|ETS1|F3|FER|FGF1|FGF2|FN1|CYR61|IL1A|IL6R|ITGA2|MDM2|NFE2L2|SERPINE1|PDGFRA|PIK3R1|ADAM17|TGFBR2|THBS1|WNT5A|PTP4A1|SEMA7A|RAPGEF2|HDAC9|SEMA3A|SEMA3C|SASH1|CAPN7|CD274|ACKR3|SMURF2|CBLL1|SEMA6D|CCBE1	-4.7	shCDK19-5FU_vs_shCDK19-DMSO_Up
GO Biological Processes	19	GO:0070848	response to growth factor	-6	2.1	5.5	22741	631	816	48	5.9	0.82	285|463|657|677|867|1490|1906|1969|2081|2186|2241|2246|2247|3087|3491|4193|4208|4734|5156|6498|6868|6935|7048|7057|7474|7554|8287|9353|9392|9518|9693|9958|10818|22943|25778|26036|26585|27063|28996|51552|54206|64750|79633|114990|147372|161742|200734|283149	ANGPT2|ZFHX3|BMPR1A|ZFP36L1|CBL|CTGF|EDN1|EPHA2|ERN1|BPTF|FER|FGF1|FGF2|HHEX|CYR61|MDM2|MEF2C|NEDD4|PDGFRA|SKIL|ADAM17|ZEB1|TGFBR2|THBS1|WNT5A|ZNF8|USP9Y|SLIT2|TGFBRAP1|GDF15|RAPGEF2|USP15|FRS2|DKK1|DSTYK|ZNF451|GREM1|ANKRD1|HIPK2|RAB14|ERRFI1|SMURF2|FAT4|VASN|CCBE1|SPRED1|SPRED2|BCL9L	-4.7	shCDK19-5FU_vs_shCDK19-DMSO_Up
GO Biological Processes	19	GO:0032147	activation of protein kinase activity	-6	2.7	5.8	22741	294	816	29	3.6	0.65	1647|2074|2081|2246|2247|3084|3656|4214|4217|5290|5567|5610|7039|7048|7057|7098|7099|7474|8491|8767|8795|10333|10746|10818|11183|23118|23394|26585|51704	GADD45A|ERCC6|ERN1|FGF1|FGF2|NRG1|IRAK2|MAP3K1|MAP3K5|PIK3CA|PRKACB|EIF2AK2|TGFA|TGFBR2|THBS1|TLR3|TLR4|WNT5A|MAP4K3|RIPK2|TNFRSF10B|TLR6|MAP3K2|FRS2|MAP4K5|TAB2|ADNP|GREM1|GPRC5B	-4.6	shCDK19-5FU_vs_shCDK19-DMSO_Up
GO Biological Processes	19	GO:0001667	ameboidal-type cell migration	-6	2.6	5.8	22741	327	816	31	3.8	0.67	285|1906|1969|2113|2241|2246|2247|2668|3673|4780|5290|5586|7048|7057|7474|7763|8482|9353|9734|9839|10371|10512|23328|23473|26585|64750|80031|84159|90627|117584|147372	ANGPT2|EDN1|EPHA2|ETS1|FER|FGF1|FGF2|GDNF|ITGA2|NFE2L2|PIK3CA|PKN2|TGFBR2|THBS1|WNT5A|ZFAND5|SEMA7A|SLIT2|HDAC9|ZEB2|SEMA3A|SEMA3C|SASH1|CAPN7|GREM1|SMURF2|SEMA6D|ARID5B|STARD13|RFFL|CCBE1	-4.6	shCDK19-5FU_vs_shCDK19-DMSO_Up
GO Biological Processes	19	GO:0040007	growth	-6	1.9	5.3	22741	951	816	64	7.8	0.94	546|657|677|734|1026|1490|1901|1906|2074|2246|2247|2335|3084|3087|3491|3575|3624|3953|4040|4131|4208|5144|5290|5324|5915|5930|6049|6446|6792|6857|6868|7048|7474|8482|9306|9353|9655|9839|10371|10512|11082|23236|23394|26058|26524|26585|50618|54542|54556|54796|55031|55035|55777|55914|60485|64393|79728|80031|83452|83667|84159|122809|123879|131566	ATRX|BMPR1A|ZFP36L1|OSGIN2|CDKN1A|CTGF|S1PR1|EDN1|ERCC6|FGF1|FGF2|FN1|NRG1|HHEX|CYR61|IL7R|INHBA|LEPR|LRP6|MAP1B|MEF2C|PDE4D|PIK3CA|PLAG1|RARB|RBBP6|RNF6|SGK1|CDKL5|SYT1|ADAM17|TGFBR2|WNT5A|SEMA7A|SOCS6|SLIT2|SOCS5|ZEB2|SEMA3A|SEMA3C|ESM1|PLCB1|ADNP|GIGYF2|LATS2|GREM1|ITSN2|RC3H2|ING3|BNC2|USP47|NOL8|MBD5|ERBIN|SAV1|ZMAT3|PALB2|SEMA6D|RAB33B|SESN2|ARID5B|SOCS4|DCUN1D3|DCBLD2	-4.6	shCDK19-5FU_vs_shCDK19-DMSO_Up
GO Biological Processes	19	GO:0043506	regulation of JUN kinase activity	-5.9	4.8	6.6	22741	82	816	14	1.7	0.45	1906|2043|2074|2081|4217|7474|9839|10114|10333|10746|11183|11221|23328|26191	EDN1|EPHA4|ERCC6|ERN1|MAP3K5|WNT5A|ZEB2|HIPK3|TLR6|MAP3K2|MAP4K5|DUSP10|SASH1|PTPN22	-4.6	shCDK19-5FU_vs_shCDK19-DMSO_Up
GO Biological Processes	19	GO:0033673	negative regulation of kinase activity	-5.9	2.9	5.8	22741	250	816	26	3.2	0.61	324|867|1026|1647|1843|1845|2764|2776|3087|4040|5903|9052|9306|9655|10114|11072|11221|26191|26524|51562|54206|80824|84962|122809|161742|200734	APC|CBL|CDKN1A|GADD45A|DUSP1|DUSP3|GMFB|GNAQ|HHEX|LRP6|RANBP2|GPRC5A|SOCS6|SOCS5|HIPK3|DUSP14|DUSP10|PTPN22|LATS2|MBIP|ERRFI1|DUSP16|AJUBA|SOCS4|SPRED1|SPRED2	-4.5	shCDK19-5FU_vs_shCDK19-DMSO_Up
GO Biological Processes	19	GO:0051272	positive regulation of cellular component movement	-5.9	2.4	5.6	22741	418	816	36	4.4	0.72	324|1901|1906|2113|2152|2241|2246|2247|2335|3491|3552|3570|3673|4193|4780|5054|5156|5295|6868|7048|7057|7474|7803|8482|9693|9734|10371|10512|23328|23473|29126|57007|64750|79872|80031|147372	APC|S1PR1|EDN1|ETS1|F3|FER|FGF1|FGF2|FN1|CYR61|IL1A|IL6R|ITGA2|MDM2|NFE2L2|SERPINE1|PDGFRA|PIK3R1|ADAM17|TGFBR2|THBS1|WNT5A|PTP4A1|SEMA7A|RAPGEF2|HDAC9|SEMA3A|SEMA3C|SASH1|CAPN7|CD274|ACKR3|SMURF2|CBLL1|SEMA6D|CCBE1	-4.5	shCDK19-5FU_vs_shCDK19-DMSO_Up
GO Biological Processes	19	GO:0016569	covalent chromatin modification	-5.9	2.2	5.5	22741	545	816	43	5.3	0.78	546|1810|2186|2908|4297|4674|5563|5929|5978|6018|6045|6996|9734|9874|9958|10432|10499|23429|23476|25842|26036|26108|51111|51200|51562|51742|51773|54556|54790|55167|55870|55904|56916|58508|64324|80205|80218|80854|84159|94104|114803|221037|284058	ATRX|DR1|BPTF|NR3C1|KMT2A|NAP1L2|PRKAA2|RBBP5|REST|RLF|RNF2|TDG|HDAC9|TLK1|USP15|RBM14|NCOA2|RYBP|BRD4|ASF1A|ZNF451|PYGO1|KMT5B|CPA4|MBIP|ARID4B|RSF1|ING3|TET2|MSL2|ASH1L|KMT2E|SMARCAD1|KMT2C|NSD1|CHD9|NAA50|SETD7|ARID5B|PAXBP1|MYSM1|JMJD1C|KANSL1	-4.5	shCDK19-5FU_vs_shCDK19-DMSO_Up
GO Biological Processes	19	GO:2000736	regulation of stem cell differentiation	-5.9	6.8	7.2	22741	41	816	10	1.2	0.39	182|657|1021|2668|4780|5156|5610|5978|8621|144165	JAG1|BMPR1A|CDK6|GDNF|NFE2L2|PDGFRA|EIF2AK2|REST|CDK13|PRICKLE1	-4.5	shCDK19-5FU_vs_shCDK19-DMSO_Up
GO Biological Processes	19	GO:0032269	negative regulation of cellular protein metabolic process	-5.8	1.8	5.2	22741	981	816	65	8	0.95	324|462|467|677|867|1026|1647|1843|1845|1906|2764|2776|3087|3658|4040|4193|5054|5144|5610|5718|6093|7057|7078|7099|7832|8710|9052|9306|9353|9529|9655|9860|10114|10643|11072|11221|22943|23112|23405|26036|26058|26191|26524|26585|27161|27327|51562|54206|55031|55870|57589|57630|80315|80824|81848|83667|84962|117584|122809|132864|149041|161742|192669|200734|340152	APC|SERPINC1|ATF3|ZFP36L1|CBL|CDKN1A|GADD45A|DUSP1|DUSP3|EDN1|GMFB|GNAQ|HHEX|IREB2|LRP6|MDM2|SERPINE1|PDE4D|EIF2AK2|PSMD12|ROCK1|THBS1|TIMP3|TLR4|BTG2|SERPINB7|GPRC5A|SOCS6|SLIT2|BAG5|SOCS5|LRIG2|HIPK3|IGF2BP3|DUSP14|DUSP10|DKK1|TNRC6B|DICER1|ZNF451|GIGYF2|PTPN22|LATS2|GREM1|AGO2|TNRC6A|MBIP|ERRFI1|USP47|ASH1L|RIC1|SH3RF1|CPEB4|DUSP16|SPRY4|SESN2|AJUBA|RFFL|SOCS4|CPEB2|RC3H1|SPRED1|AGO3|SPRED2|ZC…	-4.5	shCDK19-5FU_vs_shCDK19-DMSO_Up
Reactome Gene Sets	6	R-HSA-1280215	Cytokine Signaling in Immune system	-5.8	2.1	5.3	22741	664	816	49	6	0.83	867|1843|1974|2246|2247|2335|2635|2668|3084|3433|3437|3454|3459|3552|3556|3570|3572|3575|3656|3840|3845|3977|4734|5156|5290|5295|5610|5718|5903|5922|6041|6804|6809|6868|8767|9693|10142|10346|10475|10818|11221|23118|25820|54014|54739|60401|80824|161742|200734	CBL|DUSP1|EIF4A2|FGF1|FGF2|FN1|GBP3|GDNF|NRG1|IFIT2|IFIT3|IFNAR1|IFNGR1|IL1A|IL1RAP|IL6R|IL6ST|IL7R|IRAK2|KPNA4|KRAS|LIFR|NEDD4|PDGFRA|PIK3CA|PIK3R1|EIF2AK2|PSMD12|RANBP2|RASA2|RNASEL|STX1A|STX3|ADAM17|RIPK2|RAPGEF2|AKAP9|TRIM22|TRIM38|FRS2|DUSP10|TAB2|ARIH1|BRWD1|XAF1|EDA2R|DUSP16|SPRED1|SPRED2	-4.4	shCDK19-5FU_vs_shCDK19-DMSO_Up
GO Biological Processes	19	GO:0007176	regulation of epidermal growth factor-activated receptor activity	-5.8	8.9	7.6	22741	25	816	8	0.98	0.34	867|6868|7039|9052|9655|54206|55294|122809	CBL|ADAM17|TGFA|GPRC5A|SOCS5|ERRFI1|FBXW7|SOCS4	-4.4	shCDK19-5FU_vs_shCDK19-DMSO_Up
GO Biological Processes	19	GO:0072331	signal transduction by p53 class mediator	-5.7	2.8	5.7	22741	255	816	26	3.2	0.61	546|1026|1647|3364|4193|5563|5565|6884|7832|8445|9891|10210|10769|23612|26585|27063|28996|50484|60401|64393|64782|83667|94241|117584|161742|200734	ATRX|CDKN1A|GADD45A|HUS1|MDM2|PRKAA2|PRKAB2|TAF13|BTG2|DYRK2|NUAK1|TOPORS|PLK2|PHLDA3|GREM1|ANKRD1|HIPK2|RRM2B|EDA2R|ZMAT3|AEN|SESN2|TP53INP1|RFFL|SPRED1|SPRED2	-4.4	shCDK19-5FU_vs_shCDK19-DMSO_Up
GO Biological Processes	19	GO:0008625	extrinsic apoptotic signaling pathway via death domain receptors	-5.7	4.6	6.4	22741	85	816	14	1.7	0.45	355|467|5054|5295|6498|7057|7078|8793|8795|9994|10116|51202|117584|282991	FAS|ATF3|SERPINE1|PIK3R1|SKIL|THBS1|TIMP3|TNFRSF10D|TNFRSF10B|CASP8AP2|FEM1B|DDX47|RFFL|BLOC1S2	-4.4	shCDK19-5FU_vs_shCDK19-DMSO_Up
GO Biological Processes	19	GO:0007169	transmembrane receptor protein tyrosine kinase signaling pathway	-5.7	2	5.3	22741	667	816	49	6	0.83	27|285|867|1490|1969|2043|2152|2241|2246|2247|3084|3087|3845|4643|4734|5156|5290|5295|6093|6868|7039|7057|7474|7763|9052|9655|9693|9860|10818|11082|23236|25778|26058|26585|26999|51552|54206|55294|55359|55777|55824|55914|79628|79633|84159|122809|147372|161742|200734	ABL2|ANGPT2|CBL|CTGF|EPHA2|EPHA4|F3|FER|FGF1|FGF2|NRG1|HHEX|KRAS|MYO1E|NEDD4|PDGFRA|PIK3CA|PIK3R1|ROCK1|ADAM17|TGFA|THBS1|WNT5A|ZFAND5|GPRC5A|SOCS5|RAPGEF2|LRIG2|FRS2|ESM1|PLCB1|DSTYK|GIGYF2|GREM1|CYFIP2|RAB14|ERRFI1|FBXW7|STYK1|MBD5|PAG1|ERBIN|SH3TC2|FAT4|ARID5B|SOCS4|CCBE1|SPRED1|SPRED2	-4.4	shCDK19-5FU_vs_shCDK19-DMSO_Up
GO Biological Processes	19	GO:0097190	apoptotic signaling pathway	-5.7	2.1	5.3	22741	572	816	44	5.4	0.79	355|467|1026|1969|2074|2081|2668|3552|3570|3624|4217|4780|5054|5074|5295|5552|6498|7057|7078|7098|7099|8445|8793|8795|9529|9821|9994|10116|10210|10625|23612|28996|50484|51202|55031|55294|57007|57630|60401|64393|64782|94241|117584|282991	FAS|ATF3|CDKN1A|EPHA2|ERCC6|ERN1|GDNF|IL1A|IL6R|INHBA|MAP3K5|NFE2L2|SERPINE1|PAWR|PIK3R1|SRGN|SKIL|THBS1|TIMP3|TLR3|TLR4|DYRK2|TNFRSF10D|TNFRSF10B|BAG5|RB1CC1|CASP8AP2|FEM1B|TOPORS|IVNS1ABP|PHLDA3|HIPK2|RRM2B|DDX47|USP47|FBXW7|ACKR3|SH3RF1|EDA2R|ZMAT3|AEN|TP53INP1|RFFL|BLOC1S2	-4.4	shCDK19-5FU_vs_shCDK19-DMSO_Up
GO Biological Processes	19	GO:0002064	epithelial cell development	-5.7	3.1	5.8	22741	195	816	22	2.7	0.57	182|546|639|688|1021|1026|1969|4643|4659|5144|5915|6093|7474|9693|10116|10818|22862|51742|56913|57103|57835|122786	JAG1|ATRX|PRDM1|KLF5|CDK6|CDKN1A|EPHA2|MYO1E|PPP1R12A|PDE4D|RARB|ROCK1|WNT5A|RAPGEF2|FEM1B|FRS2|FNDC3A|ARID4B|C1GALT1|TIGAR|SLC4A5|FRMD6	-4.3	shCDK19-5FU_vs_shCDK19-DMSO_Up
GO Biological Processes	19	GO:0007507	heart development	-5.7	2.2	5.4	22741	500	816	40	4.9	0.76	182|639|657|677|1901|1906|2247|2776|3084|3087|3491|4040|4193|4208|4734|5156|5915|5978|6926|7048|7227|7474|9321|9734|9821|10087|10395|10512|10818|11174|22943|23118|26585|27063|60485|79633|79810|91624|129880|144165	JAG1|PRDM1|BMPR1A|ZFP36L1|S1PR1|EDN1|FGF2|GNAQ|NRG1|HHEX|CYR61|LRP6|MDM2|MEF2C|NEDD4|PDGFRA|RARB|REST|TBX3|TGFBR2|TRPS1|WNT5A|TRIP11|HDAC9|RB1CC1|COL4A3BP|DLC1|SEMA3C|FRS2|ADAMTS6|DKK1|TAB2|GREM1|ANKRD1|SAV1|FAT4|PTCD2|NEXN|BBS5|PRICKLE1	-4.3	shCDK19-5FU_vs_shCDK19-DMSO_Up
GO Biological Processes	19	GO:0009887	animal organ morphogenesis	-5.6	1.8	5.1	22741	972	816	64	7.8	0.94	182|639|657|1490|1901|1906|1969|2246|2247|2668|3084|3087|3229|3491|3624|3673|3845|3983|4040|4193|4208|4664|4734|5156|5324|5718|5915|6926|6935|7048|7068|7227|7286|7474|7763|9321|10087|10116|10210|10371|10395|10512|10818|22943|25945|26585|27063|28996|54206|54790|55294|55727|55870|60485|64750|79365|79633|79728|79810|83452|84159|129880|144165|166336	JAG1|PRDM1|BMPR1A|CTGF|S1PR1|EDN1|EPHA2|FGF1|FGF2|GDNF|NRG1|HHEX|HOXC13|CYR61|INHBA|ITGA2|KRAS|ABLIM1|LRP6|MDM2|MEF2C|NAB1|NEDD4|PDGFRA|PLAG1|PSMD12|RARB|TBX3|ZEB1|TGFBR2|THRB|TRPS1|TUFT1|WNT5A|ZFAND5|TRIP11|COL4A3BP|FEM1B|TOPORS|SEMA3A|DLC1|SEMA3C|FRS2|DKK1|NECTIN3|GREM1|ANKRD1|HIPK2|ERRFI1|TET2|FBXW7|BTBD7|ASH1L|SAV1|SMURF2|BHLHE41|FAT4|PALB2|PTCD2|RAB33B|ARID5B|BBS5|PRICKLE1|PRICKLE2	-4.3	shCDK19-5FU_vs_shCDK19-DMSO_Up
GO Biological Processes	19	GO:0000188	inactivation of MAPK activity	-5.6	8.6	7.5	22741	26	816	8	0.98	0.34	1843|1845|11072|11221|51562|80824|161742|200734	DUSP1|DUSP3|DUSP14|DUSP10|MBIP|DUSP16|SPRED1|SPRED2	-4.3	shCDK19-5FU_vs_shCDK19-DMSO_Up
GO Biological Processes	19	GO:0018108	peptidyl-tyrosine phosphorylation	-5.6	2.5	5.5	22741	359	816	32	3.9	0.68	27|867|1969|2043|2074|2241|2246|2247|3084|3454|3570|3572|5156|5610|6868|7039|8445|8767|9052|9655|23394|25778|26127|26585|51704|54206|55294|55359|57396|79834|122809|253260	ABL2|CBL|EPHA2|EPHA4|ERCC6|FER|FGF1|FGF2|NRG1|IFNAR1|IL6R|IL6ST|PDGFRA|EIF2AK2|ADAM17|TGFA|DYRK2|RIPK2|GPRC5A|SOCS5|ADNP|DSTYK|FGFR1OP2|GREM1|GPRC5B|ERRFI1|FBXW7|STYK1|CLK4|PEAK1|SOCS4|RICTOR	-4.3	shCDK19-5FU_vs_shCDK19-DMSO_Up
[truncated: 782 more rows]

## Sheet: Fig6B_Enriched Down shCTRL
Category	CategoryID	GO	Description	LogP	Enrichment	Z-score	#TotalGeneInLibrary	#GeneInGO	#GeneInHitList	#GeneInGOAndHitList	%InGO	STDV %InGO	GeneID	Hits	Log(q-value)	GeneList
[truncated: 1,327 more rows]

## Sheet: Fig6B_Enriched Up shCTRL
Category	CategoryID	GO	Description	LogP	Enrichment	Z-score	#TotalGeneInLibrary	#GeneInGO	#GeneInHitList	#GeneInGOAndHitList	%InGO	STDV %InGO	GeneID	Hits	Log(q-value)	GeneList
[truncated: 1,552 more rows]

## Sheet: Fig6B_Enriched Clusters
GroupID	Category	Term	Description	LogP	Log(q-value)	InTerm_InList	Genes	Symbols
[truncated: 222 more rows]
